# Supplementary material for: RNA-Seq Using Two Populations Reveals Genes and Alleles Controlling Wood Traits and Growth in Eucalyptus nitens
Source: PLoS One. 2014 Jun 26;9(6):e101104. doi: 10.1371/journal.pone.0101104 (PMC4072731; doi:10.1371/journal.pone.0101104)
Supplement: Table S1 — Differentially expressed transcripts between low and high KPY samples in Meunna. (XLSX) [file pone.0101104.s004.xlsx]

## Sheet: Sheet1
Table S1: Differentially expressed transcripts between low and high KPY samples in Meunna
Final_ID	scaffold	start	end	gene_ID	MEU_gene_ID	logFC	FDR	Common_Transcript_ID	grandis_ID	AT_accession	TAIR gene annotation
Eucgr.A02815	scaffold_1	38627265	38628842	CUFF.2139	MEU_CUFF.2139	-6.78904	5.45197e-21	Transcript_2254	Eucgr.A02815	AT5G47040.1	lon protease 2
Eucgr.B03715	scaffold_2	61544141	61545145	CUFF.11686	MEU_CUFF.11686	-6.19014	2.12201e-30	Transcript_11760	Eucgr.B03715	AT3G10185.1	Gibberellin-regulated family protein
Eucgr.D02579	scaffold_4	40410769	40411552	CUFF.17867	MEU_CUFF.17867	-5.39756	6.39754e-16	Transcript_17679	Eucgr.D02579	AT4G19430.1	unknown protein; FUNCTIONS IN: molecular_function unknown; INVOLVED IN: biological_process unknown; LOCATED IN: chloroplast; EXPRESSED IN: 17 plant structures; EXPRESSED DURING: 13 growth stages; Has 30201 Blast hits to 17322 proteins in 780 species: Archae - 12; Bacteria - 1396; Metazoa - 17338; Fungi - 3422; Plants - 5037; Viruses - 0; Other Eukaryotes - 2996 (source: NCBI BLink).
Eucgr.E04327	scaffold_5	73838347	73839247	CUFF.21016	MEU_CUFF.21016	-4.944	1.65554e-11	Transcript_20715	Eucgr.E04327	AT5G44680.1	DNA glycosylase superfamily protein
Eucgr.G03115	scaffold_7	49653098	49655022	CUFF.26764	MEU_CUFF.26764	-4.83872	9.3097e-15	Transcript_26547	Eucgr.G03115	AT2G40435.1	BEST Arabidopsis thaliana protein match is: transcription regulators (TAIR:AT3G56220.1); Has 289 Blast hits to 289 proteins in 30 species: Archae - 0; Bacteria - 0; Metazoa - 0; Fungi - 0; Plants - 289; Viruses - 0; Other Eukaryotes - 0 (source: NCBI BLink).
Transcript_10579	scaffold_2	46015492	46016301	CUFF.10612	MEU_CUFF.10612	-4.35794	1.64978e-14	Transcript_10579	#N/A	AT5G16100.1	unknown protein; Has 30201 Blast hits to 17322 proteins in 780 species: Archae - 12; Bacteria - 1396; Metazoa - 17338; Fungi - 3422; Plants - 5037; Viruses - 0; Other Eukaryotes - 2996 (source: NCBI BLink).
Transcript_10578	scaffold_2	46015451	46016301	CUFF.10611	MEU_CUFF.10611	-4.35794	1.64978e-14	Transcript_10578	#N/A	AT5G16100.1	unknown protein; Has 30201 Blast hits to 17322 proteins in 780 species: Archae - 12; Bacteria - 1396; Metazoa - 17338; Fungi - 3422; Plants - 5037; Viruses - 0; Other Eukaryotes - 2996 (source: NCBI BLink).
Eucgr.H01721	scaffold_8	21075267	21077962	CUFF.28294	MEU_CUFF.28294	-4.34156	1.7236e-10	Transcript_28105	Eucgr.H01721	AT5G67170.2	SEC-C motif-containing protein / OTU-like cysteine protease family protein
Eucgr.C03048	scaffold_3	57451271	57453359	CUFF.14874	MEU_CUFF.14874	-4.3305	1.38198e-15	Transcript_14850	Eucgr.C03048	AT4G26150.1	cytokinin-responsive gata factor 1
Eucgr.C03200	scaffold_3	60495886	60496575	CUFF.16132	MEU_CUFF.16132	-4.21548	2.15511e-10	Transcript_15014	Eucgr.C03200	AT5G20820.1	SAUR-like auxin-responsive protein family
Eucgr.I01275	scaffold_9	23494818	23495419	CUFF.32230	MEU_CUFF.32230	-4.19162	2.38259e-05	Transcript_31966	Eucgr.I01275	AT1G29420.1	SAUR-like auxin-responsive protein family
Eucgr.A02459	scaffold_1	35254001	35256979	CUFF.1856	MEU_CUFF.1856	-4.14337	6.7314e-07	#N/A	Eucgr.A02459	AT5G06720.1	peroxidase 2
Eucgr.H03407	scaffold_8	49874845	49879311	CUFF.29682	MEU_CUFF.29682	-4.13962	5.40528e-08	Transcript_29344	Eucgr.H03407	AT4G14650.1	unknown protein; FUNCTIONS IN: molecular_function unknown; INVOLVED IN: N-terminal protein myristoylation; EXPRESSED IN: 6 plant structures; EXPRESSED DURING: petal differentiation and expansion stage; Has 2407 Blast hits to 1833 proteins in 310 species: Archae - 19; Bacteria - 223; Metazoa - 708; Fungi - 285; Plants - 140; Viruses - 42; Other Eukaryotes - 990 (source: NCBI BLink).
Eucgr.D01630	scaffold_4	30203154	30204674	CUFF.17147	MEU_CUFF.17147	-4.13267	5.3301e-12	Transcript_16964	Eucgr.D01630	AT2G34820.1	basic helix-loop-helix (bHLH) DNA-binding superfamily protein
Eucgr.C03201	scaffold_3	60525411	60526946	CUFF.16134	MEU_CUFF.16134	-4.10966	3.5132e-10	Transcript_15015	Eucgr.C03201	AT5G20830.2	sucrose synthase 1
Eucgr.F03514	scaffold_6	43826056	43826715	CUFF.23747	MEU_CUFF.23747	-4.04496	1.03641e-08	Transcript_23503	Eucgr.F03514	AT5G55460.1	Bifunctional inhibitor/lipid-transfer protein/seed storage 2S albumin superfamily protein
Transcript_13765	scaffold_3	26805379	26807439	CUFF.13779	MEU_CUFF.13779	-4.0299	4.33047e-06	Transcript_13765	#N/A	AT5G46400.1	Tetratricopeptide repeat (TPR)-like superfamily protein
Eucgr.G00279	scaffold_7	4618995	4619996	CUFF.24773	MEU_CUFF.24773	-3.87143	1.41232e-11	Transcript_24509	Eucgr.G00279	AT2G21100.1	Disease resistance-responsive (dirigent-like protein) family protein
Eucgr.H01743	scaffold_8	21424408	21425742	CUFF.28331	MEU_CUFF.28331	-3.87054	1.15509e-08	Transcript_28111	Eucgr.H01743	AT4G00300.1	fringe-related protein
Eucgr.H01054	scaffold_8	12777229	12778199	CUFF.27770	MEU_CUFF.27770	-3.86243	1.28355e-06	Transcript_27641	Eucgr.H01054	AT4G02090.1	unknown protein; FUNCTIONS IN: molecular_function unknown; INVOLVED IN: N-terminal protein myristoylation; LOCATED IN: cellular_component unknown; EXPRESSED IN: root; Has 132 Blast hits to 132 proteins in 12 species: Archae - 0; Bacteria - 0; Metazoa - 0; Fungi - 0; Plants - 132; Viruses - 0; Other Eukaryotes - 0 (source: NCBI BLink).
Eucgr.I01484	scaffold_9	25095210	25095794	CUFF.32396	MEU_CUFF.32396	-3.84434	3.10818e-10	Transcript_32128	Eucgr.I01484	AT1G29450.1	SAUR-like auxin-responsive protein family
Eucgr.B02438	scaffold_2	46073583	46076416	CUFF.10620	MEU_CUFF.10620	-3.77712	1.12482e-09	Transcript_10587	Eucgr.B02438	AT5G60020.1	laccase 17
Eucgr.B00628	scaffold_2	8012530	8015389	CUFF.8626	MEU_CUFF.8626	-3.73506	0.000603699	Transcript_8731	Eucgr.B00628	AT3G02210.1	COBRA-like protein 1 precursor
Transcript_26155	scaffold_7	44639503	44642951	CUFF.26404	MEU_CUFF.26404	-3.73303	0.000369644	Transcript_26155	#N/A	AT1G43760.1	DNAse I-like superfamily protein
Unique_MEU_271	scaffold_5	39979902	39980394	CUFF.19903	MEU_CUFF.19903	-3.70467	0.000520674	#N/A	#N/A	AT3G53680.1	Acyl-CoA N-acyltransferase with RING/FYVE/PHD-type zinc finger domain
Eucgr.A01302	scaffold_1	21104384	21107513	CUFF.958	MEU_CUFF.958	-3.62169	1.84974e-06	Transcript_985	Eucgr.A01302	AT5G49215.1	Pectin lyase-like superfamily protein
Transcript_4570	scaffold_10	32325236	32325563	CUFF.4347	MEU_CUFF.4347	-3.57816	3.40887e-11	Transcript_4570	#N/A	AT2G03610.1	F-box family protein
Eucgr.J02930	scaffold_10	36579242	36580914	CUFF.4546	MEU_CUFF.4546	-3.56478	2.7429e-12	Transcript_4742	Eucgr.J02930	AT2G19770.1	profilin 5
Eucgr.B03348	scaffold_2	58378613	58380344	CUFF.11400	MEU_CUFF.11400	-3.55488	3.21732e-06	Transcript_11413	Eucgr.B03348	AT1G10550.1	xyloglucan:xyloglucosyl transferase 33
Unique_MEU_267	scaffold_5	39207201	39208234	CUFF.19854	MEU_CUFF.19854	-3.52252	0.00307018	#N/A	#N/A	0	0
Eucgr.A02216	scaffold_1	32911071	32912460	CUFF.1665	MEU_CUFF.1665	-3.50252	3.01645e-05	Transcript_1738	Eucgr.A02216	AT4G38690.1	PLC-like phosphodiesterases superfamily protein
Transcript_4878	scaffold_10	37943149	37943456	CUFF.4656	MEU_CUFF.4656	-3.49982	2.45892e-10	Transcript_4878	#N/A	0	0
Unique_MEU_384	scaffold_7	23704325	23704616	CUFF.25519	MEU_CUFF.25519	-3.47597	2.00184e-06	#N/A	#N/A	AT3G12070.2	RAB geranylgeranyl transferase beta subunit 2
Eucgr.G01387	scaffold_7	23562662	23563255	CUFF.25513	MEU_CUFF.25513	-3.4741	8.45396e-07	Transcript_25252	Eucgr.G01387	AT5G12210.2	RAB geranylgeranyl transferase beta subunit 1
Transcript_28150	scaffold_8	23294627	23295013	CUFF.28477	MEU_CUFF.28477	-3.47379	1.07142e-05	Transcript_28150	#N/A	AT2G03280.2	O-fucosyltransferase family protein
Transcript_25257	scaffold_7	24091315	24091952	CUFF.25543	MEU_CUFF.25543	-3.44472	5.46661e-05	Transcript_25257	#N/A	AT2G45130.1	SPX domain gene 3
Eucgr.J00937	scaffold_10	10251152	10252292	CUFF.3083	MEU_CUFF.3083	-3.43056	1.80118e-05	Transcript_3264	Eucgr.J00937	AT5G03170.1	FASCICLIN-like arabinogalactan-protein 11
Eucgr.E00938	scaffold_5	9718636	9718848	CUFF.18824	MEU_CUFF.18824	-3.42136	1.43118e-10	Transcript_18638	Eucgr.E00938	AT3G49290.2	ABL interactor-like protein 2
Eucgr.A02545	scaffold_1	35997432	36003349	CUFF.1902	MEU_CUFF.1902	-3.41129	1.54818e-11	Transcript_2028	Eucgr.A02545	AT2G38910.1	calcium-dependent protein kinase 20
Eucgr.D01302	scaffold_4	23542785	23544839	CUFF.16919	MEU_CUFF.16919	-3.39106	1.57662e-13	Transcript_16776	Eucgr.D01302	AT1G11600.1	cytochrome P450, family 77, subfamily B, polypeptide 1
Eucgr.J02403	scaffold_10	29982094	29982665	CUFF.4167	MEU_CUFF.4167	-3.3769	6.86202e-11	#N/A	Eucgr.J02403	AT4G38950.2	ATP binding microtubule motor family protein
Eucgr.E01126	scaffold_5	12005035	12006545	CUFF.18953	MEU_CUFF.18953	-3.36935	0.000218682	Transcript_18775	Eucgr.E01126	AT4G10380.1	NOD26-like intrinsic protein 5;1
Eucgr.J01609	scaffold_10	21009515	21010233	CUFF.3615	MEU_CUFF.3615	-3.36238	4.17405e-07	Transcript_3804	Eucgr.J01609	AT2G20570.2	GBF's pro-rich region-interacting factor 1
Eucgr.J01609	scaffold_10	21009515	21010234	CUFF.3616	MEU_CUFF.3616	-3.36238	4.17405e-07	Transcript_3805	Eucgr.J01609	AT2G20570.2	GBF's pro-rich region-interacting factor 1
Eucgr.C03886	scaffold_3	72665734	72667347	CUFF.15475	MEU_CUFF.15475	-3.35459	0.002368	Transcript_15421	Eucgr.C03886	AT2G19590.1	ACC oxidase 1
Eucgr.A02679	scaffold_1	37413946	37415374	CUFF.2027	MEU_CUFF.2027	-3.32036	6.28282e-09	Transcript_2129	Eucgr.A02679	AT5G24080.1	Protein kinase superfamily protein
Transcript_23294	scaffold_6	41581328	41583194	CUFF.23541	MEU_CUFF.23541	-3.31228	8.24407e-10	Transcript_23294	#N/A	AT1G65520.1	delta(3), delta(2)-enoyl CoA isomerase 1
Eucgr.H02688	scaffold_8	38123192	38128246	CUFF.29184	MEU_CUFF.29184	-3.30272	1.10385e-06	Transcript_28817	Eucgr.H02688	AT3G23840.1	HXXXD-type acyl-transferase family protein
Eucgr.K01501	scaffold_11	18120948	18121993	CUFF.5757	MEU_CUFF.5757	-3.29404	9.47804e-11	Transcript_5974	Eucgr.K01501	AT4G20260.4	plasma-membrane associated cation-binding protein 1
Eucgr.D02504	scaffold_4	39671776	39673224	CUFF.17812	MEU_CUFF.17812	-3.29216	1.01291e-10	Transcript_17630	Eucgr.D02504	AT2G45040.1	Matrixin family protein
Eucgr.K03566	scaffold_11	44796780	44798535	CUFF.7377	MEU_CUFF.7377	-3.2651	1.26084e-09	Transcript_7572	Eucgr.K03566	AT1G09390.1	GDSL-like Lipase/Acylhydrolase superfamily protein
Eucgr.E02030	scaffold_5	28976412	28976794	CUFF.19526	MEU_CUFF.19526	-3.26426	2.42702e-05	Transcript_19294	Eucgr.E02030	AT1G22260.1	Myosin heavy chain-related protein
Eucgr.K02245	scaffold_11	29649226	29652284	CUFF.6376	MEU_CUFF.6376	-3.2493	4.61414e-07	Transcript_6575	Eucgr.K02245	AT3G18170.1	Glycosyltransferase family 61 protein
Transcript_16631	scaffold_4	18764104	18765569	CUFF.16783	MEU_CUFF.16783	-3.24621	1.93218e-07	Transcript_16631	#N/A	0	0
Transcript_21523	scaffold_6	14733620	14735021	CUFF.21869	MEU_CUFF.21869	-3.2267	1.7414e-14	Transcript_21523	#N/A	AT5G16950.1	unknown protein; Has 1807 Blast hits to 1807 proteins in 277 species: Archae - 0; Bacteria - 0; Metazoa - 736; Fungi - 347; Plants - 385; Viruses - 0; Other Eukaryotes - 339 (source: NCBI BLink).
Eucgr.A01205	scaffold_1	18823040	18824387	CUFF.856	MEU_CUFF.856	-3.22591	1.43118e-10	Transcript_888	Eucgr.A01205	AT3G12620.2	Protein phosphatase 2C family protein
Transcript_18510	scaffold_5	7042617	7043382	CUFF.18699	MEU_CUFF.18699	-3.22415	1.75832e-07	Transcript_18510	#N/A	AT3G49290.2	ABL interactor-like protein 2
Transcript_13650	scaffold_3	22921429	22923243	CUFF.13619	MEU_CUFF.13619	-3.21331	1.59456e-13	Transcript_13650	#N/A	AT1G58190.1	receptor like protein 9
Eucgr.G03295	scaffold_7	50954180	50958516	CUFF.26927	MEU_CUFF.26927	-3.2025	0.00407904	Transcript_26724	Eucgr.G03295	AT3G63470.1	serine carboxypeptidase-like 40
Eucgr.E03164	scaffold_5	53804109	53806688	CUFF.20246	MEU_CUFF.20246	-3.19857	0.00026039	Transcript_19948	Eucgr.E03164	AT2G34060.1	Peroxidase superfamily protein
Transcript_2829	scaffold_10	5098572	5099790	CUFF.2680	MEU_CUFF.2680	-3.19689	8.4304e-09	Transcript_2829	#N/A	AT3G19430.1	late embryogenesis abundant protein-related / LEA protein-related
Eucgr.I00988	scaffold_9	20639330	20642828	CUFF.32143	MEU_CUFF.32143	-3.19359	2.32292e-06	Transcript_31768	Eucgr.I00988	AT5G66920.1	SKU5 similar 17
Transcript_2828	scaffold_10	5097803	5099790	CUFF.2679	MEU_CUFF.2679	-3.19208	9.9219e-09	Transcript_2828	#N/A	AT3G19430.1	late embryogenesis abundant protein-related / LEA protein-related
Eucgr.H00766	scaffold_8	9795748	9797723	CUFF.27583	MEU_CUFF.27583	-3.17551	2.61503e-08	Transcript_27381	Eucgr.H00766	AT3G07250.1	nuclear transport factor 2 (NTF2) family protein / RNA recognition motif (RRM)-containing protein
Eucgr.G01773	scaffold_7	32685160	32688761	CUFF.25782	MEU_CUFF.25782	-3.17339	1.77257e-08	Transcript_25500	Eucgr.G01773	AT4G38650.1	Glycosyl hydrolase family 10 protein
Eucgr.H01161	scaffold_8	14000125	14000903	CUFF.27881	MEU_CUFF.27881	-3.15934	2.55742e-08	Transcript_27712	Eucgr.H01161	AT4G15800.1	ralf-like 33
Eucgr.G00281	scaffold_7	4631403	4632466	CUFF.24775	MEU_CUFF.24775	-3.15549	2.75256e-13	Transcript_24513	Eucgr.G00281	AT2G21100.1	Disease resistance-responsive (dirigent-like protein) family protein
Eucgr.H04097	scaffold_8	58926445	58927041	CUFF.30364	MEU_CUFF.30364	-3.09822	1.07317e-09	Transcript_30091	Eucgr.H04097	AT5G48920.1	tracheary element differentiation-related 7
Eucgr.H04097	scaffold_8	58926445	58927430	CUFF.30365	MEU_CUFF.30365	-3.09689	1.14495e-09	Transcript_30092	Eucgr.H04097	AT5G48920.1	tracheary element differentiation-related 7
Eucgr.J02635	scaffold_10	32323520	32324056	CUFF.4355	MEU_CUFF.4355	-3.09399	1.22024e-12	Transcript_4584	Eucgr.J02635	AT3G61490.3	Pectin lyase-like superfamily protein
Eucgr.G02351	scaffold_7	41872594	41875182	CUFF.26203	MEU_CUFF.26203	-3.09098	8.65708e-07	Transcript_25930	Eucgr.G02351	AT1G68810.1	basic helix-loop-helix (bHLH) DNA-binding superfamily protein
Eucgr.H04207	scaffold_8	60095255	60100707	CUFF.30426	MEU_CUFF.30426	-3.08464	2.3851e-06	Transcript_30157	Eucgr.H04207	AT5G18460.1	Protein of Unknown Function (DUF239)
Eucgr.K01821	scaffold_11	22595058	22598499	CUFF.5992	MEU_CUFF.5992	-3.07991	1.70011e-08	Transcript_6195	Eucgr.K01821	AT3G12150.1	unknown protein; CONTAINS InterPro DOMAIN/s: Protein of unknown function DUF2048 (InterPro:IPR019149); Has 421 Blast hits to 334 proteins in 155 species: Archae - 2; Bacteria - 147; Metazoa - 215; Fungi - 0; Plants - 43; Viruses - 0; Other Eukaryotes - 14 (source: NCBI BLink).
Eucgr.J01624	scaffold_10	21163867	21167667	CUFF.3611	MEU_CUFF.3611	-3.07857	7.82517e-07	Transcript_3815	Eucgr.J01624	AT1G66150.1	transmembrane kinase 1
Eucgr.J01434	scaffold_10	17845600	17846403	CUFF.3508	MEU_CUFF.3508	-3.07678	0.000729635	Transcript_3702	Eucgr.J01434	AT5G27320.1	alpha/beta-Hydrolases superfamily protein
Transcript_10623	scaffold_2	46163395	46165153	CUFF.10699	MEU_CUFF.10699	-3.06502	2.35934e-06	Transcript_10623	#N/A	AT3G45770.1	Polyketide synthase, enoylreductase family protein
Unique_MEU_293	scaffold_5	65325499	65325715	CUFF.20666	MEU_CUFF.20666	-3.06415	4.7273e-05	#N/A	#N/A	AT5G44370.1	phosphate transporter 4;6
Transcript_10072	scaffold_2	39219177	39220462	CUFF.10088	MEU_CUFF.10088	-3.06225	1.57906e-07	Transcript_10072	#N/A	AT5G26910.3	unknown protein; FUNCTIONS IN: molecular_function unknown; INVOLVED IN: biological_process unknown; LOCATED IN: mitochondrion; EXPRESSED IN: 22 plant structures; EXPRESSED DURING: 13 growth stages; BEST Arabidopsis thaliana protein match is: unknown protein (TAIR:AT3G58650.1).
Transcript_7392	scaffold_11	42647792	42648714	CUFF.7200	MEU_CUFF.7200	-3.03903	1.19527e-07	Transcript_7392	#N/A	AT4G14860.1	ovate family protein 11
Unique_MEU_390	scaffold_7	24197648	24198244	CUFF.25551	MEU_CUFF.25551	-3.03889	0.000136797	#N/A	#N/A	AT3G12070.2	RAB geranylgeranyl transferase beta subunit 2
Eucgr.J00938	scaffold_10	10257742	10259189	CUFF.3132	MEU_CUFF.3132	-3.03746	1.40113e-08	Transcript_3297	Eucgr.J00938	AT5G60490.1	FASCICLIN-like arabinogalactan-protein 12
Eucgr.H03515	scaffold_8	51888141	51888605	CUFF.29784	MEU_CUFF.29784	-3.03431	2.05198e-08	Transcript_29478	Eucgr.H03515	AT3G43190.1	sucrose synthase 4
Transcript_28311	scaffold_8	26799930	26802391	CUFF.28616	MEU_CUFF.28616	-3.03156	0.00100651	Transcript_28311	#N/A	AT2G39750.1	S-adenosyl-L-methionine-dependent methyltransferases superfamily protein
Eucgr.B03317	scaffold_2	58060901	58065103	CUFF.11383	MEU_CUFF.11383	-3.02502	3.32051e-08	Transcript_11408	Eucgr.B03317	AT1G70460.1	root hair specific 10
Unique_MEU_389	scaffold_7	24197648	24198468	CUFF.25550	MEU_CUFF.25550	-3.01509	0.000156429	#N/A	#N/A	AT3G12070.2	RAB geranylgeranyl transferase beta subunit 2
Eucgr.H02079	scaffold_8	27099444	27101253	CUFF.28637	MEU_CUFF.28637	-3.00446	5.496e-10	Transcript_28319	Eucgr.H02079	AT2G23360.1	Plant protein of unknown function (DUF869)
Eucgr.D02649	scaffold_4	41034413	41037570	CUFF.17936	MEU_CUFF.17936	-3.00428	0.00087121	Transcript_17762	Eucgr.D02649	AT2G46760.1	D-arabinono-1,4-lactone oxidase family protein
Eucgr.E00448	scaffold_5	4272905	4273903	CUFF.18577	MEU_CUFF.18577	-3.00249	1.84974e-06	Transcript_18364	Eucgr.E00448	AT4G12510.1	Bifunctional inhibitor/lipid-transfer protein/seed storage 2S albumin superfamily protein
Eucgr.F04356	scaffold_6	52469117	52470946	CUFF.24395	MEU_CUFF.24395	-3.00241	2.83528e-09	Transcript_24161	Eucgr.F04356	AT1G44760.1	Adenine nucleotide alpha hydrolases-like superfamily protein
Transcript_3719	scaffold_10	18714186	18714696	CUFF.3523	MEU_CUFF.3523	-3.00166	1.86782e-05	Transcript_3719	#N/A	AT1G68765.1	Putative membrane lipoprotein
Transcript_3718	scaffold_10	18714172	18714696	CUFF.3522	MEU_CUFF.3522	-3.00166	1.86782e-05	Transcript_3718	#N/A	AT1G68765.1	Putative membrane lipoprotein
Eucgr.J02052	scaffold_10	26539093	26542386	CUFF.3876	MEU_CUFF.3876	-3.00078	5.5388e-10	Transcript_4095	Eucgr.J02052	AT2G28910.1	CAX interacting protein 4
Eucgr.L02739	scaffold_1315	1	1882	CUFF.7714	MEU_CUFF.7714	-2.99925	2.82755e-10	Transcript_7888	Eucgr.L02739	AT1G54610.3	Protein kinase superfamily protein
Unique_MEU_463	scaffold_8	28552520	28553552	CUFF.28756	MEU_CUFF.28756	-2.99622	0.0229059	#N/A	#N/A	AT4G30210.2	P450 reductase 2
Eucgr.J02632	scaffold_10	32309913	32313055	CUFF.4353	MEU_CUFF.4353	-2.99564	6.65959e-12	Transcript_4569	Eucgr.J02632	AT1G47480.1	alpha/beta-Hydrolases superfamily protein
Eucgr.E03542	scaffold_5	60582328	60584757	CUFF.20565	MEU_CUFF.20565	-2.98482	3.51763e-07	Transcript_20247	Eucgr.E03542	AT4G12020.3	protein kinase family protein
Transcript_3672	scaffold_10	16894426	16894686	CUFF.3476	MEU_CUFF.3476	-2.98463	1.46663e-08	Transcript_3672	#N/A	AT5G39320.1	UDP-glucose 6-dehydrogenase family protein
Eucgr.K03187	scaffold_11	40556318	40558320	CUFF.7060	MEU_CUFF.7060	-2.98393	1.09324e-07	Transcript_7258	Eucgr.K03187	AT1G77800.2	PHD finger family protein
Eucgr.J02052	scaffold_10	26539093	26540751	CUFF.3875	MEU_CUFF.3875	-2.97795	8.64507e-10	Transcript_4094	Eucgr.J02052	AT2G28910.1	CAX interacting protein 4
Eucgr.B02486	scaffold_2	47021056	47022639	CUFF.10780	MEU_CUFF.10780	-2.97709	7.59188e-09	Transcript_10708	Eucgr.B02486	AT5G60490.1	FASCICLIN-like arabinogalactan-protein 12
Transcript_28130	scaffold_8	21674131	21675238	CUFF.28373	MEU_CUFF.28373	-2.97501	1.47941e-07	Transcript_28130	#N/A	AT5G67210.1	Protein of unknown function (DUF579)
Eucgr.B03967	scaffold_2	63534815	63535766	CUFF.11921	MEU_CUFF.11921	-2.97153	6.17795e-09	Transcript_11992	Eucgr.B03967	AT3G17130.1	Plant invertase/pectin methylesterase inhibitor superfamily protein
Eucgr.F00023	scaffold_6	643551	646352	CUFF.21179	MEU_CUFF.21179	-2.96694	4.15065e-07	Transcript_20859	Eucgr.F00023	AT5G42690.3	Protein of unknown function, DUF547
Eucgr.K03111	scaffold_11	39702267	39705095	CUFF.7039	MEU_CUFF.7039	-2.95812	3.61533e-07	Transcript_7220	Eucgr.K03111	AT5G60020.1	laccase 17
Eucgr.J00051	scaffold_10	767598	769100	CUFF.2334	MEU_CUFF.2334	-2.95042	2.74178e-10	Transcript_2460	Eucgr.J00051	AT4G01470.1	tonoplast intrinsic protein 1;3
Transcript_28131	scaffold_8	21674131	21675521	CUFF.28372	MEU_CUFF.28372	-2.94898	2.11106e-07	Transcript_28131	#N/A	AT5G67210.1	Protein of unknown function (DUF579)
Transcript_32606	scaffold_9	30389925	30391461	CUFF.32841	MEU_CUFF.32841	-2.9482	0.000376668	Transcript_32606	#N/A	AT5G15780.1	Pollen Ole e 1 allergen and extensin family protein
Eucgr.K02919	scaffold_11	37132577	37136256	CUFF.6890	MEU_CUFF.6890	-2.94262	3.35551e-11	Transcript_7097	Eucgr.K02919	AT1G05160.1	cytochrome P450, family 88, subfamily A, polypeptide 3
Eucgr.H04097	scaffold_8	58926650	58927718	CUFF.30366	MEU_CUFF.30366	-2.93818	3.0615e-09	Transcript_30093	Eucgr.H04097	AT5G48920.1	tracheary element differentiation-related 7
Eucgr.K01583	scaffold_11	19160867	19162764	CUFF.5813	MEU_CUFF.5813	-2.93357	0.000374368	Transcript_6055	Eucgr.K01583	AT4G25310.1	2-oxoglutarate (2OG) and Fe(II)-dependent oxygenase superfamily protein
Eucgr.B01279	scaffold_2	20923051	20925974	CUFF.9153	MEU_CUFF.9153	-2.9304	9.92951e-07	Transcript_9269	Eucgr.B01279	AT3G21450.1	Protein kinase superfamily protein
Eucgr.I02300	scaffold_9	33513515	33513690	CUFF.33007	MEU_CUFF.33007	-2.92856	3.13613e-09	Transcript_32766	Eucgr.I02300	AT5G04380.1	S-adenosyl-L-methionine-dependent methyltransferases superfamily protein
Eucgr.H02860	scaffold_8	41416553	41421280	CUFF.29352	MEU_CUFF.29352	-2.92311	2.99211e-05	Transcript_28928	Eucgr.H02860	AT1G04680.1	Pectin lyase-like superfamily protein
Eucgr.K00576	scaffold_11	6366810	6369811	CUFF.5174	MEU_CUFF.5174	-2.91746	1.23867e-10	Transcript_5387	Eucgr.K00576	AT2G47010.2	unknown protein; FUNCTIONS IN: molecular_function unknown; INVOLVED IN: biological_process unknown; LOCATED IN: endomembrane system; EXPRESSED IN: 17 plant structures; EXPRESSED DURING: 10 growth stages; BEST Arabidopsis thaliana protein match is: unknown protein (TAIR:AT1G17030.1); Has 72 Blast hits to 72 proteins in 13 species: Archae - 0; Bacteria - 0; Metazoa - 0; Fungi - 0; Plants - 71; Viru…
Eucgr.C00092	scaffold_3	3563499	3563873	CUFF.12519	MEU_CUFF.12519	-2.91695	1.27054e-07	Transcript_12665	Eucgr.C00092	AT4G29890.1	choline monooxygenase, putative (CMO-like)
Eucgr.F02993	scaffold_6	39572356	39574839	CUFF.23326	MEU_CUFF.23326	-2.90825	2.22953e-07	Transcript_23064	Eucgr.F02993	AT1G72160.1	Sec14p-like phosphatidylinositol transfer family protein
Transcript_6247	scaffold_11	23739338	23739908	CUFF.6050	MEU_CUFF.6050	-2.90825	0.00281582	Transcript_6247	#N/A	AT2G17670.1	Tetratricopeptide repeat (TPR)-like superfamily protein
Eucgr.G01488	scaffold_7	25545519	25548912	CUFF.25598	MEU_CUFF.25598	-2.90567	4.04005e-10	Transcript_25308	Eucgr.G01488	AT1G47480.1	alpha/beta-Hydrolases superfamily protein
Eucgr.F02998	scaffold_6	39607129	39608581	CUFF.23329	MEU_CUFF.23329	-2.90141	1.96051e-13	Transcript_23067	Eucgr.F02998	AT3G16520.3	UDP-glucosyl transferase 88A1
Transcript_28151	scaffold_8	23295374	23295973	CUFF.28478	MEU_CUFF.28478	-2.89541	2.65942e-07	Transcript_28151	#N/A	AT4G14970.1	unknown protein; FUNCTIONS IN: molecular_function unknown; INVOLVED IN: biological_process unknown; LOCATED IN: chloroplast; EXPRESSED IN: 14 plant structures; EXPRESSED DURING: 6 growth stages; Has 257 Blast hits to 164 proteins in 70 species: Archae - 0; Bacteria - 4; Metazoa - 189; Fungi - 0; Plants - 38; Viruses - 0; Other Eukaryotes - 26 (source: NCBI BLink).
Eucgr.F00100	scaffold_6	1884747	1888014	CUFF.21224	MEU_CUFF.21224	-2.88824	4.84134e-08	Transcript_20910	Eucgr.F00100	AT1G10120.1	basic helix-loop-helix (bHLH) DNA-binding superfamily protein
Eucgr.B01279	scaffold_2	20925715	20926181	CUFF.9154	MEU_CUFF.9154	-2.88755	2.29599e-05	Transcript_9271	Eucgr.B01279	AT3G21450.1	Protein kinase superfamily protein
Eucgr.J00362	scaffold_10	3501461	3502430	CUFF.2604	MEU_CUFF.2604	-2.88489	1.31328e-09	Transcript_2745	Eucgr.J00362	AT5G41040.2	HXXXD-type acyl-transferase family protein
Eucgr.A01710	scaffold_1	27300278	27303784	CUFF.1246	MEU_CUFF.1246	-2.87989	2.50053e-07	Transcript_1302	Eucgr.A01710	AT3G21690.1	MATE efflux family protein
Transcript_10602	scaffold_2	46300138	46300244	CUFF.10641	MEU_CUFF.10641	-2.87517	1.47941e-07	Transcript_10602	#N/A	AT5G46910.1	Transcription factor jumonji (jmj) family protein / zinc finger (C5HC2 type) family protein
Eucgr.H04514	scaffold_8	64437050	64441400	CUFF.30649	MEU_CUFF.30649	-2.87504	4.44063e-11	Transcript_30405	Eucgr.H04514	AT1G09090.2	respiratory burst oxidase homolog B
Eucgr.H01970	scaffold_8	25389646	25391389	CUFF.28540	MEU_CUFF.28540	-2.87372	9.87134e-06	Transcript_28246	Eucgr.H01970	AT2G23540.1	GDSL-like Lipase/Acylhydrolase superfamily protein
Transcript_17767	scaffold_4	41041316	41042475	CUFF.17941	MEU_CUFF.17941	-2.8609	8.24407e-10	Transcript_17767	#N/A	AT4G00830.4	RNA-binding (RRM/RBD/RNP motifs) family protein
Transcript_31648	scaffold_9	17224301	17224777	CUFF.31929	MEU_CUFF.31929	-2.86072	1.90374e-07	Transcript_31648	#N/A	AT5G46730.1	glycine-rich protein
Eucgr.A00530	scaffold_1	8594937	8598259	CUFF.399	MEU_CUFF.399	-2.86003	9.31757e-09	Transcript_380	Eucgr.A00530	AT5G01360.2	Plant protein of unknown function (DUF828)
Eucgr.H04164	scaffold_8	59599973	59600831	CUFF.30406	MEU_CUFF.30406	-2.85861	4.53229e-08	Transcript_30131	Eucgr.H04164	AT3G05950.1	RmlC-like cupins superfamily protein
Eucgr.D02013	scaffold_4	34188099	34192370	CUFF.17384	MEU_CUFF.17384	-2.85777	7.02514e-07	Transcript_17194	Eucgr.D02013	AT4G12330.1	cytochrome P450, family 706, subfamily A, polypeptide 7
Eucgr.J02635	scaffold_10	32322646	32324056	CUFF.4354	MEU_CUFF.4354	-2.85654	9.31757e-09	Transcript_4583	Eucgr.J02635	AT3G61490.3	Pectin lyase-like superfamily protein
Eucgr.B00355	scaffold_2	4856379	4860235	CUFF.8386	MEU_CUFF.8386	-2.85599	8.81901e-10	Transcript_8478	Eucgr.B00355	AT1G23820.1	spermidine synthase 1
Eucgr.H01056	scaffold_8	12803436	12806882	CUFF.27794	MEU_CUFF.27794	-2.85345	1.98091e-06	Transcript_27648	Eucgr.H01056	AT2G47440.1	Tetratricopeptide repeat (TPR)-like superfamily protein
Transcript_17766	scaffold_4	41040246	41041259	CUFF.17939	MEU_CUFF.17939	-2.85239	1.88994e-09	Transcript_17766	#N/A	AT4G00830.4	RNA-binding (RRM/RBD/RNP motifs) family protein
Transcript_17765	scaffold_4	41040246	41041259	CUFF.17940	MEU_CUFF.17940	-2.85239	1.88994e-09	Transcript_17765	#N/A	AT4G00830.4	RNA-binding (RRM/RBD/RNP motifs) family protein
Eucgr.L03289	scaffold_2600	1663	2229	CUFF.12261	MEU_CUFF.12261	-2.84994	1.46576e-07	Transcript_12320	Eucgr.L03289	AT3G16910.1	acyl-activating enzyme 7
Eucgr.H00009	scaffold_8	77248	81147	CUFF.27118	MEU_CUFF.27118	-2.84674	6.82071e-07	Transcript_26915	Eucgr.H00009	AT3G23750.1	Leucine-rich repeat protein kinase family protein
Eucgr.A02264	scaffold_1	33360862	33362625	CUFF.1712	MEU_CUFF.1712	-2.84451	1.88994e-09	Transcript_1793	Eucgr.A02264	AT2G41330.1	Glutaredoxin family protein
Eucgr.L00601	scaffold_38	433621	435728	CUFF.16069	MEU_CUFF.16069	-2.84327	3.26197e-09	Transcript_15974	Eucgr.L00601	AT5G19250.1	Glycoprotein membrane precursor GPI-anchored
Eucgr.G02379	scaffold_7	42275880	42277110	CUFF.26296	MEU_CUFF.26296	-2.83706	1.97334e-08	Transcript_26299	Eucgr.G02379	AT2G16018.1	unknown protein; FUNCTIONS IN: molecular_function unknown; INVOLVED IN: biological_process unknown; LOCATED IN: cellular_component unknown; Has 10 Blast hits to 10 proteins in 2 species: Archae - 0; Bacteria - 0; Metazoa - 0; Fungi - 0; Plants - 10; Viruses - 0; Other Eukaryotes - 0 (source: NCBI BLink).
Eucgr.H01055	scaffold_8	12783581	12788908	CUFF.27828	MEU_CUFF.27828	-2.83435	5.71943e-06	Transcript_27654	Eucgr.H01055	AT1G02640.1	beta-xylosidase 2
Eucgr.A01970	scaffold_1	30433395	30434035	CUFF.1459	MEU_CUFF.1459	-2.8291	3.87283e-07	Transcript_1504	Eucgr.A01970	AT2G42870.1	phy rapidly regulated 1
Transcript_27034	scaffold_8	2029779	2030341	CUFF.27231	MEU_CUFF.27231	-2.82762	6.60726e-07	Transcript_27034	#N/A	AT4G22505.1	Bifunctional inhibitor/lipid-transfer protein/seed storage 2S albumin superfamily protein
Eucgr.H03496	scaffold_8	51419971	51420591	CUFF.29765	MEU_CUFF.29765	-2.82619	6.52407e-08	Transcript_29429	Eucgr.H03496	AT5G20830.2	sucrose synthase 1
Eucgr.L02246	scaffold_725	13970	15071	CUFF.27051	MEU_CUFF.27051	-2.82448	4.99056e-09	Transcript_26849	Eucgr.L02246	AT1G02816.1	Protein of unknown function, DUF538
Eucgr.J03088	scaffold_10	37942213	37943088	CUFF.4657	MEU_CUFF.4657	-2.8244	9.21154e-08	Transcript_4879	Eucgr.J03088	AT1G15760.1	Sterile alpha motif (SAM) domain-containing protein
Eucgr.H01101	scaffold_8	13395068	13395933	CUFF.27841	MEU_CUFF.27841	-2.82306	2.88483e-08	Transcript_27670	Eucgr.H01101	AT1G02816.1	Protein of unknown function, DUF538
Eucgr.E02023	scaffold_5	28852762	28854861	CUFF.19524	MEU_CUFF.19524	-2.82167	0.000388172	Transcript_19295	Eucgr.E02023	AT1G54280.1	ATPase E1-E2 type family protein / haloacid dehalogenase-like hydrolase family protein
Eucgr.H04161	scaffold_8	59517159	59518393	CUFF.30414	MEU_CUFF.30414	-2.81951	6.56633e-07	Transcript_30132	Eucgr.H04161	AT5G39130.1	RmlC-like cupins superfamily protein
Eucgr.G02452	scaffold_7	43091104	43093281	CUFF.26270	MEU_CUFF.26270	-2.81908	1.7472e-07	Transcript_26005	Eucgr.G02452	AT1G18650.1	plasmodesmata callose-binding protein 3
Eucgr.C01419	scaffold_3	22917139	22923842	CUFF.13620	MEU_CUFF.13620	-2.81694	1.95011e-11	Transcript_13626	Eucgr.C01419	AT1G15750.4	Transducin family protein / WD-40 repeat family protein
Eucgr.E00955	scaffold_5	9858807	9859869	CUFF.18833	MEU_CUFF.18833	-2.816	6.38491e-06	Transcript_18656	Eucgr.E00955	AT3G49290.2	ABL interactor-like protein 2
Eucgr.F02796	scaffold_6	37668092	37670570	CUFF.23192	MEU_CUFF.23192	-2.8155	5.89717e-09	Transcript_22899	Eucgr.F02796	AT1G66810.1	Zinc finger C-x8-C-x5-C-x3-H type family protein
Eucgr.A00629	scaffold_1	9990603	9994581	CUFF.422	MEU_CUFF.422	-2.81453	6.69892e-10	Transcript_430	Eucgr.A00629	AT2G38460.1	iron regulated 1
Eucgr.J00363	scaffold_10	3513670	3514595	CUFF.2607	MEU_CUFF.2607	-2.81388	9.41329e-11	Transcript_2766	Eucgr.J00363	AT5G63560.1	HXXXD-type acyl-transferase family protein
Eucgr.H00798	scaffold_8	10137242	10141822	CUFF.27615	MEU_CUFF.27615	-2.8136	6.57404e-06	Transcript_27411	Eucgr.H00798	AT5G48740.1	Leucine-rich repeat protein kinase family protein
Transcript_28346	scaffold_8	27432643	27432826	CUFF.28699	MEU_CUFF.28699	-2.81141	1.84622e-06	Transcript_28346	#N/A	AT5G57580.1	Calmodulin-binding protein
Eucgr.E00893	scaffold_5	9332312	9332906	CUFF.18810	MEU_CUFF.18810	-2.80729	8.99118e-06	Transcript_18617	Eucgr.E00893	AT5G24310.1	ABL interactor-like protein 3
Eucgr.C03283	scaffold_3	62345194	62345407	CUFF.15132	MEU_CUFF.15132	-2.8058	1.21947e-06	Transcript_15079	Eucgr.C03283	AT4G02280.1	sucrose synthase 3
Eucgr.H00093	scaffold_8	902869	907043	CUFF.27170	MEU_CUFF.27170	-2.80013	1.04299e-07	Transcript_26994	Eucgr.H00093	AT1G04680.1	Pectin lyase-like superfamily protein
Eucgr.L01251	scaffold_160	50438	50789	CUFF.7899	MEU_CUFF.7899	-2.80004	0.000289577	Transcript_8030	Eucgr.L01251	AT3G03780.3	methionine synthase 2
Eucgr.A00632	scaffold_1	10019509	10020973	CUFF.423	MEU_CUFF.423	-2.79982	4.32437e-09	Transcript_425	Eucgr.A00632	AT2G38460.1	iron regulated 1
Eucgr.E00938	scaffold_5	9718093	9718523	CUFF.18825	MEU_CUFF.18825	-2.79724	3.4116e-06	Transcript_18637	Eucgr.E00938	AT3G49290.2	ABL interactor-like protein 2
Eucgr.C00214	scaffold_3	4750798	4752327	CUFF.12606	MEU_CUFF.12606	-2.79487	9.74285e-06	Transcript_12643	Eucgr.C00214	AT5G57800.1	Fatty acid hydroxylase superfamily
Transcript_25211	scaffold_7	21967377	21967586	CUFF.25463	MEU_CUFF.25463	-2.79184	1.01889e-07	Transcript_25211	#N/A	AT3G46620.1	zinc finger (C3HC4-type RING finger) family protein
Eucgr.H00370	scaffold_8	4937105	4938998	CUFF.27322	MEU_CUFF.27322	-2.78416	1.37044e-06	Transcript_27123	Eucgr.H00370	AT2G43290.1	Calcium-binding EF-hand family protein
Eucgr.J02403	scaffold_10	29982809	29983553	CUFF.4169	MEU_CUFF.4169	-2.77958	8.80839e-10	Transcript_4392	Eucgr.J02403	AT4G38950.2	ATP binding microtubule motor family protein
Eucgr.J00363	scaffold_10	3512114	3514595	CUFF.2606	MEU_CUFF.2606	-2.7755	8.99287e-11	Transcript_2765	Eucgr.J00363	AT5G63560.1	HXXXD-type acyl-transferase family protein
Eucgr.K00751	scaffold_11	8671433	8671792	CUFF.5250	MEU_CUFF.5250	-2.77476	0.000386007	Transcript_5460	Eucgr.K00751	AT4G22250.1	RING/U-box superfamily protein
Eucgr.G02379	scaffold_7	42275364	42276404	CUFF.26295	MEU_CUFF.26295	-2.77354	2.64024e-08	Transcript_26298	Eucgr.G02379	AT2G16018.1	unknown protein; FUNCTIONS IN: molecular_function unknown; INVOLVED IN: biological_process unknown; LOCATED IN: cellular_component unknown; Has 10 Blast hits to 10 proteins in 2 species: Archae - 0; Bacteria - 0; Metazoa - 0; Fungi - 0; Plants - 10; Viruses - 0; Other Eukaryotes - 0 (source: NCBI BLink).
Eucgr.K01841	scaffold_11	22839153	22842473	CUFF.6023	MEU_CUFF.6023	-2.77258	3.62177e-07	Transcript_6216	Eucgr.K01841	AT3G53750.1	actin 3
Eucgr.C02317	scaffold_3	43177844	43178011	CUFF.14375	MEU_CUFF.14375	-2.77186	2.49031e-08	Transcript_14362	Eucgr.C02317	0	0
Eucgr.K02974	scaffold_11	37879294	37882042	CUFF.6948	MEU_CUFF.6948	-2.76902	1.25751e-09	Transcript_7180	Eucgr.K02974	AT5G01360.1	Plant protein of unknown function (DUF828)
Eucgr.K02974	scaffold_11	37879632	37881937	CUFF.6949	MEU_CUFF.6949	-2.76803	1.39516e-09	Transcript_7181	Eucgr.K02974	AT5G01360.1	Plant protein of unknown function (DUF828)
Eucgr.I01655	scaffold_9	26402030	26403626	CUFF.32587	MEU_CUFF.32587	-2.76722	3.05206e-10	Transcript_32283	Eucgr.I01655	AT3G27200.1	Cupredoxin superfamily protein
Eucgr.I01797	scaffold_9	27911433	27915319	CUFF.32831	MEU_CUFF.32831	-2.76722	2.45892e-10	Transcript_32886	Eucgr.I01797	AT3G27960.1	Tetratricopeptide repeat (TPR)-like superfamily protein
Transcript_7762	scaffold_120	7463	13028	CUFF.7568	MEU_CUFF.7568	-2.76409	0.00133857	Transcript_7762	#N/A	AT3G56640.1	exocyst complex component sec15A
Eucgr.L03092	scaffold_1972	2166	2557	CUFF.8148	MEU_CUFF.8148	-2.76268	1.06627e-07	Transcript_8251	Eucgr.L03092	AT3G49000.1	RNA polymerase III subunit RPC82 family protein
Eucgr.B02000	scaffold_2	37567584	37569849	CUFF.9989	MEU_CUFF.9989	-2.76164	3.1534e-06	Transcript_9995	Eucgr.B02000	AT1G72210.1	basic helix-loop-helix (bHLH) DNA-binding superfamily protein
Eucgr.L01966	scaffold_490	5754	7323	CUFF.18196	MEU_CUFF.18196	-2.76022	1.26136e-10	Transcript_17999	Eucgr.L01966	AT5G52060.1	BCL-2-associated athanogene 1
Eucgr.I00425	scaffold_9	8326812	8327852	CUFF.31610	MEU_CUFF.31610	-2.75955	0.000515651	Transcript_31372	Eucgr.I00425	AT2G47620.1	SWITCH/sucrose nonfermenting 3A
Eucgr.J01011	scaffold_10	10934632	10937166	CUFF.3126	MEU_CUFF.3126	-2.75953	1.08646e-06	Transcript_3316	Eucgr.J01011	AT5G04660.1	cytochrome P450, family 77, subfamily A, polypeptide 4
Eucgr.E00910	scaffold_5	9518329	9519406	CUFF.18816	MEU_CUFF.18816	-2.7576	5.11036e-08	Transcript_18628	Eucgr.E00910	AT3G49290.2	ABL interactor-like protein 2
Eucgr.A02016	scaffold_1	30918736	30919621	CUFF.1493	MEU_CUFF.1493	-2.75643	1.11534e-08	Transcript_1552	Eucgr.A02016	AT4G18260.1	Cytochrome b561/ferric reductase transmembrane protein family
Eucgr.D02209	scaffold_4	36311089	36312703	CUFF.17530	MEU_CUFF.17530	-2.75439	5.32642e-08	Transcript_17376	Eucgr.D02209	AT4G17920.1	RING/U-box superfamily protein
Transcript_2822	scaffold_10	5096414	5097345	CUFF.2677	MEU_CUFF.2677	-2.7497	4.09152e-06	Transcript_2822	#N/A	AT3G19430.1	late embryogenesis abundant protein-related / LEA protein-related
Eucgr.B02795	scaffold_2	51322281	51323201	CUFF.11050	MEU_CUFF.11050	-2.74882	3.19563e-05	#N/A	Eucgr.B02795	AT5G60020.1	laccase 17
Eucgr.D01411	scaffold_4	25209349	25210886	CUFF.17017	MEU_CUFF.17017	-2.74631	1.59577e-05	Transcript_16871	Eucgr.D01411	AT4G22370.1	unknown protein; Has 12 Blast hits to 12 proteins in 6 species: Archae - 0; Bacteria - 0; Metazoa - 0; Fungi - 0; Plants - 12; Viruses - 0; Other Eukaryotes - 0 (source: NCBI BLink).
Eucgr.H03496	scaffold_8	51420842	51421318	CUFF.29766	MEU_CUFF.29766	-2.74507	2.56997e-07	Transcript_29432	Eucgr.H03496	AT5G20830.2	sucrose synthase 1
Eucgr.B02771	scaffold_2	50821796	50822481	CUFF.10959	MEU_CUFF.10959	-2.7415	1.33433e-06	Transcript_10972	Eucgr.B02771	AT1G58170.1	Disease resistance-responsive (dirigent-like protein) family protein
Eucgr.F04483	scaffold_6	53767891	53771039	CUFF.24512	MEU_CUFF.24512	-2.73999	1.24987e-08	Transcript_24306	Eucgr.F04483	AT3G12690.3	AGC kinase 1.5
Eucgr.C03721	scaffold_3	70697183	70701372	CUFF.15356	MEU_CUFF.15356	-2.73319	0.00249104	Transcript_15298	Eucgr.C03721	AT5G19730.1	Pectin lyase-like superfamily protein
Eucgr.K03279	scaffold_11	41588634	41592089	CUFF.7137	MEU_CUFF.7137	-2.72614	2.17805e-05	Transcript_7333	Eucgr.K03279	AT5G51560.1	Leucine-rich repeat protein kinase family protein
Transcript_28139	scaffold_8	22055453	22057506	CUFF.28412	MEU_CUFF.28412	-2.72463	7.48821e-08	Transcript_28139	#N/A	AT1G47900.2	Plant protein of unknown function (DUF869)
Eucgr.C00437	scaffold_3	7831459	7832356	CUFF.12804	MEU_CUFF.12804	-2.72321	1.12645e-09	Transcript_12861	Eucgr.C00437	AT5G35090.1	unknown protein; Has 1807 Blast hits to 1807 proteins in 277 species: Archae - 0; Bacteria - 0; Metazoa - 736; Fungi - 347; Plants - 385; Viruses - 0; Other Eukaryotes - 339 (source: NCBI BLink).
Eucgr.J00695	scaffold_10	7433233	7435888	CUFF.2860	MEU_CUFF.2860	-2.72134	3.41204e-08	Transcript_3035	Eucgr.J00695	AT5G19410.1	ABC-2 type transporter family protein
Eucgr.H02125	scaffold_8	27884057	27885243	CUFF.28783	MEU_CUFF.28783	-2.72117	8.22677e-07	Transcript_28364	Eucgr.H02125	AT5G67210.1	Protein of unknown function (DUF579)
Eucgr.C02212	scaffold_3	40565914	40568283	CUFF.14310	MEU_CUFF.14310	-2.71856	4.73719e-06	Transcript_14282	Eucgr.C02212	AT2G18980.1	Peroxidase superfamily protein
Eucgr.F03723	scaffold_6	45413639	45415636	CUFF.23908	MEU_CUFF.23908	-2.71673	4.20667e-06	Transcript_23670	Eucgr.F03723	AT1G20190.1	expansin 11
Eucgr.A02416	scaffold_1	34850528	34854683	CUFF.1830	MEU_CUFF.1830	-2.7156	2.9806e-06	Transcript_1933	Eucgr.A02416	AT3G48160.2	DP-E2F-like 1
Eucgr.H04101	scaffold_8	58954695	58955201	CUFF.30369	MEU_CUFF.30369	-2.71457	3.04554e-08	Transcript_30088	Eucgr.H04101	AT1G27970.2	nuclear transport factor 2B
Eucgr.E00449	scaffold_5	4278987	4279961	CUFF.18556	MEU_CUFF.18556	-2.71417	1.00853e-06	Transcript_18363	Eucgr.E00449	AT1G12100.1	Bifunctional inhibitor/lipid-transfer protein/seed storage 2S albumin superfamily protein
Eucgr.E00309	scaffold_5	2881255	2881720	CUFF.18446	MEU_CUFF.18446	-2.71339	7.88205e-09	Transcript_18271	Eucgr.E00309	AT1G73700.1	MATE efflux family protein
Eucgr.K02408	scaffold_11	31429837	31431975	CUFF.6495	MEU_CUFF.6495	-2.70991	0.000208934	Transcript_6688	Eucgr.K02408	AT3G61040.1	cytochrome P450, family 76, subfamily C, polypeptide 7
Eucgr.K00816	scaffold_11	9411660	9412377	CUFF.5314	MEU_CUFF.5314	-2.70914	1.65348e-08	Transcript_5539	Eucgr.K00816	AT3G43190.1	sucrose synthase 4
Eucgr.J00537	scaffold_10	5922090	5922888	CUFF.2715	MEU_CUFF.2715	-2.70882	1.84823e-08	Transcript_2874	Eucgr.J00537	AT2G36026.1	Ovate family protein
Eucgr.H04101	scaffold_8	58954413	58955201	CUFF.30368	MEU_CUFF.30368	-2.70682	3.27961e-08	Transcript_30087	Eucgr.H04101	AT1G27970.2	nuclear transport factor 2B
Eucgr.F02525	scaffold_6	34847307	34848485	CUFF.22944	MEU_CUFF.22944	-2.70388	0.000117345	Transcript_22660	Eucgr.F02525	AT1G21510.1	unknown protein; FUNCTIONS IN: molecular_function unknown; INVOLVED IN: N-terminal protein myristoylation; LOCATED IN: cellular_component unknown; EXPRESSED IN: cotyledon; Has 380 Blast hits to 286 proteins in 63 species: Archae - 0; Bacteria - 6; Metazoa - 254; Fungi - 44; Plants - 13; Viruses - 5; Other Eukaryotes - 58 (source: NCBI BLink).
Transcript_28135	scaffold_8	22708607	22710479	CUFF.28418	MEU_CUFF.28418	-2.70328	0.000162582	Transcript_28135	#N/A	AT5G67170.2	SEC-C motif-containing protein / OTU-like cysteine protease family protein
Eucgr.B00548	scaffold_2	7106554	7108159	CUFF.8559	MEU_CUFF.8559	-2.69982	2.61157e-06	Transcript_8656	Eucgr.B00548	AT5G61340.1	unknown protein; BEST Arabidopsis thaliana protein match is: unknown protein (TAIR:AT1G26650.1); Has 30201 Blast hits to 17322 proteins in 780 species: Archae - 12; Bacteria - 1396; Metazoa - 17338; Fungi - 3422; Plants - 5037; Viruses - 0; Other Eukaryotes - 2996 (source: NCBI BLink).
Eucgr.G02194	scaffold_7	39686443	39689950	CUFF.26106	MEU_CUFF.26106	-2.69843	1.46663e-08	Transcript_25844	Eucgr.G02194	AT1G23030.1	ARM repeat superfamily protein
Eucgr.F01363	scaffold_6	17879405	17882769	CUFF.22046	MEU_CUFF.22046	-2.69699	1.49491e-09	Transcript_21706	Eucgr.F01363	AT3G14850.2	TRICHOME BIREFRINGENCE-LIKE 41
Eucgr.B01904	scaffold_2	36151622	36153066	CUFF.9877	MEU_CUFF.9877	-2.69588	3.99378e-06	Transcript_9915	Eucgr.B01904	AT2G02360.1	phloem protein 2-B10
Eucgr.B02499	scaffold_2	47094346	47095732	CUFF.10720	MEU_CUFF.10720	-2.69541	2.73774e-07	Transcript_10692	Eucgr.B02499	AT5G60660.1	plasma membrane intrinsic protein 2;4
Transcript_4582	scaffold_10	32324115	32325140	CUFF.4350	MEU_CUFF.4350	-2.69283	4.99056e-09	Transcript_4582	#N/A	AT4G23640.1	Potassium transporter family protein
Eucgr.K02761	scaffold_11	35752719	35754165	CUFF.6756	MEU_CUFF.6756	-2.68894	8.65708e-07	Transcript_6953	Eucgr.K02761	AT5G55850.3	RPM1-interacting protein 4 (RIN4) family protein
Eucgr.F02731	scaffold_6	36910108	36912001	CUFF.23113	MEU_CUFF.23113	-2.68455	1.01889e-07	Transcript_22837	Eucgr.F02731	AT5G49720.1	glycosyl hydrolase 9A1
Eucgr.C03897	scaffold_3	72739382	72741226	CUFF.15548	MEU_CUFF.15548	-2.68183	6.99944e-05	Transcript_15441	Eucgr.C03897	AT3G13750.1	beta galactosidase 1
Transcript_29460	scaffold_8	51759090	51759619	CUFF.29779	MEU_CUFF.29779	-2.68049	9.47804e-11	Transcript_29460	#N/A	AT3G43190.1	sucrose synthase 4
Eucgr.I00074	scaffold_9	1467021	1467539	CUFF.31329	MEU_CUFF.31329	-2.68043	1.64329e-08	Transcript_31065	Eucgr.I00074	AT5G49190.1	sucrose synthase 2
Eucgr.G02798	scaffold_7	46214908	46218268	CUFF.26529	MEU_CUFF.26529	-2.67816	9.4594e-07	Transcript_26291	Eucgr.G02798	AT3G54770.1	RNA-binding (RRM/RBD/RNP motifs) family protein
Eucgr.H03496	scaffold_8	51417801	51417940	CUFF.29762	MEU_CUFF.29762	-2.67753	2.5011e-07	Transcript_29426	Eucgr.H03496	AT5G20830.2	sucrose synthase 1
Eucgr.G02968	scaffold_7	48244656	48245354	CUFF.26670	MEU_CUFF.26670	-2.67661	1.24573e-07	Transcript_26439	Eucgr.G02968	AT3G55570.1	unknown protein; BEST Arabidopsis thaliana protein match is: unknown protein (TAIR:AT5G41761.1); Has 128 Blast hits to 128 proteins in 12 species: Archae - 0; Bacteria - 0; Metazoa - 0; Fungi - 0; Plants - 128; Viruses - 0; Other Eukaryotes - 0 (source: NCBI BLink).
Transcript_28396	scaffold_8	28554616	28555803	CUFF.28762	MEU_CUFF.28762	-2.67448	0.000902685	Transcript_28396	#N/A	AT1G61680.2	terpene synthase 14
Eucgr.C02424	scaffold_3	46262799	46266094	CUFF.14438	MEU_CUFF.14438	-2.67152	0.000120205	Transcript_14411	Eucgr.C02424	AT5G57670.2	Protein kinase superfamily protein
Eucgr.H01905	scaffold_8	24544176	24544532	CUFF.28505	MEU_CUFF.28505	-2.67111	6.71137e-05	Transcript_28217	Eucgr.H01905	AT3G50220.1	Protein of unknown function (DUF579)
Transcript_21193	scaffold_6	7804707	7805523	CUFF.21524	MEU_CUFF.21524	-2.6706	1.60402e-05	Transcript_21193	#N/A	AT2G18420.1	Gibberellin-regulated family protein
Eucgr.K01241	scaffold_11	15596038	15596946	CUFF.5576	MEU_CUFF.5576	-2.66209	1.17162e-07	Transcript_5778	Eucgr.K01241	AT2G28260.1	cyclic nucleotide-gated channel 15
Eucgr.H00539	scaffold_8	7498483	7501598	CUFF.27430	MEU_CUFF.27430	-2.6613	1.19792e-09	Transcript_27239	Eucgr.H00539	AT1G48480.1	receptor-like kinase 1
Eucgr.I00074	scaffold_9	1467372	1467880	CUFF.31330	MEU_CUFF.31330	-2.66117	2.61757e-08	Transcript_31066	Eucgr.I00074	AT5G49190.1	sucrose synthase 2
Eucgr.D01847	scaffold_4	32498193	32499789	CUFF.17538	MEU_CUFF.17538	-2.65224	5.85168e-10	Transcript_17125	Eucgr.D01847	AT5G62700.1	tubulin beta chain 3
Eucgr.J02401	scaffold_10	29921495	29929344	CUFF.4183	MEU_CUFF.4183	-2.65104	4.31017e-09	Transcript_4424	Eucgr.J02401	AT3G51150.2	ATP binding microtubule motor family protein
Eucgr.B01665	scaffold_2	29802073	29803468	CUFF.9561	MEU_CUFF.9561	-2.64801	2.04471e-05	Transcript_9584	Eucgr.B01665	AT3G62630.1	Protein of unknown function (DUF1645)
Eucgr.I00199	scaffold_9	4243352	4247180	CUFF.31451	MEU_CUFF.31451	-2.64745	0.000125511	Transcript_31200	Eucgr.I00199	AT4G33440.1	Pectin lyase-like superfamily protein
Eucgr.I02299	scaffold_9	33501829	33504585	CUFF.33004	MEU_CUFF.33004	-2.64195	2.84554e-09	Transcript_32796	Eucgr.I02299	AT4G00240.1	phospholipase D beta 2
Transcript_28138	scaffold_8	22055847	22057920	CUFF.28411	MEU_CUFF.28411	-2.63874	9.70213e-08	Transcript_28138	#N/A	AT1G47900.2	Plant protein of unknown function (DUF869)
Eucgr.F04193	scaffold_6	50183150	50186563	CUFF.24280	MEU_CUFF.24280	-2.63776	8.84604e-08	Transcript_24061	Eucgr.F04193	AT1G54610.3	Protein kinase superfamily protein
Transcript_10056	scaffold_2	38876998	38878302	CUFF.10051	MEU_CUFF.10051	-2.63711	2.03256e-05	Transcript_10056	#N/A	AT4G06744.1	Leucine-rich repeat (LRR) family protein
Eucgr.I00074	scaffold_9	1468015	1469180	CUFF.31336	MEU_CUFF.31336	-2.63487	5.87662e-08	Transcript_31085	Eucgr.I00074	AT5G49190.1	sucrose synthase 2
Eucgr.A02416	scaffold_1	34852174	34852403	CUFF.1831	MEU_CUFF.1831	-2.63261	2.85104e-07	Transcript_1934	Eucgr.A02416	AT3G48160.2	DP-E2F-like 1
Eucgr.K02806	scaffold_11	36096253	36097932	CUFF.6789	MEU_CUFF.6789	-2.62636	2.85616e-07	Transcript_6989	Eucgr.K02806	AT5G26660.1	myb domain protein 86
Eucgr.J00364	scaffold_10	3577160	3580483	CUFF.2596	MEU_CUFF.2596	-2.62634	0.00132154	Transcript_2750	Eucgr.J00364	AT5G41040.2	HXXXD-type acyl-transferase family protein
Eucgr.I00908	scaffold_9	18633457	18634911	CUFF.31986	MEU_CUFF.31986	-2.62564	7.52539e-09	Transcript_31705	Eucgr.I00908	AT4G36945.1	PLC-like phosphodiesterases superfamily protein
Eucgr.A02372	scaffold_1	34488685	34493382	CUFF.1777	MEU_CUFF.1777	-2.62433	5.0292e-06	Transcript_1869	Eucgr.A02372	AT5G05170.1	Cellulose synthase family protein
Eucgr.A02689	scaffold_1	37467447	37470217	CUFF.2033	MEU_CUFF.2033	-2.62294	1.71702e-07	Transcript_2136	Eucgr.A02689	AT3G16520.2	UDP-glucosyl transferase 88A1
Transcript_3842	scaffold_10	21301835	21301969	CUFF.3657	MEU_CUFF.3657	-2.62159	1.11534e-08	Transcript_3842	#N/A	AT4G03490.2	Ankyrin repeat family protein
Eucgr.L03349	scaffold_2775	3894	4131	CUFF.12314	MEU_CUFF.12314	-2.62015	0.000140153	Transcript_12363	Eucgr.L03349	AT3G63470.1	serine carboxypeptidase-like 40
Eucgr.A01510	scaffold_1	23563625	23567698	CUFF.1105	MEU_CUFF.1105	-2.61767	8.62317e-09	Transcript_1136	Eucgr.A01510	AT3G52780.1	Purple acid phosphatases superfamily protein
Eucgr.E00054	scaffold_5	492904	496185	CUFF.18321	MEU_CUFF.18321	-2.61721	4.22954e-10	Transcript_18081	Eucgr.E00054	AT3G61750.1	Cytochrome b561/ferric reductase transmembrane with DOMON related domain
Eucgr.A02416	scaffold_1	34852927	34853306	CUFF.1832	MEU_CUFF.1832	-2.61633	5.41673e-06	Transcript_1935	Eucgr.A02416	AT3G48160.2	DP-E2F-like 1
Eucgr.L02670	scaffold_1212	254	889	CUFF.7573	MEU_CUFF.7573	-2.61608	0.0380635	Transcript_7783	Eucgr.L02670	AT5G13930.1	Chalcone and stilbene synthase family protein
Eucgr.G02702	scaffold_7	45112173	45114254	CUFF.26450	MEU_CUFF.26450	-2.61375	6.96162e-06	Transcript_26198	Eucgr.G02702	AT2G27690.1	cytochrome P450, family 94, subfamily C, polypeptide 1
Transcript_25791	scaffold_7	38847610	38848129	CUFF.26064	MEU_CUFF.26064	-2.6134	5.81495e-07	Transcript_25791	#N/A	AT1G14870.1	PLANT CADMIUM RESISTANCE 2
Transcript_25790	scaffold_7	38847610	38848116	CUFF.26063	MEU_CUFF.26063	-2.6134	5.81495e-07	Transcript_25790	#N/A	AT1G14870.1	PLANT CADMIUM RESISTANCE 2
Eucgr.J01823	scaffold_10	24262681	24265687	CUFF.3749	MEU_CUFF.3749	-2.6106	1.76945e-07	Transcript_3945	Eucgr.J01823	AT4G25650.2	ACD1-like
Eucgr.A02016	scaffold_1	30919169	30921577	CUFF.1494	MEU_CUFF.1494	-2.61057	5.46067e-07	Transcript_1553	Eucgr.A02016	AT4G18260.1	Cytochrome b561/ferric reductase transmembrane protein family
Transcript_3099	scaffold_10	8178758	8179600	CUFF.2923	MEU_CUFF.2923	-2.60683	6.24972e-06	Transcript_3099	#N/A	AT4G29920.1	Double Clp-N motif-containing P-loop nucleoside triphosphate hydrolases superfamily protein
Eucgr.G00649	scaffold_7	11243987	11249169	CUFF.25037	MEU_CUFF.25037	-2.60574	4.82418e-06	Transcript_24707	Eucgr.G00649	AT5G09730.1	beta-xylosidase 3
Eucgr.D00432	scaffold_4	7860458	7863649	CUFF.16363	MEU_CUFF.16363	-2.60553	6.7425e-09	Transcript_16253	Eucgr.D00432	AT2G47010.2	unknown protein; FUNCTIONS IN: molecular_function unknown; INVOLVED IN: biological_process unknown; LOCATED IN: endomembrane system; EXPRESSED IN: 17 plant structures; EXPRESSED DURING: 10 growth stages; BEST Arabidopsis thaliana protein match is: unknown protein (TAIR:AT1G17030.1); Has 72 Blast hits to 72 proteins in 13 species: Archae - 0; Bacteria - 0; Metazoa - 0; Fungi - 0; Plants - 71; Viru…
Eucgr.E00809	scaffold_5	8349638	8350795	CUFF.18754	MEU_CUFF.18754	-2.60426	4.13264e-07	Transcript_18552	Eucgr.E00809	AT4G23690.1	Disease resistance-responsive (dirigent-like protein) family protein
Transcript_14619	scaffold_3	50962966	50964668	CUFF.14621	MEU_CUFF.14621	-2.60311	1.33403e-06	Transcript_14619	#N/A	AT5G48310.1	unknown protein; BEST Arabidopsis thaliana protein match is: unknown protein (TAIR:AT4G24610.1); Has 1807 Blast hits to 1807 proteins in 277 species: Archae - 0; Bacteria - 0; Metazoa - 736; Fungi - 347; Plants - 385; Viruses - 0; Other Eukaryotes - 339 (source: NCBI BLink).
Eucgr.J01635	scaffold_10	21301614	21303209	CUFF.3656	MEU_CUFF.3656	-2.6031	1.9122e-10	Transcript_3840	Eucgr.J01635	AT5G37478.1	TPX2 (targeting protein for Xklp2) protein family
Eucgr.B02796	scaffold_2	51353229	51355342	CUFF.11054	MEU_CUFF.11054	-2.58765	1.36226e-06	Transcript_11011	Eucgr.B02796	AT2G38080.1	Laccase/Diphenol oxidase family protein
Eucgr.J01371	scaffold_10	16719185	16722947	CUFF.3421	MEU_CUFF.3421	-2.58707	6.65466e-07	Transcript_3664	Eucgr.J01371	AT5G15530.1	biotin carboxyl carrier protein 2
Eucgr.B02374	scaffold_2	44712031	44713127	CUFF.10551	MEU_CUFF.10551	-2.58692	1.98668e-07	Transcript_10529	Eucgr.B02374	AT2G37610.1	unknown protein; Has 21 Blast hits to 21 proteins in 5 species: Archae - 0; Bacteria - 0; Metazoa - 0; Fungi - 0; Plants - 21; Viruses - 0; Other Eukaryotes - 0 (source: NCBI BLink).
Eucgr.K02397	scaffold_11	31254201	31254953	CUFF.6492	MEU_CUFF.6492	-2.58473	9.07281e-06	Transcript_6684	Eucgr.K02397	AT3G61040.1	cytochrome P450, family 76, subfamily C, polypeptide 7
Transcript_28367	scaffold_8	27697259	27698114	CUFF.28734	MEU_CUFF.28734	-2.58444	7.1097e-05	Transcript_28367	#N/A	AT3G06170.1	Serinc-domain containing serine and sphingolipid biosynthesis protein
Eucgr.H01008	scaffold_8	12337627	12339034	CUFF.27754	MEU_CUFF.27754	-2.58379	1.64329e-08	Transcript_27570	Eucgr.H01008	AT2G47360.1	unknown protein; BEST Arabidopsis thaliana protein match is: unknown protein (TAIR:AT1G02570.1); Has 58 Blast hits to 55 proteins in 6 species: Archae - 0; Bacteria - 0; Metazoa - 0; Fungi - 0; Plants - 58; Viruses - 0; Other Eukaryotes - 0 (source: NCBI BLink).
Eucgr.E01255	scaffold_5	13606234	13606545	CUFF.19108	MEU_CUFF.19108	-2.58366	2.12454e-06	Transcript_18885	Eucgr.E01255	AT1G60620.1	RNA polymerase I subunit 43
Eucgr.D02245	scaffold_4	36543745	36548272	CUFF.17573	MEU_CUFF.17573	-2.58279	6.40916e-07	Transcript_17399	Eucgr.D02245	AT4G00750.1	S-adenosyl-L-methionine-dependent methyltransferases superfamily protein
Eucgr.B02316	scaffold_2	44182419	44182815	CUFF.10537	MEU_CUFF.10537	-2.57874	2.5849e-06	Transcript_10479	Eucgr.B02316	AT2G03060.1	AGAMOUS-like 30
Eucgr.B03139	scaffold_2	56514046	56515570	CUFF.11236	MEU_CUFF.11236	-2.57674	5.42842e-06	Transcript_11230	Eucgr.B03139	AT1G69160.1	unknown protein; BEST Arabidopsis thaliana protein match is: unknown protein (TAIR:AT3G13980.1); Has 173 Blast hits to 172 proteins in 54 species: Archae - 0; Bacteria - 0; Metazoa - 25; Fungi - 33; Plants - 84; Viruses - 2; Other Eukaryotes - 29 (source: NCBI BLink).
Eucgr.H00463	scaffold_8	6112929	6114878	CUFF.27401	MEU_CUFF.27401	-2.57472	2.09483e-10	Transcript_27220	Eucgr.H00463	AT2G33460.1	ROP-interactive CRIB motif-containing protein 1
Eucgr.K00077	scaffold_11	1471425	1473225	CUFF.4869	MEU_CUFF.4869	-2.57448	1.18148e-07	Transcript_5082	Eucgr.K00077	AT3G02940.1	myb domain protein 107
Transcript_28345	scaffold_8	27432311	27436052	CUFF.28698	MEU_CUFF.28698	-2.57304	7.40025e-07	Transcript_28345	#N/A	0	0
Transcript_32675	scaffold_9	31515609	31520262	CUFF.32922	MEU_CUFF.32922	-2.57155	1.17059e-05	Transcript_32675	#N/A	AT3G14310.1	pectin methylesterase 3
Transcript_32676	scaffold_9	31515711	31520262	CUFF.32923	MEU_CUFF.32923	-2.57059	1.17596e-05	Transcript_32676	#N/A	AT3G14310.1	pectin methylesterase 3
Eucgr.D01870	scaffold_4	32735495	32740941	CUFF.17307	MEU_CUFF.17307	-2.57008	9.51835e-07	Transcript_17124	Eucgr.D01870	AT1G63300.1	Myosin heavy chain-related protein
Eucgr.A00656	scaffold_1	10355409	10357964	CUFF.439	MEU_CUFF.439	-2.56762	1.15728e-06	Transcript_455	Eucgr.A00656	AT2G40435.1	BEST Arabidopsis thaliana protein match is: transcription regulators (TAIR:AT3G56220.1); Has 289 Blast hits to 289 proteins in 30 species: Archae - 0; Bacteria - 0; Metazoa - 0; Fungi - 0; Plants - 289; Viruses - 0; Other Eukaryotes - 0 (source: NCBI BLink).
Transcript_25224	scaffold_7	21968184	21970118	CUFF.25571	MEU_CUFF.25571	-2.56538	7.61452e-07	Transcript_25224	#N/A	AT4G12490.1	Bifunctional inhibitor/lipid-transfer protein/seed storage 2S albumin superfamily protein
Eucgr.E01255	scaffold_5	13605404	13612335	CUFF.19107	MEU_CUFF.19107	-2.56402	1.16921e-05	Transcript_18883	Eucgr.E01255	AT1G60620.1	RNA polymerase I subunit 43
Eucgr.C00771	scaffold_3	12871050	12871832	CUFF.13087	MEU_CUFF.13087	-2.56366	4.00762e-07	Transcript_13133	Eucgr.C00771	AT5G20820.1	SAUR-like auxin-responsive protein family
Eucgr.I01292	scaffold_9	23608492	23609316	CUFF.32246	MEU_CUFF.32246	-2.56298	4.33047e-06	Transcript_31979	Eucgr.I01292	AT4G39130.1	Dehydrin family protein
Eucgr.G01728	scaffold_7	31824904	31827357	CUFF.25732	MEU_CUFF.25732	-2.56242	2.89901e-07	Transcript_25445	Eucgr.G01728	AT4G39010.1	glycosyl hydrolase 9B18
Eucgr.A00713	scaffold_1	11639465	11640592	CUFF.455	MEU_CUFF.455	-2.55886	2.83013e-06	Transcript_482	Eucgr.A00713	AT1G06920.1	ovate family protein 4
Eucgr.C00653	scaffold_3	11743560	11745316	CUFF.13018	MEU_CUFF.13018	-2.55806	2.10047e-09	Transcript_13065	Eucgr.C00653	AT5G11890.1	FUNCTIONS IN: molecular_function unknown; LOCATED IN: plasma membrane; EXPRESSED IN: 12 plant structures; EXPRESSED DURING: 6 growth stages; BEST Arabidopsis thaliana protein match is: Late embryogenesis abundant (LEA) hydroxyproline-rich glycoprotein family (TAIR:AT1G17620.1); Has 1807 Blast hits to 1807 proteins in 277 species: Archae - 0; Bacteria - 0; Metazoa - 736; Fungi - 347; Plants - 385;…
Transcript_2002	scaffold_1	35785571	35787091	CUFF.1889	MEU_CUFF.1889	-2.55802	1.77119e-06	Transcript_2002	#N/A	AT4G20720.1	dentin sialophosphoprotein-related
Transcript_2001	scaffold_1	35785571	35787091	CUFF.1890	MEU_CUFF.1890	-2.55802	1.77119e-06	Transcript_2001	#N/A	AT4G20720.1	dentin sialophosphoprotein-related
Eucgr.K00110	scaffold_11	1691531	1692843	CUFF.4966	MEU_CUFF.4966	-2.55384	2.26006e-07	#N/A	Eucgr.K00110	AT4G25100.5	Fe superoxide dismutase 1
Eucgr.A02128	scaffold_1	31966221	31967192	CUFF.1584	MEU_CUFF.1584	-2.55261	2.03112e-06	Transcript_1662	Eucgr.A02128	AT1G54410.1	dehydrin family protein
Eucgr.D00943	scaffold_4	17292477	17295784	CUFF.16716	MEU_CUFF.16716	-2.5511	1.52276e-05	Transcript_16567	Eucgr.D00943	AT4G26590.1	oligopeptide transporter 5
Eucgr.H01314	scaffold_8	15910856	15916668	CUFF.27990	MEU_CUFF.27990	-2.55057	5.34904e-10	Transcript_27836	Eucgr.H01314	AT1G56720.3	Protein kinase superfamily protein
Eucgr.G01386	scaffold_7	23461700	23462834	CUFF.25509	MEU_CUFF.25509	-2.54897	1.79423e-05	Transcript_25253	Eucgr.G01386	AT5G67210.1	Protein of unknown function (DUF579)
Eucgr.I01292	scaffold_9	23609387	23610685	CUFF.32247	MEU_CUFF.32247	-2.54536	5.29355e-05	Transcript_31980	Eucgr.I01292	AT4G39130.1	Dehydrin family protein
Eucgr.K01196	scaffold_11	15162734	15166668	CUFF.5554	MEU_CUFF.5554	-2.54344	2.3122e-05	Transcript_5757	Eucgr.K01196	AT1G78570.1	rhamnose biosynthesis 1
Transcript_28168	scaffold_8	23296169	23296964	CUFF.28480	MEU_CUFF.28480	-2.54257	0.000776253	Transcript_28168	#N/A	AT4G30210.2	P450 reductase 2
Eucgr.I00804	scaffold_9	16772112	16772358	CUFF.31939	MEU_CUFF.31939	-2.54231	1.35505e-05	Transcript_31666	Eucgr.I00804	AT3G19420.1	PTEN 2
Eucgr.F02824	scaffold_6	37932145	37932480	CUFF.23188	MEU_CUFF.23188	-2.54156	4.63833e-08	Transcript_22918	Eucgr.F02824	AT1G14850.1	nucleoporin 155
Eucgr.A02016	scaffold_1	30920230	30920409	CUFF.1495	MEU_CUFF.1495	-2.53892	6.79094e-06	Transcript_1556	Eucgr.A02016	AT4G18260.1	Cytochrome b561/ferric reductase transmembrane protein family
Eucgr.F04217	scaffold_6	50376624	50382778	CUFF.24387	MEU_CUFF.24387	-2.53427	2.03981e-07	Transcript_24201	Eucgr.F04217	AT4G39350.1	cellulose synthase A2
Eucgr.D01920	scaffold_4	33119045	33120764	CUFF.17323	MEU_CUFF.17323	-2.53397	5.35673e-08	Transcript_17140	Eucgr.D01920	AT5G62100.2	BCL-2-associated athanogene 2
Eucgr.F04217	scaffold_6	50376474	50379577	CUFF.24386	MEU_CUFF.24386	-2.53297	9.38844e-08	Transcript_24200	Eucgr.F04217	AT4G39350.1	cellulose synthase A2
Eucgr.F00208	scaffold_6	3186569	3189679	CUFF.21289	MEU_CUFF.21289	-2.52856	1.68854e-08	Transcript_20971	Eucgr.F00208	AT5G67090.1	Subtilisin-like serine endopeptidase family protein
Eucgr.E00596	scaffold_5	5707202	5711367	CUFF.18649	MEU_CUFF.18649	-2.52772	4.37932e-08	Transcript_18561	Eucgr.E00596	AT4G11450.1	Protein of unknown function (DUF3527)
Eucgr.C02368	scaffold_3	43960217	43960629	CUFF.14405	MEU_CUFF.14405	-2.52641	2.15561e-06	Transcript_14375	Eucgr.C02368	AT5G65570.1	Tetratricopeptide repeat (TPR)-like superfamily protein
Eucgr.G02846	scaffold_7	46710326	46714263	CUFF.26633	MEU_CUFF.26633	-2.52633	3.85986e-07	Transcript_26339	Eucgr.G02846	AT5G03250.1	Phototropic-responsive NPH3 family protein
Eucgr.H03515	scaffold_8	51885304	51885864	CUFF.29780	MEU_CUFF.29780	-2.52359	2.33419e-08	Transcript_29465	Eucgr.H03515	AT3G43190.1	sucrose synthase 4
Transcript_16500	scaffold_4	12914096	12919002	CUFF.16594	MEU_CUFF.16594	-2.5213	3.02379e-07	Transcript_16500	#N/A	AT3G46490.1	2-oxoglutarate (2OG) and Fe(II)-dependent oxygenase superfamily protein
Eucgr.F02824	scaffold_6	37932063	37933017	CUFF.23187	MEU_CUFF.23187	-2.51865	1.00443e-07	Transcript_22917	Eucgr.F02824	AT1G14850.1	nucleoporin 155
Eucgr.K02050	scaffold_11	26774443	26775387	CUFF.6212	MEU_CUFF.6212	-2.51766	0.00362443	Transcript_6392	Eucgr.K02050	AT3G10080.1	RmlC-like cupins superfamily protein
Eucgr.B02726	scaffold_2	50147178	50149027	CUFF.10920	MEU_CUFF.10920	-2.5159	3.14284e-09	Transcript_10933	Eucgr.B02726	AT3G53950.1	glyoxal oxidase-related protein
Eucgr.F00359	scaffold_6	4839036	4840229	CUFF.21365	MEU_CUFF.21365	-2.51518	2.06558e-06	Transcript_21040	Eucgr.F00359	AT4G08950.1	Phosphate-responsive 1 family protein
Eucgr.A00203	scaffold_1	2294907	2297572	CUFF.144	MEU_CUFF.144	-2.51474	9.25589e-07	Transcript_151	Eucgr.A00203	AT3G16910.1	acyl-activating enzyme 7
Eucgr.J02859	scaffold_10	35545525	35550678	CUFF.4497	MEU_CUFF.4497	-2.51418	4.18389e-07	Transcript_4688	Eucgr.J02859	AT5G56890.1	Protein kinase superfamily protein
Eucgr.B01646	scaffold_2	28496082	28496866	CUFF.9486	MEU_CUFF.9486	-2.51336	1.07664e-05	Transcript_9529	Eucgr.B01646	AT3G62630.1	Protein of unknown function (DUF1645)
Eucgr.A01856	scaffold_1	28919426	28920942	CUFF.1413	MEU_CUFF.1413	-2.51242	1.46837e-06	Transcript_1452	Eucgr.A01856	AT1G03820.1	unknown protein; FUNCTIONS IN: molecular_function unknown; INVOLVED IN: biological_process unknown; LOCATED IN: endomembrane system; EXPRESSED IN: 21 plant structures; EXPRESSED DURING: 13 growth stages; Has 1345 Blast hits to 1122 proteins in 102 species: Archae - 2; Bacteria - 28; Metazoa - 28; Fungi - 30; Plants - 109; Viruses - 0; Other Eukaryotes - 1148 (source: NCBI BLink).
Unique_MEU_49	scaffold_2	58687477	58688084	CUFF.11434	MEU_CUFF.11434	-2.51161	4.65717e-07	#N/A	#N/A	AT2G03390.2	uvrB/uvrC motif-containing protein
Eucgr.J00621	scaffold_10	6895459	6896138	CUFF.2781	MEU_CUFF.2781	-2.50971	9.88464e-07	Transcript_2944	Eucgr.J00621	AT3G51530.1	F-box/RNI-like/FBD-like domains-containing protein
Eucgr.G00649	scaffold_7	11245985	11246164	CUFF.25038	MEU_CUFF.25038	-2.50811	2.02876e-05	Transcript_24708	Eucgr.G00649	AT5G09730.1	beta-xylosidase 3
Transcript_14700	scaffold_3	53423068	53423947	CUFF.14712	MEU_CUFF.14712	-2.50547	3.21187e-07	Transcript_14700	#N/A	AT2G18660.1	plant natriuretic peptide A
Eucgr.J00196	scaffold_10	2019517	2024310	CUFF.2464	MEU_CUFF.2464	-2.50451	2.65662e-08	Transcript_2594	Eucgr.J00196	AT3G55990.1	Plant protein of unknown function (DUF828)
Transcript_10625	scaffold_2	46163395	46166326	CUFF.10698	MEU_CUFF.10698	-2.50364	5.51663e-05	Transcript_10625	#N/A	AT3G45770.1	Polyketide synthase, enoylreductase family protein
Eucgr.H01476	scaffold_8	17500821	17502740	CUFF.28100	MEU_CUFF.28100	-2.50333	3.85949e-08	Transcript_27921	Eucgr.H01476	AT3G63200.1	PATATIN-like protein 9
Eucgr.H02071	scaffold_8	26991272	26997501	CUFF.28708	MEU_CUFF.28708	-2.50326	1.60029e-10	Transcript_28372	Eucgr.H02071	AT2G23360.1	Plant protein of unknown function (DUF869)
Eucgr.K00816	scaffold_11	9412784	9414310	CUFF.5322	MEU_CUFF.5322	-2.49905	1.36592e-09	#N/A	Eucgr.K00816	AT3G43190.1	sucrose synthase 4
Eucgr.H01337	scaffold_8	16180440	16182379	CUFF.27980	MEU_CUFF.27980	-2.49724	3.20822e-07	Transcript_27800	Eucgr.H01337	AT1G09540.1	myb domain protein 61
Eucgr.F03235	scaffold_6	41577261	41579698	CUFF.23543	MEU_CUFF.23543	-2.49552	1.68854e-08	Transcript_23291	Eucgr.F03235	AT1G29050.1	TRICHOME BIREFRINGENCE-LIKE 38
Eucgr.C03207	scaffold_3	60622891	60623073	CUFF.15066	MEU_CUFF.15066	-2.49526	1.21885e-06	Transcript_15022	Eucgr.C03207	AT4G02280.1	sucrose synthase 3
Transcript_15791	scaffold_3067	1332	2562	CUFF.15844	MEU_CUFF.15844	-2.4945	1.32503e-06	Transcript_15791	#N/A	AT3G05750.1	unknown protein; FUNCTIONS IN: molecular_function unknown; INVOLVED IN: biological_process unknown; LOCATED IN: membrane; EXPRESSED IN: 17 plant structures; EXPRESSED DURING: 10 growth stages; BEST Arabidopsis thaliana protein match is: unknown protein (TAIR:AT5G26910.1); Has 2317 Blast hits to 1467 proteins in 247 species: Archae - 4; Bacteria - 750; Metazoa - 557; Fungi - 182; Plants - 180; Vir…
Eucgr.B01211	scaffold_2	19809068	19811655	CUFF.9090	MEU_CUFF.9090	-2.49427	1.68854e-08	Transcript_9173	Eucgr.B01211	AT3G21530.1	DNAse I-like superfamily protein
Eucgr.F03020	scaffold_6	39784108	39787812	CUFF.23348	MEU_CUFF.23348	-2.49351	8.36706e-06	Transcript_23095	Eucgr.F03020	AT1G79910.1	Regulator of Vps4 activity in the MVB pathway protein
Eucgr.I01970	scaffold_9	29562623	29565440	CUFF.32773	MEU_CUFF.32773	-2.49181	3.84176e-07	Transcript_32543	Eucgr.I01970	AT1G69480.1	EXS (ERD1/XPR1/SYG1) family protein
Transcript_28344	scaffold_8	27432311	27432548	CUFF.28697	MEU_CUFF.28697	-2.49154	9.77162e-06	Transcript_28344	#N/A	AT1G62310.1	transcription factor jumonji (jmjC) domain-containing protein
Eucgr.H04602	scaffold_8	66153772	66155127	CUFF.30704	MEU_CUFF.30704	-2.4908	1.44672e-07	Transcript_30460	Eucgr.H04602	AT5G13140.1	Pollen Ole e 1 allergen and extensin family protein
Eucgr.G02921	scaffold_7	47725857	47729322	CUFF.26719	MEU_CUFF.26719	-2.49	4.5259e-06	Transcript_26411	Eucgr.G02921	AT3G53520.4	UDP-glucuronic acid decarboxylase 1
Eucgr.B02944	scaffold_2	53252090	53256974	CUFF.11083	MEU_CUFF.11083	-2.48813	0.00222162	Transcript_11098	Eucgr.B02944	AT1G23210.1	glycosyl hydrolase 9B6
Eucgr.L01682	scaffold_319	156	3095	CUFF.15894	MEU_CUFF.15894	-2.4881	8.3413e-09	Transcript_15830	Eucgr.L01682	AT4G36945.1	PLC-like phosphodiesterases superfamily protein
Transcript_3911	scaffold_10	23040183	23041242	CUFF.3754	MEU_CUFF.3754	-2.48528	2.07753e-05	Transcript_3911	#N/A	AT1G69090.1	Protein of unknown function (DUF295)
Eucgr.E01366	scaffold_5	15311851	15313940	CUFF.19153	MEU_CUFF.19153	-2.48451	8.8449e-08	Transcript_18967	Eucgr.E01366	AT2G45470.1	FASCICLIN-like arabinogalactan protein 8
Eucgr.E01610	scaffold_5	19600646	19602011	CUFF.19258	MEU_CUFF.19258	-2.48024	1.84031e-07	Transcript_19081	Eucgr.E01610	AT3G60550.1	cyclin p3;2
Eucgr.J00745	scaffold_10	7847474	7853032	CUFF.2912	MEU_CUFF.2912	-2.47958	1.64329e-08	Transcript_3079	Eucgr.J00745	AT3G21090.1	ABC-2 type transporter family protein
Eucgr.J00082	scaffold_10	1128680	1129532	CUFF.2349	MEU_CUFF.2349	-2.47884	2.63547e-07	Transcript_2476	Eucgr.J00082	AT5G07040.1	RING/U-box superfamily protein
Eucgr.G00887	scaffold_7	15664623	15666280	CUFF.25224	MEU_CUFF.25224	-2.4784	5.18271e-05	#N/A	Eucgr.G00887	AT3G29765.1	General transcription factor 2-related zinc finger protein
Eucgr.J00170	scaffold_10	1813775	1817006	CUFF.2551	MEU_CUFF.2551	-2.47765	1.27623e-08	Transcript_2586	Eucgr.J00170	AT2G40320.1	TRICHOME BIREFRINGENCE-LIKE 33
Eucgr.F00593	scaffold_6	7778431	7778874	CUFF.21528	MEU_CUFF.21528	-2.47137	2.33419e-08	Transcript_21191	Eucgr.F00593	AT2G18420.1	Gibberellin-regulated family protein
Eucgr.E03959	scaffold_5	68615005	68617213	CUFF.20811	MEU_CUFF.20811	-2.46775	3.32039e-05	Transcript_20501	Eucgr.E03959	AT4G22270.1	Protein of unknown function (DUF3537)
Eucgr.J00309	scaffold_10	3135198	3138386	CUFF.2557	MEU_CUFF.2557	-2.46751	7.15658e-06	Transcript_2709	Eucgr.J00309	AT3G03770.2	Leucine-rich repeat protein kinase family protein
Eucgr.K03437	scaffold_11	43462557	43463434	CUFF.7266	MEU_CUFF.7266	-2.46563	1.67922e-05	Transcript_7457	Eucgr.K03437	AT2G33050.1	receptor like protein 26
Eucgr.E00278	scaffold_5	2675918	2676790	CUFF.18418	MEU_CUFF.18418	-2.46543	1.58863e-07	Transcript_18231	Eucgr.E00278	AT5G46770.1	unknown protein; Has 30201 Blast hits to 17322 proteins in 780 species: Archae - 12; Bacteria - 1396; Metazoa - 17338; Fungi - 3422; Plants - 5037; Viruses - 0; Other Eukaryotes - 2996 (source: NCBI BLink).
Eucgr.J03131	scaffold_10	38400158	38402432	CUFF.4703	MEU_CUFF.4703	-2.46535	6.11375e-10	Transcript_4930	Eucgr.J03131	AT1G79720.1	Eukaryotic aspartyl protease family protein
Eucgr.K03372	scaffold_11	42671296	42674729	CUFF.7206	MEU_CUFF.7206	-2.46171	7.20081e-07	Transcript_7396	Eucgr.K03372	AT4G02830.2	unknown protein; FUNCTIONS IN: molecular_function unknown; INVOLVED IN: biological_process unknown; LOCATED IN: cellular_component unknown.
Eucgr.I01246	scaffold_9	23285189	23285850	CUFF.32213	MEU_CUFF.32213	-2.4612	1.32066e-05	Transcript_31935	Eucgr.I01246	AT5G48485.1	Bifunctional inhibitor/lipid-transfer protein/seed storage 2S albumin superfamily protein
Eucgr.K01962	scaffold_11	25203342	25203877	CUFF.6136	MEU_CUFF.6136	-2.45803	9.9219e-09	Transcript_6316	Eucgr.K01962	AT5G51920.1	Pyridoxal phosphate (PLP)-dependent transferases superfamily protein
Eucgr.A02954	scaffold_1	39918323	39918474	CUFF.2259	MEU_CUFF.2259	-2.45694	1.61275e-06	Transcript_2385	Eucgr.A02954	AT4G02350.1	exocyst complex component sec15B
Transcript_25520	scaffold_7	33510617	33511590	CUFF.25809	MEU_CUFF.25809	-2.45263	5.13885e-06	Transcript_25520	#N/A	AT1G52030.1	myrosinase-binding protein 2
Eucgr.J00204	scaffold_10	2084940	2088309	CUFF.2454	MEU_CUFF.2454	-2.44834	1.98068e-09	Transcript_2599	Eucgr.J00204	AT3G55950.1	CRINKLY4 related 3
Eucgr.J01000	scaffold_10	10809702	10813259	CUFF.3153	MEU_CUFF.3153	-2.44677	5.63514e-09	Transcript_3311	Eucgr.J01000	AT3G56240.1	copper chaperone
Eucgr.H05072	scaffold_8	72473958	72476026	CUFF.31097	MEU_CUFF.31097	-2.4463	1.94409e-08	Transcript_30840	Eucgr.H05072	AT2G03200.1	Eukaryotic aspartyl protease family protein
Transcript_10621	scaffold_2	46612602	46612743	CUFF.10661	MEU_CUFF.10661	-2.44589	7.85777e-08	Transcript_10621	#N/A	AT1G66220.1	Subtilase family protein
Eucgr.B02358	scaffold_2	44571537	44572135	CUFF.10564	MEU_CUFF.10564	-2.44529	3.45726e-06	Transcript_10518	Eucgr.B02358	AT2G39700.1	expansin A4
Eucgr.H02270	scaffold_8	30083725	30084185	CUFF.28834	MEU_CUFF.28834	-2.44508	7.9679e-05	Transcript_28482	Eucgr.H02270	AT3G29060.1	EXS (ERD1/XPR1/SYG1) family protein
Eucgr.F01753	scaffold_6	22647318	22648227	CUFF.22374	MEU_CUFF.22374	-2.44285	0.00229012	Transcript_22052	Eucgr.F01753	AT1G76240.1	Arabidopsis protein of unknown function (DUF241)
Eucgr.I00729	scaffold_9	15324068	15326979	CUFF.31881	MEU_CUFF.31881	-2.44115	1.09324e-07	Transcript_31607	Eucgr.I00729	AT5G43120.1	ARM-repeat/Tetratricopeptide repeat (TPR)-like protein
Eucgr.E00835	scaffold_5	8824330	8826126	CUFF.18765	MEU_CUFF.18765	-2.44098	4.17973e-06	Transcript_18574	Eucgr.E00835	AT4G39920.1	C-CAP/cofactor C-like domain-containing protein
Eucgr.B00987	scaffold_2	14372061	14372968	CUFF.8894	MEU_CUFF.8894	-2.44031	4.97514e-06	Transcript_8990	Eucgr.B00987	AT1G18290.1	unknown protein; FUNCTIONS IN: molecular_function unknown; INVOLVED IN: N-terminal protein myristoylation; LOCATED IN: chloroplast; EXPRESSED IN: root; Has 94 Blast hits to 94 proteins in 12 species: Archae - 0; Bacteria - 0; Metazoa - 0; Fungi - 0; Plants - 94; Viruses - 0; Other Eukaryotes - 0 (source: NCBI BLink).
Eucgr.I01480	scaffold_9	25080055	25083529	CUFF.32397	MEU_CUFF.32397	-2.4402	1.52969e-06	Transcript_32129	Eucgr.I01480	AT2G41990.1	CONTAINS InterPro DOMAIN/s: Late embryogenesis abundant protein, group 2 (InterPro:IPR004864); BEST Arabidopsis thaliana protein match is: Late embryogenesis abundant (LEA) hydroxyproline-rich glycoprotein family (TAIR:AT4G35170.1); Has 172 Blast hits to 168 proteins in 15 species: Archae - 0; Bacteria - 0; Metazoa - 0; Fungi - 0; Plants - 172; Viruses - 0; Other Eukaryotes - 0 (source: NCBI BLin…
Eucgr.B00572	scaffold_2	7310927	7313401	CUFF.8579	MEU_CUFF.8579	-2.43897	9.33465e-08	Transcript_8684	Eucgr.B00572	AT1G26610.1	C2H2-like zinc finger protein
Eucgr.F03951	scaffold_6	47824523	47825878	CUFF.24081	MEU_CUFF.24081	-2.4366	1.11246e-07	Transcript_23860	Eucgr.F03951	AT1G80730.1	zinc-finger protein 1
Eucgr.B03303	scaffold_2	57957801	57960956	CUFF.11371	MEU_CUFF.11371	-2.43423	6.70515e-06	Transcript_11396	Eucgr.B03303	AT1G10750.1	Protein of Unknown Function (DUF239)
Eucgr.H01774	scaffold_8	21863061	21865093	CUFF.28456	MEU_CUFF.28456	-2.43399	0.000118798	Transcript_28155	Eucgr.H01774	AT5G67210.1	Protein of unknown function (DUF579)
Eucgr.J01342	scaffold_10	15711823	15713556	CUFF.3376	MEU_CUFF.3376	-2.43374	6.56984e-06	Transcript_3648	Eucgr.J01342	AT1G76980.2	FUNCTIONS IN: molecular_function unknown; INVOLVED IN: biological_process unknown; LOCATED IN: cellular_component unknown; BEST Arabidopsis thaliana protein match is: embryo defective 2170 (TAIR:AT1G21390.1); Has 61 Blast hits to 61 proteins in 18 species: Archae - 0; Bacteria - 8; Metazoa - 8; Fungi - 2; Plants - 40; Viruses - 3; Other Eukaryotes - 0 (source: NCBI BLink).
Eucgr.A01076	scaffold_1	16458949	16464980	CUFF.748	MEU_CUFF.748	-2.43101	1.22236e-08	Transcript_776	Eucgr.A01076	AT5G48090.1	EDM2-like protein1
Eucgr.B02316	scaffold_2	44180016	44182143	CUFF.10535	MEU_CUFF.10535	-2.42881	4.74043e-06	Transcript_10480	Eucgr.B02316	AT2G03060.1	AGAMOUS-like 30
Eucgr.E00461	scaffold_5	4401740	4406337	CUFF.18581	MEU_CUFF.18581	-2.42844	5.87013e-06	Transcript_18374	Eucgr.E00461	AT4G12420.2	Cupredoxin superfamily protein
Eucgr.H03574	scaffold_8	52677366	52680972	CUFF.29836	MEU_CUFF.29836	-2.42596	8.98485e-05	Transcript_29537	Eucgr.H03574	AT5G19160.1	TRICHOME BIREFRINGENCE-LIKE 11
Eucgr.J02919	scaffold_10	36445955	36448177	CUFF.4542	MEU_CUFF.4542	-2.42524	0.0143565	Transcript_4738	Eucgr.J02919	AT1G51805.1	Leucine-rich repeat protein kinase family protein
Eucgr.F01610	scaffold_6	20461637	20462457	CUFF.22282	MEU_CUFF.22282	-2.41864	8.27704e-07	Transcript_21953	Eucgr.F01610	AT5G51140.2	Pseudouridine synthase family protein
Eucgr.F03360	scaffold_6	42468647	42470891	CUFF.23648	MEU_CUFF.23648	-2.41849	2.65943e-09	Transcript_23397	Eucgr.F03360	AT4G27350.1	Protein of unknown function (DUF1223)
Eucgr.C02317	scaffold_3	43176338	43177627	CUFF.14374	MEU_CUFF.14374	-2.41818	3.7057e-08	Transcript_14357	Eucgr.C02317	0	0
Transcript_27425	scaffold_8	10362661	10364192	CUFF.27624	MEU_CUFF.27624	-2.41683	2.36466e-07	Transcript_27425	#N/A	0	0
Eucgr.G01977	scaffold_7	35872287	35874756	CUFF.25989	MEU_CUFF.25989	-2.41566	6.79995e-09	Transcript_25803	Eucgr.G01977	AT5G61840.1	Exostosin family protein
Eucgr.K01853	scaffold_11	23196234	23199622	CUFF.6027	MEU_CUFF.6027	-2.41015	5.41673e-06	Transcript_6226	Eucgr.K01853	AT3G58060.1	Cation efflux family protein
Eucgr.A01798	scaffold_1	28305264	28309884	CUFF.1317	MEU_CUFF.1317	-2.40969	0.00560805	Transcript_1394	Eucgr.A01798	AT1G03620.1	ELMO/CED-12 family protein
Eucgr.K00106	scaffold_11	1660545	1664258	CUFF.4887	MEU_CUFF.4887	-2.40899	3.3996e-07	Transcript_5099	Eucgr.K00106	AT5G48390.1	Tetratricopeptide repeat (TPR)-like superfamily protein
Eucgr.C00346	scaffold_3	6774046	6774304	CUFF.12803	MEU_CUFF.12803	-2.40187	9.38844e-08	Transcript_12787	Eucgr.C00346	AT5G35430.1	Tetratricopeptide repeat (TPR)-like superfamily protein
Transcript_27424	scaffold_8	10362661	10363918	CUFF.27625	MEU_CUFF.27625	-2.40041	4.0034e-07	Transcript_27424	#N/A	0	0
Eucgr.J00621	scaffold_10	6896871	6898134	CUFF.2782	MEU_CUFF.2782	-2.40007	3.25607e-06	Transcript_2947	Eucgr.J00621	AT3G51530.1	F-box/RNI-like/FBD-like domains-containing protein
Eucgr.G02456	scaffold_7	43120477	43120884	CUFF.26281	MEU_CUFF.26281	-2.39957	3.51641e-07	Transcript_26011	Eucgr.G02456	AT4G34980.1	subtilisin-like serine protease 2
Eucgr.C01361	scaffold_3	21828848	21832036	CUFF.13533	MEU_CUFF.13533	-2.39942	9.72806e-08	Transcript_13572	Eucgr.C01361	0	0
Eucgr.F01409	scaffold_6	18400277	18402548	CUFF.22090	MEU_CUFF.22090	-2.39896	1.02337e-05	Transcript_21740	Eucgr.F01409	AT3G14440.1	nine-cis-epoxycarotenoid dioxygenase 3
Transcript_11659	scaffold_2	60491014	60491900	CUFF.11608	MEU_CUFF.11608	-2.39889	0.000250526	Transcript_11659	#N/A	0	0
Eucgr.F00439	scaffold_6	5584558	5589630	CUFF.21442	MEU_CUFF.21442	-2.39869	9.22169e-08	Transcript_21117	Eucgr.F00439	AT1G09890.1	Rhamnogalacturonate lyase family protein
Eucgr.B02861	scaffold_2	52327185	52331884	CUFF.11021	MEU_CUFF.11021	-2.39863	2.21231e-08	Transcript_11042	Eucgr.B02861	AT1G68190.1	B-box zinc finger family protein
Eucgr.E00309	scaffold_5	2881819	2887294	CUFF.18455	MEU_CUFF.18455	-2.39782	8.57792e-08	Transcript_18272	Eucgr.E00309	AT1G73700.1	MATE efflux family protein
Eucgr.E01020	scaffold_5	10786162	10789348	CUFF.18884	MEU_CUFF.18884	-2.39713	6.79178e-10	Transcript_18693	Eucgr.E01020	AT3G49290.2	ABL interactor-like protein 2
Eucgr.L02306	scaffold_783	10561	14316	CUFF.27129	MEU_CUFF.27129	-2.39631	0.00193875	Transcript_26895	Eucgr.L02306	AT3G50220.1	Protein of unknown function (DUF579)
Eucgr.E01348	scaffold_5	15054291	15056280	CUFF.19120	MEU_CUFF.19120	-2.39237	2.75609e-05	Transcript_18943	Eucgr.E01348	AT2G45590.1	Protein kinase superfamily protein
Eucgr.H01774	scaffold_8	21868338	21869457	CUFF.28457	MEU_CUFF.28457	-2.39125	0.00792839	Transcript_28158	Eucgr.H01774	AT5G67210.1	Protein of unknown function (DUF579)
Eucgr.C01067	scaffold_3	16872306	16878022	CUFF.13302	MEU_CUFF.13302	-2.39046	3.25292e-06	Transcript_13354	Eucgr.C01067	AT4G13345.2	Serinc-domain containing serine and sphingolipid biosynthesis protein
Eucgr.G01518	scaffold_7	26243565	26244422	CUFF.25625	MEU_CUFF.25625	-2.38887	2.33028e-06	Transcript_25324	Eucgr.G01518	AT2G26500.1	cytochrome b6f complex subunit (petM), putative
Eucgr.J00621	scaffold_10	6895614	6898134	CUFF.2783	MEU_CUFF.2783	-2.3863	2.47124e-06	Transcript_2945	Eucgr.J00621	AT3G51530.1	F-box/RNI-like/FBD-like domains-containing protein
Eucgr.H01214	scaffold_8	14599493	14600065	CUFF.27915	MEU_CUFF.27915	-2.38626	1.65237e-06	Transcript_27751	Eucgr.H01214	AT3G06350.1	dehydroquinate dehydratase, putative / shikimate dehydrogenase, putative
Eucgr.L00253	scaffold_17	326603	328371	CUFF.7948	MEU_CUFF.7948	-2.38556	2.11106e-07	Transcript_8080	Eucgr.L00253	AT1G09320.1	agenet domain-containing protein
Eucgr.B02939	scaffold_2	53195311	53197111	CUFF.11077	MEU_CUFF.11077	-2.38434	1.14938e-07	Transcript_11089	Eucgr.B02939	AT2G01590.1	chlororespiratory reduction 3
Eucgr.K00788	scaffold_11	9078600	9080229	CUFF.5294	MEU_CUFF.5294	-2.38411	6.66884e-09	Transcript_5516	Eucgr.K00788	AT1G05100.1	mitogen-activated protein kinase kinase kinase 18
Eucgr.B01029	scaffold_2	14935134	14937848	CUFF.8919	MEU_CUFF.8919	-2.38322	3.65674e-09	Transcript_9024	Eucgr.B01029	AT4G14750.1	IQ-domain 19
Eucgr.A01324	scaffold_1	21272321	21278234	CUFF.1383	MEU_CUFF.1383	-2.38106	2.05198e-08	Transcript_1048	Eucgr.A01324	AT5G44030.1	cellulose synthase A4
Eucgr.L02306	scaffold_783	9146	13895	CUFF.27130	MEU_CUFF.27130	-2.37456	7.1302e-06	Transcript_26892	Eucgr.L02306	AT3G50220.1	Protein of unknown function (DUF579)
Eucgr.F00109	scaffold_6	1983067	1988404	CUFF.21406	MEU_CUFF.21406	-2.3739	5.40703e-08	Transcript_20921	Eucgr.F00109	AT1G58370.1	glycosyl hydrolase family 10 protein / carbohydrate-binding domain-containing protein
Eucgr.K00892	scaffold_11	10962906	10965067	CUFF.5394	MEU_CUFF.5394	-2.37029	4.31771e-06	Transcript_5576	Eucgr.K00892	AT1G18010.1	Major facilitator superfamily protein
Eucgr.A01172	scaffold_1	18202963	18206939	CUFF.883	MEU_CUFF.883	-2.36999	7.39357e-09	Transcript_877	Eucgr.A01172	AT2G37090.1	Nucleotide-diphospho-sugar transferases superfamily protein
Eucgr.B03001	scaffold_2	55005012	55005421	CUFF.11134	MEU_CUFF.11134	-2.36916	5.8185e-05	Transcript_11139	Eucgr.B03001	AT1G68360.1	C2H2 and C2HC zinc fingers superfamily protein
Eucgr.F03133	scaffold_6	40730934	40732428	CUFF.23439	MEU_CUFF.23439	-2.36782	1.05528e-07	Transcript_23186	Eucgr.F03133	AT1G17620.1	Late embryogenesis abundant (LEA) hydroxyproline-rich glycoprotein family
Eucgr.K02492	scaffold_11	32181812	32183581	CUFF.6556	MEU_CUFF.6556	-2.36772	1.68854e-08	Transcript_6753	Eucgr.K02492	AT5G61340.1	unknown protein; BEST Arabidopsis thaliana protein match is: unknown protein (TAIR:AT1G26650.1); Has 30201 Blast hits to 17322 proteins in 780 species: Archae - 12; Bacteria - 1396; Metazoa - 17338; Fungi - 3422; Plants - 5037; Viruses - 0; Other Eukaryotes - 2996 (source: NCBI BLink).
Eucgr.K00892	scaffold_11	10962906	10964912	CUFF.5393	MEU_CUFF.5393	-2.36747	4.36307e-06	Transcript_5575	Eucgr.K00892	AT1G18010.1	Major facilitator superfamily protein
Eucgr.H05090	scaffold_8	72657295	72661305	CUFF.31075	MEU_CUFF.31075	-2.36555	1.27669e-05	Transcript_30855	Eucgr.H05090	AT5G63800.1	Glycosyl hydrolase family 35 protein
Transcript_8574	scaffold_2	5741755	5742287	CUFF.8473	MEU_CUFF.8473	-2.36369	4.38002e-07	Transcript_8574	#N/A	AT5G11850.1	Protein kinase superfamily protein
Transcript_3258	scaffold_10	10215079	10216018	CUFF.3077	MEU_CUFF.3077	-2.36241	6.56633e-07	Transcript_3258	#N/A	AT3G45230.1	hydroxyproline-rich glycoprotein family protein
Eucgr.G00006	scaffold_7	96329	97091	CUFF.24641	MEU_CUFF.24641	-2.36204	4.80141e-06	Transcript_24384	Eucgr.G00006	AT3G28790.1	Protein of unknown function (DUF1216)
Eucgr.C02370	scaffold_3	43976924	43980361	CUFF.14406	MEU_CUFF.14406	-2.35997	5.46604e-08	Transcript_14379	Eucgr.C02370	AT2G18910.1	hydroxyproline-rich glycoprotein family protein
Eucgr.B02510	scaffold_2	47215865	47218930	CUFF.10782	MEU_CUFF.10782	-2.35984	1.26375e-08	Transcript_10710	Eucgr.B02510	AT2G28315.1	Nucleotide/sugar transporter family protein
Eucgr.A02565	scaffold_1	36145767	36146688	CUFF.1935	MEU_CUFF.1935	-2.35978	6.16862e-06	Transcript_2041	Eucgr.A02565	AT2G35910.1	RING/U-box superfamily protein
Eucgr.K02540	scaffold_11	32588186	32590382	CUFF.6893	MEU_CUFF.6893	-2.35863	5.54105e-09	Transcript_7325	Eucgr.K02540	AT3G29810.1	COBRA-like protein 2 precursor
Eucgr.E01538	scaffold_5	18640610	18642448	CUFF.19223	MEU_CUFF.19223	-2.35247	9.23927e-05	Transcript_19045	Eucgr.E01538	AT2G44740.1	cyclin p4;1
Transcript_17104	scaffold_4	32497546	32498040	CUFF.17404	MEU_CUFF.17404	-2.35138	4.60408e-07	Transcript_17104	#N/A	AT2G04680.1	Cysteine/Histidine-rich C1 domain family protein
Eucgr.G00021	scaffold_7	209260	212934	CUFF.24660	MEU_CUFF.24660	-2.34976	8.16854e-08	Transcript_24437	Eucgr.G00021	AT2G44500.1	O-fucosyltransferase family protein
Eucgr.C03199	scaffold_3	60483470	60490209	CUFF.16131	MEU_CUFF.16131	-2.34948	1.05676e-06	Transcript_17871	Eucgr.C03199	AT5G20830.2	sucrose synthase 1
Eucgr.G02817	scaffold_7	46360112	46363688	CUFF.26553	MEU_CUFF.26553	-2.34698	4.18108e-06	Transcript_26313	Eucgr.G02817	AT2G35770.1	serine carboxypeptidase-like 28
Eucgr.C03201	scaffold_3	60527588	60529903	CUFF.16135	MEU_CUFF.16135	-2.34691	5.51454e-07	Transcript_15026	Eucgr.C03201	AT5G20830.2	sucrose synthase 1
Eucgr.K02955	scaffold_11	37665227	37668042	CUFF.6919	MEU_CUFF.6919	-2.346	2.15561e-06	Transcript_7118	Eucgr.K02955	AT2G38320.1	TRICHOME BIREFRINGENCE-LIKE 34
Eucgr.K02506	scaffold_11	32255512	32258100	CUFF.6565	MEU_CUFF.6565	-2.34559	4.48604e-05	Transcript_6763	Eucgr.K02506	AT5G15490.1	UDP-glucose 6-dehydrogenase family protein
Eucgr.D00476	scaffold_4	8616604	8622727	CUFF.16759	MEU_CUFF.16759	-2.34509	5.94875e-09	Transcript_17107	Eucgr.D00476	AT4G18780.1	cellulose synthase family protein
Eucgr.I02181	scaffold_9	31631824	31635724	CUFF.32927	MEU_CUFF.32927	-2.34291	5.43422e-06	Transcript_32692	Eucgr.I02181	AT5G55830.1	Concanavalin A-like lectin protein kinase family protein
Eucgr.L01090	scaffold_120	98435	99058	CUFF.7563	MEU_CUFF.7563	-2.34182	2.01336e-08	Transcript_7770	Eucgr.L01090	AT5G67230.1	Nucleotide-diphospho-sugar transferases superfamily protein
Eucgr.K00910	scaffold_11	11105053	11105647	CUFF.5379	MEU_CUFF.5379	-2.34111	7.0838e-06	Transcript_5591	Eucgr.K00910	AT4G10270.1	Wound-responsive family protein
Transcript_29965	scaffold_8	57119199	57121201	CUFF.30170	MEU_CUFF.30170	-2.34044	2.61266e-05	Transcript_29965	#N/A	AT4G08350.1	global transcription factor group A2
Eucgr.C00246	scaffold_3	5068981	5080596	CUFF.13535	MEU_CUFF.13535	-2.33979	3.18151e-09	Transcript_12790	Eucgr.C00246	AT5G17420.1	Cellulose synthase family protein
Eucgr.J00745	scaffold_10	7847474	7850470	CUFF.2913	MEU_CUFF.2913	-2.33897	5.10147e-07	Transcript_3078	Eucgr.J00745	AT3G21090.1	ABC-2 type transporter family protein
Eucgr.B00460	scaffold_2	5855005	5856237	CUFF.8490	MEU_CUFF.8490	-2.33893	1.22704e-05	Transcript_8594	Eucgr.B00460	AT3G10815.1	RING/U-box superfamily protein
Eucgr.J01392	scaffold_10	17179347	17181819	CUFF.3526	MEU_CUFF.3526	-2.33844	5.03551e-08	Transcript_3696	Eucgr.J01392	AT5G15630.1	COBRA-like extracellular glycosyl-phosphatidyl inositol-anchored protein family
Transcript_5434	scaffold_11	7956164	7960594	CUFF.5226	MEU_CUFF.5226	-2.33729	4.5259e-06	Transcript_5434	#N/A	AT4G29090.1	Ribonuclease H-like superfamily protein
Eucgr.A00685	scaffold_1	11270343	11271149	CUFF.448	MEU_CUFF.448	-2.33624	2.36466e-07	Transcript_451	Eucgr.A00685	AT2G40475.1	unknown protein; BEST Arabidopsis thaliana protein match is: unknown protein (TAIR:AT3G56260.2); Has 477 Blast hits to 219 proteins in 41 species: Archae - 0; Bacteria - 4; Metazoa - 91; Fungi - 61; Plants - 144; Viruses - 0; Other Eukaryotes - 177 (source: NCBI BLink).
Eucgr.I01480	scaffold_9	25082621	25083529	CUFF.32398	MEU_CUFF.32398	-2.33535	1.11685e-05	Transcript_32130	Eucgr.I01480	AT2G41990.1	CONTAINS InterPro DOMAIN/s: Late embryogenesis abundant protein, group 2 (InterPro:IPR004864); BEST Arabidopsis thaliana protein match is: Late embryogenesis abundant (LEA) hydroxyproline-rich glycoprotein family (TAIR:AT4G35170.1); Has 172 Blast hits to 168 proteins in 15 species: Archae - 0; Bacteria - 0; Metazoa - 0; Fungi - 0; Plants - 172; Viruses - 0; Other Eukaryotes - 0 (source: NCBI BLin…
Transcript_28352	scaffold_8	27694853	27695320	CUFF.28690	MEU_CUFF.28690	-2.33489	4.9145e-08	Transcript_28352	#N/A	AT5G67210.1	Protein of unknown function (DUF579)
Eucgr.A02551	scaffold_1	36037359	36039012	CUFF.1956	MEU_CUFF.1956	-2.33463	1.76654e-08	Transcript_2461	Eucgr.A02551	AT2G35860.1	FASCICLIN-like arabinogalactan protein 16 precursor
Eucgr.G02102	scaffold_7	38435024	38446737	CUFF.26053	MEU_CUFF.26053	-2.33449	1.16546e-06	Transcript_25814	Eucgr.G02102	AT1G14830.1	DYNAMIN-like 1C
Eucgr.F01010	scaffold_6	13341177	13342585	CUFF.21789	MEU_CUFF.21789	-2.33353	4.64061e-09	Transcript_21444	Eucgr.F01010	AT5G20830.2	sucrose synthase 1
Transcript_27290	scaffold_8	8652516	8652696	CUFF.27487	MEU_CUFF.27487	-2.33191	0.0051757	Transcript_27290	#N/A	0	0
Eucgr.J00771	scaffold_10	8105239	8108468	CUFF.2936	MEU_CUFF.2936	-2.33187	2.96722e-05	Transcript_3109	Eucgr.J00771	AT4G35410.1	Clathrin adaptor complex small chain family protein
Eucgr.B00868	scaffold_2	10670832	10673126	CUFF.8753	MEU_CUFF.8753	-2.33145	5.78797e-07	Transcript_8851	Eucgr.B00868	AT3G18050.1	unknown protein; BEST Arabidopsis thaliana protein match is: unknown protein (TAIR:AT4G28100.1); Has 67 Blast hits to 66 proteins in 12 species: Archae - 0; Bacteria - 0; Metazoa - 0; Fungi - 0; Plants - 67; Viruses - 0; Other Eukaryotes - 0 (source: NCBI BLink).
Eucgr.A01324	scaffold_1	21274182	21279061	CUFF.1384	MEU_CUFF.1384	-2.32903	1.68854e-08	Transcript_1049	Eucgr.A01324	AT5G44030.1	cellulose synthase A4
Eucgr.K03427	scaffold_11	43323807	43326805	CUFF.7284	MEU_CUFF.7284	-2.32856	1.08068e-05	Transcript_7461	Eucgr.K03427	AT4G03100.1	Rho GTPase activating protein with PAK-box/P21-Rho-binding domain
Eucgr.F04279	scaffold_6	51063616	51064309	CUFF.24321	MEU_CUFF.24321	-2.32578	0.00145533	Transcript_24099	Eucgr.F04279	AT2G02850.1	plantacyanin
Eucgr.E02765	scaffold_5	44756104	44757634	CUFF.20008	MEU_CUFF.20008	-2.32514	1.47712e-06	Transcript_19745	Eucgr.E02765	AT4G18760.1	receptor like protein 51
Eucgr.K03427	scaffold_11	43323808	43327233	CUFF.7285	MEU_CUFF.7285	-2.32439	1.04221e-05	Transcript_7462	Eucgr.K03427	AT4G03100.1	Rho GTPase activating protein with PAK-box/P21-Rho-binding domain
Eucgr.E02763	scaffold_5	44706162	44711809	CUFF.20048	MEU_CUFF.20048	-2.32437	2.06158e-07	Transcript_19750	Eucgr.E02763	AT1G29200.2	O-fucosyltransferase family protein
Eucgr.K01300	scaffold_11	16162401	16165078	CUFF.5620	MEU_CUFF.5620	-2.32396	3.83836e-07	Transcript_5849	Eucgr.K01300	AT3G08600.1	Protein of unknown function (DUF1191)
Eucgr.K01300	scaffold_11	16162401	16165078	CUFF.5621	MEU_CUFF.5621	-2.32396	3.83836e-07	Transcript_5848	Eucgr.K01300	AT3G08600.1	Protein of unknown function (DUF1191)
Eucgr.H04141	scaffold_8	59329321	59330868	CUFF.30396	MEU_CUFF.30396	-2.32319	2.57494e-07	Transcript_30124	Eucgr.H04141	AT3G17600.1	indole-3-acetic acid inducible 31
Transcript_6248	scaffold_11	23741436	23741996	CUFF.6051	MEU_CUFF.6051	-2.32303	0.0141979	Transcript_6248	#N/A	AT4G13340.1	Leucine-rich repeat (LRR) family protein
Eucgr.K00658	scaffold_11	7384758	7386409	CUFF.5210	MEU_CUFF.5210	-2.32065	3.9976e-08	Transcript_5425	Eucgr.K00658	AT2G04850.1	Auxin-responsive family protein
Eucgr.J00144	scaffold_10	1647749	1650393	CUFF.2412	MEU_CUFF.2412	-2.31975	0.000193917	Transcript_2534	Eucgr.J00144	AT3G28050.1	nodulin MtN21 /EamA-like transporter family protein
Transcript_30766	scaffold_8	71481741	71483497	CUFF.30993	MEU_CUFF.30993	-2.31943	0.0374746	Transcript_30766	#N/A	AT4G30380.1	Barwin-related endoglucanase
Eucgr.K01666	scaffold_11	20187036	20189754	CUFF.5902	MEU_CUFF.5902	-2.31921	1.21488e-06	Transcript_6095	Eucgr.K01666	AT5G12250.1	beta-6 tubulin
Eucgr.G00021	scaffold_7	208814	212125	CUFF.24659	MEU_CUFF.24659	-2.31883	3.85646e-07	Transcript_24436	Eucgr.G00021	AT2G44500.1	O-fucosyltransferase family protein
Transcript_8575	scaffold_2	5741755	5742519	CUFF.8474	MEU_CUFF.8474	-2.31556	9.34919e-07	Transcript_8575	#N/A	AT1G76040.2	calcium-dependent protein kinase 29
Eucgr.F02085	scaffold_6	28131117	28132831	CUFF.22633	MEU_CUFF.22633	-2.31497	4.11559e-05	Transcript_22329	Eucgr.F02085	AT1G75590.1	SAUR-like auxin-responsive protein family
Transcript_28444	scaffold_8	28423950	28424315	CUFF.28806	MEU_CUFF.28806	-2.31486	0.00256484	Transcript_28444	#N/A	AT4G30210.2	P450 reductase 2
Eucgr.G02156	scaffold_7	39174300	39175333	CUFF.26075	MEU_CUFF.26075	-2.31404	6.07644e-05	Transcript_25804	Eucgr.G02156	AT1G14890.1	Plant invertase/pectin methylesterase inhibitor superfamily protein
Eucgr.B00229	scaffold_2	3353581	3355447	CUFF.8320	MEU_CUFF.8320	-2.31278	2.50053e-07	Transcript_8412	Eucgr.B00229	AT1G57560.1	myb domain protein 50
Eucgr.L00429	scaffold_28	231546	232962	CUFF.12380	MEU_CUFF.12380	-2.31107	3.25089e-08	Transcript_12404	Eucgr.L00429	AT2G21100.1	Disease resistance-responsive (dirigent-like protein) family protein
Eucgr.A01635	scaffold_1	25850245	25854619	CUFF.1200	MEU_CUFF.1200	-2.31086	1.82816e-06	Transcript_1279	Eucgr.A01635	AT4G13750.1	Histidine kinase-, DNA gyrase B-, and HSP90-like ATPase family protein
Eucgr.C00769	scaffold_3	12843629	12849138	CUFF.13254	MEU_CUFF.13254	-2.31057	1.86712e-07	Transcript_13974	Eucgr.C00769	AT3G43190.1	sucrose synthase 4
Eucgr.F03582	scaffold_6	44259814	44265360	CUFF.23802	MEU_CUFF.23802	-2.30716	0.00302153	Transcript_23562	Eucgr.F03582	AT4G15080.1	DHHC-type zinc finger family protein
Eucgr.H03959	scaffold_8	57451767	57452859	CUFF.30196	MEU_CUFF.30196	-2.30709	0.00019644	Transcript_29991	Eucgr.H03959	AT3G06840.1	unknown protein; BEST Arabidopsis thaliana protein match is: unknown protein (TAIR:AT5G49170.1); Has 33 Blast hits to 33 proteins in 9 species: Archae - 0; Bacteria - 0; Metazoa - 0; Fungi - 0; Plants - 33; Viruses - 0; Other Eukaryotes - 0 (source: NCBI BLink).
Eucgr.L01115	scaffold_125	37882	41905	CUFF.7610	MEU_CUFF.7610	-2.30606	2.10671e-05	Transcript_7805	Eucgr.L01115	AT5G44530.1	Subtilase family protein
Eucgr.B00451	scaffold_2	5798993	5800293	CUFF.8495	MEU_CUFF.8495	-2.30515	1.22299e-06	Transcript_8581	Eucgr.B00451	AT2G28760.3	UDP-XYL synthase 6
Eucgr.G02495	scaffold_7	43483472	43484212	CUFF.26321	MEU_CUFF.26321	-2.30395	1.69825e-05	Transcript_26053	Eucgr.G02495	AT1G14185.1	Glucose-methanol-choline (GMC) oxidoreductase family protein
Eucgr.B03841	scaffold_2	62421686	62424745	CUFF.11815	MEU_CUFF.11815	-2.3012	1.80118e-05	Transcript_11879	Eucgr.B03841	AT5G22400.1	Rho GTPase activating protein with PAK-box/P21-Rho-binding domain
Eucgr.I01162	scaffold_9	22675821	22677421	CUFF.32135	MEU_CUFF.32135	-2.3001	2.64008e-06	Transcript_31859	Eucgr.I01162	AT3G48700.1	carboxyesterase 13
Eucgr.A01158	scaffold_1	18009042	18010089	CUFF.824	MEU_CUFF.824	-2.29871	1.4258e-08	Transcript_856	Eucgr.A01158	AT5G03170.1	FASCICLIN-like arabinogalactan-protein 11
Eucgr.C02416	scaffold_3	46129814	46131331	CUFF.14434	MEU_CUFF.14434	-2.29758	4.10029e-07	#N/A	Eucgr.C02416	AT4G25780.1	CAP (Cysteine-rich secretory proteins, Antigen 5, and Pathogenesis-related 1 protein) superfamily protein
Transcript_13426	scaffold_3	18263670	18265646	CUFF.13365	MEU_CUFF.13365	-2.29663	8.93764e-05	Transcript_13426	#N/A	0	0
Unique_MEU_466	scaffold_8	27887918	27889571	CUFF.28784	MEU_CUFF.28784	-2.29584	0.000612842	#N/A	#N/A	AT3G28040.1	Leucine-rich receptor-like protein kinase family protein
Eucgr.B00412	scaffold_2	5371403	5376390	CUFF.8441	MEU_CUFF.8441	-2.29486	4.35674e-05	Transcript_8544	Eucgr.B00412	AT5G62710.1	Leucine-rich repeat protein kinase family protein
Eucgr.G01567	scaffold_7	27467385	27468454	CUFF.25639	MEU_CUFF.25639	-2.29347	8.38825e-07	Transcript_25338	Eucgr.G01567	AT5G67210.1	Protein of unknown function (DUF579)
Eucgr.G02126	scaffold_7	38702614	38703991	CUFF.26069	MEU_CUFF.26069	-2.29077	6.63372e-07	Transcript_25796	Eucgr.G02126	AT1G14870.1	PLANT CADMIUM RESISTANCE 2
Eucgr.G03123	scaffold_7	49765477	49767484	CUFF.26779	MEU_CUFF.26779	-2.28772	0.00230861	Transcript_26558	Eucgr.G03123	AT5G05330.3	HMG-box (high mobility group) DNA-binding family protein
Transcript_25547	scaffold_7	33868307	33869850	CUFF.25814	MEU_CUFF.25814	-2.28676	1.21049e-06	Transcript_25547	#N/A	AT3G25500.1	formin homology 1
Transcript_22278	scaffold_6	27200633	27201210	CUFF.22585	MEU_CUFF.22585	-2.28631	3.07211e-07	Transcript_22278	#N/A	AT3G25250.1	AGC (cAMP-dependent, cGMP-dependent and protein kinase C) kinase family protein
Eucgr.I00579	scaffold_9	11898462	11899146	CUFF.31727	MEU_CUFF.31727	-2.28382	8.13461e-06	Transcript_31469	Eucgr.I00579	AT5G14890.1	NHL domain-containing protein
Eucgr.F02839	scaffold_6	38066663	38067100	CUFF.23195	MEU_CUFF.23195	-2.28227	8.54831e-07	Transcript_22927	Eucgr.F02839	AT4G38170.1	FAR1-related sequence 9
Eucgr.F00251	scaffold_6	3511249	3512661	CUFF.21318	MEU_CUFF.21318	-2.28216	5.40027e-08	Transcript_21002	Eucgr.F00251	AT1G47480.1	alpha/beta-Hydrolases superfamily protein
Eucgr.G02126	scaffold_7	38703445	38703991	CUFF.26068	MEU_CUFF.26068	-2.2805	5.53011e-06	Transcript_25795	Eucgr.G02126	AT1G14870.1	PLANT CADMIUM RESISTANCE 2
Eucgr.H04942	scaffold_8	70207322	70211312	CUFF.30969	MEU_CUFF.30969	-2.28031	4.33564e-08	Transcript_30706	Eucgr.H04942	AT3G18660.2	plant glycogenin-like starch initiation protein 1
Eucgr.A02658	scaffold_1	37181136	37182629	CUFF.2006	MEU_CUFF.2006	-2.2797	2.92065e-06	Transcript_2112	Eucgr.A02658	AT5G03870.1	Glutaredoxin family protein
Eucgr.H03277	scaffold_8	48227194	48233962	CUFF.29601	MEU_CUFF.29601	-2.27895	2.98316e-07	Transcript_29260	Eucgr.H03277	AT5G27000.1	kinesin 4
Eucgr.G03135	scaffold_7	49823958	49828468	CUFF.26790	MEU_CUFF.26790	-2.27868	5.51454e-07	Transcript_26575	Eucgr.G03135	AT2G40620.1	Basic-leucine zipper (bZIP) transcription factor family protein
Eucgr.F03436	scaffold_6	43338005	43347883	CUFF.23687	MEU_CUFF.23687	-2.27847	5.26286e-07	Transcript_23461	Eucgr.F03436	AT5G54780.1	Ypt/Rab-GAP domain of gyp1p superfamily protein
Eucgr.G02356	scaffold_7	41914727	41915896	CUFF.26207	MEU_CUFF.26207	-2.27816	1.86072e-05	Transcript_25933	Eucgr.G02356	AT1G68795.1	CLAVATA3/ESR-RELATED 12
Eucgr.B00543	scaffold_2	7051028	7054015	CUFF.8554	MEU_CUFF.8554	-2.27524	2.3011e-05	Transcript_8653	Eucgr.B00543	AT5G61350.1	Protein kinase superfamily protein
Transcript_5007	scaffold_104	24573	24970	CUFF.4783	MEU_CUFF.4783	-2.27221	1.84974e-06	Transcript_5007	#N/A	AT3G21570.1	unknown protein; Has 43 Blast hits to 43 proteins in 13 species: Archae - 0; Bacteria - 0; Metazoa - 0; Fungi - 0; Plants - 43; Viruses - 0; Other Eukaryotes - 0 (source: NCBI BLink).
Transcript_9137	scaffold_2	18577839	18578373	CUFF.9043	MEU_CUFF.9043	-2.27159	0.000317474	Transcript_9137	#N/A	AT5G16180.1	ortholog of maize chloroplast splicing factor CRS1
Eucgr.G03385	scaffold_7	51880903	51882835	CUFF.26981	MEU_CUFF.26981	-2.27148	1.6416e-05	Transcript_26781	Eucgr.G03385	AT3G08500.1	myb domain protein 83
Eucgr.F04349	scaffold_6	52411856	52417209	CUFF.24391	MEU_CUFF.24391	-2.27081	8.71727e-05	Transcript_24165	Eucgr.F04349	AT1G77580.2	Plant protein of unknown function (DUF869)
Transcript_16276	scaffold_4	9976966	9977459	CUFF.16413	MEU_CUFF.16413	-2.26118	5.19082e-07	Transcript_16276	#N/A	AT1G78620.2	Protein of unknown function DUF92, transmembrane
Eucgr.H04654	scaffold_8	66789929	66794518	CUFF.30754	MEU_CUFF.30754	-2.26073	1.59204e-07	Transcript_30512	Eucgr.H04654	AT1G67510.1	Leucine-rich repeat protein kinase family protein
Eucgr.F03619	scaffold_6	44589050	44591777	CUFF.23823	MEU_CUFF.23823	-2.26009	2.16149e-05	Transcript_23584	Eucgr.F03619	AT2G33570.1	Domain of unknown function (DUF23)
Eucgr.B03885	scaffold_2	62773340	62775227	CUFF.11901	MEU_CUFF.11901	-2.26001	1.64148e-08	Transcript_11921	Eucgr.B03885	AT3G09980.1	Family of unknown function (DUF662)
Eucgr.A01074	scaffold_1	16445100	16446991	CUFF.768	MEU_CUFF.768	-2.25952	2.82758e-06	Transcript_845	Eucgr.A01074	AT2G04780.2	FASCICLIN-like arabinoogalactan 7
Eucgr.L01820	scaffold_394	23095	26065	CUFF.16100	MEU_CUFF.16100	-2.25697	7.26114e-08	Transcript_16001	Eucgr.L01820	AT3G03530.1	non-specific phospholipase C4
Transcript_28153	scaffold_8	23297916	23298998	CUFF.28476	MEU_CUFF.28476	-2.25575	0.000666423	Transcript_28153	#N/A	AT3G28030.1	5'-3' exonuclease family protein
Eucgr.G02747	scaffold_7	45523823	45525168	CUFF.26488	MEU_CUFF.26488	-2.25526	0.000394881	Transcript_26243	Eucgr.G02747	AT3G44940.1	Protein of unknown function (DUF1635)
Eucgr.L01459	scaffold_228	138837	143776	CUFF.12131	MEU_CUFF.12131	-2.25221	4.80084e-08	Transcript_12217	Eucgr.L01459	AT5G18840.1	Major facilitator superfamily protein
Eucgr.I01433	scaffold_9	24708735	24710317	CUFF.32358	MEU_CUFF.32358	-2.25129	5.10147e-07	Transcript_32090	Eucgr.I01433	AT5G26330.1	Cupredoxin superfamily protein
Transcript_16447	scaffold_4	12909505	12911674	CUFF.16590	MEU_CUFF.16590	-2.25094	8.83895e-06	Transcript_16447	#N/A	AT3G24255.1	RNA-directed DNA polymerase (reverse transcriptase)-related family protein
Eucgr.C04235	scaffold_3	77548785	77551025	CUFF.15735	MEU_CUFF.15735	-2.25072	6.13208e-05	Transcript_15677	Eucgr.C04235	AT4G02530.1	chloroplast thylakoid lumen protein
Eucgr.H01774	scaffold_8	21863061	21868665	CUFF.28455	MEU_CUFF.28455	-2.24886	0.000626053	Transcript_28156	Eucgr.H01774	AT5G67210.1	Protein of unknown function (DUF579)
Eucgr.A02504	scaffold_1	35628478	35634223	CUFF.1909	MEU_CUFF.1909	-2.24796	7.00396e-05	Transcript_1983	Eucgr.A02504	AT4G23570.2	phosphatase-related
Transcript_22527	scaffold_6	31668459	31669390	CUFF.22818	MEU_CUFF.22818	-2.24731	1.94691e-05	Transcript_22527	#N/A	AT2G02650.1	Ribonuclease H-like superfamily protein
Eucgr.E04360	scaffold_5	74574820	74577277	CUFF.21045	MEU_CUFF.21045	-2.24625	0.0121592	Transcript_20736	Eucgr.E04360	AT1G54280.1	ATPase E1-E2 type family protein / haloacid dehalogenase-like hydrolase family protein
Eucgr.A01110	scaffold_1	16862098	16863554	CUFF.790	MEU_CUFF.790	-2.24581	0.000122278	Transcript_815	Eucgr.A01110	AT5G55090.1	mitogen-activated protein kinase kinase kinase 15
Eucgr.J01629	scaffold_10	21204072	21206566	CUFF.3871	MEU_CUFF.3871	-2.24571	3.49362e-08	Transcript_3965	Eucgr.J01629	AT5G37478.1	TPX2 (targeting protein for Xklp2) protein family
Eucgr.J01629	scaffold_10	21204072	21206275	CUFF.3870	MEU_CUFF.3870	-2.2456	3.48095e-08	Transcript_3964	Eucgr.J01629	AT5G37478.1	TPX2 (targeting protein for Xklp2) protein family
Eucgr.H02163	scaffold_8	28420996	28422439	CUFF.28803	MEU_CUFF.28803	-2.24389	2.8088e-06	Transcript_28438	Eucgr.H02163	AT5G67210.1	Protein of unknown function (DUF579)
Eucgr.D01048	scaffold_4	19060370	19062523	CUFF.16797	MEU_CUFF.16797	-2.2428	1.3567e-07	Transcript_16652	Eucgr.D01048	AT3G03530.1	non-specific phospholipase C4
Eucgr.I02578	scaffold_9	37097783	37099077	CUFF.33223	MEU_CUFF.33223	-2.2427	5.24059e-06	Transcript_33009	Eucgr.I02578	AT5G04410.1	NAC domain containing protein 2
Eucgr.K01233	scaffold_11	15532785	15534805	CUFF.5642	MEU_CUFF.5642	-2.24107	0.000120205	Transcript_5774	Eucgr.K01233	AT2G30870.1	glutathione S-transferase PHI 10
Eucgr.E00205	scaffold_5	2062515	2063549	CUFF.18353	MEU_CUFF.18353	-2.24063	3.62424e-05	Transcript_18152	Eucgr.E00205	AT2G45760.1	BON association protein 2
Transcript_4315	scaffold_10	28708934	28709617	CUFF.4089	MEU_CUFF.4089	-2.23933	1.44529e-06	Transcript_4315	#N/A	AT3G22120.1	cell wall-plasma membrane linker protein
Transcript_28416	scaffold_8	28914390	28917945	CUFF.28778	MEU_CUFF.28778	-2.2392	5.49964e-05	Transcript_28416	#N/A	AT1G61680.2	terpene synthase 14
Eucgr.J01663	scaffold_10	21629078	21632396	CUFF.3667	MEU_CUFF.3667	-2.2382	4.00134e-05	Transcript_3855	Eucgr.J01663	AT5G13870.1	xyloglucan endotransglucosylase/hydrolase 5
Eucgr.E03246	scaffold_5	55108044	55109541	CUFF.20316	MEU_CUFF.20316	-2.23692	3.78291e-06	Transcript_19996	Eucgr.E03246	AT1G28400.1	unknown protein; FUNCTIONS IN: molecular_function unknown; INVOLVED IN: biological_process unknown; LOCATED IN: endomembrane system; EXPRESSED IN: 22 plant structures; EXPRESSED DURING: 13 growth stages; BEST Arabidopsis thaliana protein match is: unknown protein (TAIR:AT2G33850.1); Has 45374 Blast hits to 18870 proteins in 668 species: Archae - 72; Bacteria - 1460; Metazoa - 1191; Fungi - 1038; …
Eucgr.J02210	scaffold_10	28058089	28061751	CUFF.4013	MEU_CUFF.4013	-2.23603	3.93359e-08	Transcript_4228	Eucgr.J02210	AT3G27960.1	Tetratricopeptide repeat (TPR)-like superfamily protein
Eucgr.E01216	scaffold_5	13078426	13080316	CUFF.19115	MEU_CUFF.19115	-2.23445	8.33594e-05	Transcript_18847	Eucgr.E01216	AT5G45380.1	solute:sodium symporters;urea transmembrane transporters
Eucgr.B02787	scaffold_2	51165594	51166998	CUFF.10966	MEU_CUFF.10966	-2.23242	9.34919e-07	Transcript_11004	Eucgr.B02787	AT3G07130.1	purple acid phosphatase 15
Eucgr.A01823	scaffold_1	28513432	28517628	CUFF.1392	MEU_CUFF.1392	-2.23187	2.33419e-08	Transcript_1436	Eucgr.A01823	AT2G20680.1	Glycosyl hydrolase superfamily protein
Eucgr.J01906	scaffold_10	25207312	25209010	CUFF.3812	MEU_CUFF.3812	-2.23163	2.85616e-07	Transcript_4005	Eucgr.J01906	AT5G58530.1	Glutaredoxin family protein
Eucgr.E01216	scaffold_5	13078006	13079827	CUFF.19114	MEU_CUFF.19114	-2.2315	0.000106188	Transcript_18846	Eucgr.E01216	AT5G45380.1	solute:sodium symporters;urea transmembrane transporters
Eucgr.A02551	scaffold_1	36037359	36041388	CUFF.1955	MEU_CUFF.1955	-2.23	4.36857e-08	Transcript_2462	Eucgr.A02551	AT2G35860.1	FASCICLIN-like arabinogalactan protein 16 precursor
Eucgr.G01229	scaffold_7	20759880	20761845	CUFF.25423	MEU_CUFF.25423	-2.22659	0.0150051	#N/A	Eucgr.G01229	AT3G12203.1	serine carboxypeptidase-like 17
Eucgr.F01663	scaffold_6	21062556	21066542	CUFF.22330	MEU_CUFF.22330	-2.22594	2.40468e-06	Transcript_22043	Eucgr.F01663	AT5G62700.1	tubulin beta chain 3
Eucgr.H01495	scaffold_8	17794923	17797663	CUFF.28116	MEU_CUFF.28116	-2.22345	1.98866e-06	Transcript_27938	Eucgr.H01495	AT2G37710.1	receptor lectin kinase
Transcript_28425	scaffold_8	27976014	27978107	CUFF.28808	MEU_CUFF.28808	-2.22342	0.0103137	Transcript_28425	#N/A	AT3G49510.1	F-box family protein
Eucgr.A02299	scaffold_1	33707486	33710390	CUFF.1735	MEU_CUFF.1735	-2.2228	5.40703e-08	Transcript_1813	Eucgr.A02299	AT3G10150.1	purple acid phosphatase 16
Eucgr.A02299	scaffold_1	33707472	33710390	CUFF.1736	MEU_CUFF.1736	-2.2228	5.40703e-08	Transcript_1812	Eucgr.A02299	AT3G10150.1	purple acid phosphatase 16
Eucgr.H00727	scaffold_8	9506468	9507496	CUFF.27562	MEU_CUFF.27562	-2.22195	3.73785e-06	Transcript_27356	Eucgr.H00727	AT5G48485.1	Bifunctional inhibitor/lipid-transfer protein/seed storage 2S albumin superfamily protein
Eucgr.F00232	scaffold_6	3380495	3383512	CUFF.21321	MEU_CUFF.21321	-2.22112	7.34866e-08	Transcript_21035	Eucgr.F00232	AT4G33330.1	plant glycogenin-like starch initiation protein 3
Eucgr.A02883	scaffold_1	39213215	39214110	CUFF.2189	MEU_CUFF.2189	-2.21526	1.11534e-08	Transcript_2301	Eucgr.A02883	AT5G62360.1	Plant invertase/pectin methylesterase inhibitor superfamily protein
Eucgr.F02032	scaffold_6	27220083	27222780	CUFF.22593	MEU_CUFF.22593	-2.21083	1.55322e-08	Transcript_22284	Eucgr.F02032	AT5G55950.1	Nucleotide/sugar transporter family protein
Eucgr.H02103	scaffold_8	27488019	27488547	CUFF.28681	MEU_CUFF.28681	-2.20874	8.84604e-08	Transcript_28342	Eucgr.H02103	AT4G27430.2	COP1-interacting protein 7
Eucgr.I00888	scaffold_9	18225578	18227453	CUFF.31975	MEU_CUFF.31975	-2.20776	3.3174e-08	Transcript_31702	Eucgr.I00888	AT5G67210.1	Protein of unknown function (DUF579)
Eucgr.H01387	scaffold_8	16526382	16528064	CUFF.28038	MEU_CUFF.28038	-2.20768	7.48821e-08	Transcript_27861	Eucgr.H01387	AT5G16490.1	ROP-interactive CRIB motif-containing protein 4
Eucgr.D01934	scaffold_4	33351446	33353756	CUFF.17344	MEU_CUFF.17344	-2.20598	6.95384e-08	Transcript_17151	Eucgr.D01934	AT1G63000.1	nucleotide-rhamnose synthase/epimerase-reductase
Eucgr.I02352	scaffold_9	34086387	34087785	CUFF.33061	MEU_CUFF.33061	-2.20571	1.30465e-06	Transcript_32835	Eucgr.I02352	AT2G17940.1	Plant protein of unknown function (DUF827)
Eucgr.E00266	scaffold_5	2566950	2568789	CUFF.18514	MEU_CUFF.18514	-2.20279	1.86574e-08	Transcript_18409	Eucgr.E00266	AT4G32330.3	TPX2 (targeting protein for Xklp2) protein family
Eucgr.F02215	scaffold_6	30081007	30084728	CUFF.22727	MEU_CUFF.22727	-2.19845	2.85104e-07	Transcript_22430	Eucgr.F02215	AT1G58440.1	FAD/NAD(P)-binding oxidoreductase family protein
Eucgr.B03112	scaffold_2	56106872	56107636	CUFF.11239	MEU_CUFF.11239	-2.19765	1.0136e-07	Transcript_11245	Eucgr.B03112	AT1G13635.2	DNA glycosylase superfamily protein
Eucgr.H03496	scaffold_8	51417020	51417508	CUFF.29761	MEU_CUFF.29761	-2.19761	5.25281e-05	Transcript_29425	Eucgr.H03496	AT5G20830.2	sucrose synthase 1
Eucgr.A01154	scaffold_1	17909310	17911453	CUFF.813	MEU_CUFF.813	-2.19709	6.56984e-06	Transcript_843	Eucgr.A01154	AT3G09780.1	CRINKLY4 related 1
Transcript_5435	scaffold_11	7959444	7960212	CUFF.5227	MEU_CUFF.5227	-2.19579	2.15561e-06	Transcript_5435	#N/A	AT3G09510.1	Ribonuclease H-like superfamily protein
Eucgr.L02491	scaffold_970	3653	4882	CUFF.33475	MEU_CUFF.33475	-2.19527	6.71612e-07	Transcript_33268	Eucgr.L02491	AT4G36010.2	Pathogenesis-related thaumatin superfamily protein
Eucgr.E00266	scaffold_5	2567355	2569987	CUFF.18515	MEU_CUFF.18515	-2.19446	8.57792e-08	Transcript_18410	Eucgr.E00266	AT4G32330.3	TPX2 (targeting protein for Xklp2) protein family
Eucgr.G01801	scaffold_7	33245155	33247400	CUFF.25806	MEU_CUFF.25806	-2.19238	0.000250382	Transcript_25513	Eucgr.G01801	AT3G14810.1	mechanosensitive channel of small conductance-like 5
Eucgr.G02119	scaffold_7	38614574	38616174	CUFF.26108	MEU_CUFF.26108	-2.19091	1.0326e-07	Transcript_25810	Eucgr.G02119	AT1G14870.1	PLANT CADMIUM RESISTANCE 2
Transcript_30525	scaffold_8	66954463	66955057	CUFF.30768	MEU_CUFF.30768	-2.19052	0.000701278	Transcript_30525	#N/A	AT1G74940.1	Protein of unknown function (DUF581)
Eucgr.B02573	scaffold_2	47815832	47819599	CUFF.10779	MEU_CUFF.10779	-2.18976	3.57691e-08	Transcript_10781	Eucgr.B02573	AT1G24160.2	unknown protein; FUNCTIONS IN: molecular_function unknown; INVOLVED IN: biological_process unknown; LOCATED IN: cellular_component unknown; EXPRESSED IN: guard cell; BEST Arabidopsis thaliana protein match is: unknown protein (TAIR:AT1G70100.3).
Eucgr.J00985	scaffold_10	10679144	10681333	CUFF.3217	MEU_CUFF.3217	-2.18756	0.000269302	Transcript_3300	Eucgr.J00985	AT3G54260.1	TRICHOME BIREFRINGENCE-LIKE 36
Eucgr.F01595	scaffold_6	20262289	20262438	CUFF.22305	MEU_CUFF.22305	-2.18741	4.78609e-05	Transcript_21941	Eucgr.F01595	AT2G21540.2	SEC14-like 3
Eucgr.I02579	scaffold_9	37099224	37101228	CUFF.33227	MEU_CUFF.33227	-2.18661	8.78049e-06	Transcript_33012	Eucgr.I02579	AT1G62870.1	unknown protein; BEST Arabidopsis thaliana protein match is: unknown protein (TAIR:AT1G12380.1); Has 351 Blast hits to 343 proteins in 42 species: Archae - 2; Bacteria - 0; Metazoa - 27; Fungi - 5; Plants - 299; Viruses - 0; Other Eukaryotes - 18 (source: NCBI BLink).
Eucgr.L01479	scaffold_235	40745	42407	CUFF.12137	MEU_CUFF.12137	-2.18652	1.56819e-06	Transcript_12210	Eucgr.L01479	AT4G36950.1	mitogen-activated protein kinase kinase kinase 21
Eucgr.F00441	scaffold_6	5603326	5607968	CUFF.21441	MEU_CUFF.21441	-2.1846	0.00227158	Transcript_21120	Eucgr.F00441	AT1G09890.1	Rhamnogalacturonate lyase family protein
Eucgr.H03096	scaffold_8	45470595	45472534	CUFF.29492	MEU_CUFF.29492	-2.18415	4.09769e-05	Transcript_29083	Eucgr.H03096	AT1G06650.1	2-oxoglutarate (2OG) and Fe(II)-dependent oxygenase superfamily protein
Eucgr.B02471	scaffold_2	46854924	46858835	CUFF.10678	MEU_CUFF.10678	-2.18366	7.72649e-08	Transcript_10662	Eucgr.B02471	AT5G60370.1	FUNCTIONS IN: molecular_function unknown; INVOLVED IN: biological_process unknown; LOCATED IN: chloroplast; CONTAINS InterPro DOMAIN/s: Defects-in-morphology protein 1-like, mitochondrial (InterPro:IPR019190); BEST Arabidopsis thaliana protein match is: unknown protein (TAIR:AT3G57110.1); Has 1807 Blast hits to 1807 proteins in 277 species: Archae - 0; Bacteria - 0; Metazoa - 736; Fungi - 347; Pl…
Eucgr.F01595	scaffold_6	20254596	20262565	CUFF.22304	MEU_CUFF.22304	-2.18288	3.02096e-07	Transcript_21940	Eucgr.F01595	AT2G21540.2	SEC14-like 3
Eucgr.F00623	scaffold_6	8262038	8264386	CUFF.21539	MEU_CUFF.21539	-2.18246	1.10945e-05	Transcript_21208	Eucgr.F00623	AT2G36570.1	Leucine-rich repeat protein kinase family protein
Eucgr.F00623	scaffold_6	8262038	8264386	CUFF.21540	MEU_CUFF.21540	-2.18246	1.10945e-05	Transcript_21207	Eucgr.F00623	AT2G36570.1	Leucine-rich repeat protein kinase family protein
Eucgr.G01563	scaffold_7	27410727	27414003	CUFF.25638	MEU_CUFF.25638	-2.18203	8.73166e-07	Transcript_25339	Eucgr.G01563	AT4G01710.1	ARP2/3 complex 16 kDa subunit (p16-Arc)
Eucgr.F01094	scaffold_6	14103859	14107747	CUFF.21909	MEU_CUFF.21909	-2.18147	7.15958e-08	Transcript_21646	Eucgr.F01094	AT4G27430.2	COP1-interacting protein 7
Eucgr.H02189	scaffold_8	28993593	28994815	CUFF.28817	MEU_CUFF.28817	-2.17865	2.98531e-05	Transcript_28451	Eucgr.H02189	AT5G67210.1	Protein of unknown function (DUF579)
Eucgr.I01429	scaffold_9	24682832	24684858	CUFF.32459	MEU_CUFF.32459	-2.17756	4.29379e-06	Transcript_32100	Eucgr.I01429	AT4G35100.2	plasma membrane intrinsic protein 3
Eucgr.E00897	scaffold_5	9364286	9365314	CUFF.18812	MEU_CUFF.18812	-2.17558	0.00167983	Transcript_18639	Eucgr.E00897	AT5G42030.1	ABL interactor-like protein 4
Eucgr.K00551	scaffold_11	6197908	6200368	CUFF.5167	MEU_CUFF.5167	-2.1731	4.47429e-07	Transcript_5378	Eucgr.K00551	AT5G66460.1	Glycosyl hydrolase superfamily protein
Eucgr.G02840	scaffold_7	46582929	46585898	CUFF.26569	MEU_CUFF.26569	-2.17208	4.49032e-08	Transcript_26335	Eucgr.G02840	AT3G54810.1	Plant-specific GATA-type zinc finger transcription factor family protein
Eucgr.D01202	scaffold_4	21748486	21751821	CUFF.16883	MEU_CUFF.16883	-2.17161	8.88061e-05	Transcript_16739	Eucgr.D01202	AT2G44690.1	Arabidopsis RAC-like 9
Eucgr.F01203	scaffold_6	15302896	15305364	CUFF.21961	MEU_CUFF.21961	-2.17147	4.28112e-05	Transcript_21779	Eucgr.F01203	AT2G33990.1	IQ-domain 9
Eucgr.G02129	scaffold_7	38721097	38723312	CUFF.26071	MEU_CUFF.26071	-2.17113	8.7569e-05	Transcript_25786	Eucgr.G02129	AT1G14870.1	PLANT CADMIUM RESISTANCE 2
Transcript_28368	scaffold_8	27698359	27700120	CUFF.28735	MEU_CUFF.28735	-2.17107	1.56015e-05	Transcript_28368	#N/A	AT5G49950.1	alpha/beta-Hydrolases superfamily protein
Eucgr.K02446	scaffold_11	31786327	31787160	CUFF.6524	MEU_CUFF.6524	-2.16951	2.6939e-06	Transcript_6715	Eucgr.K02446	AT3G29260.1	NAD(P)-binding Rossmann-fold superfamily protein
Eucgr.C02373	scaffold_3	44030114	44033767	CUFF.14408	MEU_CUFF.14408	-2.16906	7.26114e-08	Transcript_14381	Eucgr.C02373	AT2G18910.1	hydroxyproline-rich glycoprotein family protein
Eucgr.C02328	scaffold_3	43367704	43369418	CUFF.14382	MEU_CUFF.14382	-2.16861	0.00218668	Transcript_14363	Eucgr.C02328	AT3G47570.1	Leucine-rich repeat protein kinase family protein
Eucgr.E01067	scaffold_5	11422588	11425791	CUFF.18944	MEU_CUFF.18944	-2.16804	8.14534e-06	Transcript_18732	Eucgr.E01067	AT1G32860.1	Glycosyl hydrolase superfamily protein
Eucgr.D01366	scaffold_4	24233863	24234707	CUFF.16976	MEU_CUFF.16976	-2.16789	0.000112234	Transcript_16834	Eucgr.D01366	AT4G22190.1	unknown protein; Has 283 Blast hits to 154 proteins in 44 species: Archae - 0; Bacteria - 2; Metazoa - 24; Fungi - 12; Plants - 48; Viruses - 0; Other Eukaryotes - 197 (source: NCBI BLink).
Transcript_19829	scaffold_5	48193982	48194238	CUFF.20101	MEU_CUFF.20101	-2.16777	5.33018e-07	Transcript_19829	#N/A	AT1G66290.1	F-box/RNI-like superfamily protein
Eucgr.C04151	scaffold_3	76301958	76306337	CUFF.15686	MEU_CUFF.15686	-2.16748	0.000680589	Transcript_15630	Eucgr.C04151	AT2G26730.1	Leucine-rich repeat protein kinase family protein
Eucgr.B03143	scaffold_2	56560736	56564754	CUFF.11247	MEU_CUFF.11247	-2.16735	4.42465e-06	Transcript_11258	Eucgr.B03143	AT1G13700.1	6-phosphogluconolactonase 1
Unique_MEU_101	scaffold_3	20979244	20981825	CUFF.13480	MEU_CUFF.13480	-2.16374	3.16072e-05	#N/A	#N/A	AT1G65850.2	Disease resistance protein (TIR-NBS-LRR class) family
Unique_MEU_102	scaffold_3	20979244	20981825	CUFF.13481	MEU_CUFF.13481	-2.16374	3.16072e-05	#N/A	#N/A	AT1G65850.2	Disease resistance protein (TIR-NBS-LRR class) family
Eucgr.A02812	scaffold_1	38595944	38598439	CUFF.2137	MEU_CUFF.2137	-2.16353	1.73208e-05	Transcript_2256	Eucgr.A02812	AT5G52100.1	Dihydrodipicolinate reductase, bacterial/plant
Eucgr.K02540	scaffold_11	32584565	32590382	CUFF.6892	MEU_CUFF.6892	-2.16329	3.6009e-08	Transcript_7326	Eucgr.K02540	AT3G29810.1	COBRA-like protein 2 precursor
Eucgr.B01107	scaffold_2	17423044	17425731	CUFF.9020	MEU_CUFF.9020	-2.16137	6.28766e-07	Transcript_9094	Eucgr.B01107	AT3G06035.1	Glycoprotein membrane precursor GPI-anchored
Eucgr.E01215	scaffold_5	13064630	13065809	CUFF.19111	MEU_CUFF.19111	-2.1575	0.00139629	Transcript_18840	Eucgr.E01215	AT5G45380.1	solute:sodium symporters;urea transmembrane transporters
Eucgr.K00891	scaffold_11	10957593	10960747	CUFF.5392	MEU_CUFF.5392	-2.15733	1.06202e-05	Transcript_5590	Eucgr.K00891	AT1G18010.1	Major facilitator superfamily protein
Eucgr.A02368	scaffold_1	34459085	34467917	CUFF.1766	MEU_CUFF.1766	-2.1567	2.40759e-05	Transcript_1865	Eucgr.A02368	AT2G41830.1	Uncharacterized protein
Eucgr.H04380	scaffold_8	62985312	62985998	CUFF.30527	MEU_CUFF.30527	-2.15565	6.81192e-07	Transcript_30263	Eucgr.H04380	AT3G04790.1	Ribose 5-phosphate isomerase, type A protein
Eucgr.G01911	scaffold_7	34943396	34944469	CUFF.25874	MEU_CUFF.25874	-2.15551	1.32866e-06	Transcript_25585	Eucgr.G01911	AT5G47920.1	unknown protein; BEST Arabidopsis thaliana protein match is: unknown protein (TAIR:AT5G13880.1); Has 1807 Blast hits to 1807 proteins in 277 species: Archae - 0; Bacteria - 0; Metazoa - 736; Fungi - 347; Plants - 385; Viruses - 0; Other Eukaryotes - 339 (source: NCBI BLink).
Eucgr.J03101	scaffold_10	38088010	38089611	CUFF.4666	MEU_CUFF.4666	-2.15532	1.09324e-07	Transcript_4890	Eucgr.J03101	AT5G25160.1	zinc finger protein 3
Transcript_7335	scaffold_11	41834045	41837949	CUFF.7144	MEU_CUFF.7144	-2.15431	0.0130432	Transcript_7335	#N/A	AT3G24255.1	RNA-directed DNA polymerase (reverse transcriptase)-related family protein
Transcript_23658	scaffold_6	45318435	45320151	CUFF.23899	MEU_CUFF.23899	-2.15289	7.27075e-08	Transcript_23658	#N/A	AT1G76070.1	unknown protein; FUNCTIONS IN: molecular_function unknown; INVOLVED IN: biological_process unknown; LOCATED IN: plasma membrane; EXPRESSED IN: 8 plant structures; EXPRESSED DURING: LP.04 four leaves visible, 4 anthesis, petal differentiation and expansion stage; BEST Arabidopsis thaliana protein match is: unknown protein (TAIR:AT1G20310.1); Has 66 Blast hits to 66 proteins in 15 species: Archae -…
Eucgr.I00804	scaffold_9	16765501	16772769	CUFF.31938	MEU_CUFF.31938	-2.15248	5.41673e-06	Transcript_31665	Eucgr.I00804	AT3G19420.1	PTEN 2
Eucgr.J02452	scaffold_10	30630466	30636614	CUFF.4204	MEU_CUFF.4204	-2.15222	6.56633e-07	Transcript_4427	Eucgr.J02452	AT1G11000.1	Seven transmembrane MLO family protein
Transcript_25022	scaffold_7	17689650	17689839	CUFF.25281	MEU_CUFF.25281	-2.15173	5.25009e-06	Transcript_25022	#N/A	0	0
Transcript_5388	scaffold_11	2852454	2852654	CUFF.5027	MEU_CUFF.5027	-2.1512	1.89176e-08	Transcript_5388	#N/A	AT5G62640.3	proline-rich family protein
Eucgr.J00819	scaffold_10	8655467	8657553	CUFF.2980	MEU_CUFF.2980	-2.15089	1.28114e-06	Transcript_3150	Eucgr.J00819	AT3G45140.1	lipoxygenase 2
Eucgr.K00225	scaffold_11	2850180	2853516	CUFF.5025	MEU_CUFF.5025	-2.14966	2.2804e-08	Transcript_5389	Eucgr.K00225	AT5G52060.1	BCL-2-associated athanogene 1
Eucgr.J02625	scaffold_10	32220692	32222329	CUFF.4343	MEU_CUFF.4343	-2.14962	4.79076e-05	Transcript_4566	Eucgr.J02625	AT5G11000.1	Plant protein of unknown function (DUF868)
Transcript_10709	scaffold_2	44790155	44795296	CUFF.11173	MEU_CUFF.11173	-2.14949	5.59173e-07	Transcript_10709	#N/A	AT3G46440.2	UDP-XYL synthase 5
Eucgr.J03101	scaffold_10	38088175	38089611	CUFF.4667	MEU_CUFF.4667	-2.1479	1.19011e-07	Transcript_4891	Eucgr.J03101	AT5G25160.1	zinc finger protein 3
Eucgr.J00542	scaffold_10	5947520	5948337	CUFF.2730	MEU_CUFF.2730	-2.14676	0.000252673	Transcript_2882	Eucgr.J00542	AT3G44220.1	Late embryogenesis abundant (LEA) hydroxyproline-rich glycoprotein family
Eucgr.I00880	scaffold_9	18068543	18070501	CUFF.31974	MEU_CUFF.31974	-2.14643	1.51426e-07	Transcript_31682	Eucgr.I00880	AT5G67230.1	Nucleotide-diphospho-sugar transferases superfamily protein
Eucgr.F01454	scaffold_6	18763515	18764773	CUFF.22114	MEU_CUFF.22114	-2.144	4.63833e-08	Transcript_21774	Eucgr.F01454	AT3G12955.1	SAUR-like auxin-responsive protein family
Eucgr.B03582	scaffold_2	60328367	60334521	CUFF.11595	MEU_CUFF.11595	-2.14371	1.06358e-06	Transcript_11647	Eucgr.B03582	AT1G55550.1	P-loop containing nucleoside triphosphate hydrolases superfamily protein
Eucgr.F00411	scaffold_6	5251703	5253240	CUFF.21413	MEU_CUFF.21413	-2.14347	1.39211e-06	Transcript_21089	Eucgr.F00411	AT1G09750.1	Eukaryotic aspartyl protease family protein
Eucgr.H01691	scaffold_8	20658493	20665629	CUFF.28468	MEU_CUFF.28468	-2.14254	1.95769e-06	Transcript_28402	Eucgr.H01691	AT2G23360.1	Plant protein of unknown function (DUF869)
Eucgr.G03028	scaffold_7	48938248	48941943	CUFF.26707	MEU_CUFF.26707	-2.14198	3.37592e-05	Transcript_26496	Eucgr.G03028	AT2G38080.1	Laccase/Diphenol oxidase family protein
Eucgr.F00411	scaffold_6	5251501	5253079	CUFF.21412	MEU_CUFF.21412	-2.14177	1.43735e-06	Transcript_21088	Eucgr.F00411	AT1G09750.1	Eukaryotic aspartyl protease family protein
Eucgr.F02056	scaffold_6	27520929	27522151	CUFF.22617	MEU_CUFF.22617	-2.14115	2.40958e-05	Transcript_22311	Eucgr.F02056	AT3G13130.1	unknown protein; FUNCTIONS IN: molecular_function unknown; INVOLVED IN: biological_process unknown; LOCATED IN: endomembrane system; EXPRESSED IN: male gametophyte; Has 140 Blast hits to 132 proteins in 41 species: Archae - 2; Bacteria - 4; Metazoa - 29; Fungi - 20; Plants - 51; Viruses - 0; Other Eukaryotes - 34 (source: NCBI BLink).
Eucgr.F01564	scaffold_6	20017941	20023111	CUFF.22205	MEU_CUFF.22205	-2.14081	2.61347e-08	Transcript_21926	Eucgr.F01564	AT5G42710.2	unknown protein; INVOLVED IN: biological_process unknown.
Eucgr.H00553	scaffold_8	7732949	7737317	CUFF.27424	MEU_CUFF.27424	-2.14074	6.68112e-07	Transcript_27240	Eucgr.H00553	AT3G02050.1	K+ uptake transporter 3
Eucgr.A00485	scaffold_1	7586628	7588477	CUFF.312	MEU_CUFF.312	-2.14029	7.4526e-07	Transcript_324	Eucgr.A00485	AT1G19300.1	Nucleotide-diphospho-sugar transferases superfamily protein
Eucgr.G02884	scaffold_7	47154760	47155440	CUFF.26607	MEU_CUFF.26607	-2.13887	1.25213e-05	Transcript_26367	Eucgr.G02884	AT5G04310.1	Pectin lyase-like superfamily protein
Eucgr.H02189	scaffold_8	28993593	28996238	CUFF.28815	MEU_CUFF.28815	-2.13849	0.000103648	Transcript_28452	Eucgr.H02189	AT5G67210.1	Protein of unknown function (DUF579)
Eucgr.E00897	scaffold_5	9366536	9368148	CUFF.18814	MEU_CUFF.18814	-2.13834	0.00456093	#N/A	Eucgr.E00897	AT5G42030.1	ABL interactor-like protein 4
Eucgr.H02314	scaffold_8	31015950	31019816	CUFF.28891	MEU_CUFF.28891	-2.13762	6.10522e-08	Transcript_28524	Eucgr.H02314	AT5G67620.1	unknown protein; FUNCTIONS IN: molecular_function unknown; INVOLVED IN: N-terminal protein myristoylation; LOCATED IN: microtubule; BEST Arabidopsis thaliana protein match is: unknown protein (TAIR:AT5G62900.1); Has 1807 Blast hits to 1807 proteins in 277 species: Archae - 0; Bacteria - 0; Metazoa - 736; Fungi - 347; Plants - 385; Viruses - 0; Other Eukaryotes - 339 (source: NCBI BLink).
Eucgr.J00542	scaffold_10	5947266	5948190	CUFF.2729	MEU_CUFF.2729	-2.13719	0.000277898	Transcript_2883	Eucgr.J00542	AT3G44220.1	Late embryogenesis abundant (LEA) hydroxyproline-rich glycoprotein family
Eucgr.J01082	scaffold_10	11822575	11822748	CUFF.3189	MEU_CUFF.3189	-2.13581	4.80307e-06	Transcript_3396	Eucgr.J01082	AT5G43400.1	Uncharacterised conserved protein UCP015417, vWA
Eucgr.C02755	scaffold_3	52768099	52768708	CUFF.14689	MEU_CUFF.14689	-2.13324	4.49032e-08	Transcript_14668	Eucgr.C02755	AT4G32140.1	EamA-like transporter family
Eucgr.E00898	scaffold_5	9367557	9368148	CUFF.18815	MEU_CUFF.18815	-2.13275	0.00646692	#N/A	Eucgr.E00898	AT3G49290.2	ABL interactor-like protein 2
Eucgr.H01214	scaffold_8	14599493	14604972	CUFF.27916	MEU_CUFF.27916	-2.1327	0.000181203	Transcript_27752	Eucgr.H01214	AT3G06350.1	dehydroquinate dehydratase, putative / shikimate dehydrogenase, putative
Eucgr.D01959	scaffold_4	33738713	33742460	CUFF.17371	MEU_CUFF.17371	-2.12891	1.41562e-07	Transcript_17184	Eucgr.D01959	AT1G12500.1	Nucleotide-sugar transporter family protein
Eucgr.C03707	scaffold_3	70573518	70576785	CUFF.15348	MEU_CUFF.15348	-2.12829	2.89971e-07	Transcript_15286	Eucgr.C03707	AT4G29310.1	Protein of unknown function (DUF1005)
Eucgr.I01644	scaffold_9	26341161	26346570	CUFF.32540	MEU_CUFF.32540	-2.12764	3.85662e-06	Transcript_32277	Eucgr.I01644	AT1G27930.1	Protein of unknown function (DUF579)
Eucgr.E01215	scaffold_5	13064201	13065809	CUFF.19112	MEU_CUFF.19112	-2.12722	0.00153408	Transcript_18841	Eucgr.E01215	AT5G45380.1	solute:sodium symporters;urea transmembrane transporters
Eucgr.C01899	scaffold_3	32900928	32906122	CUFF.14016	MEU_CUFF.14016	-2.12665	1.17836e-07	Transcript_14012	Eucgr.C01899	AT4G31820.1	Phototropic-responsive NPH3 family protein
Eucgr.D01657	scaffold_4	30520171	30525362	CUFF.17159	MEU_CUFF.17159	-2.1242	1.04777e-05	Transcript_16978	Eucgr.D01657	AT1G77810.1	Galactosyltransferase family protein
Eucgr.D01034	scaffold_4	18751429	18753745	CUFF.16785	MEU_CUFF.16785	-2.1228	0.00304264	Transcript_16633	Eucgr.D01034	AT3G54950.1	patatin-like protein 6
Eucgr.E01128	scaffold_5	12014225	12015378	CUFF.18954	MEU_CUFF.18954	-2.12279	0.000376332	Transcript_18780	Eucgr.E01128	AT4G10390.1	Protein kinase superfamily protein
Eucgr.J01601	scaffold_10	20934719	20936635	CUFF.3606	MEU_CUFF.3606	-2.12278	8.52507e-07	Transcript_3799	Eucgr.J01601	AT5G16600.1	myb domain protein 43
Eucgr.B02498	scaffold_2	47090634	47092169	CUFF.10723	MEU_CUFF.10723	-2.12226	2.91557e-06	Transcript_10694	Eucgr.B02498	AT2G28410.1	unknown protein; Has 18 Blast hits to 18 proteins in 5 species: Archae - 0; Bacteria - 0; Metazoa - 0; Fungi - 0; Plants - 18; Viruses - 0; Other Eukaryotes - 0 (source: NCBI BLink).
Eucgr.H01079	scaffold_8	13107230	13114383	CUFF.27976	MEU_CUFF.27976	-2.12193	1.25872e-06	Transcript_28030	Eucgr.H01079	AT2G47500.1	P-loop nucleoside triphosphate hydrolases superfamily protein with CH (Calponin Homology) domain
Eucgr.H02219	scaffold_8	29491978	29494809	CUFF.28829	MEU_CUFF.28829	-2.12163	1.14748e-06	Transcript_28467	Eucgr.H02219	AT5G67230.1	Nucleotide-diphospho-sugar transferases superfamily protein
Eucgr.H00044	scaffold_8	435398	436387	CUFF.27134	MEU_CUFF.27134	-2.12104	1.23245e-06	Transcript_26931	Eucgr.H00044	AT4G13730.3	Ypt/Rab-GAP domain of gyp1p superfamily protein
Eucgr.K01044	scaffold_11	13188530	13190145	CUFF.5467	MEU_CUFF.5467	-2.12086	4.70248e-07	Transcript_5669	Eucgr.K01044	AT4G28380.1	Leucine-rich repeat (LRR) family protein
Eucgr.B02547	scaffold_2	47570671	47574292	CUFF.10923	MEU_CUFF.10923	-2.1207	3.36355e-08	Transcript_10773	Eucgr.B02547	AT1G24030.1	Protein kinase superfamily protein
Eucgr.K01836	scaffold_11	22782500	22783492	CUFF.6004	MEU_CUFF.6004	-2.12056	0.00022339	Transcript_6206	Eucgr.K01836	AT5G06760.1	Late Embryogenesis Abundant 4-5
Eucgr.H03515	scaffold_8	51886322	51887874	CUFF.29782	MEU_CUFF.29782	-2.11898	1.07213e-06	Transcript_29477	Eucgr.H03515	AT3G43190.1	sucrose synthase 4
Eucgr.F01094	scaffold_6	14100849	14105874	CUFF.21908	MEU_CUFF.21908	-2.11833	6.74795e-07	Transcript_21645	Eucgr.F01094	AT4G27430.2	COP1-interacting protein 7
Eucgr.G03393	scaffold_7	51925818	51927295	CUFF.26987	MEU_CUFF.26987	-2.11526	4.98081e-05	Transcript_26787	Eucgr.G03393	AT3G12610.1	Leucine-rich repeat (LRR) family protein
Eucgr.A00973	scaffold_1	15418747	15419578	CUFF.684	MEU_CUFF.684	-2.11524	6.78249e-07	Transcript_707	Eucgr.A00973	AT4G01575.1	serine protease inhibitor, Kazal-type family protein
Transcript_12186	scaffold_228	39210	42125	CUFF.12114	MEU_CUFF.12114	-2.11422	0.0237732	Transcript_12186	#N/A	AT4G08630.1	unknown protein; BEST Arabidopsis thaliana protein match is: unknown protein (TAIR:AT3G48860.2); Has 1487 Blast hits to 747 proteins in 184 species: Archae - 0; Bacteria - 56; Metazoa - 305; Fungi - 197; Plants - 180; Viruses - 3; Other Eukaryotes - 746 (source: NCBI BLink).
Eucgr.B00164	scaffold_2	2580960	2582557	CUFF.8282	MEU_CUFF.8282	-2.11381	3.47842e-06	Transcript_8377	Eucgr.B00164	AT4G24805.1	S-adenosyl-L-methionine-dependent methyltransferases superfamily protein
Eucgr.G00446	scaffold_7	7883792	7888080	CUFF.24875	MEU_CUFF.24875	-2.1126	1.19684e-07	Transcript_24590	Eucgr.G00446	AT4G34500.1	Protein kinase superfamily protein
Eucgr.K00797	scaffold_11	9143709	9144751	CUFF.5298	MEU_CUFF.5298	-2.11249	6.60845e-06	Transcript_5519	Eucgr.K00797	AT5G54970.1	unknown protein; BEST Arabidopsis thaliana protein match is: unknown protein (TAIR:AT4G26960.1); Has 1807 Blast hits to 1807 proteins in 277 species: Archae - 0; Bacteria - 0; Metazoa - 736; Fungi - 347; Plants - 385; Viruses - 0; Other Eukaryotes - 339 (source: NCBI BLink).
Eucgr.G02745	scaffold_7	45502622	45503889	CUFF.26487	MEU_CUFF.26487	-2.11211	1.00423e-05	Transcript_26239	Eucgr.G02745	AT2G28200.1	C2H2-type zinc finger family protein
Eucgr.K01326	scaffold_11	16388317	16390217	CUFF.5637	MEU_CUFF.5637	-2.11141	3.19563e-05	Transcript_5852	Eucgr.K01326	AT5G67250.1	SKP1/ASK1-interacting protein 2
Eucgr.K00891	scaffold_11	10957593	10960029	CUFF.5391	MEU_CUFF.5391	-2.11116	1.69092e-05	Transcript_5589	Eucgr.K00891	AT1G18010.1	Major facilitator superfamily protein
Eucgr.K01968	scaffold_11	25279976	25288079	CUFF.6150	MEU_CUFF.6150	-2.11102	3.75202e-06	Transcript_6337	Eucgr.K01968	AT5G44530.1	Subtilase family protein
Eucgr.A00882	scaffold_1	14048733	14054815	CUFF.713	MEU_CUFF.713	-2.11099	9.51835e-07	Transcript_922	Eucgr.A00882	AT1G79620.1	Leucine-rich repeat protein kinase family protein
Transcript_17309	scaffold_4	35591249	35591861	CUFF.17490	MEU_CUFF.17490	-2.11087	5.74641e-06	Transcript_17309	#N/A	AT1G34575.1	FAD-binding Berberine family protein
Eucgr.K02134	scaffold_11	28483243	28485146	CUFF.6269	MEU_CUFF.6269	-2.10918	1.35639e-05	Transcript_6453	Eucgr.K02134	AT3G25130.1	unknown protein; FUNCTIONS IN: molecular_function unknown; INVOLVED IN: biological_process unknown; LOCATED IN: plasma membrane; EXPRESSED IN: 17 plant structures; EXPRESSED DURING: 9 growth stages; Has 3885 Blast hits to 2658 proteins in 280 species: Archae - 12; Bacteria - 208; Metazoa - 970; Fungi - 222; Plants - 148; Viruses - 11; Other Eukaryotes - 2314 (source: NCBI BLink).
Transcript_17310	scaffold_4	35591316	35591873	CUFF.17491	MEU_CUFF.17491	-2.10914	5.78226e-06	Transcript_17310	#N/A	AT1G34575.1	FAD-binding Berberine family protein
Eucgr.I02168	scaffold_9	31541044	31544835	CUFF.32926	MEU_CUFF.32926	-2.10813	2.98316e-07	Transcript_32678	Eucgr.I02168	AT5G50420.1	O-fucosyltransferase family protein
Eucgr.K02082	scaffold_11	27683123	27685574	CUFF.6254	MEU_CUFF.6254	-2.10541	4.12457e-05	Transcript_6420	Eucgr.K02082	AT2G36570.1	Leucine-rich repeat protein kinase family protein
Eucgr.F01987	scaffold_6	26619558	26622520	CUFF.22548	MEU_CUFF.22548	-2.10516	9.92043e-06	Transcript_22226	Eucgr.F01987	AT5G56220.1	P-loop containing nucleoside triphosphate hydrolases superfamily protein
Transcript_22526	scaffold_6	31668459	31669014	CUFF.22817	MEU_CUFF.22817	-2.10464	7.81217e-05	Transcript_22526	#N/A	AT2G02650.1	Ribonuclease H-like superfamily protein
Eucgr.B02547	scaffold_2	47570671	47574860	CUFF.10924	MEU_CUFF.10924	-2.10395	4.19743e-08	Transcript_10774	Eucgr.B02547	AT1G24030.1	Protein kinase superfamily protein
Eucgr.H02125	scaffold_8	27884057	27886629	CUFF.28782	MEU_CUFF.28782	-2.10242	3.30378e-05	Transcript_28365	Eucgr.H02125	AT5G67210.1	Protein of unknown function (DUF579)
Eucgr.J02614	scaffold_10	31863148	31866821	CUFF.4346	MEU_CUFF.4346	-2.10209	9.0301e-08	Transcript_4565	Eucgr.J02614	AT3G14172.2	FUNCTIONS IN: molecular_function unknown; INVOLVED IN: biological_process unknown; LOCATED IN: cellular_component unknown; BEST Arabidopsis thaliana protein match is: COP1-interacting protein-related (TAIR:AT1G72410.1).
Eucgr.C00646	scaffold_3	11694897	11701717	CUFF.13059	MEU_CUFF.13059	-2.10188	3.266e-06	Transcript_13150	Eucgr.C00646	AT4G33010.2	glycine decarboxylase P-protein 1
Eucgr.A01282	scaffold_1	20767688	20771778	CUFF.963	MEU_CUFF.963	-2.10036	1.05542e-06	Transcript_974	Eucgr.A01282	AT5G60020.1	laccase 17
Eucgr.E01074	scaffold_5	11487158	11490213	CUFF.18934	MEU_CUFF.18934	-2.10027	0.0032024	Transcript_18741	Eucgr.E01074	AT1G32940.1	Subtilase family protein
Eucgr.H02137	scaffold_8	27973413	27977925	CUFF.28807	MEU_CUFF.28807	-2.09907	0.00338592	Transcript_28424	Eucgr.H02137	AT3G49510.1	F-box family protein
Eucgr.G00317	scaffold_7	5314723	5316464	CUFF.24777	MEU_CUFF.24777	-2.09869	7.10611e-05	Transcript_24517	Eucgr.G00317	AT1G09812.1	unknown protein; BEST Arabidopsis thaliana protein match is: unknown protein (TAIR:AT1G58007.2); Has 93 Blast hits to 93 proteins in 13 species: Archae - 0; Bacteria - 0; Metazoa - 0; Fungi - 0; Plants - 93; Viruses - 0; Other Eukaryotes - 0 (source: NCBI BLink).
Eucgr.J02002	scaffold_10	26060141	26062152	CUFF.3854	MEU_CUFF.3854	-2.09852	7.48898e-06	Transcript_4060	Eucgr.J02002	AT2G29390.1	sterol 4-alpha-methyl-oxidase 2-2
Eucgr.D01872	scaffold_4	32768025	32770026	CUFF.17373	MEU_CUFF.17373	-2.09832	6.92098e-08	Transcript_17133	Eucgr.D01872	AT5G23750.2	Remorin family protein
Eucgr.A02349	scaffold_1	34263175	34267927	CUFF.1771	MEU_CUFF.1771	-2.09777	1.47448e-06	Transcript_1856	Eucgr.A02349	AT2G41770.1	Protein of unknown function (DUF288)
Transcript_24170	scaffold_6	52554789	52555131	CUFF.24404	MEU_CUFF.24404	-2.09764	4.66607e-07	Transcript_24170	#N/A	AT1G77280.1	Protein kinase protein with adenine nucleotide alpha hydrolases-like domain
Eucgr.B03692	scaffold_2	61395053	61395806	CUFF.11673	MEU_CUFF.11673	-2.09708	1.33433e-06	Transcript_11738	Eucgr.B03692	AT3G21055.1	photosystem II subunit T
Eucgr.B00580	scaffold_2	7376086	7381961	CUFF.8586	MEU_CUFF.8586	-2.09631	3.05104e-07	Transcript_8696	Eucgr.B00580	AT5G07990.1	Cytochrome P450 superfamily protein
Eucgr.I01898	scaffold_9	28908549	28909655	CUFF.32737	MEU_CUFF.32737	-2.09624	0.000619763	Transcript_32490	Eucgr.I01898	AT5G40020.1	Pathogenesis-related thaumatin superfamily protein
Eucgr.B02553	scaffold_2	47595664	47598880	CUFF.10939	MEU_CUFF.10939	-2.09528	1.25767e-07	Transcript_10749	Eucgr.B02553	AT4G15540.1	EamA-like transporter family
Eucgr.C03897	scaffold_3	72735918	72738007	CUFF.15546	MEU_CUFF.15546	-2.09449	0.000583536	Transcript_15438	Eucgr.C03897	AT3G13750.1	beta galactosidase 1
Transcript_17752	scaffold_4	40894007	40894671	CUFF.17930	MEU_CUFF.17930	-2.09273	6.68406e-06	Transcript_17752	#N/A	AT3G14470.1	NB-ARC domain-containing disease resistance protein
Eucgr.I01433	scaffold_9	24708735	24709370	CUFF.32359	MEU_CUFF.32359	-2.0922	1.33433e-06	Transcript_32089	Eucgr.I01433	AT5G26330.1	Cupredoxin superfamily protein
Transcript_6271	scaffold_11	24167600	24168102	CUFF.6067	MEU_CUFF.6067	-2.09187	0.00027688	Transcript_6271	#N/A	AT2G03150.1	ATP/GTP-binding protein family
Eucgr.L00157	scaffold_14	818302	819285	CUFF.7762	MEU_CUFF.7762	-2.09173	5.89348e-06	#N/A	Eucgr.L00157	AT4G16370.1	oligopeptide transporter
Eucgr.I00880	scaffold_9	18062395	18067329	CUFF.31973	MEU_CUFF.31973	-2.09076	3.46261e-07	Transcript_31681	Eucgr.I00880	AT5G67230.1	Nucleotide-diphospho-sugar transferases superfamily protein
Eucgr.J03126	scaffold_10	38338771	38342832	CUFF.4742	MEU_CUFF.4742	-2.09072	6.38864e-07	Transcript_4935	Eucgr.J03126	AT5G48930.1	hydroxycinnamoyl-CoA shikimate/quinate hydroxycinnamoyl transferase
Eucgr.F00599	scaffold_6	7815940	7817758	CUFF.21527	MEU_CUFF.21527	-2.08932	2.73774e-07	Transcript_21194	Eucgr.F00599	AT3G51220.1	Plant protein of unknown function (DUF827)
Eucgr.K03354	scaffold_11	42557407	42558240	CUFF.7198	MEU_CUFF.7198	-2.08857	2.15561e-06	Transcript_7387	Eucgr.K03354	AT3G16570.1	rapid alkalinization factor 23
Eucgr.E00451	scaffold_5	4296157	4300555	CUFF.18560	MEU_CUFF.18560	-2.08816	0.000314308	Transcript_18366	Eucgr.E00451	AT4G12440.1	adenine phosphoribosyl transferase 4
Eucgr.C00346	scaffold_3	6771379	6774834	CUFF.12801	MEU_CUFF.12801	-2.08795	1.01889e-07	Transcript_12786	Eucgr.C00346	AT5G35430.1	Tetratricopeptide repeat (TPR)-like superfamily protein
Eucgr.H01971	scaffold_8	25398918	25400099	CUFF.28542	MEU_CUFF.28542	-2.08772	2.13043e-05	Transcript_28249	Eucgr.H01971	AT3G50410.1	OBF binding protein 1
Eucgr.J02867	scaffold_10	35777936	35784261	CUFF.4509	MEU_CUFF.4509	-2.08756	0.0066829	Transcript_4692	Eucgr.J02867	AT3G13750.1	beta galactosidase 1
Eucgr.J02393	scaffold_10	29822047	29824520	CUFF.4504	MEU_CUFF.4504	-2.08718	4.61414e-07	Transcript_4393	Eucgr.J02393	AT4G36220.1	ferulic acid 5-hydroxylase 1
Eucgr.J01835	scaffold_10	24406551	24411600	CUFF.3768	MEU_CUFF.3768	-2.08686	4.30723e-05	Transcript_3960	Eucgr.J01835	AT1G10850.1	Leucine-rich repeat protein kinase family protein
Eucgr.B03112	scaffold_2	56106872	56109056	CUFF.11238	MEU_CUFF.11238	-2.0868	3.20717e-06	Transcript_11246	Eucgr.B03112	AT1G13635.2	DNA glycosylase superfamily protein
Eucgr.E01152	scaffold_5	12234652	12236975	CUFF.18985	MEU_CUFF.18985	-2.08644	1.1497e-06	Transcript_18795	Eucgr.E01152	AT1G31720.1	Protein of unknown function (DUF1218)
Eucgr.E00537	scaffold_5	5099419	5102264	CUFF.18610	MEU_CUFF.18610	-2.08568	3.16103e-06	Transcript_18430	Eucgr.E00537	AT1G12740.2	cytochrome P450, family 87, subfamily A, polypeptide 2
Eucgr.B03781	scaffold_2	61991308	61996328	CUFF.11754	MEU_CUFF.11754	-2.08504	0.00147335	Transcript_11821	Eucgr.B03781	AT5G21105.2	Plant L-ascorbate oxidase
Eucgr.L01019	scaffold_104	89347	90342	CUFF.4810	MEU_CUFF.4810	-2.08495	1.24107e-07	Transcript_5025	Eucgr.L01019	AT3G17770.1	Dihydroxyacetone kinase
Eucgr.H04119	scaffold_8	59125590	59130079	CUFF.30534	MEU_CUFF.30534	-2.08429	1.22214e-07	Transcript_30327	Eucgr.H04119	AT1G56720.3	Protein kinase superfamily protein
Eucgr.H02163	scaffold_8	28420996	28425820	CUFF.28802	MEU_CUFF.28802	-2.08414	6.28167e-05	Transcript_28439	Eucgr.H02163	AT5G67210.1	Protein of unknown function (DUF579)
Transcript_29566	scaffold_8	53240626	53241170	CUFF.29894	MEU_CUFF.29894	-2.08324	9.73407e-06	Transcript_29566	#N/A	AT1G32030.1	Domain of unknown function (DUF313)
Transcript_29565	scaffold_8	53240566	53241209	CUFF.29893	MEU_CUFF.29893	-2.08324	9.73407e-06	Transcript_29565	#N/A	AT1G32030.1	Domain of unknown function (DUF313)
Eucgr.B02433	scaffold_2	46040379	46047241	CUFF.10634	MEU_CUFF.10634	-2.08277	3.25077e-05	Transcript_10667	Eucgr.B02433	AT3G45850.2	P-loop containing nucleoside triphosphate hydrolases superfamily protein
Eucgr.E02755	scaffold_5	44610391	44615900	CUFF.20022	MEU_CUFF.20022	-2.08271	3.44257e-06	Transcript_19749	Eucgr.E02755	AT4G18640.1	Leucine-rich repeat protein kinase family protein
Eucgr.D02186	scaffold_4	36102647	36104600	CUFF.17525	MEU_CUFF.17525	-2.08269	6.70515e-06	Transcript_17351	Eucgr.D02186	AT1G32540.3	lsd one like 1
Eucgr.K01678	scaffold_11	20325910	20329775	CUFF.5879	MEU_CUFF.5879	-2.08252	4.77006e-07	Transcript_6105	Eucgr.K01678	AT2G40850.1	phosphoinositide 4-kinase gamma 1
Eucgr.B03929	scaffold_2	63189077	63190439	CUFF.11879	MEU_CUFF.11879	-2.08171	4.07974e-07	Transcript_11955	Eucgr.B03929	AT5G03510.1	C2H2-type zinc finger family protein
Eucgr.B03929	scaffold_2	63189077	63190439	CUFF.11880	MEU_CUFF.11880	-2.08171	4.07974e-07	Transcript_11954	Eucgr.B03929	AT5G03510.1	C2H2-type zinc finger family protein
Eucgr.H04045	scaffold_8	58315177	58321027	CUFF.30348	MEU_CUFF.30348	-2.07989	9.85243e-05	Transcript_30069	Eucgr.H04045	AT3G06650.1	ATP-citrate lyase B-1
Eucgr.G02133	scaffold_7	38766589	38768030	CUFF.26073	MEU_CUFF.26073	-2.0797	8.36706e-06	Transcript_25799	Eucgr.G02133	AT1G14870.1	PLANT CADMIUM RESISTANCE 2
Eucgr.G02133	scaffold_7	38766589	38768030	CUFF.26074	MEU_CUFF.26074	-2.0797	8.36706e-06	Transcript_25800	Eucgr.G02133	AT1G14870.1	PLANT CADMIUM RESISTANCE 2
Eucgr.J02393	scaffold_10	29822047	29825187	CUFF.4505	MEU_CUFF.4505	-2.07909	5.56424e-07	Transcript_4394	Eucgr.J02393	AT4G36220.1	ferulic acid 5-hydroxylase 1
Eucgr.A00990	scaffold_1	15519639	15521151	CUFF.720	MEU_CUFF.720	-2.07849	2.96732e-06	Transcript_725	Eucgr.A00990	AT3G62020.1	germin-like protein 10
Eucgr.H04456	scaffold_8	63639622	63641644	CUFF.30584	MEU_CUFF.30584	-2.07766	1.56819e-06	Transcript_30373	Eucgr.H04456	AT1G54790.2	GDSL-like Lipase/Acylhydrolase superfamily protein
Eucgr.H04787	scaffold_8	68243563	68246629	CUFF.30911	MEU_CUFF.30911	-2.07731	5.56639e-05	Transcript_30605	Eucgr.H04787	AT5G10220.1	annexin 6
Eucgr.D00982	scaffold_4	17649877	17651602	CUFF.16779	MEU_CUFF.16779	-2.07632	9.49063e-06	Transcript_16606	Eucgr.D00982	AT2G35120.1	Single hybrid motif superfamily protein
Eucgr.H02966	scaffold_8	43268472	43270251	CUFF.29378	MEU_CUFF.29378	-2.07584	0.000939226	Transcript_29017	Eucgr.H02966	AT2G33400.1	unknown protein; BEST Arabidopsis thaliana protein match is: unknown protein (TAIR:AT1G04030.1); Has 3875 Blast hits to 2949 proteins in 323 species: Archae - 6; Bacteria - 281; Metazoa - 960; Fungi - 593; Plants - 281; Viruses - 98; Other Eukaryotes - 1656 (source: NCBI BLink).
Eucgr.D02229	scaffold_4	36451286	36453551	CUFF.17564	MEU_CUFF.17564	-2.07341	6.59956e-06	Transcript_17391	Eucgr.D02229	AT1G32170.1	xyloglucan endotransglucosylase/hydrolase 30
Eucgr.L00154	scaffold_14	804287	805956	CUFF.7761	MEU_CUFF.7761	-2.07339	0.00127191	Transcript_7918	Eucgr.L00154	AT5G47635.1	Pollen Ole e 1 allergen and extensin family protein
Eucgr.B02355	scaffold_2	44558892	44561691	CUFF.10561	MEU_CUFF.10561	-2.07304	1.93719e-05	Transcript_10528	Eucgr.B02355	AT2G28950.1	expansin A6
Eucgr.A00095	scaffold_1	1294897	1299037	CUFF.183	MEU_CUFF.183	-2.073	3.20717e-06	Transcript_264	Eucgr.A00095	AT2G31390.1	pfkB-like carbohydrate kinase family protein
Eucgr.F03081	scaffold_6	40246072	40248376	CUFF.23410	MEU_CUFF.23410	-2.07295	6.78911e-07	Transcript_23159	Eucgr.F03081	AT3G16490.1	IQ-domain 26
Eucgr.B02229	scaffold_2	43550442	43555762	CUFF.10560	MEU_CUFF.10560	-2.07211	4.20612e-08	Transcript_10533	Eucgr.B02229	AT3G56050.2	Protein kinase family protein
Eucgr.G01186	scaffold_7	19902989	19905622	CUFF.25568	MEU_CUFF.25568	-2.07043	4.9948e-07	Transcript_25723	Eucgr.G01186	AT1G50010.1	tubulin alpha-2 chain
Eucgr.J00559	scaffold_10	6162260	6165943	CUFF.2742	MEU_CUFF.2742	-2.06725	5.47015e-07	Transcript_2894	Eucgr.J00559	AT1G66150.1	transmembrane kinase 1
Eucgr.C02197	scaffold_3	40120104	40133217	CUFF.14334	MEU_CUFF.14334	-2.06667	1.26147e-06	Transcript_14328	Eucgr.C02197	AT3G10700.1	galacturonic acid kinase
Eucgr.K00908	scaffold_11	11100924	11101292	CUFF.5384	MEU_CUFF.5384	-2.06622	0.011335	Transcript_5588	Eucgr.K00908	AT4G10270.1	Wound-responsive family protein
Eucgr.B03763	scaffold_2	61861441	61862625	CUFF.11724	MEU_CUFF.11724	-2.06561	6.05374e-05	Transcript_11800	Eucgr.B03763	AT4G13870.2	Werner syndrome-like exonuclease
Eucgr.E00212	scaffold_5	2106253	2111441	CUFF.18370	MEU_CUFF.18370	-2.06528	1.1245e-06	Transcript_18164	Eucgr.E00212	AT2G45750.1	S-adenosyl-L-methionine-dependent methyltransferases superfamily protein
Eucgr.D00706	scaffold_4	12793042	12794484	CUFF.16576	MEU_CUFF.16576	-2.06522	1.86072e-05	Transcript_16435	Eucgr.D00706	AT1G61260.1	Protein of unknown function (DUF761)
Eucgr.G03059	scaffold_7	49202470	49206537	CUFF.26730	MEU_CUFF.26730	-2.06488	3.44841e-05	Transcript_26500	Eucgr.G03059	AT5G05690.2	Cytochrome P450 superfamily protein
Eucgr.C00602	scaffold_3	11309534	11311554	CUFF.12956	MEU_CUFF.12956	-2.06461	1.58493e-05	Transcript_13003	Eucgr.C00602	AT5G25830.1	GATA transcription factor 12
Transcript_28355	scaffold_8	27706195	27706827	CUFF.28737	MEU_CUFF.28737	-2.06366	0.0225939	Transcript_28355	#N/A	AT4G30210.2	P450 reductase 2
Eucgr.J01053	scaffold_10	11500638	11504780	CUFF.3159	MEU_CUFF.3159	-2.06254	6.36985e-07	Transcript_3349	Eucgr.J01053	AT2G36840.1	ACT-like superfamily protein
Eucgr.G00960	scaffold_7	16758391	16762275	CUFF.25260	MEU_CUFF.25260	-2.06216	9.04046e-05	Transcript_25012	Eucgr.G00960	AT5G64330.2	Phototropic-responsive NPH3 family protein
Eucgr.K00131	scaffold_11	1817077	1819683	CUFF.4904	MEU_CUFF.4904	-2.06188	0.00012644	Transcript_5112	Eucgr.K00131	AT5G07620.1	Protein kinase superfamily protein
Eucgr.B02574	scaffold_2	47823847	47825392	CUFF.10777	MEU_CUFF.10777	-2.06024	2.16526e-06	Transcript_10772	Eucgr.B02574	AT1G70090.2	glucosyl transferase family 8
Eucgr.B03801	scaffold_2	62125900	62129789	CUFF.11779	MEU_CUFF.11779	-2.05538	2.04136e-07	Transcript_11839	Eucgr.B03801	AT2G35860.1	FASCICLIN-like arabinogalactan protein 16 precursor
Eucgr.F02183	scaffold_6	29628055	29629869	CUFF.23072	MEU_CUFF.23072	-2.05529	1.97101e-06	Transcript_22484	Eucgr.F02183	AT4G14960.2	Tubulin/FtsZ family protein
Eucgr.F01673	scaffold_6	21169453	21174190	CUFF.22322	MEU_CUFF.22322	-2.05431	0.000162966	Transcript_21995	Eucgr.F01673	AT1G20160.1	Subtilisin-like serine endopeptidase family protein
Eucgr.C02329	scaffold_3	43423479	43424628	CUFF.14386	MEU_CUFF.14386	-2.0539	1.82374e-06	Transcript_14366	Eucgr.C02329	AT5G57420.1	indole-3-acetic acid inducible 33
Eucgr.A02702	scaffold_1	37669321	37671521	CUFF.2053	MEU_CUFF.2053	-2.05351	6.96162e-06	Transcript_2197	Eucgr.A02702	AT3G16520.3	UDP-glucosyl transferase 88A1
Eucgr.B00458	scaffold_2	5846309	5850175	CUFF.8566	MEU_CUFF.8566	-2.05229	3.83011e-07	Transcript_8674	Eucgr.B00458	AT1G74690.1	IQ-domain 31
Eucgr.K03214	scaffold_11	40831838	40834317	CUFF.7088	MEU_CUFF.7088	-2.05151	1.47022e-06	Transcript_7289	Eucgr.K03214	AT2G37090.1	Nucleotide-diphospho-sugar transferases superfamily protein
Transcript_25402	scaffold_7	30694834	30695298	CUFF.25702	MEU_CUFF.25702	-2.05139	2.5849e-06	Transcript_25402	#N/A	AT4G34440.1	Protein kinase superfamily protein
Eucgr.E02667	scaffold_5	42825663	42829454	CUFF.20231	MEU_CUFF.20231	-2.05038	2.21624e-07	Transcript_19818	Eucgr.E02667	AT2G33990.1	IQ-domain 9
Eucgr.F01542	scaffold_6	19849024	19851228	CUFF.22187	MEU_CUFF.22187	-2.04872	1.16139e-06	Transcript_21884	Eucgr.F01542	AT1G75090.1	DNA glycosylase superfamily protein
Eucgr.H02628	scaffold_8	36897213	36899853	CUFF.29109	MEU_CUFF.29109	-2.04623	2.32394e-05	Transcript_28762	Eucgr.H02628	AT5G48560.1	basic helix-loop-helix (bHLH) DNA-binding superfamily protein
Eucgr.A02902	scaffold_1	39426391	39429909	CUFF.2214	MEU_CUFF.2214	-2.04528	1.27328e-05	Transcript_2328	Eucgr.A02902	AT5G61480.1	Leucine-rich repeat protein kinase family protein
Unique_MEU_104	scaffold_3	21834756	21835336	CUFF.13534	MEU_CUFF.13534	-2.04391	5.64421e-06	#N/A	#N/A	AT2G46240.1	BCL-2-associated athanogene 6
Eucgr.B03675	scaffold_2	61203429	61203590	CUFF.11731	MEU_CUFF.11731	-2.04302	0.000170731	Transcript_11725	Eucgr.B03675	AT5G12950.1	Putative glycosyl hydrolase of unknown function (DUF1680)
Eucgr.B00944	scaffold_2	13330850	13333212	CUFF.8962	MEU_CUFF.8962	-2.04129	0.00230756	Transcript_8948	Eucgr.B00944	AT1G73620.1	Pathogenesis-related thaumatin superfamily protein
Eucgr.D00335	scaffold_4	5554206	5561529	CUFF.16593	MEU_CUFF.16593	-2.04033	5.51454e-07	Transcript_16551	Eucgr.D00335	AT5G46340.1	O-acetyltransferase family protein
Eucgr.A00785	scaffold_1	12921765	12926995	CUFF.565	MEU_CUFF.565	-2.03928	3.06628e-07	Transcript_652	Eucgr.A00785	AT3G08680.2	Leucine-rich repeat protein kinase family protein
Eucgr.A00785	scaffold_1	12921573	12926995	CUFF.564	MEU_CUFF.564	-2.03885	3.07211e-07	Transcript_651	Eucgr.A00785	AT3G08680.2	Leucine-rich repeat protein kinase family protein
Eucgr.E00114	scaffold_5	1027849	1030684	CUFF.18315	MEU_CUFF.18315	-2.03884	6.27576e-06	Transcript_18114	Eucgr.E00114	AT4G00330.1	calmodulin-binding receptor-like cytoplasmic kinase 2
Eucgr.F03345	scaffold_6	42383549	42386840	CUFF.23635	MEU_CUFF.23635	-2.03852	3.91087e-05	Transcript_23389	Eucgr.F03345	AT5G54380.1	protein kinase family protein
Eucgr.I02784	scaffold_9	38752460	38756405	CUFF.33493	MEU_CUFF.33493	-2.03793	1.44908e-07	Transcript_33205	Eucgr.I02784	AT1G09610.1	Protein of unknown function (DUF579)
Eucgr.A00095	scaffold_1	1294689	1298250	CUFF.182	MEU_CUFF.182	-2.03778	6.66498e-06	Transcript_263	Eucgr.A00095	AT2G31390.1	pfkB-like carbohydrate kinase family protein
Eucgr.A02126	scaffold_1	31947610	31952912	CUFF.1784	MEU_CUFF.1784	-2.03708	1.4782e-06	Transcript_1707	Eucgr.A02126	AT5G17920.2	Cobalamin-independent synthase family protein
Transcript_28417	scaffold_8	28910023	28910577	CUFF.28774	MEU_CUFF.28774	-2.03676	3.03676e-05	Transcript_28417	#N/A	AT5G67210.1	Protein of unknown function (DUF579)
Eucgr.C00635	scaffold_3	11604120	11606276	CUFF.12983	MEU_CUFF.12983	-2.0367	0.00112932	Transcript_13039	Eucgr.C00635	AT3G02750.3	Protein phosphatase 2C family protein
Eucgr.K02527	scaffold_11	32469773	32471564	CUFF.6580	MEU_CUFF.6580	-2.03639	0.000713176	Transcript_6779	Eucgr.K02527	AT1G74310.1	heat shock protein 101
Transcript_20245	scaffold_5	60575895	60577682	CUFF.20564	MEU_CUFF.20564	-2.03493	5.57173e-05	Transcript_20245	#N/A	AT4G08500.1	MAPK/ERK kinase kinase 1
Eucgr.A01960	scaffold_1	30330053	30334188	CUFF.1450	MEU_CUFF.1450	-2.03429	6.91043e-05	Transcript_1520	Eucgr.A01960	AT3G58770.1	unknown protein; Has 38 Blast hits to 36 proteins in 11 species: Archae - 0; Bacteria - 0; Metazoa - 0; Fungi - 2; Plants - 32; Viruses - 0; Other Eukaryotes - 4 (source: NCBI BLink).
Eucgr.C00351	scaffold_3	6804441	6807854	CUFF.12739	MEU_CUFF.12739	-2.03412	1.99457e-06	Transcript_12792	Eucgr.C00351	AT2G24230.1	Leucine-rich repeat protein kinase family protein
Eucgr.J02220	scaffold_10	28145227	28145785	CUFF.4020	MEU_CUFF.4020	-2.03286	1.98322e-05	Transcript_4242	Eucgr.J02220	AT1G57870.3	shaggy-like kinase 42
Eucgr.J00015	scaffold_10	233070	236294	CUFF.2310	MEU_CUFF.2310	-2.03279	2.81749e-06	Transcript_2440	Eucgr.J00015	AT3G53750.1	actin 3
Eucgr.F02505	scaffold_6	34674886	34675790	CUFF.22934	MEU_CUFF.22934	-2.03175	0.00051742	Transcript_22645	Eucgr.F02505	AT1G67030.1	zinc finger protein 6
Transcript_29451	scaffold_8	51720608	51725496	CUFF.29755	MEU_CUFF.29755	-2.03056	0.000140315	Transcript_29451	#N/A	AT3G43190.1	sucrose synthase 4
Eucgr.K03007	scaffold_11	38213655	38214889	CUFF.6968	MEU_CUFF.6968	-2.02925	5.16186e-06	Transcript_7165	Eucgr.K03007	AT3G54040.1	PAR1 protein
Eucgr.A02143	scaffold_1	32095201	32097858	CUFF.1607	MEU_CUFF.1607	-2.02895	2.85104e-07	Transcript_1686	Eucgr.A02143	AT3G03690.1	Core-2/I-branching beta-1,6-N-acetylglucosaminyltransferase family protein
Eucgr.K02698	scaffold_11	35198408	35200990	CUFF.6709	MEU_CUFF.6709	-2.02791	1.99521e-06	Transcript_6902	Eucgr.K02698	AT4G24990.1	Ubiquitin family protein
Eucgr.K00751	scaffold_11	8671867	8672957	CUFF.5251	MEU_CUFF.5251	-2.02745	0.00448713	Transcript_5465	Eucgr.K00751	AT4G22250.1	RING/U-box superfamily protein
Eucgr.J01372	scaffold_10	16775585	16778549	CUFF.3600	MEU_CUFF.3600	-2.02629	1.0083e-05	Transcript_3682	Eucgr.J01372	AT5G15490.1	UDP-glucose 6-dehydrogenase family protein
Transcript_16284	scaffold_4	10102661	10106165	CUFF.16443	MEU_CUFF.16443	-2.02534	5.8798e-06	Transcript_16284	#N/A	AT1G78620.2	Protein of unknown function DUF92, transmembrane
Eucgr.B03012	scaffold_2	55082497	55084072	CUFF.11153	MEU_CUFF.11153	-2.02519	0.000273576	Transcript_11151	Eucgr.B03012	AT1G68440.1	unknown protein; BEST Arabidopsis thaliana protein match is: unknown protein (TAIR:AT1G25400.2); Has 86 Blast hits to 86 proteins in 29 species: Archae - 0; Bacteria - 6; Metazoa - 27; Fungi - 11; Plants - 24; Viruses - 0; Other Eukaryotes - 18 (source: NCBI BLink).
Eucgr.F02243	scaffold_6	30415308	30417296	CUFF.22862	MEU_CUFF.22862	-2.02381	2.82123e-06	Transcript_22478	Eucgr.F02243	AT1G10200.1	GATA type zinc finger transcription factor family protein
Eucgr.B02229	scaffold_2	43550442	43556736	CUFF.10559	MEU_CUFF.10559	-2.02342	1.12954e-07	Transcript_10534	Eucgr.B02229	AT3G56050.2	Protein kinase family protein
Eucgr.J01082	scaffold_10	11818930	11822416	CUFF.3188	MEU_CUFF.3188	-2.02286	2.00924e-05	Transcript_3395	Eucgr.J01082	AT5G43400.1	Uncharacterised conserved protein UCP015417, vWA
Transcript_30796	scaffold_8	72075555	72076539	CUFF.31040	MEU_CUFF.31040	-2.0223	7.78798e-05	Transcript_30796	#N/A	AT1G19140.1	FUNCTIONS IN: molecular_function unknown; INVOLVED IN: ubiquinone biosynthetic process; LOCATED IN: mitochondrion; EXPRESSED IN: 24 plant structures; EXPRESSED DURING: 15 growth stages; CONTAINS InterPro DOMAIN/s: COQ9 (InterPro:IPR013718), Ubiquinone biosynthesis protein COQ9 (InterPro:IPR012762); Has 748 Blast hits to 748 proteins in 260 species: Archae - 0; Bacteria - 218; Metazoa - 126; Fungi…
Eucgr.J01607	scaffold_10	21001576	21003260	CUFF.3613	MEU_CUFF.3613	-2.02224	0.000958423	Transcript_3814	Eucgr.J01607	AT5G37600.1	glutamine synthase clone R1
Eucgr.K00883	scaffold_11	10901412	10903912	CUFF.5703	MEU_CUFF.5703	-2.02178	3.94945e-05	Transcript_5601	Eucgr.K00883	AT4G03210.2	xyloglucan endotransglucosylase/hydrolase 9
Transcript_704	scaffold_1	15371212	15371729	CUFF.680	MEU_CUFF.680	-2.02124	0.000734272	Transcript_704	#N/A	AT5G24570.1	unknown protein; Has 30201 Blast hits to 17322 proteins in 780 species: Archae - 12; Bacteria - 1396; Metazoa - 17338; Fungi - 3422; Plants - 5037; Viruses - 0; Other Eukaryotes - 2996 (source: NCBI BLink).
Eucgr.H01338	scaffold_8	16186634	16190419	CUFF.27979	MEU_CUFF.27979	-2.02111	0.000602121	Transcript_27801	Eucgr.H01338	AT5G26670.1	Pectinacetylesterase family protein
Eucgr.K01638	scaffold_11	19907880	19909324	CUFF.5859	MEU_CUFF.5859	-2.02015	1.14205e-06	Transcript_6077	Eucgr.K01638	AT3G52990.1	Pyruvate kinase family protein
Eucgr.B03382	scaffold_2	58682344	58686474	CUFF.11437	MEU_CUFF.11437	-2.01999	1.68938e-06	Transcript_11474	Eucgr.B03382	AT1G27210.1	ARM repeat superfamily protein
Eucgr.F01211	scaffold_6	15352884	15356328	CUFF.21945	MEU_CUFF.21945	-2.01976	2.41019e-06	Transcript_21583	Eucgr.F01211	AT1G73140.1	Plant protein of unknown function (DUF828)
Eucgr.F01211	scaffold_6	15352884	15354583	CUFF.21946	MEU_CUFF.21946	-2.01934	3.33059e-06	Transcript_21582	Eucgr.F01211	AT1G73140.1	Plant protein of unknown function (DUF828)
Transcript_5485	scaffold_11	8825154	8826166	CUFF.5274	MEU_CUFF.5274	-2.01866	0.00148328	Transcript_5485	#N/A	AT5G64800.1	CLAVATA3/ESR-RELATED 21
Eucgr.K00655	scaffold_11	7356750	7361872	CUFF.5204	MEU_CUFF.5204	-2.01708	0.00130551	Transcript_5414	Eucgr.K00655	AT2G05160.1	CCCH-type zinc fingerfamily protein with RNA-binding domain
Eucgr.J01033	scaffold_10	11283068	11284304	CUFF.3142	MEU_CUFF.3142	-2.01667	5.09968e-07	Transcript_3326	Eucgr.J01033	AT5G02420.1	unknown protein; Has 90 Blast hits to 90 proteins in 10 species: Archae - 0; Bacteria - 0; Metazoa - 0; Fungi - 0; Plants - 90; Viruses - 0; Other Eukaryotes - 0 (source: NCBI BLink).
Eucgr.E01253	scaffold_5	13585603	13591823	CUFF.19104	MEU_CUFF.19104	-2.0161	1.33433e-06	Transcript_18889	Eucgr.E01253	AT1G32100.1	pinoresinol reductase 1
Eucgr.J01520	scaffold_10	19629705	19631580	CUFF.3566	MEU_CUFF.3566	-2.01591	1.27135e-05	Transcript_3757	Eucgr.J01520	AT1G25320.1	Leucine-rich repeat protein kinase family protein
Eucgr.K02527	scaffold_11	32469256	32469670	CUFF.6577	MEU_CUFF.6577	-2.01504	0.00224377	Transcript_6778	Eucgr.K02527	AT1G74310.1	heat shock protein 101
Transcript_1740	scaffold_1	32991697	32992789	CUFF.1670	MEU_CUFF.1670	-2.01441	1.10443e-06	Transcript_1740	#N/A	AT2G01505.1	CLAVATA3/ESR-RELATED 16
Eucgr.D01818	scaffold_4	32184038	32185890	CUFF.17261	MEU_CUFF.17261	-2.01418	7.97427e-07	Transcript_17074	Eucgr.D01818	AT1G63930.1	from the Czech 'roh' meaning 'corner'
Eucgr.K03429	scaffold_11	43336683	43338256	CUFF.7290	MEU_CUFF.7290	-2.01363	5.3465e-06	Transcript_7455	Eucgr.K03429	AT4G03100.1	Rho GTPase activating protein with PAK-box/P21-Rho-binding domain
Transcript_28442	scaffold_8	28422512	28422648	CUFF.28804	MEU_CUFF.28804	-2.01311	0.023404	Transcript_28442	#N/A	AT1G65470.2	chromatin assembly factor-1 (FASCIATA1) (FAS1)
Transcript_5486	scaffold_11	8825248	8826166	CUFF.5275	MEU_CUFF.5275	-2.01311	0.00151174	Transcript_5486	#N/A	AT5G64800.1	CLAVATA3/ESR-RELATED 21
Eucgr.J01519	scaffold_10	19585878	19588624	CUFF.3565	MEU_CUFF.3565	-2.01293	8.21951e-06	Transcript_3765	Eucgr.J01519	AT2G01210.1	Leucine-rich repeat protein kinase family protein
Eucgr.G02426	scaffold_7	42894722	42896030	CUFF.26248	MEU_CUFF.26248	-2.01222	0.000455326	Transcript_25976	Eucgr.G02426	AT1G69080.1	Adenine nucleotide alpha hydrolases-like superfamily protein
Eucgr.J02272	scaffold_10	28560478	28561754	CUFF.4072	MEU_CUFF.4072	-2.01165	1.74013e-05	Transcript_4298	Eucgr.J02272	AT5G63270.1	RPM1-interacting protein 4 (RIN4) family protein
Eucgr.F03332	scaffold_6	42261542	42262949	CUFF.23618	MEU_CUFF.23618	-2.01078	0.000432568	Transcript_23368	Eucgr.F03332	AT5G53760.2	Seven transmembrane MLO family protein
Eucgr.E03867	scaffold_5	67590220	67591943	CUFF.20741	MEU_CUFF.20741	-2.01074	7.48898e-06	Transcript_20444	Eucgr.E03867	AT4G16380.2	Heavy metal transport/detoxification superfamily protein
Transcript_5274	scaffold_11	4332140	4336169	CUFF.5069	MEU_CUFF.5069	-2.01007	1.43728e-06	Transcript_5274	#N/A	AT5G53370.1	pectin methylesterase PCR fragment F
Transcript_2255	scaffold_1	38730071	38730656	CUFF.2178	MEU_CUFF.2178	-2.00997	0.00119389	Transcript_2255	#N/A	AT5G33320.1	Glucose-6-phosphate/phosphate translocator-related
Transcript_8294	scaffold_2	1499422	1500606	CUFF.8205	MEU_CUFF.8205	-2.00892	6.79094e-06	Transcript_8294	#N/A	AT5G51140.1	Pseudouridine synthase family protein
Eucgr.J02481	scaffold_10	30904775	30905591	CUFF.4229	MEU_CUFF.4229	-2.00763	5.70864e-07	Transcript_4478	Eucgr.J02481	AT3G51325.1	RING/U-box superfamily protein
Eucgr.F02851	scaffold_6	38205794	38206809	CUFF.23225	MEU_CUFF.23225	-2.00754	0.00271812	Transcript_22936	Eucgr.F02851	AT3G02885.1	GAST1 protein homolog 5
Transcript_15901	scaffold_353	5971	8327	CUFF.15985	MEU_CUFF.15985	-2.00664	0.00065184	Transcript_15901	#N/A	AT2G06050.3	oxophytodienoate-reductase 3
Eucgr.E01096	scaffold_5	11695471	11698806	CUFF.18976	MEU_CUFF.18976	-2.00658	6.78249e-07	Transcript_18803	Eucgr.E01096	AT2G45530.1	RING/U-box superfamily protein
Eucgr.G02112	scaffold_7	38550020	38552159	CUFF.26066	MEU_CUFF.26066	-2.0043	1.2827e-06	Transcript_25780	Eucgr.G02112	AT2G01660.2	plasmodesmata-located protein 6
Eucgr.E00571	scaffold_5	5433655	5438908	CUFF.18631	MEU_CUFF.18631	-2.00425	3.87283e-07	Transcript_18474	Eucgr.E00571	AT1G63300.1	Myosin heavy chain-related protein
Eucgr.D01296	scaffold_4	23455688	23458914	CUFF.16918	MEU_CUFF.16918	-2.00377	0.000402253	Transcript_16772	Eucgr.D01296	AT4G04900.1	ROP-interactive CRIB motif-containing protein 10
Eucgr.E00105	scaffold_5	937905	941126	CUFF.18304	MEU_CUFF.18304	-2.00296	1.20851e-05	Transcript_18105	Eucgr.E00105	AT4G23500.1	Pectin lyase-like superfamily protein
Transcript_28429	scaffold_8	27975777	27975903	CUFF.28812	MEU_CUFF.28812	-2.00042	0.000340318	Transcript_28429	#N/A	AT5G23580.1	calmodulin-like domain protein kinase 9
Eucgr.B02787	scaffold_2	51165594	51166095	CUFF.10967	MEU_CUFF.10967	-1.99952	6.62794e-05	Transcript_11002	Eucgr.B02787	AT3G07130.1	purple acid phosphatase 15
Eucgr.G01774	scaffold_7	32777671	32779091	CUFF.25811	MEU_CUFF.25811	-1.99922	1.82103e-06	Transcript_25562	Eucgr.G01774	AT4G38620.1	myb domain protein 4
Transcript_28308	scaffold_8	26742856	26743846	CUFF.28591	MEU_CUFF.28591	-1.99905	9.0849e-05	Transcript_28308	#N/A	AT5G05810.1	RING/U-box superfamily protein
Eucgr.A00104	scaffold_1	1372661	1375004	CUFF.137	MEU_CUFF.137	-1.99691	2.56997e-07	Transcript_128	Eucgr.A00104	AT2G43420.1	3-beta hydroxysteroid dehydrogenase/isomerase family protein
Eucgr.A02563	scaffold_1	36135357	36136840	CUFF.1930	MEU_CUFF.1930	-1.99684	6.24677e-05	Transcript_2037	Eucgr.A02563	AT5G06470.1	Glutaredoxin family protein
Eucgr.E04254	scaffold_5	73220090	73221097	CUFF.20973	MEU_CUFF.20973	-1.99648	0.0323899	#N/A	Eucgr.E04254	AT5G35830.1	Ankyrin repeat family protein
Eucgr.A00726	scaffold_1	11816432	11819837	CUFF.492	MEU_CUFF.492	-1.99624	0.000497412	Transcript_505	Eucgr.A00726	AT5G01890.1	Leucine-rich receptor-like protein kinase family protein
Eucgr.G03092	scaffold_7	49481322	49484652	CUFF.26777	MEU_CUFF.26777	-1.99583	2.67453e-07	Transcript_26531	Eucgr.G03092	AT3G11030.1	TRICHOME BIREFRINGENCE-LIKE 32
Eucgr.G03092	scaffold_7	49481322	49484324	CUFF.26776	MEU_CUFF.26776	-1.99447	2.22657e-07	Transcript_26530	Eucgr.G03092	AT3G11030.1	TRICHOME BIREFRINGENCE-LIKE 32
Eucgr.C03897	scaffold_3	72738182	72739165	CUFF.15547	MEU_CUFF.15547	-1.99383	0.00513405	Transcript_15440	Eucgr.C03897	AT3G13750.1	beta galactosidase 1
Eucgr.F02263	scaffold_6	30711335	30717821	CUFF.22805	MEU_CUFF.22805	-1.99274	1.09019e-07	Transcript_22517	Eucgr.F02263	AT1G49890.1	Family of unknown function (DUF566)
Eucgr.D02186	scaffold_4	36101330	36104898	CUFF.17526	MEU_CUFF.17526	-1.99247	1.07429e-05	Transcript_17337	Eucgr.D02186	AT1G32540.3	lsd one like 1
Eucgr.E04312	scaffold_5	73710569	73712681	CUFF.20999	MEU_CUFF.20999	-1.99143	0.00201702	Transcript_20702	Eucgr.E04312	AT4G20050.2	Pectin lyase-like superfamily protein
Transcript_3673	scaffold_10	16859454	16860038	CUFF.3475	MEU_CUFF.3475	-1.99093	1.62008e-05	Transcript_3673	#N/A	AT5G15490.1	UDP-glucose 6-dehydrogenase family protein
Eucgr.C03822	scaffold_3	71583136	71586066	CUFF.15449	MEU_CUFF.15449	-1.99013	8.61309e-07	Transcript_15425	Eucgr.C03822	AT3G24550.1	proline extensin-like receptor kinase 1
Eucgr.L02937	scaffold_1659	2054	8293	CUFF.7941	MEU_CUFF.7941	-1.98938	5.96468e-06	Transcript_8062	Eucgr.L02937	AT5G17770.1	NADH:cytochrome B5 reductase 1
Eucgr.J00384	scaffold_10	3761733	3764843	CUFF.2636	MEU_CUFF.2636	-1.98858	3.91154e-07	Transcript_2771	Eucgr.J00384	AT2G28110.1	Exostosin family protein
Transcript_28426	scaffold_8	27974047	27974240	CUFF.28809	MEU_CUFF.28809	-1.98833	0.0032367	Transcript_28426	#N/A	AT1G62870.1	unknown protein; BEST Arabidopsis thaliana protein match is: unknown protein (TAIR:AT1G12380.1); Has 351 Blast hits to 343 proteins in 42 species: Archae - 2; Bacteria - 0; Metazoa - 27; Fungi - 5; Plants - 299; Viruses - 0; Other Eukaryotes - 18 (source: NCBI BLink).
Eucgr.J02873	scaffold_10	35821068	35824978	CUFF.4514	MEU_CUFF.4514	-1.98536	0.0169681	Transcript_4696	Eucgr.J02873	AT3G13690.1	Protein kinase protein with adenine nucleotide alpha hydrolases-like domain
Eucgr.I02121	scaffold_9	30949174	30953109	CUFF.32882	MEU_CUFF.32882	-1.98476	7.1302e-06	Transcript_32639	Eucgr.I02121	AT5G38560.1	Protein kinase superfamily protein
Eucgr.E03247	scaffold_5	55116966	55118777	CUFF.20312	MEU_CUFF.20312	-1.98291	1.02058e-06	Transcript_20003	Eucgr.E03247	AT3G46790.1	Tetratricopeptide repeat (TPR)-like superfamily protein
Eucgr.H03059	scaffold_8	44736859	44738399	CUFF.29454	MEU_CUFF.29454	-1.98254	1.16426e-06	Transcript_29078	Eucgr.H03059	AT1G08650.2	phosphoenolpyruvate carboxylase kinase 1
Eucgr.H03059	scaffold_8	44736859	44738399	CUFF.29455	MEU_CUFF.29455	-1.98254	1.16426e-06	Transcript_29079	Eucgr.H03059	AT1G08650.2	phosphoenolpyruvate carboxylase kinase 1
Eucgr.C00346	scaffold_3	6772757	6773237	CUFF.12802	MEU_CUFF.12802	-1.98191	7.89276e-07	#N/A	Eucgr.C00346	AT5G35430.1	Tetratricopeptide repeat (TPR)-like superfamily protein
Eucgr.E04321	scaffold_5	73786182	73790370	CUFF.21125	MEU_CUFF.21125	-1.98187	3.49981e-07	Transcript_20712	Eucgr.E04321	AT1G30900.1	VACUOLAR SORTING RECEPTOR 6
Eucgr.E01978	scaffold_5	27471527	27475958	CUFF.19507	MEU_CUFF.19507	-1.98167	0.00132626	#N/A	Eucgr.E01978	AT5G49510.2	prefoldin 3
Eucgr.D01836	scaffold_4	32374680	32377581	CUFF.17621	MEU_CUFF.17621	-1.98131	2.19606e-06	Transcript_17106	Eucgr.D01836	AT1G01620.1	plasma membrane intrinsic protein 1C
Transcript_32637	scaffold_9	30946981	30947477	CUFF.32879	MEU_CUFF.32879	-1.98029	4.11757e-05	Transcript_32637	#N/A	AT3G24870.2	Helicase/SANT-associated, DNA binding protein
Transcript_28428	scaffold_8	27974544	27975077	CUFF.28811	MEU_CUFF.28811	-1.97854	0.000326779	Transcript_28428	#N/A	AT5G25850.1	F-box/RNI-like/FBD-like domains-containing protein
Eucgr.B02672	scaffold_2	49308691	49309803	CUFF.10874	MEU_CUFF.10874	-1.97819	2.1669e-05	Transcript_10878	Eucgr.B02672	AT1G24620.1	EF hand calcium-binding protein family
Eucgr.B02672	scaffold_2	49308691	49309803	CUFF.10875	MEU_CUFF.10875	-1.97819	2.1669e-05	Transcript_10877	Eucgr.B02672	AT1G24620.1	EF hand calcium-binding protein family
Transcript_3000	scaffold_10	7223494	7223852	CUFF.2836	MEU_CUFF.2836	-1.97794	0.000729635	Transcript_3000	#N/A	AT1G32928.1	unknown protein; BEST Arabidopsis thaliana protein match is: unknown protein (TAIR:AT1G32920.1); Has 35333 Blast hits to 34131 proteins in 2444 species: Archae - 798; Bacteria - 22429; Metazoa - 974; Fungi - 991; Plants - 531; Viruses - 0; Other Eukaryotes - 9610 (source: NCBI BLink).
Transcript_26591	scaffold_7	50052254	50052685	CUFF.26812	MEU_CUFF.26812	-1.97738	4.51971e-07	Transcript_26591	#N/A	AT1G50010.1	tubulin alpha-2 chain
Eucgr.H03225	scaffold_8	47545845	47547640	CUFF.29570	MEU_CUFF.29570	-1.97523	9.73604e-07	#N/A	Eucgr.H03225	AT2G15310.1	ADP-ribosylation factor B1A
Eucgr.G03056	scaffold_7	49179723	49184566	CUFF.26789	MEU_CUFF.26789	-1.97425	2.1093e-07	Transcript_26542	Eucgr.G03056	AT3G08510.3	phospholipase C 2
Eucgr.E03228	scaffold_5	54789687	54790586	CUFF.20313	MEU_CUFF.20313	-1.97405	2.79858e-06	Transcript_19987	Eucgr.E03228	AT1G28440.1	HAESA-like 1
Eucgr.F02941	scaffold_6	39077323	39079545	CUFF.23280	MEU_CUFF.23280	-1.97354	3.20717e-06	Transcript_23016	Eucgr.F02941	AT1G22880.1	cellulase 5
Eucgr.K00951	scaffold_11	11512022	11515098	CUFF.5466	MEU_CUFF.5466	-1.97275	7.22108e-06	Transcript_5636	Eucgr.K00951	AT5G54160.1	O-methyltransferase 1
Eucgr.H00308	scaffold_8	4236654	4241152	CUFF.27468	MEU_CUFF.27468	-1.97131	2.27461e-06	Transcript_28767	Eucgr.H00308	AT3G59690.1	IQ-domain 13
Eucgr.C03260	scaffold_3	61928893	61932712	CUFF.15137	MEU_CUFF.15137	-1.97026	2.93273e-05	Transcript_15086	Eucgr.C03260	AT2G05920.1	Subtilase family protein
Eucgr.L02808	scaffold_1443	3658	4577	CUFF.7800	MEU_CUFF.7800	-1.96938	1.84889e-06	Transcript_7968	Eucgr.L02808	AT5G26910.3	unknown protein; FUNCTIONS IN: molecular_function unknown; INVOLVED IN: biological_process unknown; LOCATED IN: mitochondrion; EXPRESSED IN: 22 plant structures; EXPRESSED DURING: 13 growth stages; BEST Arabidopsis thaliana protein match is: unknown protein (TAIR:AT3G58650.1).
Eucgr.J01842	scaffold_10	24483457	24485041	CUFF.3774	MEU_CUFF.3774	-1.96926	3.07346e-05	Transcript_3961	Eucgr.J01842	AT2G30395.1	ovate family protein 17
Eucgr.B02867	scaffold_2	52425750	52428270	CUFF.11040	MEU_CUFF.11040	-1.96885	3.19563e-05	Transcript_11051	Eucgr.B02867	AT1G71140.1	MATE efflux family protein
Eucgr.D01327	scaffold_4	23809870	23814008	CUFF.16938	MEU_CUFF.16938	-1.96759	0.000142302	Transcript_16800	Eucgr.D01327	AT5G16970.1	alkenal reductase
Eucgr.I00731	scaffold_9	15401915	15403779	CUFF.31887	MEU_CUFF.31887	-1.96716	1.14912e-05	Transcript_31609	Eucgr.I00731	AT4G37450.1	arabinogalactan protein 18
Transcript_28211	scaffold_8	24553412	24554278	CUFF.28507	MEU_CUFF.28507	-1.9664	0.000471985	Transcript_28211	#N/A	AT3G28030.1	5'-3' exonuclease family protein
Eucgr.K01962	scaffold_11	25199361	25202296	CUFF.6133	MEU_CUFF.6133	-1.96259	0.000257304	Transcript_6318	Eucgr.K01962	AT5G51920.1	Pyridoxal phosphate (PLP)-dependent transferases superfamily protein
Eucgr.K02999	scaffold_11	38159576	38165235	CUFF.6953	MEU_CUFF.6953	-1.96164	6.18587e-07	Transcript_7152	Eucgr.K02999	AT1G67780.1	Zinc-finger domain of monoamine-oxidase A repressor R1 protein
Eucgr.E00537	scaffold_5	5097825	5104127	CUFF.18609	MEU_CUFF.18609	-1.96148	5.82152e-06	Transcript_18429	Eucgr.E00537	AT1G12740.2	cytochrome P450, family 87, subfamily A, polypeptide 2
Eucgr.K00264	scaffold_11	3247261	3251182	CUFF.5297	MEU_CUFF.5297	-1.96067	5.86071e-07	Transcript_5276	Eucgr.K00264	AT5G23860.2	tubulin beta 8
Eucgr.B02529	scaffold_2	47389963	47393468	CUFF.10757	MEU_CUFF.10757	-1.95847	5.10425e-05	Transcript_10791	Eucgr.B02529	AT5G60720.1	Protein of unknown function, DUF547
Eucgr.G02118	scaffold_7	38609568	38616174	CUFF.26107	MEU_CUFF.26107	-1.9577	7.3163e-07	Transcript_25809	Eucgr.G02118	AT2G01630.1	O-Glycosyl hydrolases family 17 protein
Transcript_25098	scaffold_7	18816724	18817579	CUFF.25361	MEU_CUFF.25361	-1.95753	0.000639891	Transcript_25098	#N/A	AT4G28556.1	PAK-box/P21-Rho-binding family protein
Eucgr.E03364	scaffold_5	57219655	57222475	CUFF.20394	MEU_CUFF.20394	-1.95599	0.00970905	Transcript_20102	Eucgr.E03364	AT1G11120.1	unknown protein; BEST Arabidopsis thaliana protein match is: unknown protein (TAIR:AT1G09812.1); Has 270 Blast hits to 255 proteins in 62 species: Archae - 0; Bacteria - 2; Metazoa - 93; Fungi - 14; Plants - 126; Viruses - 0; Other Eukaryotes - 35 (source: NCBI BLink).
Eucgr.D01671	scaffold_4	30694199	30696036	CUFF.17176	MEU_CUFF.17176	-1.95383	1.37338e-06	Transcript_16989	Eucgr.D01671	AT3G61910.1	NAC domain protein 66
Eucgr.E00020	scaffold_5	256543	260326	CUFF.18247	MEU_CUFF.18247	-1.95375	4.68484e-07	Transcript_18041	Eucgr.E00020	AT2G46710.1	Rho GTPase activating protein with PAK-box/P21-Rho-binding domain
Eucgr.F03054	scaffold_6	40012978	40014821	CUFF.23385	MEU_CUFF.23385	-1.95264	2.63125e-05	Transcript_23123	Eucgr.F03054	AT3G16240.1	delta tonoplast integral protein
Eucgr.J00100	scaffold_10	1321776	1325343	CUFF.2449	MEU_CUFF.2449	-1.95054	7.28464e-06	Transcript_2587	Eucgr.J00100	AT5G58300.2	Leucine-rich repeat protein kinase family protein
Eucgr.K02053	scaffold_11	26822128	26823423	CUFF.6210	MEU_CUFF.6210	-1.94995	0.000330815	Transcript_6394	Eucgr.K02053	AT3G52770.1	protein binding
Eucgr.I01700	scaffold_9	27059196	27062356	CUFF.32582	MEU_CUFF.32582	-1.9498	0.00219631	Transcript_32331	Eucgr.I01700	AT5G40700.3	unknown protein; FUNCTIONS IN: molecular_function unknown; INVOLVED IN: biological_process unknown; BEST Arabidopsis thaliana protein match is: unknown protein (TAIR:AT3G27350.1); Has 30201 Blast hits to 17322 proteins in 780 species: Archae - 12; Bacteria - 1396; Metazoa - 17338; Fungi - 3422; Plants - 5037; Viruses - 0; Other Eukaryotes - 2996 (source: NCBI BLink).
Eucgr.A02777	scaffold_1	38250596	38251011	CUFF.2152	MEU_CUFF.2152	-1.94931	0.00123057	Transcript_2239	Eucgr.A02777	AT5G23870.3	Pectinacetylesterase family protein
Eucgr.I00669	scaffold_9	14223234	14228108	CUFF.31823	MEU_CUFF.31823	-1.94849	0.000399869	Transcript_31551	Eucgr.I00669	AT1G58440.1	FAD/NAD(P)-binding oxidoreductase family protein
Transcript_23640	scaffold_6	45188702	45189839	CUFF.23885	MEU_CUFF.23885	-1.94742	5.39428e-05	Transcript_23640	#N/A	AT3G25840.2	Protein kinase superfamily protein
Eucgr.C01811	scaffold_3	30876134	30876582	CUFF.13956	MEU_CUFF.13956	-1.94692	1.67346e-05	Transcript_13970	Eucgr.C01811	AT1G63940.2	monodehydroascorbate reductase 6
Eucgr.B02731	scaffold_2	50204090	50208072	CUFF.10952	MEU_CUFF.10952	-1.94681	0.000104921	Transcript_11013	Eucgr.B02731	AT5G02010.1	RHO guanyl-nucleotide exchange factor 7
Eucgr.A02777	scaffold_1	38251927	38256542	CUFF.2151	MEU_CUFF.2151	-1.94678	8.26539e-05	Transcript_2238	Eucgr.A02777	AT5G23870.3	Pectinacetylesterase family protein
Eucgr.H00499	scaffold_8	6464724	6466569	CUFF.27433	MEU_CUFF.27433	-1.94656	9.88894e-07	Transcript_27230	Eucgr.H00499	AT4G12980.1	Auxin-responsive family protein
Eucgr.C00610	scaffold_3	11369724	11375392	CUFF.12966	MEU_CUFF.12966	-1.94605	0.000430256	Transcript_13012	Eucgr.C00610	AT2G19900.1	NADP-malic enzyme 1
Eucgr.D01177	scaffold_4	21500506	21501253	CUFF.16863	MEU_CUFF.16863	-1.9454	0.000135366	#N/A	Eucgr.D01177	AT5G46940.1	Plant invertase/pectin methylesterase inhibitor superfamily protein
Eucgr.D02616	scaffold_4	40716327	40719388	CUFF.17912	MEU_CUFF.17912	-1.94501	0.000551486	Transcript_17744	Eucgr.D02616	AT4G19020.1	chromomethylase 2
Eucgr.F04059	scaffold_6	48852553	48860348	CUFF.24181	MEU_CUFF.24181	-1.94426	1.3622e-06	Transcript_23962	Eucgr.F04059	AT3G13000.1	Protein of unknown function, DUF547
Eucgr.C03896	scaffold_3	72729686	72731984	CUFF.15545	MEU_CUFF.15545	-1.94332	0.000956997	Transcript_15459	Eucgr.C03896	AT3G13750.1	beta galactosidase 1
Eucgr.F02834	scaffold_6	38012784	38016404	CUFF.23205	MEU_CUFF.23205	-1.94227	6.55637e-07	Transcript_22926	Eucgr.F02834	AT5G37790.1	Protein kinase superfamily protein
Eucgr.K02109	scaffold_11	28123273	28125866	CUFF.6257	MEU_CUFF.6257	-1.94159	0.000628239	Transcript_6439	Eucgr.K02109	AT5G48560.1	basic helix-loop-helix (bHLH) DNA-binding superfamily protein
Eucgr.A01455	scaffold_1	22935696	22939081	CUFF.1104	MEU_CUFF.1104	-1.94125	1.03161e-06	Transcript_1212	Eucgr.A01455	AT3G49260.2	IQ-domain 21
Eucgr.E03538	scaffold_5	60506053	60513072	CUFF.20525	MEU_CUFF.20525	-1.94046	0.000266176	Transcript_20230	Eucgr.E03538	AT4G08480.1	mitogen-activated protein kinase kinase kinase 9
Eucgr.E03227	scaffold_5	54765341	54767398	CUFF.20290	MEU_CUFF.20290	-1.94046	0.00233736	Transcript_19986	Eucgr.E03227	AT5G46080.1	Protein kinase superfamily protein
Eucgr.H02279	scaffold_8	30264018	30267208	CUFF.28855	MEU_CUFF.28855	-1.9403	2.98695e-05	Transcript_28494	Eucgr.H02279	AT5G67360.1	Subtilase family protein
Transcript_4241	scaffold_10	28146726	28147391	CUFF.4019	MEU_CUFF.4019	-1.9394	1.07287e-05	Transcript_4241	#N/A	AT5G26751.1	shaggy-related kinase 11
Eucgr.C00139	scaffold_3	3998139	4000464	CUFF.12555	MEU_CUFF.12555	-1.93616	0.000674655	Transcript_12591	Eucgr.C00139	AT5G57340.2	unknown protein; Has 35333 Blast hits to 34131 proteins in 2444 species: Archae - 798; Bacteria - 22429; Metazoa - 974; Fungi - 991; Plants - 531; Viruses - 0; Other Eukaryotes - 9610 (source: NCBI BLink).
Eucgr.F00658	scaffold_6	8672442	8676321	CUFF.21574	MEU_CUFF.21574	-1.93606	3.78291e-06	Transcript_21239	Eucgr.F00658	AT3G20300.1	Protein of unknown function (DUF3537)
Eucgr.F02028	scaffold_6	27194908	27197543	CUFF.22701	MEU_CUFF.22701	-1.93544	8.40146e-07	Transcript_22417	Eucgr.F02028	AT5G55970.2	RING/U-box superfamily protein
Eucgr.C03860	scaffold_3	72069330	72074081	CUFF.15488	MEU_CUFF.15488	-1.93539	4.11757e-05	Transcript_15408	Eucgr.C03860	AT3G24503.1	aldehyde dehydrogenase 2C4
Eucgr.F04026	scaffold_6	48384586	48389134	CUFF.24213	MEU_CUFF.24213	-1.93494	5.94292e-07	#N/A	Eucgr.F04026	AT1G16860.1	Ubiquitin-specific protease family C19-related protein
Eucgr.H04034	scaffold_8	58207597	58209796	CUFF.30755	MEU_CUFF.30755	-1.93415	1.0333e-06	Transcript_30101	Eucgr.H04034	AT3G16920.1	chitinase-like protein 2
Eucgr.K01211	scaffold_11	15269419	15271570	CUFF.5549	MEU_CUFF.5549	-1.9335	0.00100049	Transcript_5755	Eucgr.K01211	AT2G42940.1	Predicted AT-hook DNA-binding family protein
Eucgr.H03315	scaffold_8	48546311	48548723	CUFF.29630	MEU_CUFF.29630	-1.93317	0.0118321	#N/A	Eucgr.H03315	AT5G03260.1	laccase 11
Eucgr.C01811	scaffold_3	30875573	30876013	CUFF.13955	MEU_CUFF.13955	-1.93264	3.01704e-05	Transcript_13969	Eucgr.C01811	AT1G63940.2	monodehydroascorbate reductase 6
Eucgr.G03122	scaffold_7	49760106	49764133	CUFF.26815	MEU_CUFF.26815	-1.93222	6.73842e-05	Transcript_26562	Eucgr.G03122	AT2G40480.1	Plant protein of unknown function (DUF827)
Eucgr.G00446	scaffold_7	7888132	7888693	CUFF.24862	MEU_CUFF.24862	-1.93189	3.19735e-06	Transcript_24589	Eucgr.G00446	AT4G34500.1	Protein kinase superfamily protein
Eucgr.F02476	scaffold_6	34324455	34327650	CUFF.22910	MEU_CUFF.22910	-1.9309	2.15561e-06	Transcript_22655	Eucgr.F02476	AT3G14170.1	Plant protein of unknown function (DUF936)
Eucgr.D01368	scaffold_4	24263503	24265495	CUFF.17021	MEU_CUFF.17021	-1.9304	1.68182e-06	Transcript_16854	Eucgr.D01368	AT1G05010.1	ethylene-forming enzyme
Eucgr.K01424	scaffold_11	17321006	17323925	CUFF.5721	MEU_CUFF.5721	-1.9302	0.000494426	Transcript_5943	Eucgr.K01424	AT4G28660.2	photosystem II reaction center PSB28 protein
Eucgr.D01705	scaffold_4	31066136	31067149	CUFF.17198	MEU_CUFF.17198	-1.92967	1.50229e-05	Transcript_17009	Eucgr.D01705	AT1G25375.1	Metallo-hydrolase/oxidoreductase superfamily protein
Eucgr.B00050	scaffold_2	1129972	1134153	CUFF.8192	MEU_CUFF.8192	-1.92964	0.000167128	Transcript_8289	Eucgr.B00050	AT4G40080.1	ENTH/ANTH/VHS superfamily protein
Eucgr.B03821	scaffold_2	62304432	62311025	CUFF.11809	MEU_CUFF.11809	-1.92944	8.49543e-07	Transcript_11860	Eucgr.B03821	AT3G44200.1	NIMA (never in mitosis, gene A)-related 6
Eucgr.E03228	scaffold_5	54791236	54794105	CUFF.20315	MEU_CUFF.20315	-1.92907	1.67945e-06	Transcript_19995	Eucgr.E03228	AT1G28440.1	HAESA-like 1
Eucgr.H01774	scaffold_8	21867779	21867954	CUFF.28458	MEU_CUFF.28458	-1.92904	0.0476864	Transcript_28162	Eucgr.H01774	AT5G67210.1	Protein of unknown function (DUF579)
Eucgr.B00050	scaffold_2	1129972	1131460	CUFF.8193	MEU_CUFF.8193	-1.92903	0.000167251	Transcript_8288	Eucgr.B00050	AT4G40080.1	ENTH/ANTH/VHS superfamily protein
Transcript_23956	scaffold_6	48918629	48918807	CUFF.24215	MEU_CUFF.24215	-1.9281	3.51591e-05	Transcript_23956	#N/A	AT2G14740.2	vaculolar sorting receptor 3
Eucgr.H05034	scaffold_8	72081006	72082970	CUFF.31041	MEU_CUFF.31041	-1.92601	4.21073e-05	Transcript_30798	Eucgr.H05034	AT5G26667.1	P-loop containing nucleoside triphosphate hydrolases superfamily protein
Eucgr.E00562	scaffold_5	5368685	5371261	CUFF.18621	MEU_CUFF.18621	-1.92574	0.00061329	Transcript_18436	Eucgr.E00562	AT1G63220.2	Calcium-dependent lipid-binding (CaLB domain) family protein
Eucgr.F02941	scaffold_6	39076948	39078875	CUFF.23279	MEU_CUFF.23279	-1.92514	4.59904e-06	Transcript_23015	Eucgr.F02941	AT1G22880.1	cellulase 5
Transcript_28644	scaffold_8	34445389	34445861	CUFF.29009	MEU_CUFF.29009	-1.92496	2.94374e-05	Transcript_28644	#N/A	AT5G45360.1	F-box family protein
Eucgr.H02217	scaffold_8	29481587	29482949	CUFF.28893	MEU_CUFF.28893	-1.92456	1.29675e-05	Transcript_28485	Eucgr.H02217	AT5G67210.1	Protein of unknown function (DUF579)
Eucgr.E03228	scaffold_5	54790735	54794105	CUFF.20314	MEU_CUFF.20314	-1.92364	1.79556e-06	Transcript_19994	Eucgr.E03228	AT1G28440.1	HAESA-like 1
Transcript_16953	scaffold_4	29601447	29602086	CUFF.17132	MEU_CUFF.17132	-1.92271	0.0157437	Transcript_16953	#N/A	AT5G49510.2	prefoldin 3
Eucgr.K02057	scaffold_11	26901138	26902155	CUFF.6228	MEU_CUFF.6228	-1.92186	1.23245e-06	Transcript_6401	Eucgr.K02057	AT5G62150.1	peptidoglycan-binding LysM domain-containing protein
Eucgr.I01406	scaffold_9	24505803	24507414	CUFF.32331	MEU_CUFF.32331	-1.92102	3.84785e-05	Transcript_32059	Eucgr.I01406	AT4G38620.1	myb domain protein 4
Eucgr.J00158	scaffold_10	1725249	1728193	CUFF.2441	MEU_CUFF.2441	-1.92101	4.39382e-07	Transcript_2567	Eucgr.J00158	AT3G56170.1	Ca-2+ dependent nuclease
Eucgr.F02333	scaffold_6	31865423	31871843	CUFF.22847	MEU_CUFF.22847	-1.92099	1.37571e-06	Transcript_22577	Eucgr.F02333	AT1G45207.2	Remorin family protein
Eucgr.H02114	scaffold_8	27696760	27697132	CUFF.28736	MEU_CUFF.28736	-1.91993	0.00223939	Transcript_28369	Eucgr.H02114	AT5G35450.1	Disease resistance protein (CC-NBS-LRR class) family
Eucgr.H04991	scaffold_8	71502051	71506866	CUFF.31000	MEU_CUFF.31000	-1.91902	0.00123203	Transcript_30771	Eucgr.H04991	AT2G17290.1	Calcium-dependent protein kinase family protein
Eucgr.C00728	scaffold_3	12457385	12460031	CUFF.13052	MEU_CUFF.13052	-1.91842	0.000125952	Transcript_13101	Eucgr.C00728	AT1G02180.1	ferredoxin-related
Transcript_28343	scaffold_8	27423088	27423627	CUFF.28679	MEU_CUFF.28679	-1.91819	8.14166e-05	Transcript_28343	#N/A	AT5G67210.1	Protein of unknown function (DUF579)
Eucgr.E01978	scaffold_5	27472144	27475958	CUFF.19508	MEU_CUFF.19508	-1.91798	0.00171968	#N/A	Eucgr.E01978	AT5G49510.2	prefoldin 3
Transcript_15831	scaffold_328	29627	30125	CUFF.15895	MEU_CUFF.15895	-1.91758	0.00348537	Transcript_15831	#N/A	AT5G58160.1	actin binding
Eucgr.L02268	scaffold_741	9703	12560	CUFF.27067	MEU_CUFF.27067	-1.91752	0.000393146	Transcript_26857	Eucgr.L02268	AT2G24430.2	NAC domain containing protein 38
Eucgr.J02392	scaffold_10	29800490	29801892	CUFF.4155	MEU_CUFF.4155	-1.9167	0.000264101	Transcript_4372	Eucgr.J02392	AT5G66320.2	GATA transcription factor 5
Transcript_9637	scaffold_2	30611987	30612273	CUFF.9588	MEU_CUFF.9588	-1.91642	2.65887e-05	Transcript_9637	#N/A	AT3G49680.2	branched-chain aminotransferase 3
Transcript_2999	scaffold_10	7223397	7224091	CUFF.2835	MEU_CUFF.2835	-1.91456	0.000902773	Transcript_2999	#N/A	AT1G32928.1	unknown protein; BEST Arabidopsis thaliana protein match is: unknown protein (TAIR:AT1G32920.1); Has 35333 Blast hits to 34131 proteins in 2444 species: Archae - 798; Bacteria - 22429; Metazoa - 974; Fungi - 991; Plants - 531; Viruses - 0; Other Eukaryotes - 9610 (source: NCBI BLink).
Eucgr.D02141	scaffold_4	35480635	35486101	CUFF.17489	MEU_CUFF.17489	-1.91405	1.59577e-05	Transcript_17303	Eucgr.D02141	AT2G35190.1	novel plant snare 11
Eucgr.C00556	scaffold_3	9828840	9830833	CUFF.12935	MEU_CUFF.12935	-1.91308	2.09933e-05	Transcript_12984	Eucgr.C00556	AT5G25830.1	GATA transcription factor 12
Eucgr.I02217	scaffold_9	32047408	32050586	CUFF.32949	MEU_CUFF.32949	-1.91194	1.17059e-05	Transcript_32714	Eucgr.I02217	AT3G51470.1	Protein phosphatase 2C family protein
Eucgr.F00965	scaffold_6	12952906	12958892	CUFF.21740	MEU_CUFF.21740	-1.91176	3.03838e-06	Transcript_21410	Eucgr.F00965	AT4G27060.1	ARM repeat superfamily protein
Eucgr.C00960	scaffold_3	14883282	14885240	CUFF.13235	MEU_CUFF.13235	-1.91096	7.03868e-05	Transcript_13291	Eucgr.C00960	AT2G19780.1	Leucine-rich repeat (LRR) family protein
Eucgr.I02561	scaffold_9	36966018	36966415	CUFF.33212	MEU_CUFF.33212	-1.9109	0.0024853	Transcript_32992	Eucgr.I02561	AT1G72840.2	Disease resistance protein (TIR-NBS-LRR class)
Eucgr.A00104	scaffold_1	1372777	1380486	CUFF.138	MEU_CUFF.138	-1.91036	1.32515e-06	Transcript_129	Eucgr.A00104	AT2G43420.1	3-beta hydroxysteroid dehydrogenase/isomerase family protein
Eucgr.F03168	scaffold_6	41046979	41047998	CUFF.23478	MEU_CUFF.23478	-1.91009	3.07346e-05	Transcript_23239	Eucgr.F03168	AT1G72790.1	hydroxyproline-rich glycoprotein family protein
Eucgr.F00358	scaffold_6	4833885	4834921	CUFF.21364	MEU_CUFF.21364	-1.90884	0.000119732	Transcript_21038	Eucgr.F00358	AT4G08950.1	Phosphate-responsive 1 family protein
Eucgr.B02793	scaffold_2	51285011	51289046	CUFF.10991	MEU_CUFF.10991	-1.90846	7.66796e-06	Transcript_11010	Eucgr.B02793	AT3G54140.1	peptide transporter 1
Eucgr.L01019	scaffold_104	87553	89463	CUFF.4809	MEU_CUFF.4809	-1.90778	3.69601e-06	Transcript_5024	Eucgr.L01019	AT3G17770.1	Dihydroxyacetone kinase
Eucgr.F00087	scaffold_6	1782549	1783893	CUFF.21218	MEU_CUFF.21218	-1.90473	5.35845e-06	Transcript_20891	Eucgr.F00087	AT1G10200.1	GATA type zinc finger transcription factor family protein
Eucgr.D02074	scaffold_4	34912324	34914090	CUFF.17435	MEU_CUFF.17435	-1.90471	3.20717e-06	Transcript_17232	Eucgr.D02074	AT4G16563.1	Eukaryotic aspartyl protease family protein
Eucgr.K00907	scaffold_11	11098395	11098827	CUFF.5381	MEU_CUFF.5381	-1.90397	0.0244292	Transcript_5587	Eucgr.K00907	AT4G10270.1	Wound-responsive family protein
Eucgr.K02894	scaffold_11	36818946	36822880	CUFF.6922	MEU_CUFF.6922	-1.90392	1.21885e-06	Transcript_7087	Eucgr.K02894	AT1G27210.1	ARM repeat superfamily protein
Eucgr.F03495	scaffold_6	43693889	43696960	CUFF.23729	MEU_CUFF.23729	-1.90386	0.00313769	Transcript_23489	Eucgr.F03495	AT5G55180.2	O-Glycosyl hydrolases family 17 protein
Eucgr.F03660	scaffold_6	44916674	44917881	CUFF.23855	MEU_CUFF.23855	-1.9031	1.59577e-05	Transcript_23616	Eucgr.F03660	AT3G13275.1	unknown protein; FUNCTIONS IN: molecular_function unknown; INVOLVED IN: biological_process unknown; LOCATED IN: endomembrane system; Has 29 Blast hits to 29 proteins in 10 species: Archae - 0; Bacteria - 0; Metazoa - 0; Fungi - 0; Plants - 29; Viruses - 0; Other Eukaryotes - 0 (source: NCBI BLink).
Eucgr.I02290	scaffold_9	33426421	33427263	CUFF.32988	MEU_CUFF.32988	-1.90112	0.0105064	Transcript_32749	Eucgr.I02290	AT3G51380.1	IQ-domain 20
Eucgr.L03769	scaffold_5354	519	1074	CUFF.21098	MEU_CUFF.21098	-1.90081	0.00149367	Transcript_20788	Eucgr.L03769	AT1G53700.1	WAG 1
Transcript_18854	scaffold_5	13081030	13081524	CUFF.19117	MEU_CUFF.19117	-1.90048	4.3874e-06	Transcript_18854	#N/A	AT1G31812.1	acyl-CoA-binding protein 6
Eucgr.H02591	scaffold_8	36288458	36288995	CUFF.29156	MEU_CUFF.29156	-1.90015	0.0002649	Transcript_28713	Eucgr.H02591	AT3G23750.1	Leucine-rich repeat protein kinase family protein
Eucgr.A02653	scaffold_1	37149367	37153204	CUFF.2016	MEU_CUFF.2016	-1.89934	6.56633e-07	Transcript_2163	Eucgr.A02653	AT3G11490.1	rac GTPase activating protein
Eucgr.B01716	scaffold_2	31535160	31536582	CUFF.9663	MEU_CUFF.9663	-1.8976	2.30847e-05	Transcript_9707	Eucgr.B01716	AT5G11000.1	Plant protein of unknown function (DUF868)
Eucgr.K02494	scaffold_11	32187638	32189109	CUFF.6558	MEU_CUFF.6558	-1.89686	6.21185e-06	Transcript_6756	Eucgr.K02494	AT2G03350.1	Protein of unknown function, DUF538
Eucgr.H01468	scaffold_8	17397747	17399232	CUFF.28098	MEU_CUFF.28098	-1.8967	7.16411e-05	Transcript_27915	Eucgr.H01468	AT3G04860.1	Plant protein of unknown function (DUF868)
Eucgr.I02570	scaffold_9	37044318	37045048	CUFF.33250	MEU_CUFF.33250	-1.8963	4.00392e-05	Transcript_33007	Eucgr.I02570	AT5G64440.1	fatty acid amide hydrolase
Transcript_10726	scaffold_2	47546549	47547072	CUFF.10907	MEU_CUFF.10907	-1.89569	0.0011904	Transcript_10726	#N/A	AT5G22760.1	PHD finger family protein
Eucgr.I02585	scaffold_9	37144152	37149586	CUFF.33236	MEU_CUFF.33236	-1.89537	5.67436e-05	Transcript_33026	Eucgr.I02585	AT5G64410.1	oligopeptide transporter 4
Eucgr.F03657	scaffold_6	44892445	44895922	CUFF.23850	MEU_CUFF.23850	-1.89389	5.97851e-05	Transcript_23613	Eucgr.F03657	AT5G23810.1	amino acid permease 7
Eucgr.F04121	scaffold_6	49421071	49422140	CUFF.24221	MEU_CUFF.24221	-1.89384	0.000992945	Transcript_23995	Eucgr.F04121	AT1G71970.1	unknown protein; FUNCTIONS IN: molecular_function unknown; INVOLVED IN: biological_process unknown; LOCATED IN: chloroplast; EXPRESSED IN: 22 plant structures; EXPRESSED DURING: 13 growth stages; BEST Arabidopsis thaliana protein match is: unknown protein (TAIR:AT1G22680.1); Has 58 Blast hits to 58 proteins in 13 species: Archae - 0; Bacteria - 0; Metazoa - 4; Fungi - 0; Plants - 49; Viruses - 0;…
Eucgr.A01213	scaffold_1	18914221	18915103	CUFF.873	MEU_CUFF.873	-1.8938	0.000372073	Transcript_904	Eucgr.A01213	AT5G02640.1	unknown protein; BEST Arabidopsis thaliana protein match is: unknown protein (TAIR:AT3G46300.1); Has 37 Blast hits to 37 proteins in 10 species: Archae - 0; Bacteria - 0; Metazoa - 0; Fungi - 0; Plants - 37; Viruses - 0; Other Eukaryotes - 0 (source: NCBI BLink).
Unique_MEU_148	scaffold_3	60963548	60965646	CUFF.15081	MEU_CUFF.15081	-1.89153	0.00507151	#N/A	#N/A	0	0
Transcript_33237	scaffold_925	5383	5716	CUFF.33436	MEU_CUFF.33436	-1.89143	0.0027282	Transcript_33237	#N/A	AT1G26150.1	proline-rich extensin-like receptor kinase 10
Eucgr.J02266	scaffold_10	28529049	28531196	CUFF.4075	MEU_CUFF.4075	-1.8913	0.00360204	Transcript_4299	Eucgr.J02266	AT3G27400.1	Pectin lyase-like superfamily protein
Eucgr.K00555	scaffold_11	6221802	6223985	CUFF.5164	MEU_CUFF.5164	-1.89104	3.60673e-06	Transcript_5376	Eucgr.K00555	AT1G09540.1	myb domain protein 61
Eucgr.L02773	scaffold_1369	4366	7298	CUFF.7881	MEU_CUFF.7881	-1.89102	8.13433e-06	Transcript_7946	Eucgr.L02773	AT1G11860.3	Glycine cleavage T-protein family
Eucgr.H03097	scaffold_8	45480283	45480592	CUFF.29493	MEU_CUFF.29493	-1.88857	7.2731e-05	Transcript_29082	Eucgr.H03097	AT4G24780.2	Pectin lyase-like superfamily protein
Eucgr.K00711	scaffold_11	8226509	8228521	CUFF.5232	MEU_CUFF.5232	-1.88829	5.85438e-05	Transcript_5437	Eucgr.K00711	AT2G04780.2	FASCICLIN-like arabinoogalactan 7
Eucgr.G03098	scaffold_7	49514171	49517696	CUFF.26765	MEU_CUFF.26765	-1.88795	0.000130742	Transcript_26537	Eucgr.G03098	AT2G40370.1	laccase 5
Eucgr.A01991	scaffold_1	30624426	30628360	CUFF.1487	MEU_CUFF.1487	-1.88518	1.12252e-05	Transcript_1543	Eucgr.A01991	AT2G42960.1	Protein kinase superfamily protein
Eucgr.D00426	scaffold_4	7809534	7810686	CUFF.16352	MEU_CUFF.16352	-1.88505	0.00159985	Transcript_16228	Eucgr.D00426	AT5G45700.1	Haloacid dehalogenase-like hydrolase (HAD) superfamily protein
Eucgr.F03332	scaffold_6	42262345	42270591	CUFF.23619	MEU_CUFF.23619	-1.88211	0.00246038	Transcript_23369	Eucgr.F03332	AT5G53760.2	Seven transmembrane MLO family protein
Eucgr.H03259	scaffold_8	48050753	48055594	CUFF.29590	MEU_CUFF.29590	-1.8817	2.2586e-06	Transcript_29228	Eucgr.H03259	AT1G56230.1	Protein of unknown function (DUF1399)
Eucgr.K01543	scaffold_11	18548753	18553416	CUFF.5850	MEU_CUFF.5850	-1.88128	1.29674e-05	Transcript_6088	Eucgr.K01543	AT5G17770.1	NADH:cytochrome B5 reductase 1
Eucgr.A02597	scaffold_1	36469069	36470193	CUFF.2025	MEU_CUFF.2025	-1.88043	9.4594e-07	Transcript_2084	Eucgr.A02597	AT5G06320.1	NDR1/HIN1-like 3
Eucgr.A02777	scaffold_1	38251107	38251717	CUFF.2153	MEU_CUFF.2153	-1.88034	0.00105347	#N/A	Eucgr.A02777	AT5G23870.3	Pectinacetylesterase family protein
Eucgr.H00191	scaffold_8	1897762	1900890	CUFF.27286	MEU_CUFF.27286	-1.88022	1.49534e-06	Transcript_27066	Eucgr.H00191	AT3G23090.2	TPX2 (targeting protein for Xklp2) protein family
Eucgr.F02669	scaffold_6	36365087	36368246	CUFF.23060	MEU_CUFF.23060	-1.87908	8.07245e-05	Transcript_22795	Eucgr.F02669	AT1G69640.1	sphingoid base hydroxylase 1
Eucgr.K01295	scaffold_11	16110369	16115327	CUFF.5669	MEU_CUFF.5669	-1.87905	8.37343e-07	Transcript_5881	Eucgr.K01295	AT3G08670.1	unknown protein; BEST Arabidopsis thaliana protein match is: unknown protein (TAIR:AT3G51540.1); Has 48380 Blast hits to 29827 proteins in 1356 species: Archae - 46; Bacteria - 5589; Metazoa - 17361; Fungi - 13192; Plants - 2237; Viruses - 905; Other Eukaryotes - 9050 (source: NCBI BLink).
Eucgr.A02601	scaffold_1	36516713	36518961	CUFF.1960	MEU_CUFF.1960	-1.87868	1.53849e-05	Transcript_2063	Eucgr.A02601	AT3G52500.1	Eukaryotic aspartyl protease family protein
Eucgr.D01935	scaffold_4	33355464	33359910	CUFF.17388	MEU_CUFF.17388	-1.87818	1.21515e-05	Transcript_17247	Eucgr.D01935	AT1G62990.1	KNOTTED-like homeobox of Arabidopsis thaliana 7
Eucgr.F04164	scaffold_6	49869098	49870018	CUFF.24249	MEU_CUFF.24249	-1.87576	0.0427413	Transcript_24019	Eucgr.F04164	0	0
Eucgr.J01052	scaffold_10	11494778	11496746	CUFF.3160	MEU_CUFF.3160	-1.87574	3.03981e-06	Transcript_3342	Eucgr.J01052	AT5G62180.1	carboxyesterase 20
Eucgr.K01536	scaffold_11	18462168	18465530	CUFF.5779	MEU_CUFF.5779	-1.87569	5.8185e-05	Transcript_6019	Eucgr.K01536	AT3G03680.1	C2 calcium/lipid-binding plant phosphoribosyltransferase family protein
Eucgr.D01935	scaffold_4	33355776	33359910	CUFF.17387	MEU_CUFF.17387	-1.87558	1.23e-05	Transcript_17248	Eucgr.D01935	AT1G62990.1	KNOTTED-like homeobox of Arabidopsis thaliana 7
Eucgr.J01032	scaffold_10	11279312	11280204	CUFF.3143	MEU_CUFF.3143	-1.87526	6.699e-06	Transcript_3334	Eucgr.J01032	0	0
Eucgr.J02618	scaffold_10	31902451	31905060	CUFF.4336	MEU_CUFF.4336	-1.87505	3.34112e-05	Transcript_4574	Eucgr.J02618	AT5G45470.1	Protein of unknown function (DUF594)
Eucgr.J02618	scaffold_10	31902451	31905060	CUFF.4337	MEU_CUFF.4337	-1.87505	3.34112e-05	Transcript_4573	Eucgr.J02618	AT5G45470.1	Protein of unknown function (DUF594)
Eucgr.D02083	scaffold_4	34989354	34991201	CUFF.17424	MEU_CUFF.17424	-1.87497	2.10636e-05	Transcript_17245	Eucgr.D02083	AT3G60580.1	C2H2-like zinc finger protein
Eucgr.F03061	scaffold_6	40038673	40042409	CUFF.23380	MEU_CUFF.23380	-1.87495	3.39121e-05	Transcript_23125	Eucgr.F03061	AT1G52155.1	unknown protein; Has 37 Blast hits to 37 proteins in 13 species: Archae - 0; Bacteria - 0; Metazoa - 0; Fungi - 0; Plants - 35; Viruses - 0; Other Eukaryotes - 2 (source: NCBI BLink).
Eucgr.J01598	scaffold_10	20886928	20889111	CUFF.3605	MEU_CUFF.3605	-1.87489	0.000171371	Transcript_3790	Eucgr.J01598	AT5G16720.1	Protein of unknown function, DUF593
Eucgr.B02513	scaffold_2	47230750	47232649	CUFF.10738	MEU_CUFF.10738	-1.87472	0.000653446	Transcript_10713	Eucgr.B02513	AT5G60700.1	glycosyltransferase family protein 2
Eucgr.D01777	scaffold_4	31754761	31758959	CUFF.17236	MEU_CUFF.17236	-1.87415	0.000367143	Transcript_17056	Eucgr.D01777	AT4G23740.1	Leucine-rich repeat protein kinase family protein
Eucgr.B02660	scaffold_2	48631149	48633972	CUFF.10870	MEU_CUFF.10870	-1.87406	5.92598e-06	Transcript_10859	Eucgr.B02660	AT2G01850.1	endoxyloglucan transferase A3
Eucgr.H01691	scaffold_8	20659476	20659809	CUFF.28469	MEU_CUFF.28469	-1.87366	0.000609855	Transcript_28401	Eucgr.H01691	AT2G23360.1	Plant protein of unknown function (DUF869)
Eucgr.K02916	scaffold_11	37086666	37092959	CUFF.6921	MEU_CUFF.6921	-1.8734	3.47336e-05	Transcript_7096	Eucgr.K02916	AT3G47950.1	H(+)-ATPase 4
Eucgr.K01236	scaffold_11	15552024	15553122	CUFF.5643	MEU_CUFF.5643	-1.87171	4.69886e-05	Transcript_5776	Eucgr.K01236	AT2G30860.2	glutathione S-transferase PHI 9
Eucgr.G02257	scaffold_7	40409987	40411211	CUFF.26139	MEU_CUFF.26139	-1.87159	0.000231804	Transcript_25875	Eucgr.G02257	AT4G08950.1	Phosphate-responsive 1 family protein
Eucgr.J01821	scaffold_10	24248919	24251713	CUFF.3772	MEU_CUFF.3772	-1.87155	3.36941e-06	Transcript_4018	Eucgr.J01821	AT4G08810.1	calcium ion binding
Eucgr.J01821	scaffold_10	24248919	24251713	CUFF.3773	MEU_CUFF.3773	-1.87155	3.36941e-06	Transcript_4019	Eucgr.J01821	AT4G08810.1	calcium ion binding
Eucgr.E00450	scaffold_5	4292682	4294140	CUFF.18557	MEU_CUFF.18557	-1.87139	4.43869e-06	Transcript_18365	Eucgr.E00450	AT1G62520.1	unknown protein; BEST Arabidopsis thaliana protein match is: unknown protein (TAIR:AT4G12450.1); Has 388 Blast hits to 388 proteins in 26 species: Archae - 0; Bacteria - 1; Metazoa - 0; Fungi - 8; Plants - 376; Viruses - 0; Other Eukaryotes - 3 (source: NCBI BLink).
Eucgr.H03092	scaffold_8	45439399	45441067	CUFF.29448	MEU_CUFF.29448	-1.87133	0.0047942	Transcript_29077	Eucgr.H03092	AT5G43420.1	RING/U-box superfamily protein
Eucgr.D02146	scaffold_4	35598639	35600788	CUFF.17495	MEU_CUFF.17495	-1.87098	5.68923e-06	Transcript_17317	Eucgr.D02146	AT5G47050.1	SBP (S-ribonuclease binding protein) family protein
Eucgr.G00444	scaffold_7	7850888	7858526	CUFF.24886	MEU_CUFF.24886	-1.87095	3.14321e-05	Transcript_24586	Eucgr.G00444	AT4G34450.1	coatomer gamma-2 subunit, putative / gamma-2 coat protein, putative / gamma-2 COP, putative
Eucgr.A02688	scaffold_1	37459588	37461900	CUFF.2034	MEU_CUFF.2034	-1.87089	0.000232824	Transcript_2132	Eucgr.A02688	AT5G52860.1	ABC-2 type transporter family protein
Eucgr.K03248	scaffold_11	41281111	41282268	CUFF.7112	MEU_CUFF.7112	-1.87049	7.19589e-05	Transcript_7306	Eucgr.K03248	AT5G60680.1	Protein of unknown function, DUF584
Eucgr.H00748	scaffold_8	9675517	9677982	CUFF.27571	MEU_CUFF.27571	-1.86914	0.000460288	Transcript_27367	Eucgr.H00748	AT5G48560.1	basic helix-loop-helix (bHLH) DNA-binding superfamily protein
Eucgr.D02391	scaffold_4	37777449	37781140	CUFF.17703	MEU_CUFF.17703	-1.86888	8.3556e-05	Transcript_17530	Eucgr.D02391	AT3G18750.3	with no lysine (K) kinase 6
Eucgr.B03463	scaffold_2	59380298	59381079	CUFF.11492	MEU_CUFF.11492	-1.8688	4.30723e-05	Transcript_11512	Eucgr.B03463	AT3G45190.1	SIT4 phosphatase-associated family protein
Eucgr.L02925	scaffold_1637	2	1470	CUFF.7915	MEU_CUFF.7915	-1.86713	2.77371e-06	Transcript_8055	Eucgr.L02925	AT1G75780.1	tubulin beta-1 chain
Transcript_33037	scaffold_9	37397665	37398429	CUFF.33238	MEU_CUFF.33238	-1.86676	0.00377856	Transcript_33037	#N/A	AT5G65005.1	Polynucleotidyl transferase, ribonuclease H-like superfamily protein
Transcript_33036	scaffold_9	37397665	37398429	CUFF.33239	MEU_CUFF.33239	-1.86676	0.00377856	Transcript_33036	#N/A	AT5G65005.1	Polynucleotidyl transferase, ribonuclease H-like superfamily protein
Eucgr.F03272	scaffold_6	41811301	41813601	CUFF.23573	MEU_CUFF.23573	-1.86652	1.72515e-06	Transcript_23319	Eucgr.F03272	AT3G14920.1	Peptide-N4-(N-acetyl-beta-glucosaminyl)asparagine amidase A protein
Eucgr.A02887	scaffold_1	39261671	39267831	CUFF.2211	MEU_CUFF.2211	-1.86543	4.10212e-05	Transcript_2326	Eucgr.A02887	AT1G12260.1	NAC 007
Eucgr.C00786	scaffold_3	13072336	13077435	CUFF.13223	MEU_CUFF.13223	-1.86349	1.99457e-06	Transcript_13955	Eucgr.C00786	AT1G19170.1	Pectin lyase-like superfamily protein
Eucgr.I00002	scaffold_9	24185	24745	CUFF.31210	MEU_CUFF.31210	-1.86339	0.000482151	Transcript_30964	Eucgr.I00002	AT5G03740.1	histone deacetylase 2C
Eucgr.D02577	scaffold_4	40393535	40397519	CUFF.17876	MEU_CUFF.17876	-1.86172	8.33594e-05	Transcript_17682	Eucgr.D02577	AT4G19420.1	Pectinacetylesterase family protein
Eucgr.K01316	scaffold_11	16272084	16273530	CUFF.5630	MEU_CUFF.5630	-1.8614	4.24907e-06	Transcript_5840	Eucgr.K01316	AT1G80120.1	Protein of unknown function (DUF567)
Eucgr.I02808	scaffold_9	38984306	38985062	CUFF.33424	MEU_CUFF.33424	-1.8609	1.38074e-06	Transcript_33226	Eucgr.I02808	AT2G31930.1	unknown protein; Has 35333 Blast hits to 34131 proteins in 2444 species: Archae - 798; Bacteria - 22429; Metazoa - 974; Fungi - 991; Plants - 531; Viruses - 0; Other Eukaryotes - 9610 (source: NCBI BLink).
Eucgr.I01293	scaffold_9	23610782	23615851	CUFF.32261	MEU_CUFF.32261	-1.86013	3.01222e-06	Transcript_32108	Eucgr.I01293	AT2G16400.1	BEL1-like homeodomain 7
Eucgr.G02816	scaffold_7	46354399	46358343	CUFF.26550	MEU_CUFF.26550	-1.85984	0.00743063	Transcript_26311	Eucgr.G02816	AT3G07990.1	serine carboxypeptidase-like 27
Eucgr.D02497	scaffold_4	39566717	39568653	CUFF.17800	MEU_CUFF.17800	-1.85934	0.000134729	Transcript_17613	Eucgr.D02497	AT2G45120.1	C2H2-like zinc finger protein
Eucgr.D00852	scaffold_4	15845420	15848855	CUFF.16683	MEU_CUFF.16683	-1.8591	0.000105095	Transcript_16540	Eucgr.D00852	AT4G21250.1	Sulfite exporter TauE/SafE family protein
Eucgr.H00419	scaffold_8	5533166	5533493	CUFF.27372	MEU_CUFF.27372	-1.85903	2.73699e-06	Transcript_27163	Eucgr.H00419	AT1G12940.1	nitrate transporter2.5
Eucgr.F03734	scaffold_6	45514580	45515837	CUFF.23919	MEU_CUFF.23919	-1.85722	1.38074e-06	Transcript_23681	Eucgr.F03734	AT1G77855.1	unknown protein; BEST Arabidopsis thaliana protein match is: unknown protein (TAIR:AT1G22030.1); Has 120 Blast hits to 120 proteins in 17 species: Archae - 0; Bacteria - 0; Metazoa - 0; Fungi - 0; Plants - 120; Viruses - 0; Other Eukaryotes - 0 (source: NCBI BLink).
Eucgr.F03734	scaffold_6	45514580	45515837	CUFF.23920	MEU_CUFF.23920	-1.85722	1.38074e-06	Transcript_23680	Eucgr.F03734	AT1G77855.1	unknown protein; BEST Arabidopsis thaliana protein match is: unknown protein (TAIR:AT1G22030.1); Has 120 Blast hits to 120 proteins in 17 species: Archae - 0; Bacteria - 0; Metazoa - 0; Fungi - 0; Plants - 120; Viruses - 0; Other Eukaryotes - 0 (source: NCBI BLink).
Transcript_13340	scaffold_3	16654670	16655223	CUFF.13291	MEU_CUFF.13291	-1.85715	0.000260661	Transcript_13340	#N/A	AT4G32350.1	Regulator of Vps4 activity in the MVB pathway protein
Eucgr.G01116	scaffold_7	18831828	18833754	CUFF.25362	MEU_CUFF.25362	-1.85627	0.000257088	Transcript_25135	Eucgr.G01116	AT3G10450.2	serine carboxypeptidase-like 7
Eucgr.G01116	scaffold_7	18831828	18833754	CUFF.25363	MEU_CUFF.25363	-1.85627	0.000257088	Transcript_25136	Eucgr.G01116	AT3G10450.2	serine carboxypeptidase-like 7
Eucgr.H00343	scaffold_8	4654626	4656522	CUFF.27311	MEU_CUFF.27311	-1.85442	0.00063948	Transcript_27107	Eucgr.H00343	AT1G68470.1	Exostosin family protein
Transcript_4229	scaffold_10	28058258	28058732	CUFF.4014	MEU_CUFF.4014	-1.85423	3.13547e-05	Transcript_4229	#N/A	AT2G18969.1	BEST Arabidopsis thaliana protein match is: sequence-specific DNA binding transcription factors;transcription regulators (TAIR:AT4G30180.1); Has 30201 Blast hits to 17322 proteins in 780 species: Archae - 12; Bacteria - 1396; Metazoa - 17338; Fungi - 3422; Plants - 5037; Viruses - 0; Other Eukaryotes - 2996 (source: NCBI BLink).
Eucgr.K03519	scaffold_11	44361084	44361808	CUFF.7342	MEU_CUFF.7342	-1.85408	0.000221987	Transcript_7535	Eucgr.K03519	AT5G54585.1	unknown protein; Has 30201 Blast hits to 17322 proteins in 780 species: Archae - 12; Bacteria - 1396; Metazoa - 17338; Fungi - 3422; Plants - 5037; Viruses - 0; Other Eukaryotes - 2996 (source: NCBI BLink).
Eucgr.A00104	scaffold_1	1375181	1380486	CUFF.139	MEU_CUFF.139	-1.85301	6.66498e-06	Transcript_132	Eucgr.A00104	AT2G43420.1	3-beta hydroxysteroid dehydrogenase/isomerase family protein
Eucgr.B00168	scaffold_2	2613862	2615748	CUFF.8319	MEU_CUFF.8319	-1.85247	0.000158435	Transcript_8379	Eucgr.B00168	AT4G24780.2	Pectin lyase-like superfamily protein
Eucgr.K02746	scaffold_11	35652237	35653833	CUFF.6741	MEU_CUFF.6741	-1.85165	6.17676e-06	Transcript_6946	Eucgr.K02746	AT2G14050.1	minichromosome maintenance 9
Eucgr.G01114	scaffold_7	18815398	18815762	CUFF.25360	MEU_CUFF.25360	-1.85058	0.00314996	Transcript_25097	Eucgr.G01114	AT3G10450.2	serine carboxypeptidase-like 7
Eucgr.F00595	scaffold_6	7788341	7789254	CUFF.21529	MEU_CUFF.21529	-1.8505	0.000169478	Transcript_21190	Eucgr.F00595	AT1G75750.2	GAST1 protein homolog 1
Transcript_24983	scaffold_7	15755534	15756216	CUFF.25231	MEU_CUFF.25231	-1.8503	0.00061566	Transcript_24983	#N/A	0	0
Eucgr.G02934	scaffold_7	47977758	47979024	CUFF.26652	MEU_CUFF.26652	-1.84931	8.66615e-07	Transcript_26468	Eucgr.G02934	AT3G55420.1	unknown protein; Has 21 Blast hits to 21 proteins in 8 species: Archae - 0; Bacteria - 0; Metazoa - 0; Fungi - 0; Plants - 21; Viruses - 0; Other Eukaryotes - 0 (source: NCBI BLink).
Transcript_9265	scaffold_2	20523875	20524691	CUFF.9138	MEU_CUFF.9138	-1.84922	1.67857e-05	Transcript_9265	#N/A	AT3G48410.1	alpha/beta-Hydrolases superfamily protein
Eucgr.B00047	scaffold_2	1100363	1102946	CUFF.8203	MEU_CUFF.8203	-1.84851	1.37338e-06	Transcript_8286	Eucgr.B00047	AT1G72220.1	RING/U-box superfamily protein
Eucgr.G02934	scaffold_7	47977317	47978850	CUFF.26651	MEU_CUFF.26651	-1.84749	8.81901e-07	Transcript_26467	Eucgr.G02934	AT3G55420.1	unknown protein; Has 21 Blast hits to 21 proteins in 8 species: Archae - 0; Bacteria - 0; Metazoa - 0; Fungi - 0; Plants - 21; Viruses - 0; Other Eukaryotes - 0 (source: NCBI BLink).
Eucgr.E01053	scaffold_5	11289853	11292181	CUFF.18921	MEU_CUFF.18921	-1.84728	1.4405e-06	Transcript_18727	Eucgr.E01053	AT1G32770.1	NAC domain containing protein 12
Transcript_9620	scaffold_2	30131631	30132257	CUFF.9629	MEU_CUFF.9629	-1.84719	0.024372	Transcript_9620	#N/A	AT5G19810.1	Proline-rich extensin-like family protein
Eucgr.G00032	scaffold_7	323069	324005	CUFF.24656	MEU_CUFF.24656	-1.84643	0.000396721	Transcript_24413	Eucgr.G00032	AT5G61750.1	RmlC-like cupins superfamily protein
Eucgr.A01260	scaffold_1	20330774	20331531	CUFF.898	MEU_CUFF.898	-1.84604	0.000367918	Transcript_933	Eucgr.A01260	AT2G37610.1	unknown protein; Has 21 Blast hits to 21 proteins in 5 species: Archae - 0; Bacteria - 0; Metazoa - 0; Fungi - 0; Plants - 21; Viruses - 0; Other Eukaryotes - 0 (source: NCBI BLink).
Eucgr.L01019	scaffold_104	87553	89163	CUFF.4808	MEU_CUFF.4808	-1.84382	0.000212266	Transcript_5023	Eucgr.L01019	AT3G17770.1	Dihydroxyacetone kinase
Transcript_25107	scaffold_7	18779831	18780978	CUFF.25343	MEU_CUFF.25343	-1.84374	1.68068e-05	Transcript_25107	#N/A	AT1G43005.1	FUNCTIONS IN: molecular_function unknown; INVOLVED IN: biological_process unknown; LOCATED IN: cellular_component unknown; BEST Arabidopsis thaliana protein match is: F-box family protein (TAIR:AT1G61060.1); Has 259 Blast hits to 220 proteins in 2 species: Archae - 0; Bacteria - 0; Metazoa - 0; Fungi - 0; Plants - 259; Viruses - 0; Other Eukaryotes - 0 (source: NCBI BLink).
Transcript_25106	scaffold_7	18779831	18780978	CUFF.25342	MEU_CUFF.25342	-1.84374	1.68068e-05	Transcript_25106	#N/A	AT1G43005.1	FUNCTIONS IN: molecular_function unknown; INVOLVED IN: biological_process unknown; LOCATED IN: cellular_component unknown; BEST Arabidopsis thaliana protein match is: F-box family protein (TAIR:AT1G61060.1); Has 259 Blast hits to 220 proteins in 2 species: Archae - 0; Bacteria - 0; Metazoa - 0; Fungi - 0; Plants - 259; Viruses - 0; Other Eukaryotes - 0 (source: NCBI BLink).
Eucgr.F03187	scaffold_6	41218902	41223377	CUFF.23498	MEU_CUFF.23498	-1.84368	8.01531e-05	Transcript_23258	Eucgr.F03187	AT1G56000.1	FAD/NAD(P)-binding oxidoreductase family protein
Eucgr.D02145	scaffold_4	35594331	35595283	CUFF.17492	MEU_CUFF.17492	-1.84352	5.53011e-06	Transcript_17314	Eucgr.D02145	AT4G17245.1	RING/U-box superfamily protein
Eucgr.D02027	scaffold_4	34308807	34313703	CUFF.17399	MEU_CUFF.17399	-1.84336	0.000634453	Transcript_17209	Eucgr.D02027	AT1G12260.1	NAC 007
Eucgr.B03054	scaffold_2	55490871	55492501	CUFF.11181	MEU_CUFF.11181	-1.84329	4.48282e-06	Transcript_11175	Eucgr.B03054	AT1G13250.1	galacturonosyltransferase-like 3
Eucgr.C00378	scaffold_3	7084771	7088466	CUFF.12754	MEU_CUFF.12754	-1.84224	7.31592e-05	Transcript_12807	Eucgr.C00378	AT2G24280.1	alpha/beta-Hydrolases superfamily protein
Transcript_13210	scaffold_3	13747850	13750579	CUFF.13146	MEU_CUFF.13146	-1.84214	3.33059e-06	Transcript_13210	#N/A	AT5G57070.1	hydroxyproline-rich glycoprotein family protein
Transcript_13209	scaffold_3	13747850	13750579	CUFF.13147	MEU_CUFF.13147	-1.84214	3.33059e-06	Transcript_13209	#N/A	AT5G57070.1	hydroxyproline-rich glycoprotein family protein
Eucgr.D01614	scaffold_4	29854506	29856277	CUFF.17141	MEU_CUFF.17141	-1.84191	4.28373e-06	Transcript_16960	Eucgr.D01614	AT2G34790.1	FAD-binding Berberine family protein
Eucgr.L01180	scaffold_141	38885	41751	CUFF.7786	MEU_CUFF.7786	-1.84185	0.000538504	Transcript_7943	Eucgr.L01180	AT1G78990.1	HXXXD-type acyl-transferase family protein
Eucgr.A02985	scaffold_1	40191067	40195038	CUFF.2322	MEU_CUFF.2322	-1.8401	5.23296e-06	Transcript_2521	Eucgr.A02985	AT5G16730.1	Plant protein of unknown function (DUF827)
Eucgr.A01776	scaffold_1	28070662	28073017	CUFF.1286	MEU_CUFF.1286	-1.83922	9.39648e-06	Transcript_1363	Eucgr.A01776	AT4G28230.1	unknown protein; Has 444 Blast hits to 358 proteins in 107 species: Archae - 0; Bacteria - 20; Metazoa - 179; Fungi - 26; Plants - 38; Viruses - 2; Other Eukaryotes - 179 (source: NCBI BLink).
Eucgr.H02679	scaffold_8	37891175	37893669	CUFF.29420	MEU_CUFF.29420	-1.83898	1.23216e-05	Transcript_28851	Eucgr.H02679	AT4G13930.1	serine hydroxymethyltransferase 4
Eucgr.K02996	scaffold_11	38112021	38116027	CUFF.7044	MEU_CUFF.7044	-1.83879	3.19563e-05	Transcript_7158	Eucgr.K02996	AT2G38080.1	Laccase/Diphenol oxidase family protein
Transcript_20268	scaffold_5	60932536	60933038	CUFF.20533	MEU_CUFF.20533	-1.83779	0.00029089	Transcript_20268	#N/A	AT4G32530.2	ATPase, F0/V0 complex, subunit C protein
Eucgr.F00995	scaffold_6	13247531	13251202	CUFF.21900	MEU_CUFF.21900	-1.83686	3.78798e-06	Transcript_21442	Eucgr.F00995	AT5G54690.1	galacturonosyltransferase 12
Eucgr.C01582	scaffold_3	26308724	26312383	CUFF.13764	MEU_CUFF.13764	-1.8367	4.72472e-05	Transcript_13738	Eucgr.C01582	AT2G25737.1	Sulfite exporter TauE/SafE family protein
Eucgr.H04476	scaffold_8	64030790	64033319	CUFF.30596	MEU_CUFF.30596	-1.83592	0.000423802	Transcript_30369	Eucgr.H04476	AT1G08970.2	nuclear factor Y, subunit C9
Eucgr.E00024	scaffold_5	306572	310305	CUFF.18227	MEU_CUFF.18227	-1.83574	0.002188	Transcript_18032	Eucgr.E00024	AT2G46640.3	unknown protein; FUNCTIONS IN: molecular_function unknown; INVOLVED IN: biological_process unknown; LOCATED IN: cellular_component unknown; EXPRESSED IN: 20 plant structures; EXPRESSED DURING: 11 growth stages.
Eucgr.K01081	scaffold_11	13626162	13628176	CUFF.5498	MEU_CUFF.5498	-1.83493	0.000155426	Transcript_5703	Eucgr.K01081	AT1G20090.1	RHO-related protein from plants 2
Eucgr.E04308	scaffold_5	73675944	73681939	CUFF.21433	MEU_CUFF.21433	-1.83434	8.27704e-07	Transcript_21051	Eucgr.E04308	AT1G31070.2	N-acetylglucosamine-1-phosphate uridylyltransferase 1
Eucgr.I01311	scaffold_9	23771234	23780861	CUFF.32337	MEU_CUFF.32337	-1.83412	1.58493e-05	Transcript_32060	Eucgr.I01311	AT4G39050.1	Kinesin motor family protein
Eucgr.J02591	scaffold_10	31725251	31727224	CUFF.4312	MEU_CUFF.4312	-1.83259	0.00111763	Transcript_4534	Eucgr.J02591	AT1G53820.1	RING/U-box superfamily protein
Eucgr.B03143	scaffold_2	56555431	56564754	CUFF.11246	MEU_CUFF.11246	-1.83181	2.3462e-05	Transcript_11259	Eucgr.B03143	AT1G13700.1	6-phosphogluconolactonase 1
Transcript_28427	scaffold_8	27974291	27974420	CUFF.28810	MEU_CUFF.28810	-1.83177	0.00238827	Transcript_28427	#N/A	0	0
Eucgr.A01960	scaffold_1	30334245	30337176	CUFF.1451	MEU_CUFF.1451	-1.83163	1.20156e-05	Transcript_1521	Eucgr.A01960	AT3G58770.1	unknown protein; Has 38 Blast hits to 36 proteins in 11 species: Archae - 0; Bacteria - 0; Metazoa - 0; Fungi - 2; Plants - 32; Viruses - 0; Other Eukaryotes - 4 (source: NCBI BLink).
Eucgr.E04308	scaffold_5	73677070	73684490	CUFF.21434	MEU_CUFF.21434	-1.83127	8.81901e-07	Transcript_21052	Eucgr.E04308	AT1G31070.2	N-acetylglucosamine-1-phosphate uridylyltransferase 1
Transcript_15427	scaffold_3	72203177	72205704	CUFF.15458	MEU_CUFF.15458	-1.83118	1.36156e-05	Transcript_15427	#N/A	AT4G13340.1	Leucine-rich repeat (LRR) family protein
Transcript_15426	scaffold_3	72203177	72205704	CUFF.15459	MEU_CUFF.15459	-1.83118	1.36156e-05	Transcript_15426	#N/A	AT4G13340.1	Leucine-rich repeat (LRR) family protein
Transcript_7631	scaffold_1107	38	166	CUFF.7432	MEU_CUFF.7432	-1.83076	1.5237e-05	Transcript_7631	#N/A	AT4G10730.1	Protein kinase superfamily protein
Eucgr.L02809	scaffold_1443	4904	7448	CUFF.7801	MEU_CUFF.7801	-1.83021	0.00144372	Transcript_7969	Eucgr.L02809	AT3G05750.2	unknown protein; FUNCTIONS IN: molecular_function unknown; INVOLVED IN: biological_process unknown; LOCATED IN: membrane; EXPRESSED IN: 17 plant structures; EXPRESSED DURING: 10 growth stages; BEST Arabidopsis thaliana protein match is: unknown protein (TAIR:AT5G26910.3); Has 35333 Blast hits to 34131 proteins in 2444 species: Archae - 798; Bacteria - 22429; Metazoa - 974; Fungi - 991; Plants - 5…
Eucgr.K01061	scaffold_11	13333114	13335951	CUFF.5489	MEU_CUFF.5489	-1.82922	4.95475e-05	Transcript_5689	Eucgr.K01061	AT4G28500.1	NAC domain containing protein 73
Transcript_4542	scaffold_10	31752925	31756156	CUFF.4318	MEU_CUFF.4318	-1.82905	7.22108e-06	Transcript_4542	#N/A	AT1G53840.1	pectin methylesterase 1
Eucgr.E04104	scaffold_5	70219110	70219381	CUFF.20883	MEU_CUFF.20883	-1.82891	0.000369666	Transcript_20588	Eucgr.E04104	AT2G43070.1	SIGNAL PEPTIDE PEPTIDASE-LIKE 3
Eucgr.C02717	scaffold_3	51994345	51995711	CUFF.14639	MEU_CUFF.14639	-1.82741	0.000250556	Transcript_14622	Eucgr.C02717	AT5G11000.1	Plant protein of unknown function (DUF868)
Transcript_31758	scaffold_9	20843152	20843893	CUFF.32035	MEU_CUFF.32035	-1.82634	0.00495586	Transcript_31758	#N/A	AT4G04330.1	Chaperonin-like RbcX protein
Eucgr.E03909	scaffold_5	68098090	68099271	CUFF.20782	MEU_CUFF.20782	-1.82566	1.93719e-05	Transcript_20482	Eucgr.E03909	AT1G11860.3	Glycine cleavage T-protein family
Eucgr.F03122	scaffold_6	40641819	40646655	CUFF.23428	MEU_CUFF.23428	-1.82537	2.35975e-06	Transcript_23176	Eucgr.F03122	AT3G13690.1	Protein kinase protein with adenine nucleotide alpha hydrolases-like domain
Eucgr.G02470	scaffold_7	43246547	43252328	CUFF.26327	MEU_CUFF.26327	-1.82412	7.82779e-05	Transcript_26162	Eucgr.G02470	AT1G69420.1	DHHC-type zinc finger family protein
Eucgr.B00615	scaffold_2	7690836	7693027	CUFF.8617	MEU_CUFF.8617	-1.82361	0.000216194	Transcript_8728	Eucgr.B00615	AT1G26355.1	SPIRAL1-like1
Eucgr.C02755	scaffold_3	52761340	52768424	CUFF.14688	MEU_CUFF.14688	-1.82246	2.71821e-06	Transcript_14667	Eucgr.C02755	AT4G32140.1	EamA-like transporter family
Eucgr.A00693	scaffold_1	11349400	11352358	CUFF.453	MEU_CUFF.453	-1.8209	0.0127092	Transcript_462	Eucgr.A00693	AT5G56890.1	Protein kinase superfamily protein
Transcript_1414	scaffold_1	28517750	28517953	CUFF.1393	MEU_CUFF.1393	-1.81927	0.00197194	Transcript_1414	#N/A	AT1G22880.2	cellulase 5
Eucgr.F03419	scaffold_6	43201055	43206780	CUFF.23685	MEU_CUFF.23685	-1.81909	1.03605e-05	Transcript_23484	Eucgr.F03419	AT4G27180.1	kinesin 2
Eucgr.C03325	scaffold_3	62940146	62943096	CUFF.15163	MEU_CUFF.15163	-1.81906	3.60141e-05	Transcript_15123	Eucgr.C03325	AT2G05920.1	Subtilase family protein
Eucgr.H02114	scaffold_8	27695395	27696632	CUFF.28733	MEU_CUFF.28733	-1.81896	0.000296445	Transcript_28366	Eucgr.H02114	AT5G35450.1	Disease resistance protein (CC-NBS-LRR class) family
Eucgr.D01942	scaffold_4	33454821	33456393	CUFF.17346	MEU_CUFF.17346	-1.81881	0.00303409	Transcript_17161	Eucgr.D01942	AT4G22900.1	Protein of unknown function (DUF1191)
Eucgr.J00984	scaffold_10	10676680	10677589	CUFF.3110	MEU_CUFF.3110	-1.8188	0.00216498	Transcript_3292	Eucgr.J00984	AT3G10080.1	RmlC-like cupins superfamily protein
Eucgr.A02567	scaffold_1	36149338	36151213	CUFF.1939	MEU_CUFF.1939	-1.81849	8.36706e-06	Transcript_2045	Eucgr.A02567	AT3G44150.1	unknown protein; FUNCTIONS IN: molecular_function unknown; INVOLVED IN: biological_process unknown; LOCATED IN: plasma membrane; EXPRESSED IN: cultured cell; BEST Arabidopsis thaliana protein match is: unknown protein (TAIR:AT3G11800.1); Has 76 Blast hits to 75 proteins in 19 species: Archae - 0; Bacteria - 0; Metazoa - 0; Fungi - 0; Plants - 74; Viruses - 0; Other Eukaryotes - 2 (source: NCBI BL…
Eucgr.H00921	scaffold_8	11473775	11485583	CUFF.27725	MEU_CUFF.27725	-1.81846	2.08935e-05	Transcript_27939	Eucgr.H00921	AT1G22060.1	LOCATED IN: vacuole; EXPRESSED IN: 23 plant structures; EXPRESSED DURING: 13 growth stages; BEST Arabidopsis thaliana protein match is: FBD, F-box and Leucine Rich Repeat domains containing protein (TAIR:AT1G22000.1); Has 84739 Blast hits to 38714 proteins in 2257 species: Archae - 1436; Bacteria - 11314; Metazoa - 40747; Fungi - 7706; Plants - 4675; Viruses - 308; Other Eukaryotes - 18553 (sourc…
Eucgr.D01942	scaffold_4	33454821	33456846	CUFF.17345	MEU_CUFF.17345	-1.81773	0.00288203	Transcript_17162	Eucgr.D01942	AT4G22900.1	Protein of unknown function (DUF1191)
Eucgr.F01804	scaffold_6	23318362	23319368	CUFF.22402	MEU_CUFF.22402	-1.81542	0.000338404	Transcript_22094	Eucgr.F01804	AT1G20823.1	RING/U-box superfamily protein
Eucgr.C03896	scaffold_3	72726253	72731377	CUFF.15544	MEU_CUFF.15544	-1.81518	0.00436035	Transcript_15460	Eucgr.C03896	AT3G13750.1	beta galactosidase 1
Eucgr.G03391	scaffold_7	51916060	51916967	CUFF.26982	MEU_CUFF.26982	-1.81383	0.00533482	Transcript_26783	Eucgr.G03391	AT2G41180.1	VQ motif-containing protein
Eucgr.D02220	scaffold_4	36357983	36359319	CUFF.17547	MEU_CUFF.17547	-1.81329	0.000237413	Transcript_17370	Eucgr.D02220	AT1G32250.1	Calcium-binding EF-hand family protein
Eucgr.C01739	scaffold_3	29583360	29586544	CUFF.13908	MEU_CUFF.13908	-1.81308	6.77892e-06	Transcript_13934	Eucgr.C01739	AT4G32300.1	S-domain-2 5
Eucgr.A02920	scaffold_1	39629385	39632567	CUFF.2223	MEU_CUFF.2223	-1.81259	6.79004e-06	Transcript_2341	Eucgr.A02920	AT5G07620.1	Protein kinase superfamily protein
Eucgr.K01646	scaffold_11	20006546	20011328	CUFF.5863	MEU_CUFF.5863	-1.81213	5.24232e-05	Transcript_6090	Eucgr.K01646	AT3G56750.1	unknown protein; BEST Arabidopsis thaliana protein match is: unknown protein (TAIR:AT2G41150.2); Has 128 Blast hits to 128 proteins in 16 species: Archae - 0; Bacteria - 0; Metazoa - 0; Fungi - 0; Plants - 117; Viruses - 0; Other Eukaryotes - 11 (source: NCBI BLink).
Eucgr.L01416	scaffold_214	39491	41124	CUFF.12057	MEU_CUFF.12057	-1.81063	0.000644343	Transcript_12123	Eucgr.L01416	AT5G38780.1	S-adenosyl-L-methionine-dependent methyltransferases superfamily protein
Eucgr.A00216	scaffold_1	2528284	2530610	CUFF.152	MEU_CUFF.152	-1.81062	1.73587e-05	Transcript_169	Eucgr.A00216	AT2G43120.1	RmlC-like cupins superfamily protein
Eucgr.G02456	scaffold_7	43114670	43120346	CUFF.26280	MEU_CUFF.26280	-1.8091	2.27181e-05	Transcript_26012	Eucgr.G02456	AT4G34980.1	subtilisin-like serine protease 2
Transcript_1905	scaffold_1	34754816	34755804	CUFF.1808	MEU_CUFF.1808	-1.80897	0.00238899	Transcript_1905	#N/A	AT4G09650.1	ATP synthase delta-subunit gene
Eucgr.L01416	scaffold_214	39500	41194	CUFF.12058	MEU_CUFF.12058	-1.80875	0.00061329	Transcript_12124	Eucgr.L01416	AT5G38780.1	S-adenosyl-L-methionine-dependent methyltransferases superfamily protein
Eucgr.K03540	scaffold_11	44535726	44536621	CUFF.7362	MEU_CUFF.7362	-1.80839	2.53523e-06	Transcript_7555	Eucgr.K03540	AT4G02090.1	unknown protein; FUNCTIONS IN: molecular_function unknown; INVOLVED IN: N-terminal protein myristoylation; LOCATED IN: cellular_component unknown; EXPRESSED IN: root; Has 132 Blast hits to 132 proteins in 12 species: Archae - 0; Bacteria - 0; Metazoa - 0; Fungi - 0; Plants - 132; Viruses - 0; Other Eukaryotes - 0 (source: NCBI BLink).
Eucgr.D00400	scaffold_4	7328676	7329999	CUFF.16343	MEU_CUFF.16343	-1.8082	0.016623	Transcript_16218	Eucgr.D00400	AT5G45540.1	Protein of unknown function (DUF594)
Eucgr.I00910	scaffold_9	18673163	18675821	CUFF.31977	MEU_CUFF.31977	-1.80725	1.30261e-05	Transcript_31695	Eucgr.I00910	AT5G67090.1	Subtilisin-like serine endopeptidase family protein
Eucgr.K02843	scaffold_11	36457562	36458562	CUFF.6817	MEU_CUFF.6817	-1.80684	0.00402529	Transcript_7019	Eucgr.K02843	AT5G62770.1	Protein of unknown function (DUF1645)
Eucgr.K00774	scaffold_11	8862635	8866430	CUFF.5281	MEU_CUFF.5281	-1.80642	0.00152622	Transcript_5496	Eucgr.K00774	AT1G62305.1	Core-2/I-branching beta-1,6-N-acetylglucosaminyltransferase family protein
Eucgr.K01521	scaffold_11	18367849	18374379	CUFF.5802	MEU_CUFF.5802	-1.80595	1.52677e-06	Transcript_6021	Eucgr.K01521	AT3G03770.2	Leucine-rich repeat protein kinase family protein
Transcript_3820	scaffold_10	21197714	21202547	CUFF.3626	MEU_CUFF.3626	-1.80527	1.99967e-05	Transcript_3820	#N/A	AT1G34460.2	CYCLIN B1;5
Eucgr.G02424	scaffold_7	42874245	42874922	CUFF.26243	MEU_CUFF.26243	-1.80402	2.2876e-06	Transcript_25971	Eucgr.G02424	AT1G69050.1	unknown protein; Has 9 Blast hits to 9 proteins in 4 species: Archae - 0; Bacteria - 0; Metazoa - 0; Fungi - 0; Plants - 9; Viruses - 0; Other Eukaryotes - 0 (source: NCBI BLink).
Eucgr.H02676	scaffold_8	37821368	37822356	CUFF.29177	MEU_CUFF.29177	-1.804	0.00018475	Transcript_28807	Eucgr.H02676	AT3G23805.1	ralf-like 24
Eucgr.G03227	scaffold_7	50495344	50497777	CUFF.26875	MEU_CUFF.26875	-1.80392	0.000230932	Transcript_26662	Eucgr.G03227	AT5G07030.1	Eukaryotic aspartyl protease family protein
Eucgr.E01218	scaffold_5	13095644	13097575	CUFF.19130	MEU_CUFF.19130	-1.80376	1.43229e-05	Transcript_18867	Eucgr.E01218	AT1G31812.1	acyl-CoA-binding protein 6
Eucgr.D00591	scaffold_4	10891856	10895618	CUFF.16487	MEU_CUFF.16487	-1.80365	1.23177e-05	Transcript_16353	Eucgr.D00591	AT1G28470.1	NAC domain containing protein 10
Eucgr.C01741	scaffold_3	29600543	29604027	CUFF.13926	MEU_CUFF.13926	-1.80264	1.21529e-05	Transcript_13937	Eucgr.C01741	AT4G32330.3	TPX2 (targeting protein for Xklp2) protein family
Transcript_16835	scaffold_4	24234993	24235417	CUFF.16975	MEU_CUFF.16975	-1.80146	0.00065537	Transcript_16835	#N/A	AT4G22190.1	unknown protein; Has 283 Blast hits to 154 proteins in 44 species: Archae - 0; Bacteria - 2; Metazoa - 24; Fungi - 12; Plants - 48; Viruses - 0; Other Eukaryotes - 197 (source: NCBI BLink).
Eucgr.C01041	scaffold_3	16557593	16559479	CUFF.13301	MEU_CUFF.13301	-1.8014	4.91108e-06	Transcript_13409	Eucgr.C01041	AT1G15260.1	unknown protein; BEST Arabidopsis thaliana protein match is: unknown protein (TAIR:AT3G16070.1); Has 28 Blast hits to 28 proteins in 7 species: Archae - 0; Bacteria - 0; Metazoa - 0; Fungi - 0; Plants - 28; Viruses - 0; Other Eukaryotes - 0 (source: NCBI BLink).
Eucgr.F01155	scaffold_6	14876114	14880078	CUFF.21899	MEU_CUFF.21899	-1.80077	0.00026138	Transcript_21537	Eucgr.F01155	AT5G53890.1	phytosylfokine-alpha receptor 2
Eucgr.C01041	scaffold_3	16557593	16559071	CUFF.13300	MEU_CUFF.13300	-1.80077	4.97772e-06	Transcript_13408	Eucgr.C01041	AT1G15260.1	unknown protein; BEST Arabidopsis thaliana protein match is: unknown protein (TAIR:AT3G16070.1); Has 28 Blast hits to 28 proteins in 7 species: Archae - 0; Bacteria - 0; Metazoa - 0; Fungi - 0; Plants - 28; Viruses - 0; Other Eukaryotes - 0 (source: NCBI BLink).
Eucgr.H00877	scaffold_8	10963727	10967882	CUFF.27680	MEU_CUFF.27680	-1.79966	3.85817e-05	Transcript_27479	Eucgr.H00877	AT4G16360.2	5'-AMP-activated protein kinase beta-2 subunit protein
Eucgr.J00139	scaffold_10	1627669	1628469	CUFF.2411	MEU_CUFF.2411	-1.79932	0.00388084	Transcript_2548	Eucgr.J00139	AT5G40230.1	nodulin MtN21 /EamA-like transporter family protein
Eucgr.E01052	scaffold_5	11276242	11277992	CUFF.18915	MEU_CUFF.18915	-1.79908	5.06835e-05	Transcript_18720	Eucgr.E01052	AT1G64690.1	branchless trichome
Eucgr.E01218	scaffold_5	13093184	13097575	CUFF.19131	MEU_CUFF.19131	-1.79892	1.45361e-05	Transcript_18851	Eucgr.E01218	AT1G31812.1	acyl-CoA-binding protein 6
Eucgr.F02084	scaffold_6	28072006	28080730	CUFF.22637	MEU_CUFF.22637	-1.79837	3.67072e-06	Transcript_22348	Eucgr.F02084	AT1G19835.2	Plant protein of unknown function (DUF869)
Eucgr.E02711	scaffold_5	43807557	43811219	CUFF.19986	MEU_CUFF.19986	-1.79721	0.000106844	Transcript_19706	Eucgr.E02711	AT3G25690.2	Hydroxyproline-rich glycoprotein family protein
Eucgr.A02896	scaffold_1	39360317	39364992	CUFF.2210	MEU_CUFF.2210	-1.79623	1.82103e-06	Transcript_2323	Eucgr.A02896	AT2G37585.1	Core-2/I-branching beta-1,6-N-acetylglucosaminyltransferase family protein
Transcript_30370	scaffold_8	64070223	64070827	CUFF.30598	MEU_CUFF.30598	-1.79589	0.00399605	Transcript_30370	#N/A	AT5G14080.1	Tetratricopeptide repeat (TPR)-like superfamily protein
Eucgr.J01047	scaffold_10	11435926	11436054	CUFF.3151	MEU_CUFF.3151	-1.79588	5.8762e-05	Transcript_3340	Eucgr.J01047	AT5G62180.1	carboxyesterase 20
Transcript_28347	scaffold_8	27434331	27434524	CUFF.28701	MEU_CUFF.28701	-1.79575	0.0115561	Transcript_28347	#N/A	AT5G67170.2	SEC-C motif-containing protein / OTU-like cysteine protease family protein
Transcript_26163	scaffold_7	43249637	43249775	CUFF.26328	MEU_CUFF.26328	-1.79453	0.00016049	Transcript_26163	#N/A	0	0
Eucgr.K01637	scaffold_11	19904338	19908663	CUFF.5858	MEU_CUFF.5858	-1.79286	1.28518e-05	Transcript_6078	Eucgr.K01637	AT3G52990.1	Pyruvate kinase family protein
Eucgr.H04336	scaffold_8	62350715	62352068	CUFF.30514	MEU_CUFF.30514	-1.79173	0.001905	Transcript_30251	Eucgr.H04336	AT5G43700.1	AUX/IAA transcriptional regulator family protein
Transcript_10719	scaffold_2	47275378	47280690	CUFF.10741	MEU_CUFF.10741	-1.79048	7.83621e-06	Transcript_10719	#N/A	AT5G60710.1	Zinc finger (C3HC4-type RING finger) family protein
Eucgr.K01238	scaffold_11	15570413	15574272	CUFF.5578	MEU_CUFF.5578	-1.79033	1.17884e-05	Transcript_5779	Eucgr.K01238	AT1G06660.1	unknown protein; BEST Arabidopsis thaliana protein match is: unknown protein (TAIR:AT2G30820.2); Has 166 Blast hits to 144 proteins in 35 species: Archae - 0; Bacteria - 17; Metazoa - 13; Fungi - 20; Plants - 104; Viruses - 0; Other Eukaryotes - 12 (source: NCBI BLink).
Eucgr.L00763	scaffold_62	18487	19668	CUFF.24546	MEU_CUFF.24546	-1.7879	6.67514e-05	Transcript_24297	Eucgr.L00763	AT1G17840.1	white-brown complex homolog protein 11
Eucgr.E00490	scaffold_5	4616813	4617170	CUFF.18605	MEU_CUFF.18605	-1.78788	8.13145e-06	Transcript_18418	Eucgr.E00490	AT3G24630.1	unknown protein; Has 5348 Blast hits to 3182 proteins in 353 species: Archae - 0; Bacteria - 481; Metazoa - 1959; Fungi - 405; Plants - 180; Viruses - 10; Other Eukaryotes - 2313 (source: NCBI BLink).
Eucgr.A02500	scaffold_1	35610098	35610573	CUFF.1906	MEU_CUFF.1906	-1.78737	0.000264101	Transcript_1980	Eucgr.A02500	AT5G06610.1	Protein of unknown function (DUF620)
Transcript_12126	scaffold_2157	4132	4737	CUFF.12059	MEU_CUFF.12059	-1.7867	0.00480758	Transcript_12126	#N/A	AT3G54590.1	hydroxyproline-rich glycoprotein
Eucgr.A01246	scaffold_1	19868162	19868937	CUFF.889	MEU_CUFF.889	-1.78553	0.000260822	Transcript_927	Eucgr.A01246	AT2G37530.1	unknown protein; BEST Arabidopsis thaliana protein match is: unknown protein (TAIR:AT1G07795.1); Has 39 Blast hits to 39 proteins in 11 species: Archae - 0; Bacteria - 0; Metazoa - 0; Fungi - 0; Plants - 39; Viruses - 0; Other Eukaryotes - 0 (source: NCBI BLink).
Eucgr.I01996	scaffold_9	29679157	29681224	CUFF.32800	MEU_CUFF.32800	-1.78518	5.8185e-05	Transcript_32565	Eucgr.I01996	AT5G15350.1	early nodulin-like protein 17
Eucgr.A02127	scaffold_1	31959596	31963618	CUFF.1591	MEU_CUFF.1591	-1.784	0.000185463	Transcript_1664	Eucgr.A02127	AT5G13530.1	protein kinases;ubiquitin-protein ligases
Eucgr.A02145	scaffold_1	32116948	32118077	CUFF.1604	MEU_CUFF.1604	-1.78375	1.27135e-05	Transcript_1685	Eucgr.A02145	AT4G29780.1	unknown protein; BEST Arabidopsis thaliana protein match is: unknown protein (TAIR:AT5G12010.1); Has 945 Blast hits to 944 proteins in 87 species: Archae - 0; Bacteria - 0; Metazoa - 519; Fungi - 43; Plants - 365; Viruses - 0; Other Eukaryotes - 18 (source: NCBI BLink).
Eucgr.E03899	scaffold_5	68003111	68006283	CUFF.20754	MEU_CUFF.20754	-1.78354	9.49063e-06	Transcript_20461	Eucgr.E03899	AT5G47520.1	RAB GTPase homolog A5A
Eucgr.A00804	scaffold_1	13342546	13345483	CUFF.548	MEU_CUFF.548	-1.78332	0.000222773	Transcript_576	Eucgr.A00804	AT3G47750.1	ATP binding cassette subfamily A4
Eucgr.E03355	scaffold_5	57126710	57129645	CUFF.20390	MEU_CUFF.20390	-1.78265	4.96148e-05	Transcript_20096	Eucgr.E03355	AT1G11070.1	BEST Arabidopsis thaliana protein match is: Hydroxyproline-rich glycoprotein family protein (TAIR:AT1G61080.1); Has 579 Blast hits to 567 proteins in 152 species: Archae - 0; Bacteria - 68; Metazoa - 159; Fungi - 113; Plants - 172; Viruses - 0; Other Eukaryotes - 67 (source: NCBI BLink).
Eucgr.I02300	scaffold_9	33512995	33513885	CUFF.33006	MEU_CUFF.33006	-1.78191	0.000936288	Transcript_32765	Eucgr.I02300	AT5G04380.1	S-adenosyl-L-methionine-dependent methyltransferases superfamily protein
Eucgr.A01594	scaffold_1	24984919	24986724	CUFF.1171	MEU_CUFF.1171	-1.78084	1.47591e-05	Transcript_1228	Eucgr.A01594	AT1G32700.2	PLATZ transcription factor family protein
Eucgr.L02974	scaffold_1741	4654	5972	CUFF.7998	MEU_CUFF.7998	-1.78081	4.0587e-05	Transcript_8132	Eucgr.L02974	AT3G07880.1	Immunoglobulin E-set superfamily protein
Transcript_10580	scaffold_2	46013555	46014237	CUFF.10613	MEU_CUFF.10613	-1.78006	0.000173796	Transcript_10580	#N/A	AT3G04160.2	unknown protein; FUNCTIONS IN: molecular_function unknown; INVOLVED IN: biological_process unknown; EXPRESSED IN: 7 plant structures; EXPRESSED DURING: F mature embryo stage, petal differentiation and expansion stage, E expanded cotyledon stage, D bilateral stage.
Eucgr.F04476	scaffold_6	53703440	53706354	CUFF.24504	MEU_CUFF.24504	-1.77999	0.000129737	Transcript_24272	Eucgr.F04476	AT1G79420.1	Protein of unknown function (DUF620)
Eucgr.C01100	scaffold_3	17354048	17358031	CUFF.13320	MEU_CUFF.13320	-1.77989	1.49681e-05	Transcript_13375	Eucgr.C01100	AT2G26730.1	Leucine-rich repeat protein kinase family protein
Transcript_27428	scaffold_8	10371917	10373363	CUFF.27623	MEU_CUFF.27623	-1.77826	3.07584e-05	Transcript_27428	#N/A	AT2G17265.1	homoserine kinase
Eucgr.I02548	scaffold_9	36853370	36857771	CUFF.33206	MEU_CUFF.33206	-1.77551	0.0033406	Transcript_32985	Eucgr.I02548	AT1G72840.2	Disease resistance protein (TIR-NBS-LRR class)
Transcript_30310	scaffold_8	63386489	63390421	CUFF.30604	MEU_CUFF.30604	-1.77493	0.0368775	Transcript_30310	#N/A	AT4G08630.1	unknown protein; BEST Arabidopsis thaliana protein match is: unknown protein (TAIR:AT3G48860.2); Has 1487 Blast hits to 747 proteins in 184 species: Archae - 0; Bacteria - 56; Metazoa - 305; Fungi - 197; Plants - 180; Viruses - 3; Other Eukaryotes - 746 (source: NCBI BLink).
Eucgr.G03084	scaffold_7	49420172	49424319	CUFF.26746	MEU_CUFF.26746	-1.77342	9.17572e-06	Transcript_26557	Eucgr.G03084	AT2G40280.1	S-adenosyl-L-methionine-dependent methyltransferases superfamily protein
Eucgr.L02188	scaffold_665	9532	10404	CUFF.24607	MEU_CUFF.24607	-1.77297	0.000115139	Transcript_24355	Eucgr.L02188	AT5G11000.1	Plant protein of unknown function (DUF868)
Eucgr.H03517	scaffold_8	51977854	51982208	CUFF.29785	MEU_CUFF.29785	-1.77283	6.65986e-05	Transcript_29467	Eucgr.H03517	AT1G05370.1	Sec14p-like phosphatidylinositol transfer family protein
Eucgr.J01901	scaffold_10	25095821	25097048	CUFF.3811	MEU_CUFF.3811	-1.77277	2.46992e-05	Transcript_4004	Eucgr.J01901	AT3G51780.1	BCL-2-associated athanogene 4
Eucgr.D02574	scaffold_4	40363655	40368340	CUFF.17877	MEU_CUFF.17877	-1.77217	1.06709e-05	Transcript_17678	Eucgr.D02574	AT5G45290.1	RING/U-box superfamily protein
Eucgr.B02450	scaffold_2	46646662	46647543	CUFF.10635	MEU_CUFF.10635	-1.77109	0.000237585	Transcript_10629	Eucgr.B02450	AT5G23080.2	SWAP (Suppressor-of-White-APricot)/surp domain-containing protein
Eucgr.I00608	scaffold_9	12653377	12655358	CUFF.31771	MEU_CUFF.31771	-1.77081	3.76272e-06	Transcript_31505	Eucgr.I00608	AT5G65640.1	beta HLH protein 93
Eucgr.E02480	scaffold_5	38010512	38017067	CUFF.19812	MEU_CUFF.19812	-1.77058	6.08597e-05	Transcript_19557	Eucgr.E02480	AT1G30440.1	Phototropic-responsive NPH3 family protein
Eucgr.L02979	scaffold_1746	8256	9290	CUFF.7996	MEU_CUFF.7996	-1.77	0.00438543	#N/A	Eucgr.L02979	AT3G20290.2	EPS15 homology domain 1
Eucgr.J03011	scaffold_10	37304292	37309450	CUFF.4603	MEU_CUFF.4603	-1.76967	0.000136337	Transcript_4812	Eucgr.J03011	AT3G15940.2	UDP-Glycosyltransferase superfamily protein
Eucgr.K01221	scaffold_11	15401114	15405446	CUFF.5564	MEU_CUFF.5564	-1.76953	3.84785e-05	Transcript_5764	Eucgr.K01221	AT3G59110.1	Protein kinase superfamily protein
Eucgr.G02829	scaffold_7	46457967	46459840	CUFF.26568	MEU_CUFF.26568	-1.76923	8.23447e-06	Transcript_26322	Eucgr.G02829	AT5G49015.2	Expressed protein
Eucgr.E03115	scaffold_5	52508723	52511419	CUFF.20203	MEU_CUFF.20203	-1.76878	0.00682931	Transcript_19915	Eucgr.E03115	AT5G23960.2	terpene synthase 21
Transcript_5599	scaffold_11	11275207	11275369	CUFF.5417	MEU_CUFF.5417	-1.76846	0.000243861	Transcript_5599	#N/A	AT3G60630.1	GRAS family transcription factor
Eucgr.J00169	scaffold_10	1808702	1810192	CUFF.2426	MEU_CUFF.2426	-1.76839	9.00939e-05	Transcript_2562	Eucgr.J00169	AT2G38310.1	PYR1-like 4
Eucgr.G03286	scaffold_7	50868679	50872075	CUFF.26926	MEU_CUFF.26926	-1.7678	0.00616304	Transcript_26723	Eucgr.G03286	AT3G63470.1	serine carboxypeptidase-like 40
Eucgr.G02829	scaffold_7	46458244	46462429	CUFF.26567	MEU_CUFF.26567	-1.76771	7.83437e-06	Transcript_26323	Eucgr.G02829	AT5G49015.2	Expressed protein
Eucgr.F01225	scaffold_6	15492788	15495794	CUFF.21959	MEU_CUFF.21959	-1.76754	4.04134e-05	Transcript_21596	Eucgr.F01225	AT1G53300.1	tetratricopetide-repeat thioredoxin-like 1
Eucgr.B02357	scaffold_2	44570808	44571068	CUFF.10563	MEU_CUFF.10563	-1.76711	0.000409927	Transcript_10516	Eucgr.B02357	AT3G23120.1	receptor like protein 38
Eucgr.K02331	scaffold_11	30444244	30448743	CUFF.6463	MEU_CUFF.6463	-1.76562	7.48898e-06	Transcript_6653	Eucgr.K02331	AT5G24760.1	GroES-like zinc-binding dehydrogenase family protein
Eucgr.I01272	scaffold_9	23466702	23472705	CUFF.32234	MEU_CUFF.32234	-1.76465	0.000199199	Transcript_31973	Eucgr.I01272	AT2G16250.1	Leucine-rich repeat protein kinase family protein
Transcript_7708	scaffold_12	1022770	1023719	CUFF.7523	MEU_CUFF.7523	-1.76463	0.00452666	Transcript_7708	#N/A	AT1G16610.2	arginine/serine-rich 45
Eucgr.D01627	scaffold_4	30134933	30137318	CUFF.17151	MEU_CUFF.17151	-1.76387	0.000611017	Transcript_16963	Eucgr.D01627	AT1G30690.2	Sec14p-like phosphatidylinositol transfer family protein
Eucgr.I02323	scaffold_9	33767697	33774374	CUFF.33289	MEU_CUFF.33289	-1.76378	1.17059e-05	Transcript_32958	Eucgr.I02323	AT4G35920.2	PLAC8 family protein
Eucgr.E01206	scaffold_5	12905011	12906723	CUFF.18995	MEU_CUFF.18995	-1.76308	9.93814e-05	Transcript_18820	Eucgr.E01206	AT1G31350.1	KAR-UP F-box 1
Eucgr.B00045	scaffold_2	1083253	1084101	CUFF.8248	MEU_CUFF.8248	-1.76248	6.79852e-05	Transcript_8281	Eucgr.B00045	AT1G22480.1	Cupredoxin superfamily protein
Transcript_11654	scaffold_2	60478215	60480576	CUFF.11605	MEU_CUFF.11605	-1.76168	0.000117086	Transcript_11654	#N/A	AT4G14440.1	3-hydroxyacyl-CoA dehydratase 1
Eucgr.B03684	scaffold_2	61360045	61363123	CUFF.11674	MEU_CUFF.11674	-1.76013	1.35157e-05	Transcript_11737	Eucgr.B03684	AT5G12870.1	myb domain protein 46
Eucgr.C02665	scaffold_3	50878517	50882098	CUFF.14605	MEU_CUFF.14605	-1.75977	1.70284e-05	Transcript_14639	Eucgr.C02665	AT4G31890.2	ARM repeat superfamily protein
Eucgr.H01014	scaffold_8	12378719	12387139	CUFF.27765	MEU_CUFF.27765	-1.75899	4.29784e-05	Transcript_27574	Eucgr.H01014	AT2G47390.1	Prolyl oligopeptidase family protein
Eucgr.C03065	scaffold_3	57639562	57643727	CUFF.15034	MEU_CUFF.15034	-1.75822	8.66267e-06	Transcript_15010	Eucgr.C03065	AT4G33080.1	AGC (cAMP-dependent, cGMP-dependent and protein kinase C) kinase family protein
Eucgr.H01124	scaffold_8	13648466	13650107	CUFF.27861	MEU_CUFF.27861	-1.75737	0.000109194	Transcript_27689	Eucgr.H01124	AT1G64950.1	cytochrome P450, family 89, subfamily A, polypeptide 5
Eucgr.J01176	scaffold_10	12870546	12872960	CUFF.3250	MEU_CUFF.3250	-1.75641	0.00776293	Transcript_3441	Eucgr.J01176	AT5G07030.1	Eukaryotic aspartyl protease family protein
Eucgr.A00654	scaffold_1	10322387	10324540	CUFF.450	MEU_CUFF.450	-1.75633	3.87463e-05	Transcript_477	Eucgr.A00654	AT3G51710.1	D-mannose binding lectin protein with Apple-like carbohydrate-binding domain
Eucgr.H05077	scaffold_8	72555987	72560224	CUFF.31088	MEU_CUFF.31088	-1.75614	3.21667e-05	Transcript_30856	Eucgr.H05077	AT3G05270.2	Plant protein of unknown function (DUF869)
Eucgr.J02978	scaffold_10	37045289	37051448	CUFF.4592	MEU_CUFF.4592	-1.75438	0.000120284	Transcript_4788	Eucgr.J02978	AT3G16060.1	ATP binding microtubule motor family protein
Eucgr.A02889	scaffold_1	39278390	39280945	CUFF.2196	MEU_CUFF.2196	-1.75347	0.0156421	Transcript_2307	Eucgr.A02889	AT5G51460.1	Haloacid dehalogenase-like hydrolase (HAD) superfamily protein
Eucgr.F03575	scaffold_6	44204682	44207093	CUFF.23796	MEU_CUFF.23796	-1.75346	0.00433919	Transcript_23556	Eucgr.F03575	AT1G32860.1	Glycosyl hydrolase superfamily protein
Eucgr.G01458	scaffold_7	25135122	25138762	CUFF.25594	MEU_CUFF.25594	-1.75233	0.00386459	Transcript_25303	Eucgr.G01458	AT3G19184.1	AP2/B3-like transcriptional factor family protein
Eucgr.L02534	scaffold_1016	10718	11581	CUFF.4780	MEU_CUFF.4780	-1.75223	0.000195373	Transcript_4984	Eucgr.L02534	AT1G61800.1	glucose-6-phosphate/phosphate translocator 2
Eucgr.J00819	scaffold_10	8650803	8655307	CUFF.2978	MEU_CUFF.2978	-1.75165	1.12252e-05	Transcript_3145	Eucgr.J00819	AT3G45140.1	lipoxygenase 2
Eucgr.F03807	scaffold_6	46283055	46284100	CUFF.23983	MEU_CUFF.23983	-1.75143	1.93009e-05	Transcript_23750	Eucgr.F03807	AT3G47180.1	RING/U-box superfamily protein
Eucgr.D01410	scaffold_4	25204031	25205156	CUFF.17020	MEU_CUFF.17020	-1.75065	7.84227e-05	Transcript_16872	Eucgr.D01410	AT1G12070.1	Immunoglobulin E-set superfamily protein
Transcript_16579	scaffold_4	17573471	17574395	CUFF.16734	MEU_CUFF.16734	-1.75006	4.24062e-05	Transcript_16579	#N/A	AT5G64620.1	cell wall / vacuolar inhibitor of fructosidase 2
Transcript_20897	scaffold_6	1819954	1820755	CUFF.21215	MEU_CUFF.21215	-1.74976	0.000244279	Transcript_20897	#N/A	AT2G43990.1	unknown protein; FUNCTIONS IN: molecular_function unknown; INVOLVED IN: biological_process unknown; LOCATED IN: chloroplast; EXPRESSED IN: 9 plant structures; EXPRESSED DURING: 6 growth stages; Has 1419 Blast hits to 494 proteins in 144 species: Archae - 0; Bacteria - 300; Metazoa - 246; Fungi - 102; Plants - 31; Viruses - 2; Other Eukaryotes - 738 (source: NCBI BLink).
Eucgr.C02811	scaffold_3	53259895	53265845	CUFF.14706	MEU_CUFF.14706	-1.74922	0.00114135	Transcript_14705	Eucgr.C02811	AT3G22780.1	Tesmin/TSO1-like CXC domain-containing protein
Eucgr.J00249	scaffold_10	2616473	2618402	CUFF.2497	MEU_CUFF.2497	-1.74897	0.000502432	Transcript_2659	Eucgr.J00249	AT3G59960.1	histone-lysine N-methyltransferase ASHH4
Eucgr.J00249	scaffold_10	2616473	2618402	CUFF.2498	MEU_CUFF.2498	-1.74897	0.000502432	Transcript_2658	Eucgr.J00249	AT3G59960.1	histone-lysine N-methyltransferase ASHH4
Eucgr.D01780	scaffold_4	31788870	31790183	CUFF.17238	MEU_CUFF.17238	-1.74841	4.06705e-05	Transcript_17055	Eucgr.D01780	AT4G23720.1	Protein of unknown function (DUF1191)
Eucgr.B03001	scaffold_2	55004449	55004903	CUFF.11133	MEU_CUFF.11133	-1.74813	0.000278225	Transcript_11138	Eucgr.B03001	AT1G68360.1	C2H2 and C2HC zinc fingers superfamily protein
Eucgr.K01945	scaffold_11	24727929	24731147	CUFF.6109	MEU_CUFF.6109	-1.74799	1.73208e-05	Transcript_6302	Eucgr.K01945	AT1G30570.1	hercules receptor kinase 2
Transcript_9589	scaffold_2	29852772	29853496	CUFF.9564	MEU_CUFF.9564	-1.74768	0.00131994	Transcript_9589	#N/A	AT1G07310.1	Calcium-dependent lipid-binding (CaLB domain) family protein
Eucgr.B02660	scaffold_2	48630323	48630771	CUFF.10853	MEU_CUFF.10853	-1.74705	0.00375688	#N/A	Eucgr.B02660	AT2G01850.1	endoxyloglucan transferase A3
Eucgr.C00218	scaffold_3	4817190	4819550	CUFF.12612	MEU_CUFF.12612	-1.74665	1.01696e-05	Transcript_12645	Eucgr.C00218	AT2G23810.1	tetraspanin8
Eucgr.L03383	scaffold_2918	1339	3091	CUFF.12367	MEU_CUFF.12367	-1.74651	3.27714e-05	Transcript_12407	Eucgr.L03383	AT3G04790.1	Ribose 5-phosphate isomerase, type A protein
Eucgr.I01134	scaffold_9	22468082	22470180	CUFF.32245	MEU_CUFF.32245	-1.7464	9.92043e-06	Transcript_31846	Eucgr.I01134	AT4G34050.2	S-adenosyl-L-methionine-dependent methyltransferases superfamily protein
Transcript_27106	scaffold_8	4659104	4659625	CUFF.27310	MEU_CUFF.27310	-1.74634	0.000316849	Transcript_27106	#N/A	AT5G18170.1	glutamate dehydrogenase 1
Eucgr.H02274	scaffold_8	30154128	30154751	CUFF.28842	MEU_CUFF.28842	-1.74597	3.33733e-05	Transcript_28489	Eucgr.H02274	AT5G67360.1	Subtilase family protein
Eucgr.J02947	scaffold_10	36742628	36744423	CUFF.4561	MEU_CUFF.4561	-1.74591	0.000361468	Transcript_4757	Eucgr.J02947	AT5G25830.1	GATA transcription factor 12
Eucgr.J02947	scaffold_10	36742628	36744423	CUFF.4562	MEU_CUFF.4562	-1.74591	0.000361468	Transcript_4756	Eucgr.J02947	AT5G25830.1	GATA transcription factor 12
Eucgr.J03081	scaffold_10	37907182	37913027	CUFF.4678	MEU_CUFF.4678	-1.74589	4.49308e-05	Transcript_4932	Eucgr.J03081	AT1G15690.1	Inorganic H pyrophosphatase family protein
Eucgr.C00212	scaffold_3	4729991	4731211	CUFF.12602	MEU_CUFF.12602	-1.74568	2.8564e-05	Transcript_12642	Eucgr.C00212	AT4G30410.1	sequence-specific DNA binding transcription factors
Eucgr.H04995	scaffold_8	71572748	71574003	CUFF.31003	MEU_CUFF.31003	-1.74538	6.1155e-06	Transcript_30793	Eucgr.H04995	AT4G35320.1	unknown protein; BEST Arabidopsis thaliana protein match is: unknown protein (TAIR:AT2G17300.1); Has 30201 Blast hits to 17322 proteins in 780 species: Archae - 12; Bacteria - 1396; Metazoa - 17338; Fungi - 3422; Plants - 5037; Viruses - 0; Other Eukaryotes - 2996 (source: NCBI BLink).
Eucgr.F03338	scaffold_6	42333814	42336016	CUFF.23681	MEU_CUFF.23681	-1.74473	4.74064e-06	Transcript_23391	Eucgr.F03338	AT4G27435.1	Protein of unknown function (DUF1218)
Eucgr.H05077	scaffold_8	72557867	72560925	CUFF.31089	MEU_CUFF.31089	-1.7439	2.58945e-05	Transcript_30857	Eucgr.H05077	AT3G05270.2	Plant protein of unknown function (DUF869)
Transcript_14059	scaffold_3	34840690	34841564	CUFF.14079	MEU_CUFF.14079	-1.74348	0.000222472	Transcript_14059	#N/A	AT3G02850.1	STELAR K+ outward rectifier
Transcript_407	scaffold_1	9665785	9669506	CUFF.396	MEU_CUFF.396	-1.74341	0.000369308	Transcript_407	#N/A	0	0
Eucgr.A00654	scaffold_1	10322387	10324972	CUFF.451	MEU_CUFF.451	-1.74341	5.06598e-05	Transcript_478	Eucgr.A00654	AT3G51710.1	D-mannose binding lectin protein with Apple-like carbohydrate-binding domain
Eucgr.A02201	scaffold_1	32699979	32701874	CUFF.1661	MEU_CUFF.1661	-1.74338	7.6912e-06	Transcript_1734	Eucgr.A02201	AT3G10760.1	Homeodomain-like superfamily protein
Eucgr.C01045	scaffold_3	16662191	16665787	CUFF.13292	MEU_CUFF.13292	-1.74262	3.44841e-05	Transcript_13343	Eucgr.C01045	AT4G32350.1	Regulator of Vps4 activity in the MVB pathway protein
Eucgr.A00344	scaffold_1	4858205	4859365	CUFF.221	MEU_CUFF.221	-1.74256	0.00486518	Transcript_238	Eucgr.A00344	AT4G02080.1	secretion-associated RAS super family 2
Eucgr.E01004	scaffold_5	10592052	10596411	CUFF.18901	MEU_CUFF.18901	-1.74157	9.98323e-06	Transcript_18696	Eucgr.E01004	AT1G77280.1	Protein kinase protein with adenine nucleotide alpha hydrolases-like domain
Eucgr.I02560	scaffold_9	36959623	36962410	CUFF.33213	MEU_CUFF.33213	-1.74051	0.00357697	Transcript_32993	Eucgr.I02560	AT1G19715.3	Mannose-binding lectin superfamily protein
Eucgr.I00305	scaffold_9	5900607	5904477	CUFF.31534	MEU_CUFF.31534	-1.74025	3.12262e-05	Transcript_31279	Eucgr.I00305	AT4G39410.1	WRKY DNA-binding protein 13
Eucgr.J03032	scaffold_10	37501753	37506504	CUFF.4622	MEU_CUFF.4622	-1.73968	0.000143902	Transcript_4822	Eucgr.J03032	AT1G15490.1	alpha/beta-Hydrolases superfamily protein
Eucgr.K02164	scaffold_11	28803493	28805636	CUFF.6321	MEU_CUFF.6321	-1.73944	1.31794e-05	Transcript_6482	Eucgr.K02164	AT2G32720.1	cytochrome B5 isoform B
Eucgr.K03519	scaffold_11	44361084	44362550	CUFF.7343	MEU_CUFF.7343	-1.73944	4.59366e-05	Transcript_7536	Eucgr.K03519	AT5G54585.1	unknown protein; Has 30201 Blast hits to 17322 proteins in 780 species: Archae - 12; Bacteria - 1396; Metazoa - 17338; Fungi - 3422; Plants - 5037; Viruses - 0; Other Eukaryotes - 2996 (source: NCBI BLink).
Eucgr.E00280	scaffold_5	2685889	2689058	CUFF.18431	MEU_CUFF.18431	-1.73823	0.000558952	Transcript_18243	Eucgr.E00280	AT5G46800.1	Mitochondrial substrate carrier family protein
Eucgr.E04024	scaffold_5	69347417	69349875	CUFF.20850	MEU_CUFF.20850	-1.73816	2.03541e-05	Transcript_20545	Eucgr.E04024	AT1G11905.1	B-cell receptor-associated protein 31-like
Eucgr.E01250	scaffold_5	13541669	13545500	CUFF.19045	MEU_CUFF.19045	-1.73779	0.000254134	Transcript_18879	Eucgr.E01250	AT1G32100.1	pinoresinol reductase 1
Eucgr.J01610	scaffold_10	21010586	21013753	CUFF.3617	MEU_CUFF.3617	-1.7369	0.000156429	Transcript_3813	Eucgr.J01610	AT1G66200.3	glutamine synthase clone F11
Eucgr.K01962	scaffold_11	25197883	25200014	CUFF.6132	MEU_CUFF.6132	-1.73674	0.00135968	Transcript_6319	Eucgr.K01962	AT5G51920.1	Pyridoxal phosphate (PLP)-dependent transferases superfamily protein
Eucgr.F02557	scaffold_6	35119934	35121855	CUFF.22994	MEU_CUFF.22994	-1.73665	1.09812e-05	Transcript_22688	Eucgr.F02557	AT1G52760.1	lysophospholipase 2
Eucgr.L02919	scaffold_1626	6870	7710	CUFF.7900	MEU_CUFF.7900	-1.73664	0.00777739	Transcript_8048	Eucgr.L02919	AT2G25060.1	early nodulin-like protein 14
Eucgr.A01355	scaffold_1	21897523	21899437	CUFF.976	MEU_CUFF.976	-1.73652	0.0433868	#N/A	Eucgr.A01355	AT4G08850.2	Leucine-rich repeat receptor-like protein kinase family protein
Transcript_7124	scaffold_11	37611592	37612809	CUFF.6918	MEU_CUFF.6918	-1.73625	3.22941e-05	Transcript_7124	#N/A	AT2G38360.1	prenylated RAB acceptor 1.B4
Transcript_27362	scaffold_8	9607041	9608063	CUFF.27564	MEU_CUFF.27564	-1.73558	0.00255752	Transcript_27362	#N/A	AT4G12980.1	Auxin-responsive family protein
Eucgr.C04383	scaffold_3	79713035	79719133	CUFF.16203	MEU_CUFF.16203	-1.73318	1.80118e-05	Transcript_15862	Eucgr.C04383	AT1G15690.2	Inorganic H pyrophosphatase family protein
Eucgr.D02432	scaffold_4	38614154	38615159	CUFF.17743	MEU_CUFF.17743	-1.73284	0.000829491	Transcript_17564	Eucgr.D02432	AT2G45600.1	alpha/beta-Hydrolases superfamily protein
Eucgr.K03539	scaffold_11	44525060	44527807	CUFF.7365	MEU_CUFF.7365	-1.7322	3.48654e-05	Transcript_7563	Eucgr.K03539	AT2G47440.1	Tetratricopeptide repeat (TPR)-like superfamily protein
Eucgr.L02979	scaffold_1746	5793	7397	CUFF.7997	MEU_CUFF.7997	-1.73128	0.00380413	Transcript_8133	Eucgr.L02979	AT3G20290.2	EPS15 homology domain 1
Transcript_26252	scaffold_7	45612947	45616630	CUFF.26494	MEU_CUFF.26494	-1.73011	0.000392368	Transcript_26252	#N/A	AT5G04310.1	Pectin lyase-like superfamily protein
Eucgr.B03936	scaffold_2	63235145	63237237	CUFF.11891	MEU_CUFF.11891	-1.73004	1.52958e-05	Transcript_11963	Eucgr.B03936	AT2G28120.1	Major facilitator superfamily protein
Eucgr.F00242	scaffold_6	3468322	3469468	CUFF.21349	MEU_CUFF.21349	-1.72961	7.1672e-06	Transcript_21011	Eucgr.F00242	AT1G47410.2	unknown protein; FUNCTIONS IN: molecular_function unknown; INVOLVED IN: biological_process unknown; LOCATED IN: cellular_component unknown; EXPRESSED IN: 22 plant structures; EXPRESSED DURING: 14 growth stages.
Transcript_28067	scaffold_8	20560554	20561010	CUFF.28263	MEU_CUFF.28263	-1.72556	0.000577415	Transcript_28067	#N/A	AT5G67070.1	ralf-like 34
Eucgr.J02220	scaffold_10	28144312	28146997	CUFF.4018	MEU_CUFF.4018	-1.72527	2.133e-05	Transcript_4240	Eucgr.J02220	AT1G57870.3	shaggy-like kinase 42
Transcript_10569	scaffold_2	45474653	45474844	CUFF.10596	MEU_CUFF.10596	-1.72438	0.000650876	Transcript_10569	#N/A	AT5G23150.1	Tudor/PWWP/MBT domain-containing protein
Eucgr.H01197	scaffold_8	14364785	14368229	CUFF.27901	MEU_CUFF.27901	-1.72372	0.00100049	Transcript_27732	Eucgr.H01197	AT1G03010.1	Phototropic-responsive NPH3 family protein
Eucgr.K00717	scaffold_11	8271288	8275368	CUFF.5234	MEU_CUFF.5234	-1.72356	0.000994151	Transcript_5443	Eucgr.K00717	AT5G14580.1	polyribonucleotide nucleotidyltransferase, putative
Eucgr.F00438	scaffold_6	5578082	5579684	CUFF.21435	MEU_CUFF.21435	-1.72278	0.0372882	#N/A	Eucgr.F00438	AT4G24430.1	Rhamnogalacturonate lyase family protein
Eucgr.I02366	scaffold_9	34184525	34189315	CUFF.33074	MEU_CUFF.33074	-1.72253	3.75202e-06	Transcript_32858	Eucgr.I02366	AT2G18060.1	vascular related NAC-domain protein 1
Eucgr.H02475	scaffold_8	33831512	33838546	CUFF.28997	MEU_CUFF.28997	-1.72231	1.81289e-05	Transcript_28629	Eucgr.H02475	AT3G26370.1	O-fucosyltransferase family protein
Eucgr.B00082	scaffold_2	1689319	1694291	CUFF.8222	MEU_CUFF.8222	-1.722	6.61204e-05	Transcript_8310	Eucgr.B00082	AT5G51140.2	Pseudouridine synthase family protein
Eucgr.J00303	scaffold_10	3079049	3080781	CUFF.2553	MEU_CUFF.2553	-1.72122	0.0119484	Transcript_2705	Eucgr.J00303	AT5G03870.1	Glutaredoxin family protein
Eucgr.J02152	scaffold_10	27542031	27543946	CUFF.3966	MEU_CUFF.3966	-1.72094	0.00013144	Transcript_4184	Eucgr.J02152	AT5G40030.1	Protein kinase superfamily protein
Transcript_30311	scaffold_8	63389016	63390421	CUFF.30605	MEU_CUFF.30605	-1.7208	0.0429298	Transcript_30311	#N/A	AT3G48860.2	unknown protein; INVOLVED IN: biological_process unknown; LOCATED IN: plasma membrane; EXPRESSED IN: 22 plant structures; EXPRESSED DURING: 13 growth stages; BEST Arabidopsis thaliana protein match is: unknown protein (TAIR:AT5G23700.1); Has 12429 Blast hits to 9751 proteins in 897 species: Archae - 180; Bacteria - 1190; Metazoa - 6552; Fungi - 1361; Plants - 886; Viruses - 50; Other Eukaryotes -…
Eucgr.E00110	scaffold_5	997515	998584	CUFF.18308	MEU_CUFF.18308	-1.71754	4.30471e-05	Transcript_18108	Eucgr.E00110	AT3G61460.1	brassinosteroid-responsive RING-H2
Eucgr.H00419	scaffold_8	5525938	5533925	CUFF.27371	MEU_CUFF.27371	-1.71714	3.32039e-05	Transcript_27162	Eucgr.H00419	AT1G12940.1	nitrate transporter2.5
Eucgr.F02608	scaffold_6	35726798	35727896	CUFF.23006	MEU_CUFF.23006	-1.71712	0.0015278	Transcript_22721	Eucgr.F02608	AT1G71970.1	unknown protein; FUNCTIONS IN: molecular_function unknown; INVOLVED IN: biological_process unknown; LOCATED IN: chloroplast; EXPRESSED IN: 22 plant structures; EXPRESSED DURING: 13 growth stages; BEST Arabidopsis thaliana protein match is: unknown protein (TAIR:AT1G22680.1); Has 58 Blast hits to 58 proteins in 13 species: Archae - 0; Bacteria - 0; Metazoa - 4; Fungi - 0; Plants - 49; Viruses - 0;…
Eucgr.K01667	scaffold_11	20202597	20212893	CUFF.5971	MEU_CUFF.5971	-1.71673	5.83274e-05	Transcript_6184	Eucgr.K01667	AT3G56480.1	myosin heavy chain-related
Eucgr.H03757	scaffold_8	54893922	54895892	CUFF.30049	MEU_CUFF.30049	-1.7159	0.00016382	Transcript_29822	Eucgr.H03757	AT4G25050.2	acyl carrier protein 4
Eucgr.E01425	scaffold_5	16208144	16208601	CUFF.19162	MEU_CUFF.19162	-1.71579	0.000160187	Transcript_18979	Eucgr.E01425	AT2G45400.1	NAD(P)-binding Rossmann-fold superfamily protein
Eucgr.J00040	scaffold_10	670390	674906	CUFF.2745	MEU_CUFF.2745	-1.71551	1.94279e-05	Transcript_2505	Eucgr.J00040	AT2G28760.3	UDP-XYL synthase 6
Eucgr.I02488	scaffold_9	35776310	35779823	CUFF.33174	MEU_CUFF.33174	-1.71484	4.41532e-05	Transcript_32933	Eucgr.I02488	AT4G36870.2	BEL1-like homeodomain 2
Eucgr.K03212	scaffold_11	40821447	40826283	CUFF.7104	MEU_CUFF.7104	-1.71456	3.69955e-06	Transcript_7363	Eucgr.K03212	AT2G37080.1	ROP interactive partner 3
Eucgr.D01682	scaffold_4	30816926	30817874	CUFF.17172	MEU_CUFF.17172	-1.71289	0.00281657	Transcript_16985	Eucgr.D01682	AT4G24130.1	Protein of unknown function, DUF538
Eucgr.E01754	scaffold_5	22924360	22926776	CUFF.19344	MEU_CUFF.19344	-1.71274	6.90422e-06	Transcript_19152	Eucgr.E01754	AT5G17630.1	Nucleotide/sugar transporter family protein
Eucgr.K01515	scaffold_11	18278978	18282553	CUFF.5846	MEU_CUFF.5846	-1.71169	0.000450719	Transcript_5999	Eucgr.K01515	AT5G17920.2	Cobalamin-independent synthase family protein
Eucgr.H02409	scaffold_8	32933348	32937871	CUFF.28966	MEU_CUFF.28966	-1.71154	8.80184e-06	Transcript_28608	Eucgr.H02409	AT5G10560.1	Glycosyl hydrolase family protein
Eucgr.B03821	scaffold_2	62307902	62308084	CUFF.11810	MEU_CUFF.11810	-1.7113	3.92982e-05	Transcript_11859	Eucgr.B03821	AT3G44200.1	NIMA (never in mitosis, gene A)-related 6
Eucgr.H04224	scaffold_8	60305647	60307453	CUFF.30443	MEU_CUFF.30443	-1.71111	0.0110052	Transcript_30170	Eucgr.H04224	AT1G04030.1	unknown protein; BEST Arabidopsis thaliana protein match is: unknown protein (TAIR:AT5G44040.1); Has 1835 Blast hits to 1511 proteins in 238 species: Archae - 7; Bacteria - 164; Metazoa - 377; Fungi - 135; Plants - 187; Viruses - 22; Other Eukaryotes - 943 (source: NCBI BLink).
Eucgr.F02997	scaffold_6	39598652	39600554	CUFF.23328	MEU_CUFF.23328	-1.71103	2.98103e-05	Transcript_23068	Eucgr.F02997	AT3G16520.3	UDP-glucosyl transferase 88A1
Eucgr.J00819	scaffold_10	8653477	8654751	CUFF.2979	MEU_CUFF.2979	-1.71085	3.51801e-05	Transcript_3149	Eucgr.J00819	AT3G45140.1	lipoxygenase 2
Eucgr.J01177	scaffold_10	12890937	12895671	CUFF.3257	MEU_CUFF.3257	-1.70987	4.3145e-05	Transcript_3465	Eucgr.J01177	AT5G13500.3	unknown protein; FUNCTIONS IN: molecular_function unknown; INVOLVED IN: biological_process unknown; LOCATED IN: endomembrane system; EXPRESSED IN: 22 plant structures; EXPRESSED DURING: 13 growth stages; BEST Arabidopsis thaliana protein match is: unknown protein (TAIR:AT5G25265.1); Has 35333 Blast hits to 34131 proteins in 2444 species: Archae - 798; Bacteria - 22429; Metazoa - 974; Fungi - 991;…
Eucgr.H03275	scaffold_8	48213490	48214054	CUFF.29623	MEU_CUFF.29623	-1.70954	1.95442e-05	Transcript_29231	Eucgr.H03275	AT1G68410.2	Protein phosphatase 2C family protein
Eucgr.D02158	scaffold_4	35710016	35711886	CUFF.17541	MEU_CUFF.17541	-1.70756	2.04066e-05	Transcript_17347	Eucgr.D02158	AT1G17020.1	senescence-related gene 1
Eucgr.B02173	scaffold_2	42916268	42917874	CUFF.10350	MEU_CUFF.10350	-1.70755	6.9409e-05	Transcript_10375	Eucgr.B02173	AT5G18310.2	unknown protein; FUNCTIONS IN: molecular_function unknown; INVOLVED IN: biological_process unknown; LOCATED IN: plasma membrane; EXPRESSED IN: 22 plant structures; EXPRESSED DURING: 13 growth stages; Has 60 Blast hits to 60 proteins in 14 species: Archae - 0; Bacteria - 0; Metazoa - 7; Fungi - 0; Plants - 53; Viruses - 0; Other Eukaryotes - 0 (source: NCBI BLink).
Eucgr.I00650	scaffold_9	13745661	13748974	CUFF.31843	MEU_CUFF.31843	-1.70699	6.96162e-06	Transcript_31718	Eucgr.I00650	AT2G22795.1	unknown protein; BEST Arabidopsis thaliana protein match is: unknown protein (TAIR:AT4G37820.1); Has 799854 Blast hits to 188815 proteins in 4452 species: Archae - 4529; Bacteria - 144236; Metazoa - 287749; Fungi - 87083; Plants - 43826; Viruses - 3662; Other Eukaryotes - 228769 (source: NCBI BLink).
Eucgr.I02331	scaffold_9	33831901	33834474	CUFF.33029	MEU_CUFF.33029	-1.70629	8.64901e-05	Transcript_32816	Eucgr.I02331	AT3G51290.2	Protein of unknown function (DUF630) ;Protein of unknown function (DUF632)
Eucgr.H00228	scaffold_8	2596048	2596315	CUFF.27241	MEU_CUFF.27241	-1.70442	0.00359815	Transcript_27048	Eucgr.H00228	AT3G48170.1	aldehyde dehydrogenase 10A9
Eucgr.B02169	scaffold_2	42898371	42903726	CUFF.10374	MEU_CUFF.10374	-1.70405	2.38678e-05	Transcript_10307	Eucgr.B02169	AT5G18410.2	transcription activators
Transcript_3779	scaffold_10	20202698	20202978	CUFF.3585	MEU_CUFF.3585	-1.70352	4.30471e-05	Transcript_3779	#N/A	AT5G05170.1	Cellulose synthase family protein
Eucgr.H03757	scaffold_8	54894364	54895892	CUFF.30050	MEU_CUFF.30050	-1.70296	0.000237927	Transcript_29823	Eucgr.H03757	AT4G25050.2	acyl carrier protein 4
Eucgr.F03524	scaffold_6	43889054	43890877	CUFF.23755	MEU_CUFF.23755	-1.70221	0.000206055	Transcript_23514	Eucgr.F03524	AT5G55570.1	unknown protein; LOCATED IN: chloroplast; Has 35333 Blast hits to 34131 proteins in 2444 species: Archae - 798; Bacteria - 22429; Metazoa - 974; Fungi - 991; Plants - 531; Viruses - 0; Other Eukaryotes - 9610 (source: NCBI BLink).
Eucgr.A01021	scaffold_1	15850868	15853738	CUFF.947	MEU_CUFF.947	-1.70214	1.80118e-05	Transcript_791	Eucgr.A01021	AT4G01850.2	S-adenosylmethionine synthetase 2
Eucgr.H00588	scaffold_8	8079857	8083712	CUFF.27472	MEU_CUFF.27472	-1.70094	3.02558e-05	Transcript_27264	Eucgr.H00588	AT1G14670.1	Endomembrane protein 70 protein family
Eucgr.B00563	scaffold_2	7229125	7233524	CUFF.8589	MEU_CUFF.8589	-1.70016	6.14297e-06	Transcript_8838	Eucgr.B00563	AT5G39380.1	Plant calmodulin-binding protein-related
Eucgr.F00638	scaffold_6	8365053	8371707	CUFF.21565	MEU_CUFF.21565	-1.69827	2.50701e-05	Transcript_21229	Eucgr.F00638	AT4G26700.3	fimbrin 1
Eucgr.L03554	scaffold_3615	4	1614	CUFF.16001	MEU_CUFF.16001	-1.69763	0.000153484	Transcript_15918	Eucgr.L03554	AT3G07880.1	Immunoglobulin E-set superfamily protein
Transcript_24094	scaffold_6	50878085	50879006	CUFF.24304	MEU_CUFF.24304	-1.69646	0.0189002	Transcript_24094	#N/A	AT1G43790.1	tracheary element differentiation-related 6
Eucgr.K03179	scaffold_11	40456419	40457495	CUFF.7057	MEU_CUFF.7057	-1.69587	0.00631074	Transcript_7250	Eucgr.K03179	AT5G02640.1	unknown protein; BEST Arabidopsis thaliana protein match is: unknown protein (TAIR:AT3G46300.1); Has 37 Blast hits to 37 proteins in 10 species: Archae - 0; Bacteria - 0; Metazoa - 0; Fungi - 0; Plants - 37; Viruses - 0; Other Eukaryotes - 0 (source: NCBI BLink).
Eucgr.I02044	scaffold_9	29989632	29992034	CUFF.32836	MEU_CUFF.32836	-1.69557	4.44754e-05	Transcript_32603	Eucgr.I02044	AT1G17840.1	white-brown complex homolog protein 11
Eucgr.A00394	scaffold_1	5372908	5378035	CUFF.454	MEU_CUFF.454	-1.69537	7.96645e-05	Transcript_570	Eucgr.A00394	AT2G44160.1	methylenetetrahydrofolate reductase 2
Transcript_10624	scaffold_2	46165273	46166326	CUFF.10700	MEU_CUFF.10700	-1.69524	0.00643904	Transcript_10624	#N/A	AT4G11070.2	WRKY family transcription factor
Eucgr.D02158	scaffold_4	35709442	35711759	CUFF.17542	MEU_CUFF.17542	-1.69432	2.31158e-05	Transcript_17346	Eucgr.D02158	AT1G17020.1	senescence-related gene 1
Eucgr.F00189	scaffold_6	2907872	2911507	CUFF.21272	MEU_CUFF.21272	-1.69316	7.83176e-05	Transcript_20964	Eucgr.F00189	AT5G43020.1	Leucine-rich repeat protein kinase family protein
Eucgr.B03036	scaffold_2	55309047	55311028	CUFF.11165	MEU_CUFF.11165	-1.69315	0.000361468	Transcript_11167	Eucgr.B03036	AT1G25510.1	Eukaryotic aspartyl protease family protein
Eucgr.L02308	scaffold_787	9236	9535	CUFF.27102	MEU_CUFF.27102	-1.693	0.000127057	Transcript_26900	Eucgr.L02308	AT1G15630.1	unknown protein; BEST Arabidopsis thaliana protein match is: unknown protein (TAIR:AT1G15610.1); Has 122 Blast hits to 122 proteins in 14 species: Archae - 0; Bacteria - 0; Metazoa - 0; Fungi - 0; Plants - 122; Viruses - 0; Other Eukaryotes - 0 (source: NCBI BLink).
Eucgr.D01344	scaffold_4	23957060	23958544	CUFF.16952	MEU_CUFF.16952	-1.69181	0.00660993	Transcript_16813	Eucgr.D01344	AT4G22010.1	SKU5 similar 4
Eucgr.I00574	scaffold_9	11834591	11839841	CUFF.31731	MEU_CUFF.31731	-1.69178	0.000180125	Transcript_31481	Eucgr.I00574	AT2G22620.1	Rhamnogalacturonate lyase family protein
Eucgr.G02748	scaffold_7	45531750	45535865	CUFF.26504	MEU_CUFF.26504	-1.6912	0.00122265	Transcript_26260	Eucgr.G02748	AT5G04310.1	Pectin lyase-like superfamily protein
Eucgr.F03064	scaffold_6	40071200	40073146	CUFF.23381	MEU_CUFF.23381	-1.69061	4.01477e-05	Transcript_23126	Eucgr.F03064	AT3G16300.1	Uncharacterised protein family (UPF0497)
Eucgr.J02407	scaffold_10	30163902	30165278	CUFF.4174	MEU_CUFF.4174	-1.68962	0.00017659	Transcript_4407	Eucgr.J02407	AT3G51160.1	NAD(P)-binding Rossmann-fold superfamily protein
Eucgr.B03489	scaffold_2	59637831	59641764	CUFF.11567	MEU_CUFF.11567	-1.68939	1.1392e-05	Transcript_11571	Eucgr.B03489	AT1G27920.1	microtubule-associated protein 65-8
Eucgr.C01451	scaffold_3	23375302	23376129	CUFF.13641	MEU_CUFF.13641	-1.68914	0.00014344	Transcript_13665	Eucgr.C01451	AT4G10390.1	Protein kinase superfamily protein
Transcript_5574	scaffold_11	10947373	10947698	CUFF.5390	MEU_CUFF.5390	-1.68891	0.0117578	Transcript_5574	#N/A	AT4G37190.2	LOCATED IN: cytosol, plasma membrane; EXPRESSED IN: 20 plant structures; EXPRESSED DURING: 13 growth stages; CONTAINS InterPro DOMAIN/s: Misato Segment II, myosin-like (InterPro:IPR019605), Tubulin/FtsZ, N-terminal (InterPro:IPR019746); Has 35333 Blast hits to 34131 proteins in 2444 species: Archae - 798; Bacteria - 22429; Metazoa - 974; Fungi - 991; Plants - 531; Viruses - 0; Other Eukaryotes - …
Transcript_10595	scaffold_2	45976613	45977453	CUFF.10614	MEU_CUFF.10614	-1.6887	0.000156429	Transcript_10595	#N/A	AT1G48540.2	Outer arm dynein light chain 1 protein
Eucgr.L02942	scaffold_1668	2346	6285	CUFF.7959	MEU_CUFF.7959	-1.6886	0.000346847	Transcript_8074	Eucgr.L02942	AT3G62290.3	ADP-ribosylation factor A1E
Transcript_5573	scaffold_11	10947207	10947714	CUFF.5389	MEU_CUFF.5389	-1.68812	0.0119657	Transcript_5573	#N/A	AT4G37190.2	LOCATED IN: cytosol, plasma membrane; EXPRESSED IN: 20 plant structures; EXPRESSED DURING: 13 growth stages; CONTAINS InterPro DOMAIN/s: Misato Segment II, myosin-like (InterPro:IPR019605), Tubulin/FtsZ, N-terminal (InterPro:IPR019746); Has 35333 Blast hits to 34131 proteins in 2444 species: Archae - 798; Bacteria - 22429; Metazoa - 974; Fungi - 991; Plants - 531; Viruses - 0; Other Eukaryotes - …
Transcript_32218	scaffold_9	25877153	25877852	CUFF.32487	MEU_CUFF.32487	-1.68808	0.000576004	Transcript_32218	#N/A	AT1G56530.1	hydroxyproline-rich glycoprotein family protein
Transcript_30007	scaffold_8	57705911	57706344	CUFF.30211	MEU_CUFF.30211	-1.68757	8.50149e-05	Transcript_30007	#N/A	AT5G27930.2	Protein phosphatase 2C family protein
Eucgr.D00694	scaffold_4	12592173	12593364	CUFF.16569	MEU_CUFF.16569	-1.68725	0.000210238	Transcript_16429	Eucgr.D00694	AT1G61170.1	unknown protein; FUNCTIONS IN: molecular_function unknown; INVOLVED IN: N-terminal protein myristoylation; LOCATED IN: cellular_component unknown; EXPRESSED IN: 19 plant structures; EXPRESSED DURING: 12 growth stages; BEST Arabidopsis thaliana protein match is: unknown protein (TAIR:AT1G11125.1); Has 54 Blast hits to 54 proteins in 15 species: Archae - 0; Bacteria - 0; Metazoa - 17; Fungi - 0; Pl…
Transcript_5623	scaffold_11	11423912	11426211	CUFF.5420	MEU_CUFF.5420	-1.68722	1.4003e-05	Transcript_5623	#N/A	AT2G33060.1	receptor like protein 27
Eucgr.J00041	scaffold_10	671925	682847	CUFF.2746	MEU_CUFF.2746	-1.68585	1.96578e-05	Transcript_2504	Eucgr.J00041	AT3G55400.1	methionyl-tRNA synthetase / methionine--tRNA ligase / MetRS (cpMetRS)
Transcript_4203	scaffold_10	27749446	27750240	CUFF.3983	MEU_CUFF.3983	-1.68551	0.000934	Transcript_4203	#N/A	AT3G48200.1	unknown protein; FUNCTIONS IN: molecular_function unknown; INVOLVED IN: biological_process unknown; LOCATED IN: endomembrane system; EXPRESSED IN: 21 plant structures; EXPRESSED DURING: 13 growth stages; Has 210 Blast hits to 148 proteins in 42 species: Archae - 0; Bacteria - 118; Metazoa - 0; Fungi - 0; Plants - 48; Viruses - 0; Other Eukaryotes - 44 (source: NCBI BLink).
Eucgr.G02071	scaffold_7	38036421	38043282	CUFF.26044	MEU_CUFF.26044	-1.68393	1.11417e-05	Transcript_25774	Eucgr.G02071	AT2G01910.1	Microtubule associated protein (MAP65/ASE1) family protein
Transcript_10208	scaffold_2	41565579	41566091	CUFF.10242	MEU_CUFF.10242	-1.68366	0.00178286	Transcript_10208	#N/A	AT1G72570.1	Integrase-type DNA-binding superfamily protein
Eucgr.L03350	scaffold_2778	2895	3138	CUFF.12315	MEU_CUFF.12315	-1.6829	0.000778596	Transcript_12364	Eucgr.L03350	AT5G20650.1	copper transporter 5
Eucgr.C01811	scaffold_3	30874288	30878562	CUFF.13954	MEU_CUFF.13954	-1.68155	0.000125747	Transcript_13968	Eucgr.C01811	AT1G63940.2	monodehydroascorbate reductase 6
Eucgr.D01317	scaffold_4	23677962	23682447	CUFF.16936	MEU_CUFF.16936	-1.68116	4.72016e-05	Transcript_16799	Eucgr.D01317	AT1G61900.1	unknown protein; FUNCTIONS IN: molecular_function unknown; INVOLVED IN: biological_process unknown; LOCATED IN: anchored to plasma membrane, plasma membrane, anchored to membrane; EXPRESSED IN: 23 plant structures; EXPRESSED DURING: 13 growth stages; BEST Arabidopsis thaliana protein match is: unknown protein (TAIR:AT2G30700.1); Has 65 Blast hits to 65 proteins in 12 species: Archae - 0; Bacteria…
Eucgr.K00670	scaffold_11	7460058	7462070	CUFF.5209	MEU_CUFF.5209	-1.681	8.99164e-05	Transcript_5427	Eucgr.K00670	AT2G04790.1	unknown protein; Has 45 Blast hits to 45 proteins in 15 species: Archae - 0; Bacteria - 0; Metazoa - 0; Fungi - 0; Plants - 43; Viruses - 0; Other Eukaryotes - 2 (source: NCBI BLink).
Eucgr.K01962	scaffold_11	25204513	25205068	CUFF.6134	MEU_CUFF.6134	-1.68094	4.94495e-05	Transcript_6317	Eucgr.K01962	AT5G51920.1	Pyridoxal phosphate (PLP)-dependent transferases superfamily protein
Eucgr.I00599	scaffold_9	12432156	12433284	CUFF.31751	MEU_CUFF.31751	-1.68079	6.07037e-05	Transcript_31483	Eucgr.I00599	AT2G22640.1	BRICK1, putative
Eucgr.I00565	scaffold_9	11614475	11618357	CUFF.31750	MEU_CUFF.31750	-1.67977	0.000218682	Transcript_31531	Eucgr.I00565	AT5G65530.1	Protein kinase superfamily protein
Eucgr.C03064	scaffold_3	57635132	57642803	CUFF.15033	MEU_CUFF.15033	-1.67954	8.20632e-06	Transcript_15011	Eucgr.C03064	AT4G33080.2	AGC (cAMP-dependent, cGMP-dependent and protein kinase C) kinase family protein
Eucgr.K03578	scaffold_11	44937255	44943570	CUFF.7398	MEU_CUFF.7398	-1.67919	2.59428e-05	Transcript_7587	Eucgr.K03578	AT2G20300.1	Protein kinase superfamily protein
Eucgr.H04021	scaffold_8	58089907	58092354	CUFF.30227	MEU_CUFF.30227	-1.67807	0.0120484	Transcript_30015	Eucgr.H04021	AT4G16120.1	COBRA-like protein-7 precursor
Eucgr.B02747	scaffold_2	50488119	50489156	CUFF.10961	MEU_CUFF.10961	-1.67784	5.84769e-05	Transcript_10971	Eucgr.B02747	AT3G54030.1	Protein kinase protein with tetratricopeptide repeat domain
Eucgr.I00565	scaffold_9	11614293	11618357	CUFF.31749	MEU_CUFF.31749	-1.67777	0.000224189	Transcript_31530	Eucgr.I00565	AT5G65530.1	Protein kinase superfamily protein
Eucgr.K03095	scaffold_11	39361460	39362295	CUFF.7004	MEU_CUFF.7004	-1.67774	4.6773e-05	Transcript_7199	Eucgr.K03095	AT3G20010.1	SNF2 domain-containing protein / helicase domain-containing protein / zinc finger protein-related
Eucgr.F02315	scaffold_6	31584752	31597023	CUFF.22884	MEU_CUFF.22884	-1.67657	1.22212e-05	Transcript_22706	Eucgr.F02315	AT5G47820.2	P-loop containing nucleoside triphosphate hydrolases superfamily protein
Eucgr.F02961	scaffold_6	39293653	39295294	CUFF.23302	MEU_CUFF.23302	-1.67644	3.40499e-05	Transcript_23044	Eucgr.F02961	AT1G33800.1	Protein of unknown function (DUF579)
Eucgr.C00065	scaffold_3	3243158	3245081	CUFF.12492	MEU_CUFF.12492	-1.67572	0.00672483	Transcript_12531	Eucgr.C00065	AT2G30490.1	cinnamate-4-hydroxylase
Eucgr.H04424	scaffold_8	63398685	63400845	CUFF.30608	MEU_CUFF.30608	-1.67512	0.0269333	Transcript_30305	Eucgr.H04424	AT4G08630.1	unknown protein; BEST Arabidopsis thaliana protein match is: unknown protein (TAIR:AT3G48860.2); Has 1487 Blast hits to 747 proteins in 184 species: Archae - 0; Bacteria - 56; Metazoa - 305; Fungi - 197; Plants - 180; Viruses - 3; Other Eukaryotes - 746 (source: NCBI BLink).
Transcript_31891	scaffold_9	23035269	23037228	CUFF.32171	MEU_CUFF.32171	-1.67382	0.00145533	Transcript_31891	#N/A	AT1G17460.2	TRF-like 3
Eucgr.I02404	scaffold_9	34690951	34697465	CUFF.33105	MEU_CUFF.33105	-1.67368	5.54341e-06	Transcript_32876	Eucgr.I02404	AT5G66420.2	LOCATED IN: cellular_component unknown; EXPRESSED IN: 23 plant structures; EXPRESSED DURING: 13 growth stages; CONTAINS InterPro DOMAIN/s: Uncharacterised conserved protein UCP033271 (InterPro:IPR008322), TIM-barrel signal transduction protein, predicted (InterPro:IPR009215); Has 1232 Blast hits to 1230 proteins in 311 species: Archae - 18; Bacteria - 959; Metazoa - 1; Fungi - 84; Plants - 42; Vi…
Eucgr.E00016	scaffold_5	219041	220100	CUFF.18220	MEU_CUFF.18220	-1.67346	0.000128199	Transcript_18027	Eucgr.E00016	AT3G61920.1	unknown protein; FUNCTIONS IN: molecular_function unknown; INVOLVED IN: N-terminal protein myristoylation; LOCATED IN: cellular_component unknown; EXPRESSED IN: shoot, hypocotyl, root, egg cell; BEST Arabidopsis thaliana protein match is: unknown protein (TAIR:AT1G64700.1); Has 77 Blast hits to 77 proteins in 8 species: Archae - 0; Bacteria - 0; Metazoa - 0; Fungi - 0; Plants - 77; Viruses - 0; O…
Eucgr.B03974	scaffold_2	63600515	63601746	CUFF.12090	MEU_CUFF.12090	-1.67319	1.74013e-05	Transcript_12017	Eucgr.B03974	AT1G09270.2	importin alpha isoform 4
Eucgr.F00624	scaffold_6	8267190	8270925	CUFF.21552	MEU_CUFF.21552	-1.67315	1.97367e-05	Transcript_21232	Eucgr.F00624	AT5G47620.4	RNA-binding (RRM/RBD/RNP motifs) family protein
Eucgr.E03956	scaffold_5	68584811	68585847	CUFF.20799	MEU_CUFF.20799	-1.67001	0.000227715	Transcript_20491	Eucgr.E03956	AT1G62422.1	unknown protein; EXPRESSED IN: 22 plant structures; EXPRESSED DURING: 13 growth stages; BEST Arabidopsis thaliana protein match is: unknown protein (TAIR:AT1G12020.1); Has 87 Blast hits to 86 proteins in 14 species: Archae - 0; Bacteria - 0; Metazoa - 0; Fungi - 0; Plants - 87; Viruses - 0; Other Eukaryotes - 0 (source: NCBI BLink).
Eucgr.D01178	scaffold_4	21516691	21517571	CUFF.16865	MEU_CUFF.16865	-1.66935	0.00186367	Transcript_16726	Eucgr.D01178	AT5G46940.1	Plant invertase/pectin methylesterase inhibitor superfamily protein
Eucgr.B00841	scaffold_2	10235833	10238804	CUFF.8728	MEU_CUFF.8728	-1.6693	0.000413445	Transcript_8830	Eucgr.B00841	AT1G15080.1	lipid phosphate phosphatase 2
Eucgr.J00820	scaffold_10	8689258	8698054	CUFF.2981	MEU_CUFF.2981	-1.66785	8.65626e-05	Transcript_3155	Eucgr.J00820	AT3G45140.1	lipoxygenase 2
Eucgr.D01819	scaffold_4	32198841	32201050	CUFF.17265	MEU_CUFF.17265	-1.66702	1.03632e-05	Transcript_17079	Eucgr.D01819	AT4G01680.2	myb domain protein 55
Eucgr.K02439	scaffold_11	31739841	31744274	CUFF.6530	MEU_CUFF.6530	-1.66695	0.000961496	Transcript_6712	Eucgr.K02439	AT3G53190.1	Pectin lyase-like superfamily protein
Eucgr.L01392	scaffold_206	32298	35714	CUFF.12024	MEU_CUFF.12024	-1.66595	0.00166346	Transcript_12088	Eucgr.L01392	AT1G55850.1	cellulose synthase like E1
Eucgr.F03855	scaffold_6	46775115	46781165	CUFF.24010	MEU_CUFF.24010	-1.66565	5.37829e-05	Transcript_23779	Eucgr.F03855	AT1G79460.1	Terpenoid cyclases/Protein prenyltransferases superfamily protein
Eucgr.C01046	scaffold_3	16672770	16674796	CUFF.13293	MEU_CUFF.13293	-1.66551	0.000684486	Transcript_13342	Eucgr.C01046	AT4G32350.1	Regulator of Vps4 activity in the MVB pathway protein
Eucgr.D02423	scaffold_4	38538791	38545260	CUFF.17729	MEU_CUFF.17729	-1.66503	0.00112494	Transcript_17558	Eucgr.D02423	AT4G00230.1	xylem serine peptidase 1
Transcript_10677	scaffold_2	46156448	46158530	CUFF.10697	MEU_CUFF.10697	-1.66499	0.00270324	Transcript_10677	#N/A	AT2G33460.1	ROP-interactive CRIB motif-containing protein 1
Eucgr.J03198	scaffold_10	39259534	39262414	CUFF.4744	MEU_CUFF.4744	-1.66494	0.00186367	Transcript_4964	Eucgr.J03198	AT1G78990.1	HXXXD-type acyl-transferase family protein
Eucgr.E03846	scaffold_5	67310568	67314335	CUFF.20736	MEU_CUFF.20736	-1.66326	0.00111742	Transcript_20419	Eucgr.E03846	AT1G55850.1	cellulose synthase like E1
Eucgr.K02856	scaffold_11	36574431	36576387	CUFF.6825	MEU_CUFF.6825	-1.66323	6.88213e-05	Transcript_7028	Eucgr.K02856	AT2G18670.1	RING/U-box superfamily protein
Eucgr.K02856	scaffold_11	36574431	36576387	CUFF.6826	MEU_CUFF.6826	-1.66323	6.88213e-05	Transcript_7027	Eucgr.K02856	AT2G18670.1	RING/U-box superfamily protein
Eucgr.A02190	scaffold_1	32539629	32543089	CUFF.2052	MEU_CUFF.2052	-1.66313	3.52881e-05	Transcript_1939	Eucgr.A02190	AT2G40890.1	cytochrome P450, family 98, subfamily A, polypeptide 3
Eucgr.I02753	scaffold_9	38499486	38500366	CUFF.33359	MEU_CUFF.33359	-1.66313	0.000372073	Transcript_33144	Eucgr.I02753	AT1G58070.1	unknown protein; Has 286 Blast hits to 266 proteins in 81 species: Archae - 2; Bacteria - 25; Metazoa - 90; Fungi - 19; Plants - 78; Viruses - 4; Other Eukaryotes - 68 (source: NCBI BLink).
Eucgr.H03095	scaffold_8	45464843	45467810	CUFF.29491	MEU_CUFF.29491	-1.66305	1.52009e-05	Transcript_29107	Eucgr.H03095	AT3G23200.1	Uncharacterised protein family (UPF0497)
Eucgr.A02190	scaffold_1	32538859	32543089	CUFF.2051	MEU_CUFF.2051	-1.66285	3.56884e-05	Transcript_1938	Eucgr.A02190	AT2G40890.1	cytochrome P450, family 98, subfamily A, polypeptide 3
Eucgr.D01962	scaffold_4	33758274	33761721	CUFF.17357	MEU_CUFF.17357	-1.66244	0.000111848	Transcript_17177	Eucgr.D01962	AT1G62950.1	leucine-rich repeat transmembrane protein kinase family protein
Eucgr.F00629	scaffold_6	8300743	8303046	CUFF.21556	MEU_CUFF.21556	-1.66196	0.000803152	Transcript_21215	Eucgr.F00629	AT1G50590.1	RmlC-like cupins superfamily protein
Eucgr.B02900	scaffold_2	52829346	52830846	CUFF.11065	MEU_CUFF.11065	-1.661	2.90926e-05	Transcript_11068	Eucgr.B02900	AT5G43810.2	Stabilizer of iron transporter SufD / Polynucleotidyl transferase
Eucgr.A01420	scaffold_1	22676441	22677789	CUFF.1028	MEU_CUFF.1028	-1.66097	1.97367e-05	Transcript_1072	Eucgr.A01420	AT4G00880.1	SAUR-like auxin-responsive protein family
Transcript_27382	scaffold_8	9837277	9838210	CUFF.27585	MEU_CUFF.27585	-1.65997	0.00031349	Transcript_27382	#N/A	AT1G62760.1	Plant invertase/pectin methylesterase inhibitor superfamily protein
Eucgr.K02500	scaffold_11	32216571	32219054	CUFF.6559	MEU_CUFF.6559	-1.65994	0.000120501	Transcript_6757	Eucgr.K02500	AT1G26610.1	C2H2-like zinc finger protein
Eucgr.I00190	scaffold_9	3870844	3873509	CUFF.31439	MEU_CUFF.31439	-1.65985	6.56431e-05	Transcript_31182	Eucgr.I00190	AT2G13610.1	ABC-2 type transporter family protein
Eucgr.J00139	scaffold_10	1626392	1629666	CUFF.2410	MEU_CUFF.2410	-1.65884	0.00716243	Transcript_2547	Eucgr.J00139	AT5G40230.1	nodulin MtN21 /EamA-like transporter family protein
Eucgr.B00670	scaffold_2	8456598	8461492	CUFF.8665	MEU_CUFF.8665	-1.6581	0.00787135	Transcript_8776	Eucgr.B00670	AT1G18550.1	ATP binding microtubule motor family protein
Transcript_24972	scaffold_7	15738945	15739482	CUFF.25234	MEU_CUFF.25234	-1.65628	0.0149575	Transcript_24972	#N/A	0	0
Eucgr.D01597	scaffold_4	29599007	29607529	CUFF.17131	MEU_CUFF.17131	-1.65615	0.0286657	Transcript_16954	Eucgr.D01597	AT1G69550.1	disease resistance protein (TIR-NBS-LRR class)
Eucgr.E03882	scaffold_5	67831843	67834250	CUFF.20775	MEU_CUFF.20775	-1.65614	0.000217637	Transcript_20467	Eucgr.E03882	AT4G17220.1	microtubule-associated proteins 70-5
Eucgr.I01156	scaffold_9	22638985	22642310	CUFF.32130	MEU_CUFF.32130	-1.65577	0.0117424	Transcript_31855	Eucgr.I01156	AT3G19230.1	Leucine-rich repeat (LRR) family protein
Eucgr.B01159	scaffold_2	18397476	18398237	CUFF.9037	MEU_CUFF.9037	-1.6554	0.00456122	Transcript_9124	Eucgr.B01159	AT5G18980.1	ARM repeat superfamily protein
Eucgr.C00422	scaffold_3	7682144	7684579	CUFF.12853	MEU_CUFF.12853	-1.6552	2.17587e-05	Transcript_12860	Eucgr.C00422	AT5G35160.2	Endomembrane protein 70 protein family
Eucgr.H02636	scaffold_8	37009077	37009584	CUFF.29120	MEU_CUFF.29120	-1.65478	0.000368149	Transcript_28774	Eucgr.H02636	AT3G23750.1	Leucine-rich repeat protein kinase family protein
Eucgr.G01880	scaffold_7	34282483	34287237	CUFF.25876	MEU_CUFF.25876	-1.6542	0.00013099	Transcript_25676	Eucgr.G01880	AT4G35300.4	tonoplast monosaccharide transporter2
Eucgr.D01315	scaffold_4	23645682	23651652	CUFF.16958	MEU_CUFF.16958	-1.65403	0.000150204	Transcript_16791	Eucgr.D01315	AT3G21690.1	MATE efflux family protein
Eucgr.A02877	scaffold_1	39170569	39171799	CUFF.2186	MEU_CUFF.2186	-1.65389	0.000214454	Transcript_2298	Eucgr.A02877	AT5G51550.1	EXORDIUM like 3
Eucgr.L02534	scaffold_1016	8145	9771	CUFF.4779	MEU_CUFF.4779	-1.65369	0.000181203	Transcript_4989	Eucgr.L02534	AT1G61800.1	glucose-6-phosphate/phosphate translocator 2
Eucgr.B01456	scaffold_2	23894369	23895270	CUFF.9295	MEU_CUFF.9295	-1.65332	0.00638076	Transcript_9359	Eucgr.B01456	AT5G16250.1	unknown protein; BEST Arabidopsis thaliana protein match is: unknown protein (TAIR:AT3G02640.1); Has 1807 Blast hits to 1807 proteins in 277 species: Archae - 0; Bacteria - 0; Metazoa - 736; Fungi - 347; Plants - 385; Viruses - 0; Other Eukaryotes - 339 (source: NCBI BLink).
Eucgr.C03884	scaffold_3	72654181	72654659	CUFF.15474	MEU_CUFF.15474	-1.65331	0.00645721	Transcript_15420	Eucgr.C03884	AT1G77380.1	amino acid permease 3
Eucgr.E01434	scaffold_5	16349459	16351916	CUFF.19185	MEU_CUFF.19185	-1.65281	2.91309e-05	Transcript_19035	Eucgr.E01434	AT2G45400.1	NAD(P)-binding Rossmann-fold superfamily protein
Transcript_31890	scaffold_9	23035269	23036002	CUFF.32170	MEU_CUFF.32170	-1.65279	0.00239515	Transcript_31890	#N/A	AT5G11510.2	myb domain protein 3r-4
Eucgr.E01168	scaffold_5	12446658	12449781	CUFF.19035	MEU_CUFF.19035	-1.651	0.000156429	Transcript_18853	Eucgr.E01168	AT5G45280.2	Pectinacetylesterase family protein
Eucgr.E01129	scaffold_5	12036449	12037145	CUFF.18955	MEU_CUFF.18955	-1.64956	0.000205532	Transcript_18773	Eucgr.E01129	AT4G10390.1	Protein kinase superfamily protein
Eucgr.A02553	scaffold_1	36043442	36047636	CUFF.2121	MEU_CUFF.2121	-1.64818	1.67857e-05	Transcript_2059	Eucgr.A02553	AT2G35880.1	TPX2 (targeting protein for Xklp2) protein family
Eucgr.K01511	scaffold_11	18210259	18214409	CUFF.6538	MEU_CUFF.6538	-1.64786	8.86488e-05	Transcript_5993	Eucgr.K01511	AT5G20980.2	methionine synthase 3
Eucgr.C00184	scaffold_3	4383959	4385395	CUFF.12578	MEU_CUFF.12578	-1.64741	0.000128199	Transcript_12621	Eucgr.C00184	AT4G25810.1	xyloglucan endotransglycosylase 6
Eucgr.H03540	scaffold_8	52226195	52228708	CUFF.29832	MEU_CUFF.29832	-1.64693	1.97724e-05	Transcript_29553	Eucgr.H03540	AT5G26330.1	Cupredoxin superfamily protein
Eucgr.B02583	scaffold_2	47906427	47908819	CUFF.10792	MEU_CUFF.10792	-1.64692	0.00157306	Transcript_10793	Eucgr.B02583	AT5G23400.1	Leucine-rich repeat (LRR) family protein
Eucgr.B01598	scaffold_2	26951186	26957980	CUFF.9425	MEU_CUFF.9425	-1.64672	0.0178689	Transcript_9493	Eucgr.B01598	AT3G06880.2	Transducin/WD40 repeat-like superfamily protein
Eucgr.H03923	scaffold_8	56994430	56994794	CUFF.30164	MEU_CUFF.30164	-1.64651	0.0105064	Transcript_29960	Eucgr.H03923	AT1G23500.1	GDSL-like Lipase/Acylhydrolase superfamily protein
Eucgr.B01477	scaffold_2	24389715	24393321	CUFF.9321	MEU_CUFF.9321	-1.64573	9.27291e-05	Transcript_9381	Eucgr.B01477	AT3G63430.1	unknown protein; BEST Arabidopsis thaliana protein match is: unknown protein (TAIR:AT1G74160.1); Has 135 Blast hits to 119 proteins in 22 species: Archae - 0; Bacteria - 2; Metazoa - 3; Fungi - 3; Plants - 119; Viruses - 0; Other Eukaryotes - 8 (source: NCBI BLink).
Eucgr.A00972	scaffold_1	15407744	15410240	CUFF.686	MEU_CUFF.686	-1.64567	4.32879e-05	Transcript_708	Eucgr.A00972	AT5G03140.1	Concanavalin A-like lectin protein kinase family protein
Eucgr.F01640	scaffold_6	20804878	20808642	CUFF.22386	MEU_CUFF.22386	-1.64483	1.07664e-05	Transcript_21989	Eucgr.F01640	AT1G19940.1	glycosyl hydrolase 9B5
Eucgr.H04612	scaffold_8	66239466	66240275	CUFF.30719	MEU_CUFF.30719	-1.64441	0.00142489	Transcript_30468	Eucgr.H04612	AT5G60920.1	COBRA-like extracellular glycosyl-phosphatidyl inositol-anchored protein family
Eucgr.C01731	scaffold_3	29213091	29215171	CUFF.13914	MEU_CUFF.13914	-1.64437	4.79076e-05	Transcript_13947	Eucgr.C01731	AT4G32272.2	Nucleotide/sugar transporter family protein
Eucgr.F03515	scaffold_6	43835459	43840371	CUFF.23758	MEU_CUFF.23758	-1.64431	0.000247039	Transcript_23508	Eucgr.F03515	AT4G26690.1	PLC-like phosphodiesterase family protein
Eucgr.H00135	scaffold_8	1263291	1266089	CUFF.27222	MEU_CUFF.27222	-1.64428	2.3462e-05	Transcript_27003	Eucgr.H00135	AT2G33385.2	actin-related protein C2B
Eucgr.B03974	scaffold_2	63600962	63601721	CUFF.12091	MEU_CUFF.12091	-1.64401	2.61269e-05	Transcript_12018	Eucgr.B03974	AT1G09270.2	importin alpha isoform 4
Eucgr.I00378	scaffold_9	7138888	7150092	CUFF.31707	MEU_CUFF.31707	-1.644	1.67857e-05	Transcript_31379	Eucgr.I00378	AT2G22125.1	binding
Eucgr.H00800	scaffold_8	10150848	10152771	CUFF.27622	MEU_CUFF.27622	-1.64387	1.85014e-05	Transcript_27412	Eucgr.H00800	AT2G46650.1	cytochrome B5 isoform C
Eucgr.H04935	scaffold_8	70127622	70128515	CUFF.30938	MEU_CUFF.30938	-1.64337	0.000413445	Transcript_30697	Eucgr.H04935	AT5G64667.1	inflorescence deficient in abscission (IDA)-like 2
Eucgr.J00779	scaffold_10	8226021	8230384	CUFF.2929	MEU_CUFF.2929	-1.64227	8.04313e-05	Transcript_3111	Eucgr.J00779	AT3G57650.1	lysophosphatidyl acyltransferase 2
Eucgr.A00686	scaffold_1	11276904	11279771	CUFF.449	MEU_CUFF.449	-1.64179	0.000776253	Transcript_457	Eucgr.A00686	AT2G38370.1	Plant protein of unknown function (DUF827)
Eucgr.H03293	scaffold_8	48369500	48377143	CUFF.29618	MEU_CUFF.29618	-1.64141	0.000122304	Transcript_29259	Eucgr.H03293	AT5G26850.4	Uncharacterized protein
Eucgr.F00362	scaffold_6	4867283	4868503	CUFF.21369	MEU_CUFF.21369	-1.64101	0.000263372	Transcript_21050	Eucgr.F00362	AT4G08950.1	Phosphate-responsive 1 family protein
Eucgr.D01837	scaffold_4	32399685	32402847	CUFF.17290	MEU_CUFF.17290	-1.64051	0.000769799	Transcript_17096	Eucgr.D01837	AT4G23430.3	NAD(P)-binding Rossmann-fold superfamily protein
Eucgr.A01520	scaffold_1	23683695	23684863	CUFF.1108	MEU_CUFF.1108	-1.63994	1.22401e-05	Transcript_1143	Eucgr.A01520	AT3G52790.1	peptidoglycan-binding LysM domain-containing protein
Eucgr.F00558	scaffold_6	7381624	7382751	CUFF.21517	MEU_CUFF.21517	-1.63912	0.00871327	Transcript_21184	Eucgr.F00558	AT1G20030.2	Pathogenesis-related thaumatin superfamily protein
Eucgr.A01720	scaffold_1	27369037	27370107	CUFF.1253	MEU_CUFF.1253	-1.63896	0.000632925	Transcript_1310	Eucgr.A01720	AT1G01380.1	Homeodomain-like superfamily protein
Eucgr.E03260	scaffold_5	55297207	55300451	CUFF.20327	MEU_CUFF.20327	-1.63866	0.00031382	Transcript_20011	Eucgr.E03260	AT3G15270.1	squamosa promoter binding protein-like 5
Eucgr.F03855	scaffold_6	46776426	46776772	CUFF.24011	MEU_CUFF.24011	-1.63861	0.00054954	Transcript_23778	Eucgr.F03855	AT1G79460.1	Terpenoid cyclases/Protein prenyltransferases superfamily protein
Eucgr.F02743	scaffold_6	37002545	37004137	CUFF.23124	MEU_CUFF.23124	-1.63829	0.00864818	Transcript_22870	Eucgr.F02743	AT1G43800.1	Plant stearoyl-acyl-carrier-protein desaturase family protein
Eucgr.B03617	scaffold_2	60624831	60627206	CUFF.11629	MEU_CUFF.11629	-1.638	1.01795e-05	Transcript_11688	Eucgr.B03617	AT3G13620.1	Amino acid permease family protein
Transcript_7906	scaffold_1398	22	1554	CUFF.7738	MEU_CUFF.7738	-1.63636	0.0318595	Transcript_7906	#N/A	AT3G51950.2	Zinc finger (CCCH-type) family protein / RNA recognition motif (RRM)-containing protein
Eucgr.B03617	scaffold_2	60624969	60627206	CUFF.11630	MEU_CUFF.11630	-1.63599	1.04221e-05	Transcript_11689	Eucgr.B03617	AT3G13620.1	Amino acid permease family protein
Eucgr.E00471	scaffold_5	4460045	4462670	CUFF.18570	MEU_CUFF.18570	-1.6359	6.37895e-05	Transcript_18375	Eucgr.E00471	AT4G00110.1	UDP-D-glucuronate 4-epimerase 3
Eucgr.G01769	scaffold_7	32594083	32597427	CUFF.25778	MEU_CUFF.25778	-1.63406	0.00393989	Transcript_25489	Eucgr.G01769	AT2G21050.1	like AUXIN RESISTANT 2
Eucgr.K02293	scaffold_11	30059813	30064672	CUFF.6435	MEU_CUFF.6435	-1.63376	5.08462e-05	Transcript_6622	Eucgr.K02293	AT1G14670.1	Endomembrane protein 70 protein family
Eucgr.G03140	scaffold_7	49853350	49857725	CUFF.26809	MEU_CUFF.26809	-1.63292	0.000176172	Transcript_26587	Eucgr.G03140	AT3G56370.1	Leucine-rich repeat protein kinase family protein
Eucgr.K03516	scaffold_11	44246000	44247915	CUFF.7345	MEU_CUFF.7345	-1.63209	9.68111e-05	Transcript_7539	Eucgr.K03516	AT3G62660.1	galacturonosyltransferase-like 7
Eucgr.C00450	scaffold_3	7961819	7963515	CUFF.12811	MEU_CUFF.12811	-1.63116	0.000965051	Transcript_12868	Eucgr.C00450	AT2G12646.1	PLATZ transcription factor family protein
Eucgr.B00370	scaffold_2	5039241	5042553	CUFF.8462	MEU_CUFF.8462	-1.62994	2.09905e-05	Transcript_8614	Eucgr.B00370	AT1G27500.1	Tetratricopeptide repeat (TPR)-like superfamily protein
Eucgr.J01844	scaffold_10	24500186	24503997	CUFF.3849	MEU_CUFF.3849	-1.62955	2.09238e-05	Transcript_3996	Eucgr.J01844	AT2G30490.1	cinnamate-4-hydroxylase
Eucgr.D01174	scaffold_4	21442714	21443829	CUFF.16864	MEU_CUFF.16864	-1.62897	0.0297615	Transcript_16725	Eucgr.D01174	AT5G38610.1	Plant invertase/pectin methylesterase inhibitor superfamily protein
Transcript_31512	scaffold_9	13190665	13191379	CUFF.31785	MEU_CUFF.31785	-1.6285	9.75621e-05	Transcript_31512	#N/A	AT5G57970.2	DNA glycosylase superfamily protein
Transcript_25419	scaffold_7	31026785	31027657	CUFF.25714	MEU_CUFF.25714	-1.62834	6.76638e-05	Transcript_25419	#N/A	0	0
Eucgr.I01028	scaffold_9	21250507	21251513	CUFF.32044	MEU_CUFF.32044	-1.62779	0.00121539	Transcript_31767	Eucgr.I01028	AT2G23690.1	unknown protein; FUNCTIONS IN: molecular_function unknown; INVOLVED IN: N-terminal protein myristoylation; LOCATED IN: cellular_component unknown; EXPRESSED IN: 7 plant structures; EXPRESSED DURING: petal differentiation and expansion stage; BEST Arabidopsis thaliana protein match is: unknown protein (TAIR:AT4G37240.1); Has 243 Blast hits to 243 proteins in 15 species: Archae - 0; Bacteria - 0; M…
Eucgr.B00048	scaffold_2	1107400	1110340	CUFF.8191	MEU_CUFF.8191	-1.62747	0.000170361	Transcript_8284	Eucgr.B00048	AT1G72210.1	basic helix-loop-helix (bHLH) DNA-binding superfamily protein
Eucgr.F01584	scaffold_6	20178962	20181517	CUFF.22662	MEU_CUFF.22662	-1.62734	3.50409e-05	Transcript_21938	Eucgr.F01584	AT1G75290.1	NAD(P)-binding Rossmann-fold superfamily protein
Eucgr.G02621	scaffold_7	44532080	44540146	CUFF.26424	MEU_CUFF.26424	-1.62645	0.000152583	Transcript_26159	Eucgr.G02621	AT5G23430.1	Transducin/WD40 repeat-like superfamily protein
Eucgr.L00714	scaffold_53	45827	49454	CUFF.21100	MEU_CUFF.21100	-1.62634	4.72472e-05	Transcript_20792	Eucgr.L00714	AT5G45470.1	Protein of unknown function (DUF594)
Eucgr.F02135	scaffold_6	28899262	28918682	CUFF.22663	MEU_CUFF.22663	-1.62633	6.47425e-05	Transcript_22366	Eucgr.F02135	AT4G24580.1	Rho GTPase activation protein (RhoGAP) with PH domain
Eucgr.K03590	scaffold_11	45151524	45169188	CUFF.7418	MEU_CUFF.7418	-1.62566	2.6379e-05	Transcript_7603	Eucgr.K03590	AT2G20190.1	CLIP-associated protein
Eucgr.J01267	scaffold_10	14387735	14388715	CUFF.3340	MEU_CUFF.3340	-1.62546	0.00444773	Transcript_3545	Eucgr.J01267	AT1G54140.1	TATA binding protein associated factor 21kDa subunit
Eucgr.J01423	scaffold_10	17767011	17770438	CUFF.3501	MEU_CUFF.3501	-1.62538	0.000489145	Transcript_3705	Eucgr.J01423	AT3G18410.2	Complex I subunit NDUFS6
Eucgr.F01225	scaffold_6	15492227	15492669	CUFF.21953	MEU_CUFF.21953	-1.62538	0.00194858	Transcript_21589	Eucgr.F01225	AT1G53300.1	tetratricopetide-repeat thioredoxin-like 1
Eucgr.K03129	scaffold_11	39929419	39931729	CUFF.7025	MEU_CUFF.7025	-1.6251	0.00123083	Transcript_7216	Eucgr.K03129	AT3G53780.2	RHOMBOID-like protein 4
Eucgr.E04111	scaffold_5	70294739	70297234	CUFF.20888	MEU_CUFF.20888	-1.62481	3.36325e-05	Transcript_20608	Eucgr.E04111	AT2G33460.1	ROP-interactive CRIB motif-containing protein 1
Eucgr.J02392	scaffold_10	29800688	29801055	CUFF.4156	MEU_CUFF.4156	-1.62434	0.00566812	Transcript_4373	Eucgr.J02392	AT5G66320.2	GATA transcription factor 5
Eucgr.G00872	scaffold_7	15422479	15426071	CUFF.25222	MEU_CUFF.25222	-1.62392	0.000499587	Transcript_24961	Eucgr.G00872	AT5G39420.1	CDC2C
Eucgr.H03968	scaffold_8	57702127	57703769	CUFF.30213	MEU_CUFF.30213	-1.62293	0.000393494	Transcript_30016	Eucgr.H03968	AT3G16800.1	Protein phosphatase 2C family protein
Eucgr.K03254	scaffold_11	41312735	41318079	CUFF.7136	MEU_CUFF.7136	-1.62266	3.93515e-05	Transcript_7332	Eucgr.K03254	AT1G03900.1	non-intrinsic ABC protein 4
Eucgr.I02780	scaffold_9	38735913	38738390	CUFF.33388	MEU_CUFF.33388	-1.62185	3.07346e-05	Transcript_33177	Eucgr.I02780	AT1G57765.2	unknown protein; FUNCTIONS IN: molecular_function unknown; INVOLVED IN: biological_process unknown; LOCATED IN: endomembrane system; BEST Arabidopsis thaliana protein match is: unknown protein (TAIR:AT1G09645.1).
Eucgr.C03050	scaffold_3	57465370	57468892	CUFF.14883	MEU_CUFF.14883	-1.62131	3.15984e-05	Transcript_14872	Eucgr.C03050	AT2G26100.1	Galactosyltransferase family protein
Eucgr.K02815	scaffold_11	36161622	36164463	CUFF.6797	MEU_CUFF.6797	-1.62094	1.67857e-05	Transcript_6994	Eucgr.K02815	AT5G50130.1	NAD(P)-binding Rossmann-fold superfamily protein
Eucgr.A02383	scaffold_1	34593764	34597684	CUFF.1793	MEU_CUFF.1793	-1.62089	0.000112943	Transcript_1900	Eucgr.A02383	AT2G41890.1	curculin-like (mannose-binding) lectin family protein / PAN domain-containing protein
Eucgr.J00381	scaffold_10	3740692	3744042	CUFF.2608	MEU_CUFF.2608	-1.62055	0.000820147	Transcript_2764	Eucgr.J00381	AT3G45010.1	serine carboxypeptidase-like 48
Eucgr.H02307	scaffold_8	30925507	30930305	CUFF.28878	MEU_CUFF.28878	-1.62021	6.07644e-05	Transcript_28517	Eucgr.H02307	AT3G49880.1	glycosyl hydrolase family protein 43
Eucgr.H02960	scaffold_8	43220167	43221150	CUFF.29367	MEU_CUFF.29367	-1.62015	0.025884	Transcript_29007	Eucgr.H02960	AT5G44020.1	HAD superfamily, subfamily IIIB acid phosphatase
Eucgr.D02333	scaffold_4	37213059	37216261	CUFF.17667	MEU_CUFF.17667	-1.62007	1.93858e-05	Transcript_17469	Eucgr.D02333	AT2G46225.2	ABI-1-like 1
Eucgr.H02586	scaffold_8	36227896	36230343	CUFF.29072	MEU_CUFF.29072	-1.61926	0.00140784	Transcript_28704	Eucgr.H02586	AT1G60460.3	unknown protein; FUNCTIONS IN: molecular_function unknown; INVOLVED IN: biological_process unknown; LOCATED IN: endomembrane system; EXPRESSED IN: 6 plant structures; EXPRESSED DURING: petal differentiation and expansion stage, E expanded cotyledon stage, D bilateral stage; Has 35333 Blast hits to 34131 proteins in 2444 species: Archae - 798; Bacteria - 22429; Metazoa - 974; Fungi - 991; Plants -…
Eucgr.C00103	scaffold_3	3693253	3695893	CUFF.12532	MEU_CUFF.12532	-1.61749	0.000325963	Transcript_12569	Eucgr.C00103	AT4G26020.2	unknown protein; FUNCTIONS IN: molecular_function unknown; INVOLVED IN: biological_process unknown; LOCATED IN: cellular_component unknown; EXPRESSED IN: embryo, flower, seed; EXPRESSED DURING: petal differentiation and expansion stage, E expanded cotyledon stage, D bilateral stage.
Eucgr.G02511	scaffold_7	43567375	43576911	CUFF.26333	MEU_CUFF.26333	-1.61689	0.000101841	Transcript_26086	Eucgr.G02511	AT1G69710.1	Regulator of chromosome condensation (RCC1) family with FYVE zinc finger domain
Eucgr.K01046	scaffold_11	13198918	13200836	CUFF.5468	MEU_CUFF.5468	-1.61617	0.000129309	Transcript_5671	Eucgr.K01046	AT2G33810.1	squamosa promoter binding protein-like 3
Eucgr.J01837	scaffold_10	24415872	24419042	CUFF.3766	MEU_CUFF.3766	-1.61572	7.32716e-05	Transcript_3955	Eucgr.J01837	AT3G19850.1	Phototropic-responsive NPH3 family protein
Eucgr.B02170	scaffold_2	42872372	42890286	CUFF.10372	MEU_CUFF.10372	-1.61431	0.000126385	Transcript_10303	Eucgr.B02170	AT5G18410.3	transcription activators
Eucgr.F02727	scaffold_6	36896241	36900130	CUFF.23115	MEU_CUFF.23115	-1.61429	0.000612714	Transcript_22840	Eucgr.F02727	AT3G24240.1	Leucine-rich repeat receptor-like protein kinase family protein
Eucgr.J00379	scaffold_10	3732277	3735057	CUFF.2598	MEU_CUFF.2598	-1.61333	0.000460288	Transcript_2751	Eucgr.J00379	AT2G28100.1	alpha-L-fucosidase 1
Eucgr.F03095	scaffold_6	40324864	40328843	CUFF.23418	MEU_CUFF.23418	-1.61327	3.975e-05	Transcript_23157	Eucgr.F03095	AT5G11730.1	Core-2/I-branching beta-1,6-N-acetylglucosaminyltransferase family protein
Eucgr.E00642	scaffold_5	6119208	6119807	CUFF.18656	MEU_CUFF.18656	-1.61249	0.000218383	Transcript_18480	Eucgr.E00642	AT1G63850.1	BTB/POZ domain-containing protein
Eucgr.I02604	scaffold_9	37459580	37460991	CUFF.33245	MEU_CUFF.33245	-1.61231	4.18494e-05	Transcript_33034	Eucgr.I02604	AT1G18265.1	Protein of unknown function, DUF593
Eucgr.C00812	scaffold_3	13395464	13396133	CUFF.13115	MEU_CUFF.13115	-1.61065	0.0169585	Transcript_13167	Eucgr.C00812	AT5G60360.3	aleurain-like protease
Eucgr.K02567	scaffold_11	33136340	33137975	CUFF.6611	MEU_CUFF.6611	-1.61039	0.000141324	Transcript_6811	Eucgr.K02567	AT3G15040.1	Protein of unknown function, DUF584
Eucgr.J01790	scaffold_10	23920068	23921196	CUFF.3730	MEU_CUFF.3730	-1.60969	0.0322135	Transcript_3917	Eucgr.J01790	AT1G55230.1	Family of unknown function (DUF716)
Eucgr.B01003	scaffold_2	14595971	14601573	CUFF.8918	MEU_CUFF.8918	-1.60856	0.000396649	Transcript_9011	Eucgr.B01003	AT1G60710.1	NAD(P)-linked oxidoreductase superfamily protein
Eucgr.F03546	scaffold_6	44027142	44030893	CUFF.23777	MEU_CUFF.23777	-1.60812	0.000156942	Transcript_23536	Eucgr.F03546	AT4G35240.2	Protein of unknown function (DUF630 and DUF632)
Eucgr.C03447	scaffold_3	64920355	64921038	CUFF.15213	MEU_CUFF.15213	-1.60766	0.000559245	Transcript_15163	Eucgr.C03447	AT5G54070.1	heat shock transcription factor A9
Eucgr.E03356	scaffold_5	57130050	57131955	CUFF.20389	MEU_CUFF.20389	-1.60758	0.000109682	Transcript_20092	Eucgr.E03356	AT1G11070.1	BEST Arabidopsis thaliana protein match is: Hydroxyproline-rich glycoprotein family protein (TAIR:AT1G61080.1); Has 579 Blast hits to 567 proteins in 152 species: Archae - 0; Bacteria - 68; Metazoa - 159; Fungi - 113; Plants - 172; Viruses - 0; Other Eukaryotes - 67 (source: NCBI BLink).
Eucgr.G03004	scaffold_7	48692292	48695549	CUFF.26691	MEU_CUFF.26691	-1.60683	0.00515598	Transcript_26457	Eucgr.G03004	AT5G02010.1	RHO guanyl-nucleotide exchange factor 7
Eucgr.L03186	scaffold_2224	4506	6815	CUFF.12102	MEU_CUFF.12102	-1.60633	5.83274e-05	Transcript_12164	Eucgr.L03186	AT3G08550.1	elongation defective 1 protein / ELD1 protein
Eucgr.B02509	scaffold_2	47207507	47214862	CUFF.10735	MEU_CUFF.10735	-1.60624	0.000111848	Transcript_10705	Eucgr.B02509	AT2G28320.1	Pleckstrin homology (PH) and lipid-binding START domains-containing protein
Transcript_28603	scaffold_8	33033484	33034987	CUFF.28962	MEU_CUFF.28962	-1.60601	0.00696828	Transcript_28603	#N/A	AT4G27520.1	early nodulin-like protein 2
Eucgr.J01079	scaffold_10	11780723	11784842	CUFF.3209	MEU_CUFF.3209	-1.60595	0.000114744	Transcript_3381	Eucgr.J01079	AT3G53260.1	phenylalanine ammonia-lyase 2
Eucgr.C04239	scaffold_3	77568724	77570442	CUFF.15747	MEU_CUFF.15747	-1.60579	0.000159173	Transcript_15683	Eucgr.C04239	AT5G20230.1	blue-copper-binding protein
Eucgr.D02464	scaffold_4	39057608	39059788	CUFF.17784	MEU_CUFF.17784	-1.60522	0.000115725	Transcript_17598	Eucgr.D02464	AT4G00110.1	UDP-D-glucuronate 4-epimerase 3
Eucgr.G02932	scaffold_7	47965313	47968024	CUFF.26658	MEU_CUFF.26658	-1.60468	0.000109194	Transcript_26446	Eucgr.G02932	AT3G53750.1	actin 3
Eucgr.H02678	scaffold_8	37858250	37860760	CUFF.29406	MEU_CUFF.29406	-1.60449	0.000101597	Transcript_28814	Eucgr.H02678	AT4G13940.3	S-adenosyl-L-homocysteine hydrolase
Eucgr.E00053	scaffold_5	484458	491408	CUFF.18270	MEU_CUFF.18270	-1.60349	6.74561e-05	Transcript_18065	Eucgr.E00053	AT5G42080.1	dynamin-like protein
Eucgr.B02572	scaffold_2	47812675	47814551	CUFF.10775	MEU_CUFF.10775	-1.60334	0.00864818	#N/A	Eucgr.B02572	AT1G70140.1	formin 8
Eucgr.F02628	scaffold_6	35891122	35894379	CUFF.23021	MEU_CUFF.23021	-1.60226	0.0196319	Transcript_22742	Eucgr.F02628	AT1G34355.1	forkhead-associated (FHA) domain-containing protein
Eucgr.G02469	scaffold_7	43237463	43240530	CUFF.26289	MEU_CUFF.26289	-1.60212	0.000965051	Transcript_26022	Eucgr.G02469	AT1G13960.2	WRKY DNA-binding protein 4
Eucgr.C00827	scaffold_3	13597484	13598042	CUFF.13130	MEU_CUFF.13130	-1.60167	0.00113219	Transcript_13178	Eucgr.C00827	AT1G31812.1	acyl-CoA-binding protein 6
Eucgr.C01361	scaffold_3	21818772	21822902	CUFF.13524	MEU_CUFF.13524	-1.60069	0.00256043	Transcript_13588	Eucgr.C01361	0	0
Eucgr.B03894	scaffold_2	62836333	62838348	CUFF.11857	MEU_CUFF.11857	-1.59903	0.00060792	Transcript_11927	Eucgr.B03894	AT2G27820.1	prephenate dehydratase 1
Eucgr.C02576	scaffold_3	49347285	49350318	CUFF.14581	MEU_CUFF.14581	-1.59894	4.18494e-05	Transcript_14511	Eucgr.C02576	AT5G58000.1	Reticulon family protein
Eucgr.F00363	scaffold_6	4883110	4884091	CUFF.21371	MEU_CUFF.21371	-1.59769	0.000124861	Transcript_21045	Eucgr.F00363	AT4G08950.1	Phosphate-responsive 1 family protein
Eucgr.F02443	scaffold_6	34034040	34035460	CUFF.22883	MEU_CUFF.22883	-1.59755	0.0444829	Transcript_22595	Eucgr.F02443	AT1G78060.1	Glycosyl hydrolase family protein
Eucgr.B03974	scaffold_2	63597085	63600402	CUFF.12089	MEU_CUFF.12089	-1.59737	3.19515e-05	Transcript_12020	Eucgr.B03974	AT1G09270.2	importin alpha isoform 4
Eucgr.H00442	scaffold_8	5871638	5872542	CUFF.27379	MEU_CUFF.27379	-1.5973	0.00117809	Transcript_27184	Eucgr.H00442	AT2G43060.1	ILI1 binding bHLH 1
Transcript_1315	scaffold_1	27496402	27497547	CUFF.1259	MEU_CUFF.1259	-1.59673	0.000219435	Transcript_1315	#N/A	AT3G22070.1	proline-rich family protein
Eucgr.D00645	scaffold_4	11702129	11704877	CUFF.16555	MEU_CUFF.16555	-1.59467	0.00175648	Transcript_16411	Eucgr.D00645	AT4G02340.1	alpha/beta-Hydrolases superfamily protein
Eucgr.H05032	scaffold_8	72058632	72060668	CUFF.31039	MEU_CUFF.31039	-1.59362	4.6504e-05	Transcript_30797	Eucgr.H05032	AT5G26667.3	P-loop containing nucleoside triphosphate hydrolases superfamily protein
Eucgr.B03974	scaffold_2	63596908	63600402	CUFF.12088	MEU_CUFF.12088	-1.59334	3.37592e-05	Transcript_12019	Eucgr.B03974	AT1G09270.2	importin alpha isoform 4
Eucgr.K03060	scaffold_11	38864991	38865679	CUFF.6984	MEU_CUFF.6984	-1.59273	0.000592368	Transcript_7185	Eucgr.K03060	AT2G37750.1	unknown protein; Has 21 Blast hits to 21 proteins in 7 species: Archae - 0; Bacteria - 0; Metazoa - 0; Fungi - 0; Plants - 21; Viruses - 0; Other Eukaryotes - 0 (source: NCBI BLink).
Eucgr.B03892	scaffold_2	62817334	62818679	CUFF.11847	MEU_CUFF.11847	-1.59123	0.000958423	Transcript_11918	Eucgr.B03892	AT2G27770.1	Plant protein of unknown function (DUF868)
Eucgr.J01413	scaffold_10	17653298	17656800	CUFF.3510	MEU_CUFF.3510	-1.5905	0.000193435	Transcript_3739	Eucgr.J01413	AT3G02250.1	O-fucosyltransferase family protein
Eucgr.G00890	scaffold_7	15714263	15720451	CUFF.25229	MEU_CUFF.25229	-1.59038	0.000111848	Transcript_24998	Eucgr.G00890	AT3G18990.1	AP2/B3-like transcriptional factor family protein
Eucgr.A01160	scaffold_1	18041770	18050186	CUFF.823	MEU_CUFF.823	-1.59004	9.26484e-05	Transcript_867	Eucgr.A01160	AT3G09740.1	syntaxin of plants 71
Eucgr.K00918	scaffold_11	11194237	11195006	CUFF.5399	MEU_CUFF.5399	-1.58974	0.000284438	Transcript_5600	Eucgr.K00918	AT4G05020.2	NAD(P)H dehydrogenase B2
Eucgr.K02253	scaffold_11	29723215	29724774	CUFF.6381	MEU_CUFF.6381	-1.58948	0.000301367	Transcript_6564	Eucgr.K02253	AT5G38780.1	S-adenosyl-L-methionine-dependent methyltransferases superfamily protein
Eucgr.J01098	scaffold_10	12097468	12102529	CUFF.3208	MEU_CUFF.3208	-1.58763	3.07035e-05	Transcript_3400	Eucgr.J01098	AT3G07950.1	rhomboid protein-related
Eucgr.J01505	scaffold_10	19469307	19473161	CUFF.3570	MEU_CUFF.3570	-1.58751	0.000326543	Transcript_3753	Eucgr.J01505	AT1G67040.1	unknown protein; FUNCTIONS IN: molecular_function unknown; INVOLVED IN: biological_process unknown; LOCATED IN: cellular_component unknown; EXPRESSED IN: 20 plant structures; EXPRESSED DURING: 11 growth stages; BEST Arabidopsis thaliana protein match is: unknown protein (TAIR:AT5G26910.3); Has 89 Blast hits to 84 proteins in 15 species: Archae - 0; Bacteria - 0; Metazoa - 5; Fungi - 2; Plants - 8…
Eucgr.K02463	scaffold_11	31996843	32002033	CUFF.6534	MEU_CUFF.6534	-1.58689	0.000106783	Transcript_6728	Eucgr.K02463	AT2G02800.2	protein kinase 2B
Eucgr.D02345	scaffold_4	37325242	37326789	CUFF.17651	MEU_CUFF.17651	-1.5855	0.000129619	Transcript_17476	Eucgr.D02345	AT2G16070.2	plastid division2
Eucgr.K02993	scaffold_11	38087119	38088676	CUFF.6955	MEU_CUFF.6955	-1.58545	0.00348147	Transcript_7146	Eucgr.K02993	AT2G45960.2	plasma membrane intrinsic protein 1B
Eucgr.D01312	scaffold_4	23615114	23616425	CUFF.16950	MEU_CUFF.16950	-1.58507	0.00111527	Transcript_16782	Eucgr.D01312	AT3G21690.1	MATE efflux family protein
Eucgr.H04381	scaffold_8	62993797	63001388	CUFF.30552	MEU_CUFF.30552	-1.58504	8.0837e-05	Transcript_30269	Eucgr.H04381	AT3G04810.2	NIMA-related kinase 2
Eucgr.H00092	scaffold_8	887891	893107	CUFF.27196	MEU_CUFF.27196	-1.5849	0.000197687	Transcript_26966	Eucgr.H00092	AT1G04690.1	potassium channel beta subunit 1
Eucgr.C00742	scaffold_3	12558816	12560085	CUFF.13055	MEU_CUFF.13055	-1.58462	0.000678128	Transcript_13111	Eucgr.C00742	AT1G72510.2	Protein of unknown function (DUF1677)
Eucgr.E01780	scaffold_5	23175099	23180060	CUFF.19362	MEU_CUFF.19362	-1.58338	6.67514e-05	Transcript_19171	Eucgr.E01780	AT3G03520.1	non-specific phospholipase C3
Transcript_14888	scaffold_3	58231692	58233683	CUFF.14919	MEU_CUFF.14919	-1.58336	0.00362809	Transcript_14888	#N/A	AT5G52800.3	DNA primases
Eucgr.C00732	scaffold_3	12486578	12488435	CUFF.13049	MEU_CUFF.13049	-1.58294	0.00462278	Transcript_13104	Eucgr.C00732	AT2G26330.1	Leucine-rich receptor-like protein kinase family protein
Eucgr.H02584	scaffold_8	36224487	36227232	CUFF.29181	MEU_CUFF.29181	-1.58252	0.000101172	Transcript_28712	Eucgr.H02584	AT1G60470.1	galactinol synthase 4
Unique_MEU_433	scaffold_8	15583173	15584869	CUFF.27957	MEU_CUFF.27957	-1.58181	0.000486968	#N/A	#N/A	AT1G06620.1	2-oxoglutarate (2OG) and Fe(II)-dependent oxygenase superfamily protein
Eucgr.D00882	scaffold_4	16194077	16196301	CUFF.16715	MEU_CUFF.16715	-1.58111	0.00108294	Transcript_16557	Eucgr.D00882	AT4G27270.1	Quinone reductase family protein
Eucgr.I02488	scaffold_9	35771733	35778752	CUFF.33173	MEU_CUFF.33173	-1.58074	0.000146484	Transcript_32932	Eucgr.I02488	AT4G36870.2	BEL1-like homeodomain 2
Transcript_1926	scaffold_1	34950460	34951568	CUFF.1836	MEU_CUFF.1836	-1.58037	0.00562131	Transcript_1926	#N/A	AT2G07750.1	DEA(D/H)-box RNA helicase family protein
Eucgr.B00966	scaffold_2	13918550	13919791	CUFF.8896	MEU_CUFF.8896	-1.58028	0.0293679	Transcript_8985	Eucgr.B00966	AT4G09775.1	BEST Arabidopsis thaliana protein match is: Ribonuclease H-like superfamily protein (TAIR:AT2G02650.1); Has 30201 Blast hits to 17322 proteins in 780 species: Archae - 12; Bacteria - 1396; Metazoa - 17338; Fungi - 3422; Plants - 5037; Viruses - 0; Other Eukaryotes - 2996 (source: NCBI BLink).
Eucgr.H04721	scaffold_8	67624948	67631265	CUFF.30846	MEU_CUFF.30846	-1.57985	8.02258e-05	Transcript_30596	Eucgr.H04721	AT4G38050.1	Xanthine/uracil permease family protein
Eucgr.H02789	scaffold_8	40075677	40081627	CUFF.29290	MEU_CUFF.29290	-1.57984	3.59338e-05	Transcript_28902	Eucgr.H02789	AT4G13700.1	purple acid phosphatase 23
Eucgr.L02894	scaffold_1582	4266	7833	CUFF.7890	MEU_CUFF.7890	-1.57964	0.000256964	Transcript_8018	Eucgr.L02894	AT1G61800.1	glucose-6-phosphate/phosphate translocator 2
Eucgr.J03065	scaffold_10	37713695	37715858	CUFF.4639	MEU_CUFF.4639	-1.57923	0.000262259	Transcript_4844	Eucgr.J03065	AT3G15850.1	fatty acid desaturase 5
Eucgr.H02618	scaffold_8	36677236	36680616	CUFF.29103	MEU_CUFF.29103	-1.57916	0.00335109	Transcript_28751	Eucgr.H02618	AT3G28040.1	Leucine-rich receptor-like protein kinase family protein
Eucgr.G02333	scaffold_7	41707065	41709252	CUFF.26221	MEU_CUFF.26221	-1.57905	0.000111443	Transcript_25920	Eucgr.G02333	AT1G68585.1	unknown protein; Has 23 Blast hits to 23 proteins in 6 species: Archae - 0; Bacteria - 0; Metazoa - 0; Fungi - 0; Plants - 23; Viruses - 0; Other Eukaryotes - 0 (source: NCBI BLink).
Eucgr.B03009	scaffold_2	55065027	55066841	CUFF.11152	MEU_CUFF.11152	-1.5789	0.0051757	Transcript_11149	Eucgr.B03009	AT3G11930.3	Adenine nucleotide alpha hydrolases-like superfamily protein
Eucgr.H02584	scaffold_8	36224487	36226866	CUFF.29180	MEU_CUFF.29180	-1.57862	8.26539e-05	Transcript_28711	Eucgr.H02584	AT1G60470.1	galactinol synthase 4
Eucgr.D01413	scaffold_4	25220547	25222881	CUFF.17194	MEU_CUFF.17194	-1.5782	0.00065184	Transcript_16903	Eucgr.D01413	AT3G44340.2	clone eighty-four
Eucgr.G02909	scaffold_7	47608483	47610394	CUFF.26622	MEU_CUFF.26622	-1.57816	0.0203889	#N/A	Eucgr.G02909	AT5G59790.1	Domain of unknown function (DUF966)
Eucgr.J02322	scaffold_10	29177915	29179508	CUFF.4120	MEU_CUFF.4120	-1.57798	0.000423627	Transcript_4342	Eucgr.J02322	AT5G14180.1	Myzus persicae-induced lipase 1
Transcript_9175	scaffold_2	18696110	18698915	CUFF.9058	MEU_CUFF.9058	-1.57714	0.00114135	Transcript_9175	#N/A	AT5G18960.1	FAR1-related sequence 12
Transcript_9174	scaffold_2	18696110	18698894	CUFF.9057	MEU_CUFF.9057	-1.57714	0.00114135	Transcript_9174	#N/A	AT5G18960.1	FAR1-related sequence 12
Transcript_16876	scaffold_4	25315166	25316579	CUFF.17027	MEU_CUFF.17027	-1.57662	0.000185463	Transcript_16876	#N/A	AT5G09760.1	Plant invertase/pectin methylesterase inhibitor superfamily
Eucgr.I01994	scaffold_9	29672101	29675215	CUFF.32821	MEU_CUFF.32821	-1.57641	3.96952e-05	Transcript_32561	Eucgr.I01994	AT3G29200.1	chorismate mutase 1
Transcript_24526	scaffold_7	5785843	5786281	CUFF.24785	MEU_CUFF.24785	-1.57579	0.00439135	Transcript_24526	#N/A	AT2G34320.1	Polynucleotidyl transferase, ribonuclease H-like superfamily protein
Eucgr.E01131	scaffold_5	12050769	12052691	CUFF.18956	MEU_CUFF.18956	-1.57566	7.57397e-05	Transcript_18781	Eucgr.E01131	AT4G10390.1	Protein kinase superfamily protein
Transcript_26247	scaffold_7	45593499	45593721	CUFF.26493	MEU_CUFF.26493	-1.57555	0.00572853	Transcript_26247	#N/A	AT5G04310.1	Pectin lyase-like superfamily protein
Eucgr.B03818	scaffold_2	62282236	62283105	CUFF.11785	MEU_CUFF.11785	-1.57517	0.00617289	Transcript_11848	Eucgr.B03818	AT2G36026.1	Ovate family protein
Eucgr.B03752	scaffold_2	61788824	61794001	CUFF.11717	MEU_CUFF.11717	-1.57474	0.000610196	Transcript_11794	Eucgr.B03752	AT2G26800.2	Aldolase superfamily protein
Eucgr.D00003	scaffold_4	57289	60131	CUFF.16104	MEU_CUFF.16104	-1.57456	0.000184317	Transcript_16012	Eucgr.D00003	AT4G20140.1	Leucine-rich repeat transmembrane protein kinase
Eucgr.G02306	scaffold_7	41402553	41403417	CUFF.26169	MEU_CUFF.26169	-1.57399	0.00481307	Transcript_25892	Eucgr.G02306	AT1G68350.1	unknown protein; FUNCTIONS IN: molecular_function unknown; INVOLVED IN: biological_process unknown; LOCATED IN: mitochondrion; Has 20 Blast hits to 20 proteins in 7 species: Archae - 0; Bacteria - 0; Metazoa - 0; Fungi - 0; Plants - 20; Viruses - 0; Other Eukaryotes - 0 (source: NCBI BLink).
Eucgr.G01596	scaffold_7	28412797	28415703	CUFF.25677	MEU_CUFF.25677	-1.57381	4.12344e-05	Transcript_25378	Eucgr.G01596	AT2G30720.1	Thioesterase/thiol ester dehydrase-isomerase superfamily protein
Transcript_24382	scaffold_7	45030	45693	CUFF.24645	MEU_CUFF.24645	-1.57242	6.9397e-05	Transcript_24382	#N/A	AT3G14770.1	Nodulin MtN3 family protein
Transcript_14886	scaffold_3	58239109	58241099	CUFF.14923	MEU_CUFF.14923	-1.5721	0.00109593	Transcript_14886	#N/A	AT5G52800.3	DNA primases
Eucgr.D02291	scaffold_4	36874015	36881449	CUFF.17624	MEU_CUFF.17624	-1.57036	8.98462e-05	Transcript_17594	Eucgr.D02291	AT4G00440.3	Protein of unknown function (DUF3741)
Eucgr.A01171	scaffold_1	18193366	18197983	CUFF.825	MEU_CUFF.825	-1.56943	0.00013061	Transcript_868	Eucgr.A01171	AT5G03040.3	IQ-domain 2
Eucgr.E01574	scaffold_5	19141540	19144278	CUFF.19236	MEU_CUFF.19236	-1.56905	0.000137602	Transcript_19062	Eucgr.E01574	AT3G60380.1	FUNCTIONS IN: molecular_function unknown; INVOLVED IN: biological_process unknown; LOCATED IN: cellular_component unknown; EXPRESSED IN: 24 plant structures; EXPRESSED DURING: 13 growth stages; BEST Arabidopsis thaliana protein match is: hydroxyproline-rich glycoprotein family protein (TAIR:AT4G16790.1); Has 6102 Blast hits to 3981 proteins in 424 species: Archae - 6; Bacteria - 372; Metazoa - 26…
Transcript_17611	scaffold_4	39461392	39461966	CUFF.17797	MEU_CUFF.17797	-1.56658	0.0336486	Transcript_17611	#N/A	AT5G56030.2	heat shock protein 81-2
Eucgr.L00763	scaffold_62	22671	24788	CUFF.24545	MEU_CUFF.24545	-1.56598	0.000113418	Transcript_24302	Eucgr.L00763	AT1G17840.1	white-brown complex homolog protein 11
Eucgr.K02948	scaffold_11	37592233	37596480	CUFF.6912	MEU_CUFF.6912	-1.56586	0.00141967	Transcript_7109	Eucgr.K02948	AT3G51660.1	Tautomerase/MIF superfamily protein
Eucgr.H04787	scaffold_8	68250912	68254078	CUFF.30932	MEU_CUFF.30932	-1.56479	0.00043073	Transcript_30662	Eucgr.H04787	AT5G10220.1	annexin 6
Eucgr.A01815	scaffold_1	28456167	28459206	CUFF.1347	MEU_CUFF.1347	-1.56393	0.000153957	Transcript_1400	Eucgr.A01815	AT5G56170.1	LORELEI-LIKE-GPI-ANCHORED PROTEIN 1
Eucgr.I02302	scaffold_9	33592492	33594709	CUFF.33010	MEU_CUFF.33010	-1.56348	0.000690338	Transcript_32764	Eucgr.I02302	AT4G35790.2	phospholipase D delta
Eucgr.B02706	scaffold_2	49788601	49789381	CUFF.10906	MEU_CUFF.10906	-1.5634	0.000206055	Transcript_10910	Eucgr.B02706	AT2G37750.1	unknown protein; Has 21 Blast hits to 21 proteins in 7 species: Archae - 0; Bacteria - 0; Metazoa - 0; Fungi - 0; Plants - 21; Viruses - 0; Other Eukaryotes - 0 (source: NCBI BLink).
Eucgr.F02205	scaffold_6	29874783	29877634	CUFF.22723	MEU_CUFF.22723	-1.56152	0.00641244	Transcript_22422	Eucgr.F02205	AT4G08160.1	glycosyl hydrolase family 10 protein / carbohydrate-binding domain-containing protein
Eucgr.D01612	scaffold_4	29807467	29810358	CUFF.17175	MEU_CUFF.17175	-1.56124	8.6491e-05	Transcript_16974	Eucgr.D01612	AT5G23860.2	tubulin beta 8
Transcript_4100	scaffold_10	26562959	26563702	CUFF.3888	MEU_CUFF.3888	-1.55918	0.00623103	Transcript_4100	#N/A	AT2G28870.1	unknown protein; Has 34 Blast hits to 34 proteins in 9 species: Archae - 0; Bacteria - 0; Metazoa - 0; Fungi - 0; Plants - 34; Viruses - 0; Other Eukaryotes - 0 (source: NCBI BLink).
Eucgr.E00215	scaffold_5	2119722	2123844	CUFF.18368	MEU_CUFF.18368	-1.55872	0.00391382	Transcript_18172	Eucgr.E00215	AT2G45720.2	ARM repeat superfamily protein
Eucgr.B00562	scaffold_2	7213826	7216801	CUFF.8568	MEU_CUFF.8568	-1.55829	0.00386797	Transcript_8673	Eucgr.B00562	AT5G07800.1	Flavin-binding monooxygenase family protein
Eucgr.J03181	scaffold_10	39040718	39044345	CUFF.4737	MEU_CUFF.4737	-1.55754	0.00113368	Transcript_4998	Eucgr.J03181	AT3G20260.1	Protein of unknown function (DUF1666)
Transcript_24579	scaffold_7	7390262	7390469	CUFF.24852	MEU_CUFF.24852	-1.55692	0.000396201	Transcript_24579	#N/A	AT1G49750.1	Leucine-rich repeat (LRR) family protein
Eucgr.F00242	scaffold_6	3467717	3468587	CUFF.21348	MEU_CUFF.21348	-1.55672	4.98081e-05	Transcript_21010	Eucgr.F00242	AT1G47410.2	unknown protein; FUNCTIONS IN: molecular_function unknown; INVOLVED IN: biological_process unknown; LOCATED IN: cellular_component unknown; EXPRESSED IN: 22 plant structures; EXPRESSED DURING: 14 growth stages.
Transcript_6875	scaffold_11	34984042	34984362	CUFF.6699	MEU_CUFF.6699	-1.55667	0.000507283	Transcript_6875	#N/A	AT4G18670.1	Leucine-rich repeat (LRR) family protein
Eucgr.D00708	scaffold_4	12818431	12820157	CUFF.16596	MEU_CUFF.16596	-1.55616	7.41693e-05	Transcript_16647	Eucgr.D00708	AT4G05000.2	Vacuolar protein sorting-associated protein VPS28 family protein
Eucgr.B02546	scaffold_2	47560060	47561354	CUFF.10911	MEU_CUFF.10911	-1.55537	0.0473194	Transcript_10729	Eucgr.B02546	AT1G24020.2	MLP-like protein 423
Eucgr.B02747	scaffold_2	50483383	50488748	CUFF.10960	MEU_CUFF.10960	-1.55408	0.000309449	Transcript_10970	Eucgr.B02747	AT3G54030.1	Protein kinase protein with tetratricopeptide repeat domain
Eucgr.L03186	scaffold_2224	922	3367	CUFF.12111	MEU_CUFF.12111	-1.55344	7.31592e-05	Transcript_12166	Eucgr.L03186	AT3G08550.1	elongation defective 1 protein / ELD1 protein
Eucgr.J01179	scaffold_10	12901987	12907584	CUFF.3259	MEU_CUFF.3259	-1.55189	0.002188	Transcript_3457	Eucgr.J01179	AT3G07960.1	Phosphatidylinositol-4-phosphate 5-kinase family protein
Eucgr.H01667	scaffold_8	20376187	20380027	CUFF.28266	MEU_CUFF.28266	-1.55183	0.00237843	Transcript_28070	Eucgr.H01667	AT5G67050.1	alpha/beta-Hydrolases superfamily protein
Eucgr.B00592	scaffold_2	7486707	7491933	CUFF.8602	MEU_CUFF.8602	-1.55133	6.30438e-05	Transcript_8707	Eucgr.B00592	ATCG00270.1	photosystem II reaction center protein D
Eucgr.F02664	scaffold_6	36333867	36340972	CUFF.23066	MEU_CUFF.23066	-1.55125	0.000867322	Transcript_22775	Eucgr.F02664	AT2G21940.5	shikimate kinase 1
Eucgr.D01865	scaffold_4	32662477	32667354	CUFF.17308	MEU_CUFF.17308	-1.55117	7.07331e-05	Transcript_17123	Eucgr.D01865	AT1G63430.2	Leucine-rich repeat protein kinase family protein
Transcript_6884	scaffold_11	35110564	35111204	CUFF.6681	MEU_CUFF.6681	-1.54987	0.000880294	Transcript_6884	#N/A	AT4G24990.1	Ubiquitin family protein
Eucgr.F02999	scaffold_6	39616431	39620127	CUFF.23327	MEU_CUFF.23327	-1.54933	0.00233766	Transcript_23069	Eucgr.F02999	AT1G22610.1	C2 calcium/lipid-binding plant phosphoribosyltransferase family protein
Eucgr.G00035	scaffold_7	350586	354724	CUFF.25364	MEU_CUFF.25364	-1.54923	4.29726e-05	Transcript_25431	Eucgr.G00035	AT5G49720.1	glycosyl hydrolase 9A1
Transcript_26248	scaffold_7	45593499	45594396	CUFF.26492	MEU_CUFF.26492	-1.549	0.00670794	Transcript_26248	#N/A	AT5G04310.1	Pectin lyase-like superfamily protein
Eucgr.F01531	scaffold_6	19652753	19654543	CUFF.22177	MEU_CUFF.22177	-1.54847	0.000244064	Transcript_21878	Eucgr.F01531	AT1G19300.1	Nucleotide-diphospho-sugar transferases superfamily protein
Eucgr.H02490	scaffold_8	34411787	34412510	CUFF.29012	MEU_CUFF.29012	-1.547	0.00758279	Transcript_28640	Eucgr.H02490	AT5G11250.1	Disease resistance protein (TIR-NBS-LRR class)
Transcript_25467	scaffold_7	32342100	32342964	CUFF.25760	MEU_CUFF.25760	-1.54698	5.31702e-05	Transcript_25467	#N/A	AT2G21180.1	unknown protein; BEST Arabidopsis thaliana protein match is: unknown protein (TAIR:AT5G19875.1); Has 124 Blast hits to 124 proteins in 12 species: Archae - 0; Bacteria - 0; Metazoa - 0; Fungi - 0; Plants - 124; Viruses - 0; Other Eukaryotes - 0 (source: NCBI BLink).
Eucgr.D00618	scaffold_4	11386920	11393381	CUFF.16535	MEU_CUFF.16535	-1.54676	0.000292037	Transcript_16381	Eucgr.D00618	AT1G53040.2	Protein of unknown function (DUF616)
Unique_MEU_399	scaffold_7	37592048	37593158	CUFF.25986	MEU_CUFF.25986	-1.54551	0.00716913	#N/A	#N/A	AT1G49750.1	Leucine-rich repeat (LRR) family protein
Eucgr.A02012	scaffold_1	30899246	30899680	CUFF.1481	MEU_CUFF.1481	-1.54537	0.000990393	Transcript_1538	Eucgr.A02012	AT1G06475.1	unknown protein; Has 35333 Blast hits to 34131 proteins in 2444 species: Archae - 798; Bacteria - 22429; Metazoa - 974; Fungi - 991; Plants - 531; Viruses - 0; Other Eukaryotes - 9610 (source: NCBI BLink).
Eucgr.I00917	scaffold_9	18772953	18774391	CUFF.31976	MEU_CUFF.31976	-1.5419	0.00502994	Transcript_31694	Eucgr.I00917	AT4G36950.1	mitogen-activated protein kinase kinase kinase 21
Eucgr.A00780	scaffold_1	12889172	12892270	CUFF.557	MEU_CUFF.557	-1.54156	9.10867e-05	Transcript_543	Eucgr.A00780	AT5G01930.1	Glycosyl hydrolase superfamily protein
Transcript_25064	scaffold_7	18565280	18565576	CUFF.25324	MEU_CUFF.25324	-1.54118	0.00132629	Transcript_25064	#N/A	AT5G11000.1	Plant protein of unknown function (DUF868)
Transcript_4169	scaffold_10	27269586	27269851	CUFF.3950	MEU_CUFF.3950	-1.5404	0.000658594	Transcript_4169	#N/A	AT1G65200.1	Ubiquitin carboxyl-terminal hydrolase-related protein
Eucgr.A01456	scaffold_1	22942924	22943103	CUFF.1055	MEU_CUFF.1055	-1.53962	8.89116e-05	Transcript_1102	Eucgr.A01456	AT4G34830.1	Pentatricopeptide repeat (PPR) superfamily protein
Transcript_779	scaffold_1	16483038	16484318	CUFF.753	MEU_CUFF.753	-1.53922	0.00100262	Transcript_779	#N/A	AT1G41820.1	unknown protein; Has 46 Blast hits to 46 proteins in 21 species: Archae - 0; Bacteria - 6; Metazoa - 8; Fungi - 2; Plants - 5; Viruses - 1; Other Eukaryotes - 24 (source: NCBI BLink).
Eucgr.B03709	scaffold_2	61493884	61499173	CUFF.11685	MEU_CUFF.11685	-1.53903	0.000123886	Transcript_11780	Eucgr.B03709	AT3G22070.1	proline-rich family protein
Eucgr.F03200	scaffold_6	41319153	41324602	CUFF.23509	MEU_CUFF.23509	-1.53844	0.000105046	Transcript_23267	Eucgr.F03200	AT3G14450.1	CTC-interacting domain 9
Eucgr.J00831	scaffold_10	8933750	8934547	CUFF.2976	MEU_CUFF.2976	-1.53802	0.00133971	Transcript_3152	Eucgr.J00831	AT5G49610.1	F-box family protein
Eucgr.A01014	scaffold_1	15797053	15800508	CUFF.716	MEU_CUFF.716	-1.53728	0.000320475	Transcript_744	Eucgr.A01014	AT1G75250.2	RAD-like 6
Transcript_2282	scaffold_1	39126296	39126778	CUFF.2188	MEU_CUFF.2188	-1.53718	0.002728	Transcript_2282	#N/A	AT4G08470.1	MAPK/ERK kinase kinase 3
Eucgr.B03604	scaffold_2	60519858	60522870	CUFF.11721	MEU_CUFF.11721	-1.53668	8.39668e-05	Transcript_11679	Eucgr.B03604	AT5G19780.1	tubulin alpha-5
Eucgr.B01159	scaffold_2	18395455	18397345	CUFF.9036	MEU_CUFF.9036	-1.5364	0.00645514	Transcript_9123	Eucgr.B01159	AT5G18980.1	ARM repeat superfamily protein
Eucgr.H03155	scaffold_8	46369773	46372575	CUFF.29929	MEU_CUFF.29929	-1.53635	7.96645e-05	Transcript_30026	Eucgr.H03155	AT3G23090.2	TPX2 (targeting protein for Xklp2) protein family
Transcript_17614	scaffold_4	39588986	39589682	CUFF.17801	MEU_CUFF.17801	-1.5356	0.000684486	Transcript_17614	#N/A	AT5G46930.1	Plant invertase/pectin methylesterase inhibitor superfamily protein
Eucgr.D00281	scaffold_4	4500349	4503201	CUFF.16382	MEU_CUFF.16382	-1.5356	6.66284e-05	Transcript_16169	Eucgr.D00281	AT4G13940.3	S-adenosyl-L-homocysteine hydrolase
Eucgr.B01767	scaffold_2	32270120	32273925	CUFF.9720	MEU_CUFF.9720	-1.53537	0.000201703	Transcript_9737	Eucgr.B01767	AT5G27220.1	Frigida-like protein
Eucgr.A01014	scaffold_1	15796793	15800508	CUFF.715	MEU_CUFF.715	-1.53528	0.000321876	Transcript_743	Eucgr.A01014	AT1G75250.2	RAD-like 6
Eucgr.I00123	scaffold_9	2690343	2694456	CUFF.31393	MEU_CUFF.31393	-1.53471	0.00112932	Transcript_31140	Eucgr.I00123	AT5G63910.1	farnesylcysteine lyase
Eucgr.J01639	scaffold_10	21350876	21353269	CUFF.3641	MEU_CUFF.3641	-1.5339	0.00113852	Transcript_3828	Eucgr.J01639	AT4G32410.1	cellulose synthase 1
Eucgr.F00659	scaffold_6	8681630	8682799	CUFF.21577	MEU_CUFF.21577	-1.53361	0.000104191	Transcript_21245	Eucgr.F00659	AT1G50640.1	ethylene responsive element binding factor 3
Eucgr.A01947	scaffold_1	30201132	30208373	CUFF.1463	MEU_CUFF.1463	-1.53328	6.34032e-05	Transcript_1517	Eucgr.A01947	AT1G06470.2	Nucleotide/sugar transporter family protein
Transcript_1906	scaffold_1	34756081	34756642	CUFF.1814	MEU_CUFF.1814	-1.53241	6.12446e-05	Transcript_1906	#N/A	AT2G22970.3	serine carboxypeptidase-like 11
Eucgr.J01609	scaffold_10	21009073	21009442	CUFF.3614	MEU_CUFF.3614	-1.5324	0.00607164	Transcript_3803	Eucgr.J01609	AT2G20570.2	GBF's pro-rich region-interacting factor 1
Eucgr.E03883	scaffold_5	67839205	67842675	CUFF.20750	MEU_CUFF.20750	-1.53214	0.000408626	Transcript_20442	Eucgr.E03883	AT4G16400.1	unknown protein; BEST Arabidopsis thaliana protein match is: unknown protein (TAIR:AT3G13175.1); Has 30201 Blast hits to 17322 proteins in 780 species: Archae - 12; Bacteria - 1396; Metazoa - 17338; Fungi - 3422; Plants - 5037; Viruses - 0; Other Eukaryotes - 2996 (source: NCBI BLink).
Eucgr.E00215	scaffold_5	2119722	2122318	CUFF.18367	MEU_CUFF.18367	-1.53143	0.00476807	Transcript_18171	Eucgr.E00215	AT2G45720.2	ARM repeat superfamily protein
Eucgr.C02886	scaffold_3	54483884	54490386	CUFF.14767	MEU_CUFF.14767	-1.53119	0.000476344	Transcript_14791	Eucgr.C02886	AT4G32700.2	helicases;ATP-dependent helicases;nucleic acid binding;ATP binding;DNA-directed DNA polymerases;DNA binding
Eucgr.F01823	scaffold_6	23514256	23523145	CUFF.22501	MEU_CUFF.22501	-1.53079	0.000228677	Transcript_22233	Eucgr.F01823	AT1G20950.1	Phosphofructokinase family protein
Eucgr.B04023	scaffold_2	64059733	64061050	CUFF.11956	MEU_CUFF.11956	-1.53028	0.000864148	Transcript_12044	Eucgr.B04023	AT5G01840.1	ovate family protein 1
Transcript_26841	scaffold_72	2423	3360	CUFF.27044	MEU_CUFF.27044	-1.53027	0.00970905	Transcript_26841	#N/A	AT2G34660.2	multidrug resistance-associated protein 2
Eucgr.L02806	scaffold_1438	80	1128	CUFF.7796	MEU_CUFF.7796	-1.52955	0.000835184	Transcript_7949	Eucgr.L02806	AT2G31900.1	myosin-like protein XIF
Eucgr.B02511	scaffold_2	47221779	47227753	CUFF.10767	MEU_CUFF.10767	-1.52856	8.59741e-05	Transcript_10737	Eucgr.B02511	AT2G28310.3	Protein of unknown function (DUF707)
Eucgr.B03602	scaffold_2	60484170	60486747	CUFF.11618	MEU_CUFF.11618	-1.52802	0.00018416	Transcript_11658	Eucgr.B03602	AT3G13510.1	Protein of Unknown Function (DUF239)
Eucgr.C01349	scaffold_3	21611739	21613779	CUFF.13525	MEU_CUFF.13525	-1.52751	0.00354561	Transcript_13560	Eucgr.C01349	AT3G15880.1	WUS-interacting protein 2
Eucgr.A00648	scaffold_1	10254452	10262239	CUFF.464	MEU_CUFF.464	-1.52724	4.07255e-05	Transcript_487	Eucgr.A00648	AT1G04910.1	O-fucosyltransferase family protein
Eucgr.K01680	scaffold_11	20343266	20348101	CUFF.5886	MEU_CUFF.5886	-1.52723	8.50149e-05	Transcript_6109	Eucgr.K01680	AT3G56590.2	hydroxyproline-rich glycoprotein family protein
Eucgr.C01054	scaffold_3	16720719	16721405	CUFF.13288	MEU_CUFF.13288	-1.52702	0.000567427	Transcript_13345	Eucgr.C01054	AT2G25735.1	unknown protein; Has 31 Blast hits to 31 proteins in 9 species: Archae - 0; Bacteria - 0; Metazoa - 0; Fungi - 0; Plants - 31; Viruses - 0; Other Eukaryotes - 0 (source: NCBI BLink).
Eucgr.F02749	scaffold_6	37056915	37059846	CUFF.23130	MEU_CUFF.23130	-1.52681	0.00118404	Transcript_22863	Eucgr.F02749	AT1G21460.1	Nodulin MtN3 family protein
Eucgr.H01313	scaffold_8	15904196	15909212	CUFF.27970	MEU_CUFF.27970	-1.52588	0.000317415	Transcript_27789	Eucgr.H01313	AT5G26751.1	shaggy-related kinase 11
Eucgr.I01402	scaffold_9	24478427	24481197	CUFF.32346	MEU_CUFF.32346	-1.52562	0.000639794	Transcript_32062	Eucgr.I01402	AT4G34980.1	subtilisin-like serine protease 2
Eucgr.I02750	scaffold_9	38490183	38492661	CUFF.33355	MEU_CUFF.33355	-1.52543	0.00172863	Transcript_33142	Eucgr.I02750	AT3G29810.1	COBRA-like protein 2 precursor
Transcript_25410	scaffold_7	31028018	31028969	CUFF.25709	MEU_CUFF.25709	-1.52537	0.0116833	Transcript_25410	#N/A	AT1G21230.1	wall associated kinase 5
Eucgr.B00370	scaffold_2	5039669	5039937	CUFF.8463	MEU_CUFF.8463	-1.51971	0.000610196	Transcript_8615	Eucgr.B00370	AT1G27500.1	Tetratricopeptide repeat (TPR)-like superfamily protein
Eucgr.H02449	scaffold_8	33417398	33425507	CUFF.29014	MEU_CUFF.29014	-1.51874	7.03868e-05	Transcript_28622	Eucgr.H02449	AT1G13180.1	Actin-like ATPase superfamily protein
Eucgr.H03486	scaffold_8	51127506	51128570	CUFF.29770	MEU_CUFF.29770	-1.51865	0.000173384	Transcript_29419	Eucgr.H03486	AT5G43150.1	unknown protein; FUNCTIONS IN: molecular_function unknown; INVOLVED IN: biological_process unknown; LOCATED IN: mitochondrion; EXPRESSED IN: 22 plant structures; EXPRESSED DURING: 13 growth stages; Has 1807 Blast hits to 1807 proteins in 277 species: Archae - 0; Bacteria - 0; Metazoa - 736; Fungi - 347; Plants - 385; Viruses - 0; Other Eukaryotes - 339 (source: NCBI BLink).
Eucgr.J00501	scaffold_10	5356970	5361500	CUFF.2711	MEU_CUFF.2711	-1.5186	0.000414443	Transcript_2866	Eucgr.J00501	AT5G22400.1	Rho GTPase activating protein with PAK-box/P21-Rho-binding domain
Eucgr.K02292	scaffold_11	30051321	30054039	CUFF.6424	MEU_CUFF.6424	-1.51858	8.95282e-05	Transcript_6617	Eucgr.K02292	AT1G25250.1	indeterminate(ID)-domain 16
Eucgr.G02887	scaffold_7	47165997	47168432	CUFF.26610	MEU_CUFF.26610	-1.51852	0.00236193	Transcript_26378	Eucgr.G02887	AT5G04310.1	Pectin lyase-like superfamily protein
Eucgr.B03623	scaffold_2	60668336	60669472	CUFF.11636	MEU_CUFF.11636	-1.51722	0.000769849	Transcript_11692	Eucgr.B03623	AT1G55260.1	Bifunctional inhibitor/lipid-transfer protein/seed storage 2S albumin superfamily protein
Eucgr.G02887	scaffold_7	47165997	47168743	CUFF.26611	MEU_CUFF.26611	-1.51693	0.00243978	Transcript_26379	Eucgr.G02887	AT5G04310.1	Pectin lyase-like superfamily protein
Eucgr.B02901	scaffold_2	52835675	52836896	CUFF.11063	MEU_CUFF.11063	-1.51654	0.00010245	Transcript_11067	Eucgr.B02901	AT1G17070.1	GC-rich sequence DNA-binding factor-like protein with Tuftelin interacting domain
Transcript_218	scaffold_1	3661388	3663539	CUFF.200	MEU_CUFF.200	-1.51645	8.00564e-05	Transcript_218	#N/A	AT2G43430.2	glyoxalase 2-1
Eucgr.C01259	scaffold_3	19900489	19902568	CUFF.13419	MEU_CUFF.13419	-1.51639	0.000700885	Transcript_13459	Eucgr.C01259	AT5G42030.1	ABL interactor-like protein 4
Transcript_19530	scaffold_5	37552058	37552811	CUFF.19801	MEU_CUFF.19801	-1.51623	8.50678e-05	Transcript_19530	#N/A	AT2G34585.1	unknown protein; FUNCTIONS IN: molecular_function unknown; INVOLVED IN: biological_process unknown; LOCATED IN: plasma membrane, vacuole; EXPRESSED IN: 24 plant structures; EXPRESSED DURING: 15 growth stages; Has 43 Blast hits to 43 proteins in 9 species: Archae - 0; Bacteria - 0; Metazoa - 0; Fungi - 0; Plants - 43; Viruses - 0; Other Eukaryotes - 0 (source: NCBI BLink).
Transcript_24522	scaffold_7	5844544	5846666	CUFF.24791	MEU_CUFF.24791	-1.51531	0.0061998	Transcript_24522	#N/A	AT4G29090.1	Ribonuclease H-like superfamily protein
Eucgr.E02413	scaffold_5	36639021	36639683	CUFF.19768	MEU_CUFF.19768	-1.51482	0.000433682	Transcript_19508	Eucgr.E02413	AT2G34585.1	unknown protein; FUNCTIONS IN: molecular_function unknown; INVOLVED IN: biological_process unknown; LOCATED IN: plasma membrane, vacuole; EXPRESSED IN: 24 plant structures; EXPRESSED DURING: 15 growth stages; Has 43 Blast hits to 43 proteins in 9 species: Archae - 0; Bacteria - 0; Metazoa - 0; Fungi - 0; Plants - 43; Viruses - 0; Other Eukaryotes - 0 (source: NCBI BLink).
Eucgr.K01222	scaffold_11	15415310	15416935	CUFF.5561	MEU_CUFF.5561	-1.51383	0.0041861	Transcript_5763	Eucgr.K01222	AT5G50890.1	alpha/beta-Hydrolases superfamily protein
Eucgr.G02848	scaffold_7	46739383	46743493	CUFF.26592	MEU_CUFF.26592	-1.51293	0.000620273	Transcript_26343	Eucgr.G02848	AT2G37040.1	PHE ammonia lyase 1
Eucgr.K02721	scaffold_11	35455984	35457972	CUFF.6721	MEU_CUFF.6721	-1.51261	0.00139629	Transcript_6922	Eucgr.K02721	AT4G37100.1	Pyridoxal phosphate (PLP)-dependent transferases superfamily protein
Eucgr.D01622	scaffold_4	30039119	30041185	CUFF.17146	MEU_CUFF.17146	-1.51215	0.000618862	Transcript_16959	Eucgr.D01622	AT1G30760.1	FAD-binding Berberine family protein
Transcript_16481	scaffold_4	12905771	12907347	CUFF.16589	MEU_CUFF.16589	-1.51195	0.0182551	Transcript_16481	#N/A	AT1G61720.1	NAD(P)-binding Rossmann-fold superfamily protein
Eucgr.F01647	scaffold_6	20862233	20866228	CUFF.22316	MEU_CUFF.22316	-1.51136	0.00115279	Transcript_21986	Eucgr.F01647	AT1G47840.1	hexokinase 3
Eucgr.G01591	scaffold_7	28315717	28316513	CUFF.25672	MEU_CUFF.25672	-1.51125	0.0167493	Transcript_25360	Eucgr.G01591	AT2G30720.1	Thioesterase/thiol ester dehydrase-isomerase superfamily protein
Eucgr.C00583	scaffold_3	11122946	11127546	CUFF.12962	MEU_CUFF.12962	-1.51109	9.15831e-05	Transcript_13018	Eucgr.C00583	AT5G34850.1	purple acid phosphatase 26
Eucgr.A01559	scaffold_1	24543188	24549248	CUFF.1239	MEU_CUFF.1239	-1.51001	7.96645e-05	Transcript_1323	Eucgr.A01559	AT5G03760.1	Nucleotide-diphospho-sugar transferases superfamily protein
Eucgr.B01412	scaffold_2	23316138	23316993	CUFF.9219	MEU_CUFF.9219	-1.50993	0.0138609	Transcript_9328	Eucgr.B01412	AT5G60060.1	Protein of unknown function (DUF295)
Eucgr.K01508	scaffold_11	18184043	18186398	CUFF.6525	MEU_CUFF.6525	-1.50938	0.00132084	Transcript_6002	Eucgr.K01508	AT5G17920.2	Cobalamin-independent synthase family protein
Eucgr.F01470	scaffold_6	18934814	18935375	CUFF.22148	MEU_CUFF.22148	-1.50819	0.000117585	Transcript_21788	Eucgr.F01470	AT3G12830.1	SAUR-like auxin-responsive protein family
Eucgr.A01397	scaffold_1	22484407	22487182	CUFF.3352	MEU_CUFF.3352	-1.50814	4.70771e-05	Transcript_1078	Eucgr.A01397	AT5G54160.1	O-methyltransferase 1
Eucgr.H01669	scaffold_8	20402178	20406122	CUFF.28267	MEU_CUFF.28267	-1.50789	0.0299132	Transcript_28069	Eucgr.H01669	AT5G67050.1	alpha/beta-Hydrolases superfamily protein
Transcript_450	scaffold_1	10794981	10795657	CUFF.442	MEU_CUFF.442	-1.50784	0.00981893	Transcript_450	#N/A	AT2G29210.1	splicing factor PWI domain-containing protein
Eucgr.A01558	scaffold_1	24545715	24545835	CUFF.1240	MEU_CUFF.1240	-1.50778	0.000125303	Transcript_1322	Eucgr.A01558	0	0
Transcript_18910	scaffold_5	14641258	14642085	CUFF.19074	MEU_CUFF.19074	-1.50653	0.0201291	Transcript_18910	#N/A	AT2G02520.1	RNA-directed DNA polymerase (reverse transcriptase)-related family protein
Eucgr.J02173	scaffold_10	27761544	27762811	CUFF.3987	MEU_CUFF.3987	-1.50497	0.00201622	Transcript_4206	Eucgr.J02173	AT5G40150.1	Peroxidase superfamily protein
Eucgr.A01634	scaffold_1	25842013	25846348	CUFF.1194	MEU_CUFF.1194	-1.50411	0.00735916	Transcript_1248	Eucgr.A01634	AT4G13750.1	Histidine kinase-, DNA gyrase B-, and HSP90-like ATPase family protein
Eucgr.A02754	scaffold_1	38039554	38041884	CUFF.2086	MEU_CUFF.2086	-1.50404	5.53976e-05	Transcript_2194	Eucgr.A02754	AT5G52510.1	SCARECROW-like 8
Eucgr.C02213	scaffold_3	40573034	40573747	CUFF.14311	MEU_CUFF.14311	-1.50378	0.000298992	Transcript_14281	Eucgr.C02213	AT2G19320.1	unknown protein; Has 9 Blast hits to 9 proteins in 4 species: Archae - 0; Bacteria - 0; Metazoa - 0; Fungi - 0; Plants - 9; Viruses - 0; Other Eukaryotes - 0 (source: NCBI BLink).
Eucgr.I02175	scaffold_9	31608414	31617241	CUFF.32960	MEU_CUFF.32960	-1.5036	0.000580126	Transcript_32739	Eucgr.I02175	AT5G65930.3	kinesin-like calmodulin-binding protein (ZWICHEL)
Eucgr.J03026	scaffold_10	37459071	37463368	CUFF.4619	MEU_CUFF.4619	-1.50347	5.49424e-05	Transcript_4859	Eucgr.J03026	AT1G52780.1	Protein of unknown function (DUF2921)
Eucgr.C03571	scaffold_3	67784181	67787230	CUFF.15297	MEU_CUFF.15297	-1.50296	0.000632427	Transcript_15262	Eucgr.C03571	AT5G51160.1	Ankyrin repeat family protein
Transcript_21690	scaffold_6	17753617	17754633	CUFF.22035	MEU_CUFF.22035	-1.50267	0.000222472	Transcript_21690	#N/A	AT5G41980.1	CONTAINS InterPro DOMAIN/s: Putative harbinger transposase-derived nuclease (InterPro:IPR006912); BEST Arabidopsis thaliana protein match is: unknown protein (TAIR:AT1G43722.1); Has 1807 Blast hits to 1807 proteins in 277 species: Archae - 0; Bacteria - 0; Metazoa - 736; Fungi - 347; Plants - 385; Viruses - 0; Other Eukaryotes - 339 (source: NCBI BLink).
Eucgr.F01224	scaffold_6	15475204	15479693	CUFF.21958	MEU_CUFF.21958	-1.50258	0.000291153	Transcript_21592	Eucgr.F01224	AT3G14960.1	Galactosyltransferase family protein
Eucgr.D02498	scaffold_4	39586868	39588932	CUFF.17802	MEU_CUFF.17802	-1.50207	0.000186994	Transcript_17615	Eucgr.D02498	AT1G02040.1	C2H2-type zinc finger family protein
Eucgr.A01456	scaffold_1	22942211	22945201	CUFF.1054	MEU_CUFF.1054	-1.50155	8.95282e-05	Transcript_1101	Eucgr.A01456	AT4G34830.1	Pentatricopeptide repeat (PPR) superfamily protein
Eucgr.J01604	scaffold_10	20957449	20960989	CUFF.3607	MEU_CUFF.3607	-1.50154	0.000286167	Transcript_3798	Eucgr.J01604	AT5G16590.1	Leucine-rich repeat protein kinase family protein
Eucgr.F03151	scaffold_6	40859092	40860181	CUFF.23456	MEU_CUFF.23456	-1.50152	0.000326779	Transcript_23212	Eucgr.F03151	AT5G11970.1	Protein of unknown function (DUF3511)
Eucgr.B02233	scaffold_2	43579391	43581378	CUFF.10420	MEU_CUFF.10420	-1.50144	0.00679594	Transcript_10379	Eucgr.B02233	AT2G30090.1	Acyl-CoA N-acyltransferases (NAT) superfamily protein
Eucgr.K00403	scaffold_11	4608254	4609111	CUFF.5098	MEU_CUFF.5098	-1.50107	0.000146484	Transcript_5312	Eucgr.K00403	AT4G10810.1	unknown protein; FUNCTIONS IN: molecular_function unknown; INVOLVED IN: biological_process unknown; LOCATED IN: chloroplast; EXPRESSED IN: 23 plant structures; EXPRESSED DURING: 15 growth stages; BEST Arabidopsis thaliana protein match is: unknown protein (TAIR:AT4G24026.1); Has 1807 Blast hits to 1807 proteins in 277 species: Archae - 0; Bacteria - 0; Metazoa - 736; Fungi - 347; Plants - 385; Vi…
Eucgr.K00403	scaffold_11	4608254	4609006	CUFF.5097	MEU_CUFF.5097	-1.50068	0.000147384	Transcript_5311	Eucgr.K00403	AT4G10810.1	unknown protein; FUNCTIONS IN: molecular_function unknown; INVOLVED IN: biological_process unknown; LOCATED IN: chloroplast; EXPRESSED IN: 23 plant structures; EXPRESSED DURING: 15 growth stages; BEST Arabidopsis thaliana protein match is: unknown protein (TAIR:AT4G24026.1); Has 1807 Blast hits to 1807 proteins in 277 species: Archae - 0; Bacteria - 0; Metazoa - 736; Fungi - 347; Plants - 385; Vi…
Eucgr.B03728	scaffold_2	61604920	61605667	CUFF.11697	MEU_CUFF.11697	-1.50018	0.000930256	Transcript_11768	Eucgr.B03728	AT5G12340.1	unknown protein; BEST Arabidopsis thaliana protein match is: unknown protein (TAIR:AT1G28190.1); Has 30201 Blast hits to 17322 proteins in 780 species: Archae - 12; Bacteria - 1396; Metazoa - 17338; Fungi - 3422; Plants - 5037; Viruses - 0; Other Eukaryotes - 2996 (source: NCBI BLink).
Eucgr.E02382	scaffold_5	36148151	36148383	CUFF.19749	MEU_CUFF.19749	-1.49978	0.00258797	Transcript_19489	Eucgr.E02382	AT5G46230.1	Protein of unknown function, DUF538
Eucgr.J03026	scaffold_10	37459710	37463368	CUFF.4620	MEU_CUFF.4620	-1.49945	5.83274e-05	Transcript_4860	Eucgr.J03026	AT1G52780.1	Protein of unknown function (DUF2921)
Eucgr.J00138	scaffold_10	1623610	1626005	CUFF.2402	MEU_CUFF.2402	-1.49855	0.000490273	Transcript_2533	Eucgr.J00138	AT3G56230.1	BTB/POZ domain-containing protein
Eucgr.F00103	scaffold_6	1913373	1917963	CUFF.21228	MEU_CUFF.21228	-1.4985	0.000606838	Transcript_20911	Eucgr.F00103	AT1G58440.1	FAD/NAD(P)-binding oxidoreductase family protein
Transcript_6713	scaffold_11	31766866	31767342	CUFF.6522	MEU_CUFF.6522	-1.4977	0.0013496	Transcript_6713	#N/A	AT3G10810.1	zinc finger (C3HC4-type RING finger) family protein
Eucgr.F00357	scaffold_6	4829060	4830175	CUFF.21363	MEU_CUFF.21363	-1.497	0.00384884	Transcript_21036	Eucgr.F00357	AT4G08950.1	Phosphate-responsive 1 family protein
Eucgr.F02167	scaffold_6	29411958	29417757	CUFF.22754	MEU_CUFF.22754	-1.49695	0.00013918	Transcript_22401	Eucgr.F02167	AT5G26780.2	serine hydroxymethyltransferase 2
Eucgr.B02414	scaffold_2	45054339	45058168	CUFF.10585	MEU_CUFF.10585	-1.4968	0.00787135	Transcript_10557	Eucgr.B02414	AT1G07710.1	Ankyrin repeat family protein
Eucgr.C01424	scaffold_3	22999941	23000517	CUFF.13623	MEU_CUFF.13623	-1.49653	0.000639891	Transcript_13635	Eucgr.C01424	AT5G01050.1	Laccase/Diphenol oxidase family protein
Eucgr.F04071	scaffold_6	48920367	48923938	CUFF.24226	MEU_CUFF.24226	-1.49652	6.9409e-05	Transcript_23968	Eucgr.F04071	AT2G47010.2	unknown protein; FUNCTIONS IN: molecular_function unknown; INVOLVED IN: biological_process unknown; LOCATED IN: endomembrane system; EXPRESSED IN: 17 plant structures; EXPRESSED DURING: 10 growth stages; BEST Arabidopsis thaliana protein match is: unknown protein (TAIR:AT1G17030.1); Has 72 Blast hits to 72 proteins in 13 species: Archae - 0; Bacteria - 0; Metazoa - 0; Fungi - 0; Plants - 71; Viru…
Eucgr.G01862	scaffold_7	34126056	34127378	CUFF.25825	MEU_CUFF.25825	-1.49631	0.00031349	Transcript_25554	Eucgr.G01862	AT2G17230.1	EXORDIUM like 5
Eucgr.A01827	scaffold_1	28557936	28559736	CUFF.1361	MEU_CUFF.1361	-1.49615	0.00706409	Transcript_1421	Eucgr.A01827	AT4G03550.1	glucan synthase-like 5
Transcript_6797	scaffold_11	32731157	32731518	CUFF.6603	MEU_CUFF.6603	-1.49537	0.000476344	Transcript_6797	#N/A	AT5G08120.1	movement protein binding protein 2C
Eucgr.C01340	scaffold_3	21433063	21435678	CUFF.13505	MEU_CUFF.13505	-1.49523	0.000197231	Transcript_13541	Eucgr.C01340	AT1G80490.2	TOPLESS-related 1
Eucgr.J01268	scaffold_10	14392088	14397375	CUFF.3342	MEU_CUFF.3342	-1.49511	0.00015666	Transcript_3546	Eucgr.J01268	AT3G63530.2	RING/U-box superfamily protein
Eucgr.A01737	scaffold_1	27519568	27520820	CUFF.1277	MEU_CUFF.1277	-1.49448	0.000526098	Transcript_1361	Eucgr.A01737	AT2G32280.1	Protein of unknown function (DUF1218)
Eucgr.D00920	scaffold_4	16675119	16676074	CUFF.16713	MEU_CUFF.16713	-1.49319	0.000173796	Transcript_16566	Eucgr.D00920	AT3G63280.2	NIMA-related kinase 4
Eucgr.C01247	scaffold_3	19654482	19656393	CUFF.13416	MEU_CUFF.13416	-1.49193	0.00290252	Transcript_13455	Eucgr.C01247	AT4G30400.1	RING/U-box superfamily protein
Transcript_28604	scaffold_8	33033896	33034987	CUFF.28963	MEU_CUFF.28963	-1.4915	0.0121523	Transcript_28604	#N/A	AT4G27520.1	early nodulin-like protein 2
Eucgr.C02768	scaffold_3	52905639	52908890	CUFF.14726	MEU_CUFF.14726	-1.49128	6.92426e-05	Transcript_14681	Eucgr.C02768	AT2G25430.1	epsin N-terminal homology (ENTH) domain-containing protein / clathrin assembly protein-related
Transcript_4593	scaffold_10	33302792	33303550	CUFF.4393	MEU_CUFF.4393	-1.49075	0.000909258	Transcript_4593	#N/A	AT1G68690.1	Protein kinase superfamily protein
Eucgr.B02129	scaffold_2	42374476	42377040	CUFF.10309	MEU_CUFF.10309	-1.49075	0.000965613	Transcript_10278	Eucgr.B02129	AT2G14045.2	unknown protein; Has 30201 Blast hits to 17322 proteins in 780 species: Archae - 12; Bacteria - 1396; Metazoa - 17338; Fungi - 3422; Plants - 5037; Viruses - 0; Other Eukaryotes - 2996 (source: NCBI BLink).
Eucgr.E02407	scaffold_5	36406799	36410941	CUFF.19783	MEU_CUFF.19783	-1.49035	0.000167224	Transcript_19506	Eucgr.E02407	AT4G18260.1	Cytochrome b561/ferric reductase transmembrane protein family
Eucgr.G03093	scaffold_7	49486009	49487610	CUFF.26754	MEU_CUFF.26754	-1.49022	0.000174589	Transcript_26528	Eucgr.G03093	AT2G38310.1	PYR1-like 4
Eucgr.L01389	scaffold_206	4153	6914	CUFF.12023	MEU_CUFF.12023	-1.48985	0.00400206	Transcript_12087	Eucgr.L01389	AT1G55850.1	cellulose synthase like E1
Eucgr.E02482	scaffold_5	38050315	38062251	CUFF.19963	MEU_CUFF.19963	-1.489	0.000111502	Transcript_19558	Eucgr.E02482	AT2G34680.1	Outer arm dynein light chain 1 protein
Eucgr.G03363	scaffold_7	51702245	51707853	CUFF.26950	MEU_CUFF.26950	-1.48881	0.0269986	#N/A	Eucgr.G03363	AT5G13710.2	sterol methyltransferase 1
Transcript_3440	scaffold_10	12783164	12784166	CUFF.3245	MEU_CUFF.3245	-1.48872	0.00428527	Transcript_3440	#N/A	AT5G06970.1	Protein of unknown function (DUF810)
Eucgr.I02568	scaffold_9	37023092	37027914	CUFF.33247	MEU_CUFF.33247	-1.48814	0.000746846	Transcript_33035	Eucgr.I02568	AT5G64440.1	fatty acid amide hydrolase
Eucgr.H02338	scaffold_8	31427985	31432915	CUFF.28899	MEU_CUFF.28899	-1.48727	0.000246982	Transcript_28542	Eucgr.H02338	AT3G49720.2	unknown protein; FUNCTIONS IN: molecular_function unknown; INVOLVED IN: biological_process unknown; LOCATED IN: chloroplast thylakoid membrane, Golgi apparatus, plasma membrane, membrane; EXPRESSED IN: 25 plant structures; EXPRESSED DURING: 15 growth stages; BEST Arabidopsis thaliana protein match is: unknown protein (TAIR:AT5G65810.1); Has 64 Blast hits to 64 proteins in 11 species: Archae - 0; …
Transcript_23417	scaffold_6	42814722	42816114	CUFF.23663	MEU_CUFF.23663	-1.48654	0.000486567	Transcript_23417	#N/A	AT5G54585.1	unknown protein; Has 30201 Blast hits to 17322 proteins in 780 species: Archae - 12; Bacteria - 1396; Metazoa - 17338; Fungi - 3422; Plants - 5037; Viruses - 0; Other Eukaryotes - 2996 (source: NCBI BLink).
Eucgr.G00158	scaffold_7	1973913	1978568	CUFF.24733	MEU_CUFF.24733	-1.48638	0.00239556	Transcript_24488	Eucgr.G00158	AT5G26667.3	P-loop containing nucleoside triphosphate hydrolases superfamily protein
Eucgr.A02073	scaffold_1	31531597	31533944	CUFF.1541	MEU_CUFF.1541	-1.48579	0.0140245	Transcript_1600	Eucgr.A02073	AT2G39050.1	hydroxyproline-rich glycoprotein family protein
Eucgr.I01896	scaffold_9	28898178	28898394	CUFF.32730	MEU_CUFF.32730	-1.48551	0.00113555	Transcript_32494	Eucgr.I01896	AT3G47960.1	Major facilitator superfamily protein
Eucgr.C03431	scaffold_3	64725672	64728480	CUFF.15210	MEU_CUFF.15210	-1.4855	0.000534114	Transcript_15167	Eucgr.C03431	AT2G26150.1	heat shock transcription factor A2
Eucgr.D00735	scaffold_4	13591655	13595320	CUFF.16628	MEU_CUFF.16628	-1.48486	0.00751339	Transcript_16503	Eucgr.D00735	AT5G36930.2	Disease resistance protein (TIR-NBS-LRR class) family
Eucgr.L00643	scaffold_41	115056	122921	CUFF.18026	MEU_CUFF.18026	-1.48416	0.00590893	Transcript_17840	Eucgr.L00643	AT3G23670.1	phragmoplast-associated kinesin-related protein, putative
Eucgr.J02592	scaffold_10	31727388	31728482	CUFF.4330	MEU_CUFF.4330	-1.48356	0.0023442	Transcript_4547	Eucgr.J02592	AT5G02930.1	F-box/RNI-like superfamily protein
Eucgr.K01508	scaffold_11	18187089	18189911	CUFF.6537	MEU_CUFF.6537	-1.48279	0.00296944	Transcript_6004	Eucgr.K01508	AT5G17920.2	Cobalamin-independent synthase family protein
Eucgr.E03983	scaffold_5	68860650	68862661	CUFF.20903	MEU_CUFF.20903	-1.48274	0.000212272	Transcript_20604	Eucgr.E03983	AT1G12000.1	Phosphofructokinase family protein
Eucgr.C00546	scaffold_3	9732412	9733182	CUFF.12923	MEU_CUFF.12923	-1.48264	0.00770659	Transcript_12979	Eucgr.C00546	AT5G11590.1	Integrase-type DNA-binding superfamily protein
Eucgr.A02861	scaffold_1	39071820	39074415	CUFF.2165	MEU_CUFF.2165	-1.48042	0.000494233	Transcript_2278	Eucgr.A02861	AT2G28100.1	alpha-L-fucosidase 1
Eucgr.A01357	scaffold_1	21918489	21920472	CUFF.978	MEU_CUFF.978	-1.47939	0.0128437	Transcript_1017	Eucgr.A01357	AT5G44040.1	unknown protein; BEST Arabidopsis thaliana protein match is: unknown protein (TAIR:AT1G04030.1); Has 1807 Blast hits to 1807 proteins in 277 species: Archae - 0; Bacteria - 0; Metazoa - 736; Fungi - 347; Plants - 385; Viruses - 0; Other Eukaryotes - 339 (source: NCBI BLink).
Eucgr.J02048	scaffold_10	26521884	26523841	CUFF.3877	MEU_CUFF.3877	-1.47892	0.0010401	Transcript_4089	Eucgr.J02048	AT2G28950.1	expansin A6
Eucgr.F01358	scaffold_6	17752130	17753049	CUFF.22044	MEU_CUFF.22044	-1.47884	0.00045481	Transcript_21694	Eucgr.F01358	AT2G24960.1	unknown protein; BEST Arabidopsis thaliana protein match is: unknown protein (TAIR:AT4G02210.2); Has 1453 Blast hits to 509 proteins in 26 species: Archae - 0; Bacteria - 0; Metazoa - 1; Fungi - 39; Plants - 1363; Viruses - 0; Other Eukaryotes - 50 (source: NCBI BLink).
Eucgr.L01544	scaffold_258	39107	41255	CUFF.12231	MEU_CUFF.12231	-1.47822	0.0237201	Transcript_12290	Eucgr.L01544	AT3G05330.1	cyclin family
Eucgr.B03785	scaffold_2	62018233	62020910	CUFF.11759	MEU_CUFF.11759	-1.47818	0.000179318	Transcript_11822	Eucgr.B03785	AT5G21070.1	unknown protein; Has 115 Blast hits to 115 proteins in 34 species: Archae - 1; Bacteria - 36; Metazoa - 0; Fungi - 0; Plants - 60; Viruses - 0; Other Eukaryotes - 18 (source: NCBI BLink).
Eucgr.F01358	scaffold_6	17751812	17753517	CUFF.22043	MEU_CUFF.22043	-1.47813	0.000410634	Transcript_21693	Eucgr.F01358	AT2G24960.1	unknown protein; BEST Arabidopsis thaliana protein match is: unknown protein (TAIR:AT4G02210.2); Has 1453 Blast hits to 509 proteins in 26 species: Archae - 0; Bacteria - 0; Metazoa - 1; Fungi - 39; Plants - 1363; Viruses - 0; Other Eukaryotes - 50 (source: NCBI BLink).
Eucgr.B02233	scaffold_2	43579391	43581050	CUFF.10419	MEU_CUFF.10419	-1.47788	0.0078364	Transcript_10378	Eucgr.B02233	AT2G30090.1	Acyl-CoA N-acyltransferases (NAT) superfamily protein
Eucgr.F00370	scaffold_6	4926695	4928767	CUFF.21390	MEU_CUFF.21390	-1.47732	0.000384871	Transcript_21065	Eucgr.F00370	AT1G78300.1	general regulatory factor 2
Eucgr.F00600	scaffold_6	7818917	7821838	CUFF.21551	MEU_CUFF.21551	-1.47657	0.000214454	Transcript_21255	Eucgr.F00600	AT5G42560.1	Abscisic acid-responsive (TB2/DP1, HVA22) family protein
Eucgr.K03543	scaffold_11	44559732	44562185	CUFF.7393	MEU_CUFF.7393	-1.47633	0.000476082	Transcript_7618	Eucgr.K03543	AT5G14820.1	Pentatricopeptide repeat (PPR) superfamily protein
Eucgr.F00470	scaffold_6	5898583	5901138	CUFF.21939	MEU_CUFF.21939	-1.47618	0.00016035	Transcript_21212	Eucgr.F00470	AT4G14960.2	Tubulin/FtsZ family protein
Eucgr.K03543	scaffold_11	44559732	44562611	CUFF.7394	MEU_CUFF.7394	-1.47573	0.000482777	Transcript_7619	Eucgr.K03543	AT5G14820.1	Pentatricopeptide repeat (PPR) superfamily protein
Eucgr.G00958	scaffold_7	16689723	16698565	CUFF.25303	MEU_CUFF.25303	-1.47551	0.000409251	Transcript_25008	Eucgr.G00958	AT2G07050.1	cycloartenol synthase 1
Eucgr.C02575	scaffold_3	49345826	49346961	CUFF.14531	MEU_CUFF.14531	-1.47489	0.000558849	Transcript_14510	Eucgr.C02575	AT2G24030.1	zinc ion binding;nucleic acid binding
Eucgr.J01168	scaffold_10	12772861	12777755	CUFF.3254	MEU_CUFF.3254	-1.47344	0.000250452	Transcript_3448	Eucgr.J01168	AT2G39450.1	Cation efflux family protein
Eucgr.K02181	scaffold_11	29050583	29053205	CUFF.6312	MEU_CUFF.6312	-1.47336	0.00011009	Transcript_6503	Eucgr.K02181	AT1G51160.2	SNARE-like superfamily protein
Eucgr.J01789	scaffold_10	23915206	23916276	CUFF.3731	MEU_CUFF.3731	-1.47314	0.000247097	Transcript_3918	Eucgr.J01789	AT1G58170.1	Disease resistance-responsive (dirigent-like protein) family protein
Eucgr.F00039	scaffold_6	863094	864285	CUFF.21188	MEU_CUFF.21188	-1.47297	0.00085384	Transcript_20880	Eucgr.F00039	AT3G50410.1	OBF binding protein 1
Transcript_5738	scaffold_11	14556417	14556738	CUFF.5537	MEU_CUFF.5537	-1.47237	0.000980309	Transcript_5738	#N/A	AT3G07400.1	lipase class 3 family protein
Eucgr.A01773	scaffold_1	28064264	28065184	CUFF.1281	MEU_CUFF.1281	-1.4721	0.000306823	Transcript_1356	Eucgr.A01773	AT2G20900.2	diacylglycerol kinase 5
Eucgr.D02626	scaffold_4	40803704	40810043	CUFF.18077	MEU_CUFF.18077	-1.47121	0.000122369	Transcript_17801	Eucgr.D02626	AT2G20840.1	Secretory carrier membrane protein (SCAMP) family protein
Eucgr.A02153	scaffold_1	32189355	32193468	CUFF.1603	MEU_CUFF.1603	-1.47104	0.000128237	Transcript_1687	Eucgr.A02153	AT3G45400.1	exostosin family protein
Eucgr.F03092	scaffold_6	40299621	40301539	CUFF.23409	MEU_CUFF.23409	-1.47082	0.011555	Transcript_23149	Eucgr.F03092	AT4G26260.2	myo-inositol oxygenase 4
Eucgr.A02410	scaffold_1	34788648	34792070	CUFF.1819	MEU_CUFF.1819	-1.4708	0.000956997	Transcript_1914	Eucgr.A02410	AT5G06940.1	Leucine-rich repeat receptor-like protein kinase family protein
Eucgr.I00021	scaffold_9	259589	263333	CUFF.31245	MEU_CUFF.31245	-1.47071	0.000156429	Transcript_30984	Eucgr.I00021	AT5G23550.1	Got1/Sft2-like vescicle transport protein family
Eucgr.D01831	scaffold_4	32327120	32330390	CUFF.17274	MEU_CUFF.17274	-1.46916	0.00177993	Transcript_17088	Eucgr.D01831	AT4G23440.1	Disease resistance protein (TIR-NBS class)
Eucgr.A02441	scaffold_1	35069430	35074553	CUFF.1845	MEU_CUFF.1845	-1.46907	0.000441009	Transcript_1944	Eucgr.A02441	AT2G42200.1	squamosa promoter binding protein-like 9
Eucgr.I00289	scaffold_9	5626804	5634066	CUFF.31542	MEU_CUFF.31542	-1.46865	0.000211289	Transcript_31347	Eucgr.I00289	AT1G43130.1	like COV 2
Eucgr.E04338	scaffold_5	73929234	73930190	CUFF.21025	MEU_CUFF.21025	-1.46827	0.0059123	Transcript_20721	Eucgr.E04338	AT5G07380.3	unknown protein; FUNCTIONS IN: molecular_function unknown; INVOLVED IN: biological_process unknown; LOCATED IN: cellular_component unknown; EXPRESSED IN: egg cell; Has 84 Blast hits to 81 proteins in 31 species: Archae - 0; Bacteria - 0; Metazoa - 42; Fungi - 0; Plants - 41; Viruses - 0; Other Eukaryotes - 1 (source: NCBI BLink).
Eucgr.D02466	scaffold_4	39085028	39088885	CUFF.17874	MEU_CUFF.17874	-1.46807	0.000604619	Transcript_17802	Eucgr.D02466	AT2G45290.1	Transketolase
Eucgr.G01417	scaffold_7	24499624	24501898	CUFF.25624	MEU_CUFF.25624	-1.46728	0.00496126	Transcript_25293	Eucgr.G01417	AT4G34050.2	S-adenosyl-L-methionine-dependent methyltransferases superfamily protein
Eucgr.K01849	scaffold_11	23118777	23122068	CUFF.6022	MEU_CUFF.6022	-1.46595	0.000673325	Transcript_6220	Eucgr.K01849	AT5G06680.1	spindle pole body component 98
Eucgr.F02058	scaffold_6	27539733	27541159	CUFF.22620	MEU_CUFF.22620	-1.46583	0.00119345	Transcript_22326	Eucgr.F02058	AT1G55910.1	zinc transporter 11 precursor
Eucgr.I00357	scaffold_9	6746290	6752215	CUFF.31607	MEU_CUFF.31607	-1.46527	0.00181089	Transcript_31323	Eucgr.I00357	AT4G39830.1	Cupredoxin superfamily protein
Transcript_2096	scaffold_1	37069349	37074506	CUFF.1990	MEU_CUFF.1990	-1.4641	0.0308381	Transcript_2096	#N/A	AT4G30380.1	Barwin-related endoglucanase
Eucgr.H03604	scaffold_8	53078169	53086800	CUFF.29949	MEU_CUFF.29949	-1.46318	0.000105635	Transcript_29963	Eucgr.H03604	AT3G23590.1	REF4-related 1
Eucgr.B00476	scaffold_2	5986153	5987592	CUFF.8507	MEU_CUFF.8507	-1.46315	0.0104131	Transcript_8602	Eucgr.B00476	AT5G08640.2	flavonol synthase 1
Eucgr.C00590	scaffold_3	11211166	11212734	CUFF.12945	MEU_CUFF.12945	-1.46172	0.0186012	Transcript_12996	Eucgr.C00590	AT5G11590.1	Integrase-type DNA-binding superfamily protein
Eucgr.I00074	scaffold_9	1469448	1469858	CUFF.31337	MEU_CUFF.31337	-1.46162	0.0105446	Transcript_31084	Eucgr.I00074	AT5G49190.1	sucrose synthase 2
Eucgr.B02723	scaffold_2	50112015	50114822	CUFF.10917	MEU_CUFF.10917	-1.46161	0.000273823	Transcript_10936	Eucgr.B02723	AT5G20110.1	Dynein light chain type 1 family protein
Eucgr.C00583	scaffold_3	11120246	11127123	CUFF.12961	MEU_CUFF.12961	-1.46158	0.000179639	Transcript_13017	Eucgr.C00583	AT5G34850.1	purple acid phosphatase 26
Eucgr.J03089	scaffold_10	37945169	37946639	CUFF.4660	MEU_CUFF.4660	-1.46156	0.000658594	Transcript_4875	Eucgr.J03089	AT5G25280.2	serine-rich protein-related
Eucgr.B03599	scaffold_2	60457879	60460363	CUFF.11607	MEU_CUFF.11607	-1.46108	0.00225202	Transcript_11655	Eucgr.B03599	AT3G13480.1	unknown protein; FUNCTIONS IN: molecular_function unknown; INVOLVED IN: biological_process unknown; LOCATED IN: endomembrane system; EXPRESSED IN: 23 plant structures; EXPRESSED DURING: 13 growth stages; BEST Arabidopsis thaliana protein match is: unknown protein (TAIR:AT1G55475.1); Has 30201 Blast hits to 17322 proteins in 780 species: Archae - 12; Bacteria - 1396; Metazoa - 17338; Fungi - 3422;…
Eucgr.J02001	scaffold_10	26057085	26060039	CUFF.3853	MEU_CUFF.3853	-1.46043	0.00286966	Transcript_4061	Eucgr.J02001	AT1G07420.2	sterol 4-alpha-methyl-oxidase 2-1
Eucgr.A02857	scaffold_1	39037808	39039219	CUFF.2157	MEU_CUFF.2157	-1.46041	0.000520674	Transcript_2270	Eucgr.A02857	AT5G51780.1	basic helix-loop-helix (bHLH) DNA-binding superfamily protein
Eucgr.A01773	scaffold_1	28060026	28065184	CUFF.1280	MEU_CUFF.1280	-1.46007	0.000920749	Transcript_1355	Eucgr.A01773	AT2G20900.2	diacylglycerol kinase 5
Eucgr.F03192	scaffold_6	41252669	41257608	CUFF.23502	MEU_CUFF.23502	-1.46	0.00592593	Transcript_23262	Eucgr.F03192	AT1G72250.2	Di-glucose binding protein with Kinesin motor domain
Eucgr.J02592	scaffold_10	31727766	31729473	CUFF.4331	MEU_CUFF.4331	-1.45983	0.00275719	Transcript_4548	Eucgr.J02592	AT5G02930.1	F-box/RNI-like superfamily protein
Eucgr.C00541	scaffold_3	9558725	9559474	CUFF.12918	MEU_CUFF.12918	-1.45901	0.00329981	Transcript_12976	Eucgr.C00541	AT2G06925.1	Phospholipase A2 family protein
Transcript_13161	scaffold_3	13312293	13312887	CUFF.13119	MEU_CUFF.13119	-1.45883	0.0480558	Transcript_13161	#N/A	AT5G17960.1	Cysteine/Histidine-rich C1 domain family protein
Eucgr.D00650	scaffold_4	11753006	11755617	CUFF.16558	MEU_CUFF.16558	-1.45866	0.00107522	Transcript_16413	Eucgr.D00650	AT2G20780.1	Major facilitator superfamily protein
Eucgr.D01294	scaffold_4	23437985	23439536	CUFF.16916	MEU_CUFF.16916	-1.45761	0.0109475	Transcript_16769	Eucgr.D01294	AT1G11545.1	xyloglucan endotransglucosylase/hydrolase 8
Eucgr.H03671	scaffold_8	53826372	53831418	CUFF.29930	MEU_CUFF.29930	-1.45759	0.00144506	Transcript_29615	Eucgr.H03671	AT3G62990.1	unknown protein; FUNCTIONS IN: molecular_function unknown; INVOLVED IN: biological_process unknown; LOCATED IN: endomembrane system; BEST Arabidopsis thaliana protein match is: unknown protein (TAIR:AT2G47950.1); Has 22 Blast hits to 22 proteins in 5 species: Archae - 0; Bacteria - 0; Metazoa - 0; Fungi - 0; Plants - 22; Viruses - 0; Other Eukaryotes - 0 (source: NCBI BLink).
Eucgr.H03424	scaffold_8	50119936	50127532	CUFF.29713	MEU_CUFF.29713	-1.45756	0.000287893	Transcript_29484	Eucgr.H03424	AT3G22790.1	Kinase interacting (KIP1-like) family protein
Eucgr.K00085	scaffold_11	1509781	1514967	CUFF.4880	MEU_CUFF.4880	-1.45597	0.00378991	Transcript_5111	Eucgr.K00085	AT3G03050.1	cellulose synthase-like D3
Transcript_32098	scaffold_9	24817336	24817987	CUFF.32367	MEU_CUFF.32367	-1.45575	0.000370034	Transcript_32098	#N/A	AT1G77740.1	phosphatidylinositol-4-phosphate 5-kinase 2
Eucgr.F03475	scaffold_6	43573411	43575742	CUFF.23716	MEU_CUFF.23716	-1.45456	0.00853429	Transcript_23477	Eucgr.F03475	AT4G26930.1	myb domain protein 97
Eucgr.A02692	scaffold_1	37541599	37542931	CUFF.2037	MEU_CUFF.2037	-1.45415	0.000313771	Transcript_2137	Eucgr.A02692	AT3G16520.2	UDP-glucosyl transferase 88A1
Eucgr.G02039	scaffold_7	37352563	37356314	CUFF.26091	MEU_CUFF.26091	-1.45399	0.000432702	Transcript_25806	Eucgr.G02039	AT1G09430.1	ATP-citrate lyase A-3
Eucgr.F04263	scaffold_6	50872944	50876003	CUFF.24305	MEU_CUFF.24305	-1.45349	0.0240827	Transcript_24095	Eucgr.F04263	AT1G77130.1	plant glycogenin-like starch initiation protein 2
Eucgr.B00346	scaffold_2	4792065	4793480	CUFF.8379	MEU_CUFF.8379	-1.45174	0.000123886	Transcript_8469	Eucgr.B00346	AT5G50090.2	unknown protein; BEST Arabidopsis thaliana protein match is: unknown protein (TAIR:AT5G62900.1); Has 35333 Blast hits to 34131 proteins in 2444 species: Archae - 798; Bacteria - 22429; Metazoa - 974; Fungi - 991; Plants - 531; Viruses - 0; Other Eukaryotes - 9610 (source: NCBI BLink).
Eucgr.E03226	scaffold_5	54751459	54754808	CUFF.20301	MEU_CUFF.20301	-1.45094	0.000149415	Transcript_20099	Eucgr.E03226	AT1G28470.1	NAC domain containing protein 10
Eucgr.A01206	scaffold_1	18829719	18831317	CUFF.859	MEU_CUFF.859	-1.45092	0.000855827	Transcript_894	Eucgr.A01206	AT2G37300.2	unknown protein; FUNCTIONS IN: molecular_function unknown; INVOLVED IN: biological_process unknown; LOCATED IN: endomembrane system; EXPRESSED IN: 23 plant structures; EXPRESSED DURING: 12 growth stages.
Eucgr.G01108	scaffold_7	18754194	18757010	CUFF.25338	MEU_CUFF.25338	-1.45092	0.00109199	Transcript_25112	Eucgr.G01108	AT4G04850.1	K+ efflux antiporter 3
Eucgr.J01122	scaffold_10	12328583	12332875	CUFF.3228	MEU_CUFF.3228	-1.45061	0.000459219	Transcript_3410	Eucgr.J01122	AT5G03040.3	IQ-domain 2
Eucgr.H01991	scaffold_8	25603489	25607381	CUFF.28552	MEU_CUFF.28552	-1.44931	0.00616102	Transcript_28353	Eucgr.H01991	AT5G66920.1	SKU5 similar 17
Eucgr.J02225	scaffold_10	28187754	28190813	CUFF.4029	MEU_CUFF.4029	-1.44667	0.000439491	Transcript_4249	Eucgr.J02225	AT5G40380.1	cysteine-rich RLK (RECEPTOR-like protein kinase) 42
Eucgr.F03589	scaffold_6	44309047	44311020	CUFF.23813	MEU_CUFF.23813	-1.44656	0.0110367	Transcript_23563	Eucgr.F03589	AT4G35350.2	xylem cysteine peptidase 1
Eucgr.G03264	scaffold_7	50736571	50741911	CUFF.26930	MEU_CUFF.26930	-1.44648	0.000396649	Transcript_26718	Eucgr.G03264	AT3G08550.1	elongation defective 1 protein / ELD1 protein
Transcript_16480	scaffold_4	12903252	12905713	CUFF.16588	MEU_CUFF.16588	-1.44623	0.00255337	Transcript_16480	#N/A	AT1G61720.1	NAD(P)-binding Rossmann-fold superfamily protein
Eucgr.C01340	scaffold_3	21435189	21435358	CUFF.13507	MEU_CUFF.13507	-1.44562	0.00108294	Transcript_13543	Eucgr.C01340	AT1G80490.2	TOPLESS-related 1
Eucgr.H04662	scaffold_8	66891659	66896596	CUFF.30759	MEU_CUFF.30759	-1.44547	0.000384411	Transcript_30518	Eucgr.H04662	AT1G67560.1	PLAT/LH2 domain-containing lipoxygenase family protein
Eucgr.F02017	scaffold_6	27096568	27098274	CUFF.22572	MEU_CUFF.22572	-1.44473	0.00176134	Transcript_22268	Eucgr.F02017	AT4G26530.2	Aldolase superfamily protein
Transcript_10990	scaffold_2	51273683	51275051	CUFF.10964	MEU_CUFF.10964	-1.44438	0.00320808	Transcript_10990	#N/A	0	0
Eucgr.E01925	scaffold_5	26014595	26021043	CUFF.19478	MEU_CUFF.19478	-1.44385	0.000167887	Transcript_19253	Eucgr.E01925	AT1G31300.2	TRAM, LAG1 and CLN8 (TLC) lipid-sensing domain containing protein
Transcript_6595	scaffold_11	29921611	29922158	CUFF.6406	MEU_CUFF.6406	-1.44293	0.0146989	Transcript_6595	#N/A	AT3G14650.1	cytochrome P450, family 72, subfamily A, polypeptide 11
Eucgr.I02695	scaffold_9	38086112	38087435	CUFF.33308	MEU_CUFF.33308	-1.44191	0.000342435	Transcript_33093	Eucgr.I02695	AT5G64530.1	xylem NAC domain 1
Eucgr.B02676	scaffold_2	49338618	49344620	CUFF.10884	MEU_CUFF.10884	-1.44163	0.0013275	Transcript_10904	Eucgr.B02676	AT5G27220.1	Frigida-like protein
Eucgr.H03276	scaffold_8	48219541	48223741	CUFF.29644	MEU_CUFF.29644	-1.43866	0.000378787	Transcript_29234	Eucgr.H03276	AT1G68410.2	Protein phosphatase 2C family protein
Eucgr.H03395	scaffold_8	49661215	49663664	CUFF.29687	MEU_CUFF.29687	-1.4385	0.000489604	Transcript_29318	Eucgr.H03395	AT3G22970.1	Protein of unknown function (DUF506)
Eucgr.G03121	scaffold_7	49744424	49745881	CUFF.26772	MEU_CUFF.26772	-1.43811	0.0196571	Transcript_26555	Eucgr.G03121	AT2G40470.1	LOB domain-containing protein 15
Eucgr.G02852	scaffold_7	46839753	46843374	CUFF.26594	MEU_CUFF.26594	-1.43794	0.00194136	Transcript_26348	Eucgr.G02852	AT2G37040.1	PHE ammonia lyase 1
Eucgr.F04128	scaffold_6	49463358	49464316	CUFF.24223	MEU_CUFF.24223	-1.43786	0.00896227	Transcript_23997	Eucgr.F04128	AT1G71910.1	unknown protein; Has 28 Blast hits to 28 proteins in 10 species: Archae - 0; Bacteria - 0; Metazoa - 0; Fungi - 0; Plants - 28; Viruses - 0; Other Eukaryotes - 0 (source: NCBI BLink).
Transcript_10080	scaffold_2	39539496	39540124	CUFF.10116	MEU_CUFF.10116	-1.43729	0.00819291	Transcript_10080	#N/A	AT4G23070.1	RHOMBOID-like protein 7
Eucgr.A01002	scaffold_1	15644281	15647552	CUFF.702	MEU_CUFF.702	-1.4365	0.0339305	Transcript_730	Eucgr.A01002	AT4G01730.1	DHHC-type zinc finger family protein
Transcript_14618	scaffold_3	50961123	50961359	CUFF.14622	MEU_CUFF.14622	-1.43645	0.00141967	Transcript_14618	#N/A	AT2G32970.2	unknown protein; FUNCTIONS IN: molecular_function unknown; INVOLVED IN: biological_process unknown; LOCATED IN: cellular_component unknown; EXPRESSED IN: 24 plant structures; EXPRESSED DURING: 15 growth stages.
Eucgr.K00895	scaffold_11	10976240	10978429	CUFF.5368	MEU_CUFF.5368	-1.43627	0.00854135	Transcript_5577	Eucgr.K00895	AT4G03270.1	Cyclin D6;1
Transcript_465	scaffold_1	11483514	11483735	CUFF.485	MEU_CUFF.485	-1.43604	0.00570786	Transcript_465	#N/A	AT1G03905.1	P-loop containing nucleoside triphosphate hydrolases superfamily protein
Eucgr.A01738	scaffold_1	27538490	27538739	CUFF.1279	MEU_CUFF.1279	-1.43528	0.00773395	Transcript_1325	Eucgr.A01738	AT2G32280.1	Protein of unknown function (DUF1218)
Eucgr.B02763	scaffold_2	50742161	50745091	CUFF.10994	MEU_CUFF.10994	-1.43456	0.000819588	Transcript_10973	Eucgr.B02763	AT3G54120.1	Reticulon family protein
Eucgr.A02869	scaffold_1	39106618	39113762	CUFF.2187	MEU_CUFF.2187	-1.43453	0.000413445	Transcript_2288	Eucgr.A02869	AT5G51710.1	K+ efflux antiporter 5
Eucgr.H02555	scaffold_8	35472054	35473862	CUFF.29050	MEU_CUFF.29050	-1.43409	0.00863433	Transcript_28698	Eucgr.H02555	AT1G23460.1	Pectin lyase-like superfamily protein
Eucgr.B02169	scaffold_2	42891654	42898116	CUFF.10373	MEU_CUFF.10373	-1.43381	0.000466155	Transcript_10302	Eucgr.B02169	AT5G18410.2	transcription activators
Eucgr.A02126	scaffold_1	31956254	31957093	CUFF.1586	MEU_CUFF.1586	-1.43196	0.00193112	Transcript_1659	Eucgr.A02126	AT5G17920.2	Cobalamin-independent synthase family protein
Eucgr.A02126	scaffold_1	31956254	31957093	CUFF.1587	MEU_CUFF.1587	-1.43196	0.00193112	Transcript_1658	Eucgr.A02126	AT5G17920.2	Cobalamin-independent synthase family protein
Eucgr.I02161	scaffold_9	31463441	31464834	CUFF.32912	MEU_CUFF.32912	-1.43117	0.000440986	Transcript_32672	Eucgr.I02161	AT3G14280.1	unknown protein; Has 51 Blast hits to 51 proteins in 13 species: Archae - 0; Bacteria - 0; Metazoa - 0; Fungi - 0; Plants - 51; Viruses - 0; Other Eukaryotes - 0 (source: NCBI BLink).
Eucgr.I00637	scaffold_9	13528427	13529977	CUFF.31796	MEU_CUFF.31796	-1.43109	0.000222472	Transcript_31524	Eucgr.I00637	AT3G50340.1	unknown protein; BEST Arabidopsis thaliana protein match is: unknown protein (TAIR:AT5G67020.1); Has 128 Blast hits to 128 proteins in 39 species: Archae - 0; Bacteria - 46; Metazoa - 0; Fungi - 3; Plants - 76; Viruses - 0; Other Eukaryotes - 3 (source: NCBI BLink).
Eucgr.C03891	scaffold_3	72680798	72683246	CUFF.15496	MEU_CUFF.15496	-1.43097	0.000185966	Transcript_15435	Eucgr.C03891	AT4G29680.1	Alkaline-phosphatase-like family protein
Eucgr.G01751	scaffold_7	32299611	32303772	CUFF.25753	MEU_CUFF.25753	-1.43075	0.00388601	Transcript_25464	Eucgr.G01751	AT4G34860.2	Plant neutral invertase family protein
Eucgr.F00374	scaffold_6	4945948	4950636	CUFF.21418	MEU_CUFF.21418	-1.43056	0.00113095	Transcript_21074	Eucgr.F00374	AT1G22460.1	O-fucosyltransferase family protein
Eucgr.G01216	scaffold_7	20570086	20571658	CUFF.25416	MEU_CUFF.25416	-1.4304	0.0456622	Transcript_25162	Eucgr.G01216	AT4G33820.1	Glycosyl hydrolase superfamily protein
Eucgr.C00778	scaffold_3	12951017	12957881	CUFF.13096	MEU_CUFF.13096	-1.43034	0.0010939	Transcript_13142	Eucgr.C00778	AT1G74960.3	fatty acid biosynthesis 1
Eucgr.J02316	scaffold_10	29130292	29137049	CUFF.4141	MEU_CUFF.4141	-1.42987	0.000218345	Transcript_4378	Eucgr.J02316	AT3G01810.3	FUNCTIONS IN: molecular_function unknown; INVOLVED IN: biological_process unknown; EXPRESSED IN: 21 plant structures; EXPRESSED DURING: 13 growth stages; BEST Arabidopsis thaliana protein match is: nucleolar protein gar2-related (TAIR:AT2G42320.2).
Transcript_28354	scaffold_8	27707012	27707350	CUFF.28738	MEU_CUFF.28738	-1.42926	0.0377333	Transcript_28354	#N/A	AT4G10410.1	Leucine-rich repeat (LRR) family protein
Eucgr.E03983	scaffold_5	68856737	68862458	CUFF.20902	MEU_CUFF.20902	-1.42824	0.000494546	Transcript_20603	Eucgr.E03983	AT1G12000.1	Phosphofructokinase family protein
Eucgr.G02954	scaffold_7	48142753	48145627	CUFF.26661	MEU_CUFF.26661	-1.42753	0.00524335	Transcript_26432	Eucgr.G02954	AT3G55550.1	Concanavalin A-like lectin protein kinase family protein
Eucgr.F02029	scaffold_6	27200633	27204755	CUFF.22586	MEU_CUFF.22586	-1.42747	0.015628	Transcript_22279	Eucgr.F02029	AT3G25250.1	AGC (cAMP-dependent, cGMP-dependent and protein kinase C) kinase family protein
Eucgr.I00346	scaffold_9	6496278	6497662	CUFF.31558	MEU_CUFF.31558	-1.42743	0.0276106	Transcript_31316	Eucgr.I00346	AT1G75500.2	Walls Are Thin 1
Eucgr.C00829	scaffold_3	13606486	13607452	CUFF.13134	MEU_CUFF.13134	-1.42743	0.000592384	Transcript_13183	Eucgr.C00829	AT2G06255.1	ELF4-like 3
Eucgr.B03344	scaffold_2	58358420	58361226	CUFF.11393	MEU_CUFF.11393	-1.42657	0.0132057	Transcript_11409	Eucgr.B03344	AT1G23790.1	Plant protein of unknown function (DUF936)
Eucgr.C03891	scaffold_3	72681146	72683246	CUFF.15497	MEU_CUFF.15497	-1.42595	0.00020114	Transcript_15436	Eucgr.C03891	AT4G29680.1	Alkaline-phosphatase-like family protein
Transcript_23677	scaffold_6	45515980	45516402	CUFF.23917	MEU_CUFF.23917	-1.42504	0.00097169	Transcript_23677	#N/A	AT1G22030.1	CONTAINS InterPro DOMAIN/s: Protein BYPASS related (InterPro:IPR008511); BEST Arabidopsis thaliana protein match is: unknown protein (TAIR:AT1G77855.1); Has 99 Blast hits to 99 proteins in 17 species: Archae - 0; Bacteria - 0; Metazoa - 3; Fungi - 0; Plants - 96; Viruses - 0; Other Eukaryotes - 0 (source: NCBI BLink).
Eucgr.H00108	scaffold_8	1070149	1071892	CUFF.27172	MEU_CUFF.27172	-1.42495	0.0229855	Transcript_26980	Eucgr.H00108	AT2G33205.1	Serinc-domain containing serine and sphingolipid biosynthesis protein
Eucgr.D02085	scaffold_4	35008530	35009788	CUFF.17445	MEU_CUFF.17445	-1.42491	0.00186447	Transcript_17251	Eucgr.D02085	AT5G47470.1	Nodulin MtN21 /EamA-like transporter family protein
Eucgr.I01758	scaffold_9	27492481	27498348	CUFF.32646	MEU_CUFF.32646	-1.42344	0.00024014	Transcript_32412	Eucgr.I01758	AT5G14550.1	Core-2/I-branching beta-1,6-N-acetylglucosaminyltransferase family protein
Eucgr.C03867	scaffold_3	72223357	72225708	CUFF.15470	MEU_CUFF.15470	-1.42295	0.0114734	Transcript_15430	Eucgr.C03867	AT3G24460.1	Serinc-domain containing serine and sphingolipid biosynthesis protein
Eucgr.F00302	scaffold_6	4281993	4283543	CUFF.21335	MEU_CUFF.21335	-1.42255	0.000494894	Transcript_21019	Eucgr.F00302	AT1G35830.1	VQ motif-containing protein
Eucgr.F00405	scaffold_6	5195735	5196835	CUFF.21397	MEU_CUFF.21397	-1.42172	0.000696728	Transcript_21081	Eucgr.F00405	AT1G49770.1	basic helix-loop-helix (bHLH) DNA-binding superfamily protein
Eucgr.K03338	scaffold_11	42405995	42410425	CUFF.7195	MEU_CUFF.7195	-1.42169	0.000182078	Transcript_7414	Eucgr.K03338	AT1G54510.3	NIMA-related serine/threonine kinase 1
Eucgr.D00160	scaffold_4	2419299	2420129	CUFF.16185	MEU_CUFF.16185	-1.42124	0.0061324	Transcript_16076	Eucgr.D00160	AT4G21740.1	unknown protein; BEST Arabidopsis thaliana protein match is: unknown protein (TAIR:AT1G30515.1); Has 20 Blast hits to 20 proteins in 4 species: Archae - 0; Bacteria - 0; Metazoa - 0; Fungi - 0; Plants - 20; Viruses - 0; Other Eukaryotes - 0 (source: NCBI BLink).
Eucgr.K00734	scaffold_11	8491055	8492748	CUFF.5244	MEU_CUFF.5244	-1.42117	0.00119185	Transcript_5452	Eucgr.K00734	AT1G50640.1	ethylene responsive element binding factor 3
Eucgr.B03608	scaffold_2	60545530	60547970	CUFF.11622	MEU_CUFF.11622	-1.42093	0.000367205	Transcript_11683	Eucgr.B03608	AT4G08810.1	calcium ion binding
Eucgr.J01821	scaffold_10	24251828	24252629	CUFF.3747	MEU_CUFF.3747	-1.41997	0.00399909	#N/A	Eucgr.J01821	AT4G08810.1	calcium ion binding
Eucgr.A02139	scaffold_1	32063972	32065416	CUFF.1601	MEU_CUFF.1601	-1.41989	0.000547579	Transcript_1681	Eucgr.A02139	AT2G41610.1	unknown protein; Has 35333 Blast hits to 34131 proteins in 2444 species: Archae - 798; Bacteria - 22429; Metazoa - 974; Fungi - 991; Plants - 531; Viruses - 0; Other Eukaryotes - 9610 (source: NCBI BLink).
Eucgr.B03608	scaffold_2	60545478	60547970	CUFF.11621	MEU_CUFF.11621	-1.41975	0.000368193	Transcript_11682	Eucgr.B03608	AT4G08810.1	calcium ion binding
Eucgr.C04017	scaffold_3	74780005	74783402	CUFF.15571	MEU_CUFF.15571	-1.41972	0.0010884	Transcript_15499	Eucgr.C04017	AT4G31600.1	UDP-N-acetylglucosamine (UAA) transporter family
Eucgr.C00829	scaffold_3	13605007	13607360	CUFF.13133	MEU_CUFF.13133	-1.4192	0.000579895	Transcript_13182	Eucgr.C00829	AT2G06255.1	ELF4-like 3
Eucgr.D02601	scaffold_4	40602062	40604243	CUFF.17896	MEU_CUFF.17896	-1.41916	0.000963205	Transcript_17717	Eucgr.D02601	AT4G11120.1	translation elongation factor Ts (EF-Ts), putative
Eucgr.C03510	scaffold_3	66590263	66591127	CUFF.15255	MEU_CUFF.15255	-1.41903	0.00102916	Transcript_15214	Eucgr.C03510	AT2G40850.1	phosphoinositide 4-kinase gamma 1
Eucgr.H01705	scaffold_8	20885519	20888039	CUFF.28375	MEU_CUFF.28375	-1.41789	0.0218536	#N/A	Eucgr.H01705	AT1G66440.1	Cysteine/Histidine-rich C1 domain family protein
Eucgr.K00588	scaffold_11	6619297	6621546	CUFF.5296	MEU_CUFF.5296	-1.41698	0.00151432	Transcript_5419	Eucgr.K00588	AT1G02500.2	S-adenosylmethionine synthetase 1
Eucgr.K01150	scaffold_11	14550457	14551779	CUFF.5536	MEU_CUFF.5536	-1.41695	0.000391729	Transcript_5741	Eucgr.K01150	AT2G42760.1	unknown protein; CONTAINS InterPro DOMAIN/s: Protein of unknown function DUF1685 (InterPro:IPR012881); Has 170 Blast hits to 164 proteins in 34 species: Archae - 0; Bacteria - 1; Metazoa - 26; Fungi - 10; Plants - 107; Viruses - 0; Other Eukaryotes - 26 (source: NCBI BLink).
Eucgr.H04036	scaffold_8	58226083	58228768	CUFF.30309	MEU_CUFF.30309	-1.41562	0.00323795	Transcript_30027	Eucgr.H04036	AT4G02080.1	secretion-associated RAS super family 2
Eucgr.B01664	scaffold_2	29788975	29794187	CUFF.9567	MEU_CUFF.9567	-1.41502	0.00733781	Transcript_9611	Eucgr.B01664	AT5G26910.3	unknown protein; FUNCTIONS IN: molecular_function unknown; INVOLVED IN: biological_process unknown; LOCATED IN: mitochondrion; EXPRESSED IN: 22 plant structures; EXPRESSED DURING: 13 growth stages; BEST Arabidopsis thaliana protein match is: unknown protein (TAIR:AT3G58650.1).
Eucgr.J00385	scaffold_10	3784694	3786258	CUFF.2609	MEU_CUFF.2609	-1.41467	0.0458245	Transcript_2767	Eucgr.J00385	AT5G22930.1	Protein of unknown function (DUF1635)
Eucgr.K02550	scaffold_11	32681626	32684993	CUFF.6601	MEU_CUFF.6601	-1.41457	0.00026351	Transcript_6799	Eucgr.K02550	AT5G08120.1	movement protein binding protein 2C
Eucgr.E03349	scaffold_5	57065730	57070812	CUFF.20408	MEU_CUFF.20408	-1.41438	0.000367211	Transcript_20091	Eucgr.E03349	AT2G20760.1	Clathrin light chain protein
Eucgr.A01217	scaffold_1	19009834	19013855	CUFF.879	MEU_CUFF.879	-1.41302	0.00399451	Transcript_907	Eucgr.A01217	AT3G09550.1	Ankyrin repeat family protein
Eucgr.E03508	scaffold_5	59798202	59798989	CUFF.20487	MEU_CUFF.20487	-1.41301	0.00452372	Transcript_20186	Eucgr.E03508	AT1G78720.1	SecY protein transport family protein
Eucgr.F00374	scaffold_6	4946681	4951763	CUFF.21419	MEU_CUFF.21419	-1.41217	0.00118404	Transcript_21075	Eucgr.F00374	AT1G22460.1	O-fucosyltransferase family protein
Eucgr.F03148	scaffold_6	40832673	40835698	CUFF.23457	MEU_CUFF.23457	-1.41134	0.000682818	Transcript_23208	Eucgr.F03148	AT3G09800.1	SNARE-like superfamily protein
Eucgr.B01471	scaffold_2	24192716	24197094	CUFF.9302	MEU_CUFF.9302	-1.41078	0.00107829	Transcript_9369	Eucgr.B01471	AT1G55110.1	indeterminate(ID)-domain 7
Eucgr.E01411	scaffold_5	15958826	15960109	CUFF.19151	MEU_CUFF.19151	-1.41021	0.0391194	Transcript_18969	Eucgr.E01411	AT2G45440.1	dihydrodipicolinate synthase
Eucgr.B02792	scaffold_2	51283606	51284087	CUFF.10973	MEU_CUFF.10973	-1.41014	0.00641028	Transcript_10992	Eucgr.B02792	AT3G09050.1	unknown protein; FUNCTIONS IN: molecular_function unknown; INVOLVED IN: biological_process unknown; LOCATED IN: chloroplast thylakoid membrane, chloroplast; EXPRESSED IN: 21 plant structures; EXPRESSED DURING: 13 growth stages; Has 120 Blast hits to 120 proteins in 47 species: Archae - 4; Bacteria - 10; Metazoa - 33; Fungi - 2; Plants - 44; Viruses - 0; Other Eukaryotes - 27 (source: NCBI BLink).
Eucgr.D01757	scaffold_4	31527616	31528477	CUFF.17226	MEU_CUFF.17226	-1.40923	0.000763107	Transcript_17045	Eucgr.D01757	AT1G64480.1	calcineurin B-like protein 8
Eucgr.I01897	scaffold_9	28902125	28905288	CUFF.32727	MEU_CUFF.32727	-1.40902	0.00107874	Transcript_32492	Eucgr.I01897	AT3G28480.2	Oxoglutarate/iron-dependent oxygenase
Eucgr.J00114	scaffold_10	1444985	1446358	CUFF.2385	MEU_CUFF.2385	-1.40889	0.0234694	Transcript_2517	Eucgr.J00114	AT3G56360.1	unknown protein; FUNCTIONS IN: molecular_function unknown; INVOLVED IN: biological_process unknown; LOCATED IN: chloroplast; EXPRESSED IN: 24 plant structures; EXPRESSED DURING: 15 growth stages; BEST Arabidopsis thaliana protein match is: unknown protein (TAIR:AT5G05250.1); Has 45 Blast hits to 45 proteins in 13 species: Archae - 0; Bacteria - 0; Metazoa - 0; Fungi - 0; Plants - 45; Viruses - 0;…
Transcript_17942	scaffold_4539	2086	2798	CUFF.18133	MEU_CUFF.18133	-1.40845	0.000811444	Transcript_17942	#N/A	AT1G16670.1	Protein kinase superfamily protein
Eucgr.E00138	scaffold_5	1504341	1508509	CUFF.18324	MEU_CUFF.18324	-1.40832	0.000494534	Transcript_18136	Eucgr.E00138	AT4G00490.1	beta-amylase 2
Eucgr.D02093	scaffold_4	35064512	35068201	CUFF.17442	MEU_CUFF.17442	-1.40818	0.000615335	Transcript_17258	Eucgr.D02093	AT4G17350.1	Plant protein of unknown function (DUF828) with plant pleckstrin homology-like region
Transcript_24971	scaffold_7	15736163	15739482	CUFF.25233	MEU_CUFF.25233	-1.4079	0.0395594	Transcript_24971	#N/A	AT1G23720.1	Proline-rich extensin-like family protein
Transcript_24970	scaffold_7	15736163	15739444	CUFF.25232	MEU_CUFF.25232	-1.4079	0.0395594	Transcript_24970	#N/A	AT1G23720.1	Proline-rich extensin-like family protein
Transcript_29290	scaffold_8	49149106	49149709	CUFF.29669	MEU_CUFF.29669	-1.40766	0.000929167	Transcript_29290	#N/A	AT3G27000.1	actin related protein 2
Eucgr.G01455	scaffold_7	25072602	25075595	CUFF.25615	MEU_CUFF.25615	-1.40758	0.0162053	Transcript_25300	Eucgr.G01455	AT3G19184.1	AP2/B3-like transcriptional factor family protein
Eucgr.E01411	scaffold_5	15958826	15960517	CUFF.19152	MEU_CUFF.19152	-1.40753	0.0371366	Transcript_18970	Eucgr.E01411	AT2G45440.1	dihydrodipicolinate synthase
Eucgr.B03150	scaffold_2	56625618	56627866	CUFF.11249	MEU_CUFF.11249	-1.40711	0.0343297	Transcript_11251	Eucgr.B03150	AT1G10380.1	Putative membrane lipoprotein
Eucgr.K03173	scaffold_11	40418938	40424400	CUFF.7058	MEU_CUFF.7058	-1.40704	0.000429182	Transcript_7253	Eucgr.K03173	AT3G53540.1	unknown protein; LOCATED IN: plasma membrane; EXPRESSED IN: 24 plant structures; EXPRESSED DURING: 14 growth stages; CONTAINS InterPro DOMAIN/s: Protein of unknown function DUF3741 (InterPro:IPR022212); BEST Arabidopsis thaliana protein match is: Protein of unknown function (DUF3741) (TAIR:AT4G28760.2); Has 1710 Blast hits to 868 proteins in 206 species: Archae - 2; Bacteria - 409; Metazoa - 304;…
Eucgr.I00559	scaffold_9	11533129	11537049	CUFF.31714	MEU_CUFF.31714	-1.40646	0.0254799	Transcript_31459	Eucgr.I00559	AT4G38070.1	basic helix-loop-helix (bHLH) DNA-binding superfamily protein
Eucgr.D01668	scaffold_4	30657984	30661036	CUFF.17165	MEU_CUFF.17165	-1.40633	0.0014461	Transcript_16980	Eucgr.D01668	AT1G32860.1	Glycosyl hydrolase superfamily protein
Unique_MEU_669	scaffold_2	20140241	20140786	CUFF.9258	MEU_CUFF.9258	-1.4063	0.00185335	#N/A	#N/A	AT5G23270.1	sugar transporter 11
Eucgr.D01756	scaffold_4	31515174	31516046	CUFF.17225	MEU_CUFF.17225	-1.40586	0.00122265	Transcript_17041	Eucgr.D01756	AT4G17615.2	calcineurin B-like protein 1
Eucgr.I01329	scaffold_9	23903590	23910974	CUFF.32341	MEU_CUFF.32341	-1.40392	0.000402481	Transcript_32029	Eucgr.I01329	AT2G21300.2	ATP binding microtubule motor family protein
Transcript_28639	scaffold_8	34410131	34410811	CUFF.29008	MEU_CUFF.29008	-1.40367	0.017714	Transcript_28639	#N/A	AT5G45540.1	Protein of unknown function (DUF594)
Eucgr.G00715	scaffold_7	12177561	12178361	CUFF.25060	MEU_CUFF.25060	-1.40344	0.00533674	Transcript_24784	Eucgr.G00715	AT1G12280.1	LRR and NB-ARC domains-containing disease resistance protein
Eucgr.H03604	scaffold_8	53081297	53081546	CUFF.29950	MEU_CUFF.29950	-1.40301	0.000453417	Transcript_29962	Eucgr.H03604	AT3G23590.1	REF4-related 1
Eucgr.I02436	scaffold_9	34978138	34985102	CUFF.33108	MEU_CUFF.33108	-1.4027	0.0337373	Transcript_32884	Eucgr.I02436	AT1G75220.1	Major facilitator superfamily protein
Eucgr.F03977	scaffold_6	48050385	48052239	CUFF.24121	MEU_CUFF.24121	-1.40268	0.000269321	Transcript_23901	Eucgr.F03977	AT1G80920.1	Chaperone DnaJ-domain superfamily protein
Eucgr.E04288	scaffold_5	73471519	73474771	CUFF.20982	MEU_CUFF.20982	-1.40259	0.00906285	Transcript_20676	Eucgr.E04288	AT4G24620.1	phosphoglucose isomerase 1
Eucgr.F02354	scaffold_6	32162643	32165685	CUFF.22836	MEU_CUFF.22836	-1.40235	0.0028677	Transcript_22569	Eucgr.F02354	AT2G26570.1	Plant protein of unknown function (DUF827)
Eucgr.L02805	scaffold_1436	6222	9482	CUFF.7821	MEU_CUFF.7821	-1.40183	0.00172647	Transcript_7964	Eucgr.L02805	AT2G22560.1	Kinase interacting (KIP1-like) family protein
Eucgr.C00725	scaffold_3	12447881	12449104	CUFF.13044	MEU_CUFF.13044	-1.4014	0.00717168	Transcript_13098	Eucgr.C00725	AT3G13540.1	myb domain protein 5
Eucgr.J01105	scaffold_10	12161213	12164334	CUFF.3210	MEU_CUFF.3210	-1.40111	0.000291289	Transcript_3404	Eucgr.J01105	AT4G25030.2	unknown protein; BEST Arabidopsis thaliana protein match is: unknown protein (TAIR:AT5G45410.3); Has 35333 Blast hits to 34131 proteins in 2444 species: Archae - 798; Bacteria - 22429; Metazoa - 974; Fungi - 991; Plants - 531; Viruses - 0; Other Eukaryotes - 9610 (source: NCBI BLink).
Eucgr.F03977	scaffold_6	48050665	48052239	CUFF.24120	MEU_CUFF.24120	-1.4002	0.000275459	Transcript_23900	Eucgr.F03977	AT1G80920.1	Chaperone DnaJ-domain superfamily protein
Eucgr.I00021	scaffold_9	259589	262985	CUFF.31246	MEU_CUFF.31246	-1.4	0.000292691	Transcript_30983	Eucgr.I00021	AT5G23550.1	Got1/Sft2-like vescicle transport protein family
Eucgr.F03465	scaffold_6	43510334	43511008	CUFF.23710	MEU_CUFF.23710	-1.39986	0.00100029	Transcript_23470	Eucgr.F03465	AT3G20340.1	Expression of the gene is downregulated in the presence of paraquat, an inducer of photoxidative stress.
Eucgr.J02288	scaffold_10	28738437	28742129	CUFF.4097	MEU_CUFF.4097	-1.39854	0.00076721	Transcript_4317	Eucgr.J02288	AT3G04120.1	glyceraldehyde-3-phosphate dehydrogenase C subunit 1
Eucgr.J00193	scaffold_10	1972752	1985500	CUFF.2502	MEU_CUFF.2502	-1.39796	0.000734139	Transcript_2593	Eucgr.J00193	AT3G11130.1	Clathrin, heavy chain
Eucgr.E00025	scaffold_5	317409	319056	CUFF.18231	MEU_CUFF.18231	-1.39728	0.000926728	Transcript_18035	Eucgr.E00025	AT1G01200.1	RAB GTPase homolog A3
Eucgr.C02936	scaffold_3	55106031	55110494	CUFF.14828	MEU_CUFF.14828	-1.39675	0.000318134	Transcript_14806	Eucgr.C02936	AT2G25800.1	Protein of unknown function (DUF810)
Eucgr.B02699	scaffold_2	49572641	49577223	CUFF.10978	MEU_CUFF.10978	-1.3967	0.000580126	Transcript_10944	Eucgr.B02699	AT1G66150.1	transmembrane kinase 1
Eucgr.I02695	scaffold_9	38086112	38086555	CUFF.33307	MEU_CUFF.33307	-1.39655	0.00296638	Transcript_33092	Eucgr.I02695	AT5G64530.1	xylem NAC domain 1
Unique_MEU_443	scaffold_8	20885519	20887106	CUFF.28374	MEU_CUFF.28374	-1.39559	0.0370204	#N/A	#N/A	AT1G66440.1	Cysteine/Histidine-rich C1 domain family protein
Eucgr.K02280	scaffold_11	29929357	29932675	CUFF.6418	MEU_CUFF.6418	-1.39497	0.000974145	Transcript_6606	Eucgr.K02280	AT1G48480.1	receptor-like kinase 1
Eucgr.I00229	scaffold_9	4692211	4693977	CUFF.31493	MEU_CUFF.31493	-1.39418	0.00206173	Transcript_31239	Eucgr.I00229	AT5G09800.1	ARM repeat superfamily protein
Eucgr.I00229	scaffold_9	4692212	4693977	CUFF.31494	MEU_CUFF.31494	-1.39418	0.00206173	Transcript_31240	Eucgr.I00229	AT5G09800.1	ARM repeat superfamily protein
Eucgr.A00320	scaffold_1	4499525	4499662	CUFF.213	MEU_CUFF.213	-1.39353	0.0127255	Transcript_229	Eucgr.A00320	AT1G51410.1	NAD(P)-binding Rossmann-fold superfamily protein
Eucgr.F00362	scaffold_6	4860110	4861259	CUFF.21368	MEU_CUFF.21368	-1.39302	0.00362961	Transcript_21042	Eucgr.F00362	AT4G08950.1	Phosphate-responsive 1 family protein
Eucgr.D02208	scaffold_4	36308948	36311034	CUFF.17531	MEU_CUFF.17531	-1.39255	0.00220542	Transcript_17378	Eucgr.D02208	AT3G03550.1	RING/U-box superfamily protein
Eucgr.D02208	scaffold_4	36308948	36311034	CUFF.17532	MEU_CUFF.17532	-1.39255	0.00220542	Transcript_17377	Eucgr.D02208	AT3G03550.1	RING/U-box superfamily protein
Eucgr.I00904	scaffold_9	18543149	18543867	CUFF.31969	MEU_CUFF.31969	-1.3923	0.00121956	Transcript_31689	Eucgr.I00904	AT2G24960.1	unknown protein; BEST Arabidopsis thaliana protein match is: unknown protein (TAIR:AT4G02210.2); Has 1453 Blast hits to 509 proteins in 26 species: Archae - 0; Bacteria - 0; Metazoa - 1; Fungi - 39; Plants - 1363; Viruses - 0; Other Eukaryotes - 50 (source: NCBI BLink).
Eucgr.I00904	scaffold_9	18543149	18543867	CUFF.31970	MEU_CUFF.31970	-1.3923	0.00121956	Transcript_31688	Eucgr.I00904	AT2G24960.1	unknown protein; BEST Arabidopsis thaliana protein match is: unknown protein (TAIR:AT4G02210.2); Has 1453 Blast hits to 509 proteins in 26 species: Archae - 0; Bacteria - 0; Metazoa - 1; Fungi - 39; Plants - 1363; Viruses - 0; Other Eukaryotes - 50 (source: NCBI BLink).
Eucgr.I02170	scaffold_9	31554128	31557553	CUFF.32917	MEU_CUFF.32917	-1.39198	0.000608676	Transcript_32688	Eucgr.I02170	AT3G14360.1	alpha/beta-Hydrolases superfamily protein
Eucgr.F02435	scaffold_6	33952720	33956250	CUFF.22992	MEU_CUFF.22992	-1.39081	0.00118404	Transcript_22624	Eucgr.F02435	AT4G39860.1	unknown protein; BEST Arabidopsis thaliana protein match is: unknown protein (TAIR:AT2G22270.1); Has 152 Blast hits to 146 proteins in 19 species: Archae - 0; Bacteria - 0; Metazoa - 0; Fungi - 2; Plants - 146; Viruses - 0; Other Eukaryotes - 4 (source: NCBI BLink).
Eucgr.B02270	scaffold_2	43895281	43897194	CUFF.10449	MEU_CUFF.10449	-1.38995	0.000718239	Transcript_10407	Eucgr.B02270	AT2G30330.1	GCN5L1 family protein
Eucgr.D00027	scaffold_4	220174	228594	CUFF.16137	MEU_CUFF.16137	-1.38933	0.000426862	Transcript_16040	Eucgr.D00027	AT5G44790.1	copper-exporting ATPase / responsive-to-antagonist 1 / copper-transporting ATPase (RAN1)
Eucgr.F02435	scaffold_6	33953097	33956250	CUFF.22993	MEU_CUFF.22993	-1.38771	0.00121682	Transcript_22625	Eucgr.F02435	AT4G39860.1	unknown protein; BEST Arabidopsis thaliana protein match is: unknown protein (TAIR:AT2G22270.1); Has 152 Blast hits to 146 proteins in 19 species: Archae - 0; Bacteria - 0; Metazoa - 0; Fungi - 2; Plants - 146; Viruses - 0; Other Eukaryotes - 4 (source: NCBI BLink).
Eucgr.D01674	scaffold_4	30716198	30718611	CUFF.17171	MEU_CUFF.17171	-1.38754	0.000711717	Transcript_16988	Eucgr.D01674	AT2G06200.1	growth-regulating factor 6
Eucgr.K03109	scaffold_11	39689758	39691871	CUFF.7017	MEU_CUFF.7017	-1.38745	0.00172279	Transcript_7210	Eucgr.K03109	AT3G09340.1	Transmembrane amino acid transporter family protein
Eucgr.F04025	scaffold_6	48377551	48383444	CUFF.24263	MEU_CUFF.24263	-1.38721	0.000334814	Transcript_23937	Eucgr.F04025	AT1G16860.1	Ubiquitin-specific protease family C19-related protein
Eucgr.K02951	scaffold_11	37617292	37620044	CUFF.6916	MEU_CUFF.6916	-1.38675	0.026997	Transcript_7115	Eucgr.K02951	AT3G51740.1	inflorescence meristem receptor-like kinase 2
Eucgr.A02652	scaffold_1	37140636	37143744	CUFF.2012	MEU_CUFF.2012	-1.38633	0.00199105	Transcript_2106	Eucgr.A02652	AT4G21580.3	oxidoreductase, zinc-binding dehydrogenase family protein
Eucgr.H04722	scaffold_8	67635457	67636445	CUFF.30807	MEU_CUFF.30807	-1.38633	0.00153359	Transcript_30559	Eucgr.H04722	AT5G65495.1	unknown protein; Has 9 Blast hits to 9 proteins in 5 species: Archae - 0; Bacteria - 0; Metazoa - 0; Fungi - 0; Plants - 9; Viruses - 0; Other Eukaryotes - 0 (source: NCBI BLink).
Eucgr.I02774	scaffold_9	38702757	38703995	CUFF.33379	MEU_CUFF.33379	-1.38598	0.00135107	Transcript_33165	Eucgr.I02774	AT3G11660.1	NDR1/HIN1-like 1
Eucgr.I02774	scaffold_9	38702757	38703995	CUFF.33380	MEU_CUFF.33380	-1.38598	0.00135107	Transcript_33164	Eucgr.I02774	AT3G11660.1	NDR1/HIN1-like 1
Eucgr.B00385	scaffold_2	5143029	5145294	CUFF.8419	MEU_CUFF.8419	-1.38588	0.00373964	Transcript_8507	Eucgr.B00385	AT3G23690.1	basic helix-loop-helix (bHLH) DNA-binding superfamily protein
Eucgr.H02094	scaffold_8	27301329	27303017	CUFF.28632	MEU_CUFF.28632	-1.38536	0.00397752	Transcript_28331	Eucgr.H02094	AT4G36900.1	related to AP2 10
Eucgr.L00029	scaffold_12	365184	368626	CUFF.7540	MEU_CUFF.7540	-1.38512	0.000604619	Transcript_7738	Eucgr.L00029	AT2G30720.1	Thioesterase/thiol ester dehydrase-isomerase superfamily protein
Eucgr.H04702	scaffold_8	67327034	67329564	CUFF.30795	MEU_CUFF.30795	-1.38403	0.00360034	Transcript_30544	Eucgr.H04702	AT1G67730.1	beta-ketoacyl reductase 1
Eucgr.G02450	scaffold_7	43078125	43081125	CUFF.26288	MEU_CUFF.26288	-1.38375	0.000397923	Transcript_26029	Eucgr.G02450	AT3G09570.1	Lung seven transmembrane receptor family protein
Eucgr.A00347	scaffold_1	4878827	4881334	CUFF.222	MEU_CUFF.222	-1.38343	0.00609025	Transcript_243	Eucgr.A00347	AT4G02080.1	secretion-associated RAS super family 2
Eucgr.K02421	scaffold_11	31533148	31535552	CUFF.6505	MEU_CUFF.6505	-1.3833	0.00648841	Transcript_6694	Eucgr.K02421	AT2G27920.1	serine carboxypeptidase-like 51
Eucgr.B03359	scaffold_2	58448954	58450703	CUFF.11414	MEU_CUFF.11414	-1.38306	0.0010367	Transcript_11422	Eucgr.B03359	AT1G24030.1	Protein kinase superfamily protein
Eucgr.G02793	scaffold_7	46192128	46192322	CUFF.26531	MEU_CUFF.26531	-1.3818	0.0011131	Transcript_26286	Eucgr.G02793	AT3G28100.1	nodulin MtN21 /EamA-like transporter family protein
Eucgr.H03671	scaffold_8	53827240	53829255	CUFF.29931	MEU_CUFF.29931	-1.38008	0.00472941	Transcript_29616	Eucgr.H03671	AT3G62990.1	unknown protein; FUNCTIONS IN: molecular_function unknown; INVOLVED IN: biological_process unknown; LOCATED IN: endomembrane system; BEST Arabidopsis thaliana protein match is: unknown protein (TAIR:AT2G47950.1); Has 22 Blast hits to 22 proteins in 5 species: Archae - 0; Bacteria - 0; Metazoa - 0; Fungi - 0; Plants - 22; Viruses - 0; Other Eukaryotes - 0 (source: NCBI BLink).
Eucgr.K01804	scaffold_11	22419590	22420299	CUFF.5966	MEU_CUFF.5966	-1.3786	0.000868114	Transcript_6176	Eucgr.K01804	AT2G41820.1	Leucine-rich repeat protein kinase family protein
Eucgr.A02598	scaffold_1	36475146	36476839	CUFF.1962	MEU_CUFF.1962	-1.37828	0.000411823	Transcript_2062	Eucgr.A02598	AT3G52480.1	unknown protein; FUNCTIONS IN: molecular_function unknown; INVOLVED IN: biological_process unknown; LOCATED IN: endomembrane system; EXPRESSED IN: 10 plant structures; EXPRESSED DURING: LP.04 four leaves visible, 4 anthesis, petal differentiation and expansion stage; Has 28 Blast hits to 28 proteins in 7 species: Archae - 0; Bacteria - 0; Metazoa - 0; Fungi - 0; Plants - 28; Viruses - 0; Other Eu…
Eucgr.C00357	scaffold_3	6862638	6864859	CUFF.12751	MEU_CUFF.12751	-1.37809	0.000582843	Transcript_12799	Eucgr.C00357	AT4G30960.1	SOS3-interacting protein 3
Eucgr.B01142	scaffold_2	18082301	18084957	CUFF.9034	MEU_CUFF.9034	-1.37783	0.000730826	Transcript_9133	Eucgr.B01142	AT3G06130.2	Heavy metal transport/detoxification superfamily protein
Eucgr.A02713	scaffold_1	37772973	37774087	CUFF.2060	MEU_CUFF.2060	-1.37698	0.00265347	Transcript_2165	Eucgr.A02713	AT3G16520.2	UDP-glucosyl transferase 88A1
Eucgr.J01897	scaffold_10	25065326	25068084	CUFF.3809	MEU_CUFF.3809	-1.37621	0.000940091	Transcript_4002	Eucgr.J01897	AT1G07120.1	FUNCTIONS IN: molecular_function unknown; INVOLVED IN: biological_process unknown; LOCATED IN: chloroplast envelope; EXPRESSED IN: inflorescence meristem, petal, leaf whorl, flower; EXPRESSED DURING: 4 anthesis, petal differentiation and expansion stage; BEST Arabidopsis thaliana protein match is: Tetratricopeptide repeat (TPR)-like superfamily protein (TAIR:AT4G18570.1); Has 288 Blast hits to 26…
Eucgr.G01591	scaffold_7	28315717	28317310	CUFF.25671	MEU_CUFF.25671	-1.37607	0.0112962	Transcript_25361	Eucgr.G01591	AT2G30720.1	Thioesterase/thiol ester dehydrase-isomerase superfamily protein
Eucgr.F02577	scaffold_6	35321601	35323336	CUFF.22977	MEU_CUFF.22977	-1.37606	0.0201765	Transcript_22695	Eucgr.F02577	AT1G64980.1	Nucleotide-diphospho-sugar transferases superfamily protein
Eucgr.A02404	scaffold_1	34758757	34763542	CUFF.2272	MEU_CUFF.2272	-1.37577	0.000223137	Transcript_2689	Eucgr.A02404	AT3G12200.2	NIMA-related kinase 7
Eucgr.I01338	scaffold_9	23986080	23986995	CUFF.32297	MEU_CUFF.32297	-1.37526	0.0184744	Transcript_32019	Eucgr.I01338	AT4G34760.1	SAUR-like auxin-responsive protein family
Eucgr.H02094	scaffold_8	27301564	27303017	CUFF.28633	MEU_CUFF.28633	-1.3749	0.00443651	Transcript_28332	Eucgr.H02094	AT4G36900.1	related to AP2 10
Eucgr.A01095	scaffold_1	16730507	16732974	CUFF.773	MEU_CUFF.773	-1.37446	0.00476159	Transcript_808	Eucgr.A01095	AT2G05790.1	O-Glycosyl hydrolases family 17 protein
Eucgr.H01997	scaffold_8	25690920	25695317	CUFF.28553	MEU_CUFF.28553	-1.37376	0.00263633	Transcript_28263	Eucgr.H01997	AT3G50560.1	NAD(P)-binding Rossmann-fold superfamily protein
Eucgr.H03918	scaffold_8	56923432	56931937	CUFF.30241	MEU_CUFF.30241	-1.37327	0.000449475	Transcript_30029	Eucgr.H03918	AT3G16630.2	P-loop containing nucleoside triphosphate hydrolases superfamily protein
Eucgr.C02414	scaffold_3	46117148	46117855	CUFF.14433	MEU_CUFF.14433	-1.37233	0.0431204	Transcript_14399	Eucgr.C02414	AT4G25780.1	CAP (Cysteine-rich secretory proteins, Antigen 5, and Pathogenesis-related 1 protein) superfamily protein
Eucgr.F00131	scaffold_6	2137461	2138111	CUFF.21245	MEU_CUFF.21245	-1.37218	0.0148878	Transcript_20932	Eucgr.F00131	AT5G59845.1	Gibberellin-regulated family protein
Eucgr.A02695	scaffold_1	37575212	37575912	CUFF.2045	MEU_CUFF.2045	-1.37162	0.00301518	Transcript_2139	Eucgr.A02695	AT3G16520.2	UDP-glucosyl transferase 88A1
Eucgr.C02604	scaffold_3	49587784	49592302	CUFF.14669	MEU_CUFF.14669	-1.37079	0.000887516	Transcript_14570	Eucgr.C02604	AT5G25100.2	Endomembrane protein 70 protein family
Eucgr.H02220	scaffold_8	29503087	29506272	CUFF.28822	MEU_CUFF.28822	-1.37077	0.00711583	Transcript_28459	Eucgr.H02220	AT1G47128.1	Granulin repeat cysteine protease family protein
Eucgr.A02185	scaffold_1	32474653	32475007	CUFF.1946	MEU_CUFF.1946	-1.37061	0.0032367	Transcript_1717	Eucgr.A02185	AT2G40890.1	cytochrome P450, family 98, subfamily A, polypeptide 3
Eucgr.A02073	scaffold_1	31523960	31524542	CUFF.1539	MEU_CUFF.1539	-1.37005	0.0402484	Transcript_1596	Eucgr.A02073	AT2G39050.1	hydroxyproline-rich glycoprotein family protein
Eucgr.K02531	scaffold_11	32509932	32513133	CUFF.6595	MEU_CUFF.6595	-1.37	0.000973684	Transcript_6783	Eucgr.K02531	AT1G18640.2	3-phosphoserine phosphatase
Eucgr.C02987	scaffold_3	56417155	56419477	CUFF.14827	MEU_CUFF.14827	-1.3696	0.0178089	Transcript_14807	Eucgr.C02987	AT2G25880.1	ataurora2
Eucgr.H01685	scaffold_8	20579198	20581033	CUFF.28356	MEU_CUFF.28356	-1.36921	0.00127191	Transcript_28075	Eucgr.H01685	AT4G02630.1	Protein kinase superfamily protein
Eucgr.B01450	scaffold_2	23787808	23790487	CUFF.9292	MEU_CUFF.9292	-1.36911	0.000846607	Transcript_9354	Eucgr.B01450	AT1G65560.1	Zinc-binding dehydrogenase family protein
Eucgr.K00317	scaffold_11	3772213	3777140	CUFF.5033	MEU_CUFF.5033	-1.36836	0.000709826	Transcript_5242	Eucgr.K00317	AT5G53340.2	Galactosyltransferase family protein
Eucgr.H00597	scaffold_8	8140004	8142639	CUFF.27466	MEU_CUFF.27466	-1.36826	0.00186367	Transcript_27267	Eucgr.H00597	AT5G13420.1	Aldolase-type TIM barrel family protein
Transcript_19017	scaffold_5	17275109	17275947	CUFF.19201	MEU_CUFF.19201	-1.36817	0.000700939	Transcript_19017	#N/A	AT5G15560.1	unknown protein; BEST Arabidopsis thaliana protein match is: unknown protein (TAIR:AT3G02125.1); Has 229 Blast hits to 215 proteins in 51 species: Archae - 0; Bacteria - 10; Metazoa - 48; Fungi - 14; Plants - 19; Viruses - 7; Other Eukaryotes - 131 (source: NCBI BLink).
Eucgr.K03109	scaffold_11	39687983	39689695	CUFF.7015	MEU_CUFF.7015	-1.36765	0.00470794	Transcript_7209	Eucgr.K03109	AT3G09340.1	Transmembrane amino acid transporter family protein
Eucgr.B02770	scaffold_2	50810834	50817977	CUFF.10977	MEU_CUFF.10977	-1.36749	0.00207602	Transcript_10975	Eucgr.B02770	AT2G38040.2	acetyl Co-enzyme a carboxylase carboxyltransferase alpha subunit
Eucgr.I00560	scaffold_9	11542764	11546231	CUFF.31718	MEU_CUFF.31718	-1.36718	0.00247581	Transcript_31460	Eucgr.I00560	AT2G22560.1	Kinase interacting (KIP1-like) family protein
Eucgr.F00361	scaffold_6	4854101	4855160	CUFF.21367	MEU_CUFF.21367	-1.36684	0.00605202	Transcript_21041	Eucgr.F00361	AT4G08950.1	Phosphate-responsive 1 family protein
Eucgr.C00655	scaffold_3	11755527	11757356	CUFF.13010	MEU_CUFF.13010	-1.36655	0.001095	Transcript_13062	Eucgr.C00655	AT2G46210.1	Fatty acid/sphingolipid desaturase
Eucgr.H04541	scaffold_8	65067904	65070640	CUFF.30665	MEU_CUFF.30665	-1.36516	0.00363431	Transcript_30426	Eucgr.H04541	AT5G03980.1	SGNH hydrolase-type esterase superfamily protein
[truncated: 4,124 more rows]
