# Supplementary material for: RNA-Seq Using Two Populations Reveals Genes and Alleles Controlling Wood Traits and Growth in Eucalyptus nitens
Source: PLoS One. 2014 Jun 26;9(6):e101104. doi: 10.1371/journal.pone.0101104 (PMC4072731; doi:10.1371/journal.pone.0101104)
Supplement: Table S2 — Differentially expressed transcripts between low and high KPY samples in Florentine. (XLSX) [file pone.0101104.s005.xlsx]

## Sheet: Sheet1
Table S2: Differentially expressed transcripts between low and high KPY samples in Florentine
Final_ID	geneID	Scaffold	Start	End	FL_gene_ID	logFC	FDR	Common_Transcript_ID	Egrandis_ID	AT_accession	TAIR gene annotation
Eucgr.A00003	CUFF.2	scaffold_1	42224	44849	FL_CUFF.2	1.11335	0.000839143	Transcript_2	Eucgr.A00003	AT1G79510.2	Uncharacterized conserved protein (DUF2358)
Eucgr.A00034	CUFF.18	scaffold_1	316276	318914	FL_CUFF.18	0.779995	0.029168	Transcript_24	Eucgr.A00034	AT5G09320.1	Vacuolar sorting protein 9 (VPS9) domain
Eucgr.A00076	CUFF.60	scaffold_1	1104598	1106415	FL_CUFF.60	0.860647	0.0137837	Transcript_63	Eucgr.A00076	AT3G59380.1	farnesyltransferase A
Eucgr.A00079	CUFF.53	scaffold_1	1128155	1129083	FL_CUFF.53	1.18571	0.00530247	Transcript_70	Eucgr.A00079	AT2G31955.3	cofactor of nitrate reductase and xanthine dehydrogenase 2
Eucgr.A00079	CUFF.54	scaffold_1	1129369	1131155	FL_CUFF.54	1.27097	0.000826521	Transcript_72	Eucgr.A00079	AT2G31955.3	cofactor of nitrate reductase and xanthine dehydrogenase 2
Eucgr.A00085	CUFF.76	scaffold_1	1196332	1198351	FL_CUFF.76	0.914191	0.0104548	Transcript_80	Eucgr.A00085	AT4G09350.1	Chaperone DnaJ-domain superfamily protein
Eucgr.A00095	CUFF.330	scaffold_1	1294705	1298434	FL_CUFF.330	-1.66634	0.000107313	Transcript_263	Eucgr.A00095	AT2G31390.1	pfkB-like carbohydrate kinase family protein
Eucgr.A00095	CUFF.331	scaffold_1	1294886	1299328	FL_CUFF.331	-1.66542	0.000107366	Transcript_265	Eucgr.A00095	AT2G31390.1	pfkB-like carbohydrate kinase family protein
Eucgr.A00104	CUFF.227	scaffold_1	1372585	1375079	FL_CUFF.227	-1.14237	0.00138786	Transcript_128	Eucgr.A00104	AT2G43420.1	3-beta hydroxysteroid dehydrogenase/isomerase family protein
Eucgr.A00104	CUFF.228	scaffold_1	1372767	1380487	FL_CUFF.228	-1.13915	0.00270273	Transcript_130	Eucgr.A00104	AT2G43420.1	3-beta hydroxysteroid dehydrogenase/isomerase family protein
Eucgr.A00104	CUFF.229	scaffold_1	1375180	1380487	FL_CUFF.229	-1.13467	0.00435288	Transcript_133	Eucgr.A00104	AT2G43420.1	3-beta hydroxysteroid dehydrogenase/isomerase family protein
Eucgr.A00105	CUFF.121	scaffold_1	1382867	1388679	FL_CUFF.121	-1.03619	0.00455267	Transcript_96	Eucgr.A00105	AT2G31350.1	glyoxalase 2-5
Eucgr.A00119	CUFF.106	scaffold_1	1545869	1549326	FL_CUFF.106	3.67109	3.58983e-06	Transcript_108	Eucgr.A00119	AT3G51430.2	Calcium-dependent phosphotriesterase superfamily protein
Eucgr.A00151	CUFF.115	scaffold_1	1906233	1907892	FL_CUFF.115	1.19501	0.018517	Transcript_115	Eucgr.A00151	AT4G22130.2	STRUBBELIG-receptor family 8
Eucgr.A00159	CUFF.129	scaffold_1	1950422	1951543	FL_CUFF.129	4.00575	9.4041e-11	Transcript_121	Eucgr.A00159	AT1G24020.2	MLP-like protein 423
Eucgr.A00162	CUFF.131	scaffold_1	1968964	1969818	FL_CUFF.131	4.5077	1.79561e-12	Transcript_119	Eucgr.A00162	AT1G24020.2	MLP-like protein 423
Eucgr.A00172	CUFF.125	scaffold_1	2034182	2034695	FL_CUFF.125	3.82038	2.62567e-11	Transcript_123	Eucgr.A00172	AT1G24020.2	MLP-like protein 423
Eucgr.A00172	CUFF.124	scaffold_1	2034182	2035316	FL_CUFF.124	3.84196	1.68409e-11	Transcript_125	Eucgr.A00172	AT1G24020.2	MLP-like protein 423
Eucgr.A00188	CUFF.148	scaffold_1	2190781	2191969	FL_CUFF.148	4.13422	8.68821e-08	Transcript_136	Eucgr.A00188	AT1G24020.2	MLP-like protein 423
Eucgr.A00188	CUFF.149	scaffold_1	2190918	2191969	FL_CUFF.149	4.1345	8.66366e-08	Transcript_137	Eucgr.A00188	AT1G24020.2	MLP-like protein 423
Eucgr.A00190	CUFF.134	scaffold_1	2212309	2215428	FL_CUFF.134	-1.25182	0.000267842	Transcript_135	Eucgr.A00190	AT4G16120.1	COBRA-like protein-7 precursor
Eucgr.A00193	CUFF.136	scaffold_1	2240087	2241544	FL_CUFF.136	-0.81355	0.0129621	Transcript_141	Eucgr.A00193	AT5G49300.1	GATA transcription factor 16
Eucgr.A00198	CUFF.145	scaffold_1	2260737	2263990	FL_CUFF.145	1.34671	0.00114283	Transcript_144	Eucgr.A00198	AT3G16910.1	acyl-activating enzyme 7
Eucgr.A00199	CUFF.140	scaffold_1	2267528	2272549	FL_CUFF.140	-1.3026	0.00387627	Transcript_146	Eucgr.A00199	AT5G26910.3	unknown protein; FUNCTIONS IN: molecular_function unknown; INVOLVED IN: biological_process unknown; LOCATED IN: mitochondrion; EXPRESSED IN: 22 plant structures; EXPRESSED DURING: 13 growth stages; BEST Arabidopsis thaliana protein match is: unknown protein (TAIR:AT3G58650.1).
Eucgr.A00203	CUFF.153	scaffold_1	2292969	2297050	FL_CUFF.153	-0.911811	0.00668054	Transcript_151	Eucgr.A00203	AT3G16910.1	acyl-activating enzyme 7
Eucgr.A00203	CUFF.154	scaffold_1	2295102	2297603	FL_CUFF.154	-0.891627	0.00779652	Transcript_152	Eucgr.A00203	AT3G16910.1	acyl-activating enzyme 7
Eucgr.A00242	CUFF.165	scaffold_1	2971147	2972645	FL_CUFF.165	0.818488	0.0198687	Transcript_160	Eucgr.A00242	AT5G24280.1	gamma-irradiation and mitomycin c induced 1
Eucgr.A00242	CUFF.161	scaffold_1	2972804	2973824	FL_CUFF.161	0.871984	0.0401138	#N/A	Eucgr.A00242	AT5G24280.1	gamma-irradiation and mitomycin c induced 1
Eucgr.A00244	CUFF.164	scaffold_1	2988366	2989956	FL_CUFF.164	1.15234	0.00142734	Transcript_157	Eucgr.A00244	AT3G06240.1	F-box family protein
Eucgr.A00253	CUFF.176	scaffold_1	3155704	3161332	FL_CUFF.176	0.753778	0.022963	Transcript_175	Eucgr.A00253	AT2G43235.1	unknown protein; FUNCTIONS IN: molecular_function unknown; INVOLVED IN: biological_process unknown; LOCATED IN: chloroplast; EXPRESSED IN: 22 plant structures; EXPRESSED DURING: 13 growth stages; Has 41 Blast hits to 41 proteins in 16 species: Archae - 0; Bacteria - 0; Metazoa - 0; Fungi - 0; Plants - 40; Viruses - 0; Other Eukaryotes - 1 (source: NCBI BLink).
Eucgr.A00275	CUFF.193	scaffold_1	3445105	3446446	FL_CUFF.193	1.44095	0.000468319	Transcript_210	Eucgr.A00275	AT2G31955.2	cofactor of nitrate reductase and xanthine dehydrogenase 2
Eucgr.A00321	CUFF.226	scaffold_1	4561083	4562330	FL_CUFF.226	-0.793604	0.0274609	Transcript_236	Eucgr.A00321	AT2G41350.2	unknown protein; BEST Arabidopsis thaliana protein match is: unknown protein (TAIR:AT2G21980.1); Has 35333 Blast hits to 34131 proteins in 2444 species: Archae - 798; Bacteria - 22429; Metazoa - 974; Fungi - 991; Plants - 531; Viruses - 0; Other Eukaryotes - 9610 (source: NCBI BLink).
Eucgr.A00344	CUFF.231	scaffold_1	4858373	4859364	FL_CUFF.231	-1.35725	0.00111098	Transcript_238	Eucgr.A00344	AT4G02080.1	secretion-associated RAS super family 2
Eucgr.A00344	CUFF.232	scaffold_1	4858445	4859364	FL_CUFF.232	-1.35725	0.00111098	Transcript_239	Eucgr.A00344	AT4G02080.1	secretion-associated RAS super family 2
Eucgr.A00347	CUFF.233	scaffold_1	4878773	4881354	FL_CUFF.233	-1.00369	0.00760807	Transcript_243	Eucgr.A00347	AT4G02080.1	secretion-associated RAS super family 2
Eucgr.A00347	CUFF.234	scaffold_1	4878894	4881354	FL_CUFF.234	-1.00361	0.00761073	Transcript_244	Eucgr.A00347	AT4G02080.1	secretion-associated RAS super family 2
Eucgr.A00350	CUFF.224	scaffold_1	4921194	4923427	FL_CUFF.224	1.33516	0.00025387	Transcript_242	Eucgr.A00350	AT4G16160.2	Mitochondrial import inner membrane translocase subunit Tim17/Tim22/Tim23 family protein
Eucgr.A00353	CUFF.225	scaffold_1	4939549	4941431	FL_CUFF.225	2.23887	0.000221512	Transcript_245	Eucgr.A00353	AT3G16990.1	Haem oxygenase-like, multi-helical
Eucgr.A00394	CUFF.701	scaffold_1	5372454	5378007	FL_CUFF.701	-1.30027	0.000640733	Transcript_570	Eucgr.A00394	AT2G44160.1	methylenetetrahydrofolate reductase 2
Eucgr.A00397	CUFF.273	scaffold_1	5384920	5387353	FL_CUFF.273	0.824583	0.0156458	Transcript_267	Eucgr.A00397	AT2G44150.1	histone-lysine N-methyltransferase ASHH3
Eucgr.A00412	CUFF.286	scaffold_1	5825791	5827813	FL_CUFF.286	-0.730176	0.0430961	Transcript_274	Eucgr.A00412	AT2G41350.2	unknown protein; BEST Arabidopsis thaliana protein match is: unknown protein (TAIR:AT2G21980.1); Has 35333 Blast hits to 34131 proteins in 2444 species: Archae - 798; Bacteria - 22429; Metazoa - 974; Fungi - 991; Plants - 531; Viruses - 0; Other Eukaryotes - 9610 (source: NCBI BLink).
Eucgr.A00417	CUFF.284	scaffold_1	6125536	6127913	FL_CUFF.284	1.02082	0.00180706	Transcript_279	Eucgr.A00417	AT2G31840.1	Thioredoxin superfamily protein
Eucgr.A00424	CUFF.293	scaffold_1	6178044	6179433	FL_CUFF.293	1.42337	0.0107996	Transcript_283	Eucgr.A00424	AT3G55700.1	UDP-Glycosyltransferase superfamily protein
Eucgr.A00431	CUFF.290	scaffold_1	6263742	6271225	FL_CUFF.290	-0.918047	0.0402672	Transcript_304	Eucgr.A00431	AT2G43900.1	Endonuclease/exonuclease/phosphatase family protein
Eucgr.A00465	CUFF.315	scaffold_1	7168601	7169533	FL_CUFF.315	-1.25515	0.0382015	Transcript_302	Eucgr.A00465	AT4G25800.2	Calmodulin-binding protein
Eucgr.A00485	CUFF.337	scaffold_1	7586696	7588591	FL_CUFF.337	-1.39547	3.35181e-05	Transcript_324	Eucgr.A00485	AT1G19300.1	Nucleotide-diphospho-sugar transferases superfamily protein
Eucgr.A00494	CUFF.339	scaffold_1	7724053	7724440	FL_CUFF.339	0.692374	0.0456094	Transcript_341	Eucgr.A00494	AT3G17730.1	NAC domain containing protein 57
Eucgr.A00497	CUFF.343	scaffold_1	7762957	7768293	FL_CUFF.343	-0.712469	0.0302748	Transcript_345	Eucgr.A00497	AT1G47740.2	PPPDE putative thiol peptidase family protein
Eucgr.A00502	CUFF.341	scaffold_1	7881787	7883033	FL_CUFF.341	1.98709	8.18304e-06	Transcript_332	Eucgr.A00502	AT3G51860.1	cation exchanger 3
Eucgr.A00505	CUFF.365	scaffold_1	7930686	7933185	FL_CUFF.365	-0.768216	0.0176933	Transcript_344	Eucgr.A00505	AT5G01520.1	RING/U-box superfamily protein
Eucgr.A00509	CUFF.350	scaffold_1	7964166	7966767	FL_CUFF.350	1.09342	0.00135833	Transcript_346	Eucgr.A00509	AT2G20760.1	Clathrin light chain protein
Eucgr.A00514	CUFF.368	scaffold_1	8041691	8046340	FL_CUFF.368	0.709604	0.0416716	Transcript_358	Eucgr.A00514	AT2G21050.1	like AUXIN RESISTANT 2
Eucgr.A00519	CUFF.385	scaffold_1	8323194	8329976	FL_CUFF.385	-0.694366	0.0348184	Transcript_365	Eucgr.A00519	AT3G51850.1	calcium-dependent protein kinase 13
Eucgr.A00519	CUFF.386	scaffold_1	8323448	8333742	FL_CUFF.386	-0.688777	0.0376944	Transcript_366	Eucgr.A00519	AT3G51850.1	calcium-dependent protein kinase 13
Eucgr.A00523	CUFF.371	scaffold_1	8411805	8415957	FL_CUFF.371	2.62265	5.32335e-11	Transcript_361	Eucgr.A00523	AT5G36110.1	cytochrome P450, family 716, subfamily A, polypeptide 1
Eucgr.A00523	CUFF.370	scaffold_1	8409081	8411456	FL_CUFF.370	3.63811	2.20731e-13	Transcript_356	Eucgr.A00523	AT5G36110.1	cytochrome P450, family 716, subfamily A, polypeptide 1
Eucgr.A00523	CUFF.369	scaffold_1	8406245	8408936	FL_CUFF.369	3.65726	3.58961e-14	Transcript_359	Eucgr.A00523	AT5G36110.1	cytochrome P450, family 716, subfamily A, polypeptide 1
Eucgr.A00530	CUFF.692	scaffold_1	8595130	8599104	FL_CUFF.692	-1.80893	0.000129581	Transcript_380	Eucgr.A00530	AT5G01360.1	Plant protein of unknown function (DUF828)
Eucgr.A00531	CUFF.377	scaffold_1	8616264	8618421	FL_CUFF.377	-1.20198	0.0103314	Transcript_367	Eucgr.A00531	AT3G54060.2	unknown protein; BEST Arabidopsis thaliana protein match is: unknown protein (TAIR:AT2G37960.2); Has 35333 Blast hits to 34131 proteins in 2444 species: Archae - 798; Bacteria - 22429; Metazoa - 974; Fungi - 991; Plants - 531; Viruses - 0; Other Eukaryotes - 9610 (source: NCBI BLink).
Eucgr.A00534	CUFF.382	scaffold_1	8642609	8654638	FL_CUFF.382	1.20613	0.000844052	Transcript_373	Eucgr.A00534	AT2G38280.2	AMP deaminase, putative / myoadenylate deaminase, putative
Eucgr.A00547	CUFF.472	scaffold_1	8929758	8932759	FL_CUFF.472	-1.00106	0.00253785	Transcript_381	Eucgr.A00547	AT4G33070.1	Thiamine pyrophosphate dependent pyruvate decarboxylase family protein
Eucgr.A00588	CUFF.407	scaffold_1	9417102	9420131	FL_CUFF.407	0.920802	0.0137127	Transcript_403	Eucgr.A00588	AT1G72050.2	transcription factor IIIA
Eucgr.A00606	CUFF.409	scaffold_1	9642065	9646083	FL_CUFF.409	1.18441	0.003555	Transcript_406	Eucgr.A00606	AT5G01580.1	gamma interferon responsive lysosomal thiol (GILT) reductase family protein
Eucgr.A00611	CUFF.418	scaffold_1	9687039	9689377	FL_CUFF.418	3.4016	2.46797e-11	Transcript_408	Eucgr.A00611	AT3G08890.2	Protein of unknown function, DUF538
Eucgr.A00614	CUFF.417	scaffold_1	9769784	9770824	FL_CUFF.417	0.995818	0.0431361	Transcript_411	Eucgr.A00614	AT5G01620.3	TRICHOME BIREFRINGENCE-LIKE 35
Eucgr.A00615	CUFF.420	scaffold_1	9774037	9779256	FL_CUFF.420	0.834274	0.0463166	Transcript_417	Eucgr.A00615	AT2G38330.1	MATE efflux family protein
Eucgr.A00623	CUFF.427	scaffold_1	9944985	9950605	FL_CUFF.427	0.987808	0.0192924	Transcript_436	Eucgr.A00623	AT5G01660.1	CONTAINS InterPro DOMAIN/s: Galactose oxidase/kelch, beta-propeller (InterPro:IPR011043), Kelch repeat type 1 (InterPro:IPR006652), Development/cell death domain (InterPro:IPR013989), Kelch related (InterPro:IPR013089), Kelch-type beta propeller (InterPro:IPR015915); BEST Arabidopsis thaliana protein match is: DCD (Development and Cell Death) domain protein (TAIR:AT3G11000.1); Has 16133 Blast hit…
Eucgr.A00626	CUFF.423	scaffold_1	9965684	9967111	FL_CUFF.423	-1.06855	0.00252346	Transcript_419	Eucgr.A00626	AT5G01710.1	methyltransferases
Eucgr.A00628	CUFF.435	scaffold_1	9988832	9989665	FL_CUFF.435	-0.983974	0.0058505	Transcript_428	Eucgr.A00628	AT2G38480.1	Uncharacterised protein family (UPF0497)
Eucgr.A00628	CUFF.434	scaffold_1	9987354	9989499	FL_CUFF.434	-0.893367	0.0115702	Transcript_426	Eucgr.A00628	AT2G38480.1	Uncharacterised protein family (UPF0497)
Eucgr.A00629	CUFF.436	scaffold_1	9990692	9994617	FL_CUFF.436	-1.31988	0.000868309	Transcript_430	Eucgr.A00629	AT2G38460.1	iron regulated 1
Eucgr.A00632	CUFF.437	scaffold_1	10019297	10020972	FL_CUFF.437	-1.01648	0.0152357	Transcript_425	Eucgr.A00632	AT2G38460.1	iron regulated 1
Eucgr.A00647	CUFF.438	scaffold_1	10247032	10254131	FL_CUFF.438	1.1746	0.00107459	Transcript_439	Eucgr.A00647	AT2G38410.1	ENTH/VHS/GAT family protein
Eucgr.A00648	CUFF.519	scaffold_1	10254436	10262171	FL_CUFF.519	-1.12892	0.00202401	Transcript_487	Eucgr.A00648	AT1G04910.1	O-fucosyltransferase family protein
Eucgr.A00648	CUFF.520	scaffold_1	10258547	10258785	FL_CUFF.520	-1.04376	0.0150638	Transcript_488	Eucgr.A00648	AT1G04910.1	O-fucosyltransferase family protein
Eucgr.A00654	CUFF.459	scaffold_1	10322426	10324571	FL_CUFF.459	-0.717445	0.0440542	Transcript_477	Eucgr.A00654	AT3G51710.1	D-mannose binding lectin protein with Apple-like carbohydrate-binding domain
Eucgr.A00654	CUFF.460	scaffold_1	10322426	10324843	FL_CUFF.460	-0.716152	0.0443994	Transcript_479	Eucgr.A00654	AT3G51710.1	D-mannose binding lectin protein with Apple-like carbohydrate-binding domain
Eucgr.A00656	CUFF.455	scaffold_1	10355379	10357755	FL_CUFF.455	-1.11802	0.0025126	Transcript_456	Eucgr.A00656	AT2G40435.1	BEST Arabidopsis thaliana protein match is: transcription regulators (TAIR:AT3G56220.1); Has 289 Blast hits to 289 proteins in 30 species: Archae - 0; Bacteria - 0; Metazoa - 0; Fungi - 0; Plants - 289; Viruses - 0; Other Eukaryotes - 0 (source: NCBI BLink).
Eucgr.A00656	CUFF.456	scaffold_1	10355379	10357755	FL_CUFF.456	-1.11802	0.0025126	Transcript_455	Eucgr.A00656	AT2G40435.1	BEST Arabidopsis thaliana protein match is: transcription regulators (TAIR:AT3G56220.1); Has 289 Blast hits to 289 proteins in 30 species: Archae - 0; Bacteria - 0; Metazoa - 0; Fungi - 0; Plants - 289; Viruses - 0; Other Eukaryotes - 0 (source: NCBI BLink).
Eucgr.A00685	CUFF.454	scaffold_1	11270290	11271155	FL_CUFF.454	-1.09459	0.0279887	Transcript_451	Eucgr.A00685	AT2G40475.1	unknown protein; BEST Arabidopsis thaliana protein match is: unknown protein (TAIR:AT3G56260.2); Has 477 Blast hits to 219 proteins in 41 species: Archae - 0; Bacteria - 4; Metazoa - 91; Fungi - 61; Plants - 144; Viruses - 0; Other Eukaryotes - 177 (source: NCBI BLink).
Eucgr.A00686	CUFF.458	scaffold_1	11278002	11279886	FL_CUFF.458	-1.32787	0.000745546	Transcript_458	Eucgr.A00686	AT2G38370.1	Plant protein of unknown function (DUF827)
Eucgr.A00686	CUFF.457	scaffold_1	11277000	11279587	FL_CUFF.457	-1.30786	0.000913847	Transcript_457	Eucgr.A00686	AT2G38370.1	Plant protein of unknown function (DUF827)
Eucgr.A00703	CUFF.478	scaffold_1	11504024	11505174	FL_CUFF.478	0.89123	0.0354465	Transcript_475	Eucgr.A00703	AT2G35040.2	AICARFT/IMPCHase bienzyme family protein
Eucgr.A00703	CUFF.477	scaffold_1	11501739	11506902	FL_CUFF.477	0.968288	0.0491181	Transcript_473	Eucgr.A00703	AT2G35040.2	AICARFT/IMPCHase bienzyme family protein
Eucgr.A00708	CUFF.484	scaffold_1	11560171	11565804	FL_CUFF.484	0.79026	0.0131586	Transcript_483	Eucgr.A00708	AT2G35040.1	AICARFT/IMPCHase bienzyme family protein
Eucgr.A00713	CUFF.468	scaffold_1	11639463	11640624	FL_CUFF.468	-1.45369	0.00424027	Transcript_482	Eucgr.A00713	AT1G06920.1	ovate family protein 4
Eucgr.A00714	CUFF.474	scaffold_1	11660063	11666018	FL_CUFF.474	2.74163	5.12186e-06	Transcript_485	Eucgr.A00714	AT3G51630.2	with no lysine (K) kinase 5
Eucgr.A00726	CUFF.506	scaffold_1	11816590	11821200	FL_CUFF.506	-1.30128	0.00262391	Transcript_505	Eucgr.A00726	AT3G56370.1	Leucine-rich repeat protein kinase family protein
Eucgr.A00738	CUFF.502	scaffold_1	12040617	12044391	FL_CUFF.502	0.889796	0.0110491	Transcript_502	Eucgr.A00738	AT3G04760.1	Pentatricopeptide repeat (PPR-like) superfamily protein
Eucgr.A00739	CUFF.503	scaffold_1	12042273	12042757	FL_CUFF.503	0.855103	0.0313726	Transcript_503	Eucgr.A00739	AT3G58810.2	metal tolerance protein A2
Eucgr.A00740	CUFF.505	scaffold_1	12047292	12051253	FL_CUFF.505	1.17344	0.00046323	Transcript_504	Eucgr.A00740	AT3G08760.1	Protein kinase superfamily protein
Eucgr.A00743	CUFF.504	scaffold_1	12061192	12061891	FL_CUFF.504	0.900751	0.0322805	Transcript_499	Eucgr.A00743	AT1G12700.1	ATP binding;nucleic acid binding;helicases
Eucgr.A00779	CUFF.536	scaffold_1	12882341	12886896	FL_CUFF.536	0.678684	0.0416759	Transcript_536	Eucgr.A00779	AT3G08720.2	serine/threonine protein kinase 2
Eucgr.A00782	CUFF.547	scaffold_1	12900482	12904012	FL_CUFF.547	-0.898147	0.010913	Transcript_718	Eucgr.A00782	AT3G51550.1	Malectin/receptor-like protein kinase family protein
Eucgr.A00785	CUFF.577	scaffold_1	12921579	12927124	FL_CUFF.577	-1.37733	0.000539403	Transcript_651	Eucgr.A00785	AT3G08680.2	Leucine-rich repeat protein kinase family protein
Eucgr.A00785	CUFF.578	scaffold_1	12921769	12927124	FL_CUFF.578	-1.37695	0.000542904	Transcript_653	Eucgr.A00785	AT3G08680.2	Leucine-rich repeat protein kinase family protein
Eucgr.A00793	CUFF.539	scaffold_1	13080562	13082746	FL_CUFF.539	1.26036	0.000690635	Transcript_550	Eucgr.A00793	AT3G08570.1	Phototropic-responsive NPH3 family protein
Eucgr.A00794	CUFF.565	scaffold_1	13108585	13114230	FL_CUFF.565	0.796036	0.0143829	Transcript_583	Eucgr.A00794	AT5G45140.1	nuclear RNA polymerase C2
Eucgr.A00795	CUFF.566	scaffold_1	13124632	13127599	FL_CUFF.566	0.786473	0.0246468	Transcript_561	Eucgr.A00795	AT5G45140.1	nuclear RNA polymerase C2
Eucgr.A00804	CUFF.552	scaffold_1	13342199	13346518	FL_CUFF.552	-1.30405	0.0201206	Transcript_577	Eucgr.A00804	AT3G47750.1	ATP binding cassette subfamily A4
Eucgr.A00804	CUFF.553	scaffold_1	13342199	13346518	FL_CUFF.553	-1.30405	0.0201206	Transcript_575	Eucgr.A00804	AT3G47750.1	ATP binding cassette subfamily A4
Eucgr.A00818	CUFF.591	scaffold_1	13504773	13506951	FL_CUFF.591	0.875588	0.0439286	Transcript_588	Eucgr.A00818	AT1G62910.1	Pentatricopeptide repeat (PPR) superfamily protein
Eucgr.A00818	CUFF.592	scaffold_1	13504773	13508104	FL_CUFF.592	0.948182	0.0376059	Transcript_589	Eucgr.A00818	AT1G62910.1	Pentatricopeptide repeat (PPR) superfamily protein
Eucgr.A00820	CUFF.594	scaffold_1	13508829	13515035	FL_CUFF.594	-0.86657	0.0107766	Transcript_601	Eucgr.A00820	AT1G30050.1	unknown protein; BEST Arabidopsis thaliana protein match is: unknown protein (TAIR:AT5G01970.1); Has 246 Blast hits to 244 proteins in 61 species: Archae - 0; Bacteria - 8; Metazoa - 78; Fungi - 10; Plants - 117; Viruses - 0; Other Eukaryotes - 33 (source: NCBI BLink).
Eucgr.A00867	CUFF.575	scaffold_1	13811056	13813856	FL_CUFF.575	-1.21657	0.00474513	Transcript_646	Eucgr.A00867	AT2G38620.2	cyclin-dependent kinase B1;2
Eucgr.A00876	CUFF.582	scaffold_1	13997256	14001115	FL_CUFF.582	1.72014	9.42726e-07	Transcript_659	Eucgr.A00876	AT3G18150.1	RNI-like superfamily protein
Eucgr.A00877	CUFF.584	scaffold_1	14010514	14011757	FL_CUFF.584	1.1526	0.00809647	Transcript_662	Eucgr.A00877	AT2G38640.1	Protein of unknown function (DUF567)
Eucgr.A00882	CUFF.771	scaffold_1	14048737	14054899	FL_CUFF.771	-1.47452	0.000788356	Transcript_922	Eucgr.A00882	AT1G79620.1	Leucine-rich repeat protein kinase family protein
Eucgr.A00886	CUFF.595	scaffold_1	14102383	14106223	FL_CUFF.595	1.17922	0.000548725	Transcript_667	Eucgr.A00886	AT5G49770.1	Leucine-rich repeat protein kinase family protein
Eucgr.A00890	CUFF.631	scaffold_1	14178390	14180491	FL_CUFF.631	0.863326	0.0442055	Transcript_666	Eucgr.A00890	AT5G43440.2	2-oxoglutarate (2OG) and Fe(II)-dependent oxygenase superfamily protein
Eucgr.A00903	CUFF.619	scaffold_1	14449048	14450526	FL_CUFF.619	-0.991035	0.00665547	Transcript_677	Eucgr.A00903	AT5G41920.1	GRAS family transcription factor
Eucgr.A00904	CUFF.662	scaffold_1	14454768	14462665	FL_CUFF.662	-0.777227	0.0273264	Transcript_679	Eucgr.A00904	AT2G32240.1	FUNCTIONS IN: molecular_function unknown; INVOLVED IN: response to cadmium ion; LOCATED IN: plasma membrane; EXPRESSED IN: 25 plant structures; EXPRESSED DURING: 13 growth stages; CONTAINS InterPro DOMAIN/s: Prefoldin (InterPro:IPR009053); BEST Arabidopsis thaliana protein match is: unknown protein (TAIR:AT1G05320.3); Has 470429 Blast hits to 168274 proteins in 4282 species: Archae - 6896; Bacter…
Eucgr.A00907	CUFF.637	scaffold_1	14480796	14484684	FL_CUFF.637	0.693558	0.0419691	Transcript_682	Eucgr.A00907	AT5G62990.1	Ubiquitin carboxyl-terminal hydrolase family protein
Eucgr.A00910	CUFF.639	scaffold_1	14502058	14505935	FL_CUFF.639	1.33032	8.81897e-05	Transcript_689	Eucgr.A00910	AT2G32250.4	FAR1-related sequence 2
Eucgr.A00935	CUFF.649	scaffold_1	14864855	14866619	FL_CUFF.649	1.58068	0.000583861	Transcript_695	Eucgr.A00935	AT3G21760.1	UDP-Glycosyltransferase superfamily protein
Eucgr.A00949	CUFF.654	scaffold_1	15100914	15101992	FL_CUFF.654	-1.17211	0.0178201	Transcript_699	Eucgr.A00949	AT4G15140.1	unknown protein; Has 26 Blast hits to 26 proteins in 10 species: Archae - 0; Bacteria - 0; Metazoa - 0; Fungi - 0; Plants - 26; Viruses - 0; Other Eukaryotes - 0 (source: NCBI BLink).
Eucgr.A00969	CUFF.661	scaffold_1	15385392	15388972	FL_CUFF.661	0.995807	0.00172258	Transcript_706	Eucgr.A00969	AT4G35580.3	NAC transcription factor-like 9
Eucgr.A00972	CUFF.670	scaffold_1	15407581	15410242	FL_CUFF.670	-1.26312	0.000173012	Transcript_708	Eucgr.A00972	AT5G03140.1	Concanavalin A-like lectin protein kinase family protein
Eucgr.A00973	CUFF.666	scaffold_1	15418289	15419694	FL_CUFF.666	-1.40422	0.000538728	Transcript_707	Eucgr.A00973	AT4G01575.1	serine protease inhibitor, Kazal-type family protein
Eucgr.A00990	CUFF.700	scaffold_1	15519636	15521158	FL_CUFF.700	-1.07273	0.00894444	Transcript_725	Eucgr.A00990	AT3G62020.1	germin-like protein 10
Eucgr.A00995	CUFF.679	scaffold_1	15554132	15554672	FL_CUFF.679	1.26025	0.000263596	Transcript_721	Eucgr.A00995	AT4G01670.1	unknown protein; BEST Arabidopsis thaliana protein match is: unknown protein (TAIR:AT3G62070.1); Has 141 Blast hits to 139 proteins in 15 species: Archae - 0; Bacteria - 0; Metazoa - 0; Fungi - 0; Plants - 138; Viruses - 0; Other Eukaryotes - 3 (source: NCBI BLink).
Eucgr.A00995	CUFF.678	scaffold_1	15553076	15554052	FL_CUFF.678	1.32665	0.000755981	Transcript_722	Eucgr.A00995	AT4G01670.1	unknown protein; BEST Arabidopsis thaliana protein match is: unknown protein (TAIR:AT3G62070.1); Has 141 Blast hits to 139 proteins in 15 species: Archae - 0; Bacteria - 0; Metazoa - 0; Fungi - 0; Plants - 138; Viruses - 0; Other Eukaryotes - 3 (source: NCBI BLink).
Eucgr.A00996	CUFF.689	scaffold_1	15565589	15567940	FL_CUFF.689	-1.15429	0.00228464	Transcript_729	Eucgr.A00996	AT1G09540.1	myb domain protein 61
Eucgr.A01002	CUFF.683	scaffold_1	15644294	15647368	FL_CUFF.683	-1.42228	0.00706225	Transcript_730	Eucgr.A01002	AT4G01730.1	DHHC-type zinc finger family protein
Eucgr.A01003	CUFF.687	scaffold_1	15650268	15659711	FL_CUFF.687	0.662184	0.0431951	Transcript_736	Eucgr.A01003	AT4G01800.2	Albino or Glassy Yellow 1
Eucgr.A01003	CUFF.686	scaffold_1	15648715	15651411	FL_CUFF.686	0.904314	0.00630745	Transcript_734	Eucgr.A01003	AT4G01800.2	Albino or Glassy Yellow 1
Eucgr.A01005	CUFF.697	scaffold_1	15678257	15684758	FL_CUFF.697	-0.841682	0.0151384	Transcript_747	Eucgr.A01005	AT2G47000.1	ATP binding cassette subfamily B4
Eucgr.A01014	CUFF.694	scaffold_1	15797632	15800478	FL_CUFF.694	-1.0373	0.00401074	Transcript_743	Eucgr.A01014	AT1G75250.2	RAD-like 6
Eucgr.A01014	CUFF.695	scaffold_1	15797711	15800186	FL_CUFF.695	-1.02834	0.00432853	Transcript_745	Eucgr.A01014	AT1G75250.2	RAD-like 6
Eucgr.A01021	CUFF.967	scaffold_1	15850870	15853598	FL_CUFF.967	-1.29039	0.000207621	Transcript_791	Eucgr.A01021	AT4G01850.2	S-adenosylmethionine synthetase 2
Eucgr.A01042	CUFF.707	scaffold_1	16242509	16245530	FL_CUFF.707	0.725944	0.0424051	Transcript_754	Eucgr.A01042	AT5G35570.1	O-fucosyltransferase family protein
Eucgr.A01046	CUFF.711	scaffold_1	16272069	16273785	FL_CUFF.711	0.879065	0.0301494	Transcript_755	Eucgr.A01046	AT1G08070.1	Tetratricopeptide repeat (TPR)-like superfamily protein
Eucgr.A01050	CUFF.732	scaffold_1	16294200	16299388	FL_CUFF.732	-0.672978	0.0423416	Transcript_767	Eucgr.A01050	AT2G05170.1	vacuolar protein sorting 11
Eucgr.A01051	CUFF.717	scaffold_1	16312110	16313830	FL_CUFF.717	2.23039	2.71707e-05	Transcript_761	Eucgr.A01051	AT5G48150.2	GRAS family transcription factor
Eucgr.A01062	CUFF.726	scaffold_1	16362449	16365439	FL_CUFF.726	1.19949	0.000795606	Transcript_765	Eucgr.A01062	AT2G04842.1	threonyl-tRNA synthetase, putative / threonine--tRNA ligase, putative
Eucgr.A01066	CUFF.729	scaffold_1	16400254	16402142	FL_CUFF.729	0.969458	0.00755114	Transcript_768	Eucgr.A01066	AT2G04842.1	threonyl-tRNA synthetase, putative / threonine--tRNA ligase, putative
Eucgr.A01069	CUFF.722	scaffold_1	16411748	16412442	FL_CUFF.722	2.38029	8.51976e-06	Transcript_766	Eucgr.A01069	AT5G35732.1	unknown protein; BEST Arabidopsis thaliana protein match is: unknown protein (TAIR:AT2G04795.1); Has 35333 Blast hits to 34131 proteins in 2444 species: Archae - 798; Bacteria - 22429; Metazoa - 974; Fungi - 991; Plants - 531; Viruses - 0; Other Eukaryotes - 9610 (source: NCBI BLink).
Eucgr.A01071	CUFF.723	scaffold_1	16427377	16429238	FL_CUFF.723	1.21569	0.00188415	Transcript_769	Eucgr.A01071	AT3G07870.1	F-box and associated interaction domains-containing protein
Eucgr.A01074	CUFF.775	scaffold_1	16445103	16447020	FL_CUFF.775	-1.22812	0.000440922	Transcript_845	Eucgr.A01074	AT2G04780.2	FASCICLIN-like arabinoogalactan 7
Eucgr.A01076	CUFF.733	scaffold_1	16458928	16464958	FL_CUFF.733	-1.46831	0.0120426	Transcript_776	Eucgr.A01076	AT5G48090.1	EDM2-like protein1
Eucgr.A01077	CUFF.742	scaffold_1	16466355	16470504	FL_CUFF.742	-0.760058	0.0393839	Transcript_780	Eucgr.A01077	AT3G07890.2	Ypt/Rab-GAP domain of gyp1p superfamily protein
Eucgr.A01087	CUFF.736	scaffold_1	16577653	16578251	FL_CUFF.736	2.48607	1.10533e-05	Transcript_781	Eucgr.A01087	AT1G12020.1	unknown protein; BEST Arabidopsis thaliana protein match is: unknown protein (TAIR:AT1G62422.1); Has 89 Blast hits to 88 proteins in 16 species: Archae - 0; Bacteria - 0; Metazoa - 0; Fungi - 0; Plants - 87; Viruses - 0; Other Eukaryotes - 2 (source: NCBI BLink).
Eucgr.A01091	CUFF.740	scaffold_1	16598220	16599462	FL_CUFF.740	-0.702218	0.0341392	Transcript_785	Eucgr.A01091	AT1G50640.1	ethylene responsive element binding factor 3
Eucgr.A01094	CUFF.739	scaffold_1	16724460	16727916	FL_CUFF.739	2.95202	0.00019332	Transcript_786	Eucgr.A01094	AT4G03960.1	Phosphotyrosine protein phosphatases superfamily protein
Eucgr.A01095	CUFF.759	scaffold_1	16730510	16733028	FL_CUFF.759	-1.14557	0.00208758	Transcript_808	Eucgr.A01095	AT2G05790.1	O-Glycosyl hydrolases family 17 protein
Eucgr.A01102	CUFF.751	scaffold_1	16789347	16793114	FL_CUFF.751	1.3271	0.000279097	Transcript_798	Eucgr.A01102	AT3G21630.1	chitin elicitor receptor kinase 1
Eucgr.A01102	CUFF.750	scaffold_1	16787554	16789213	FL_CUFF.750	1.46649	0.000448302	Transcript_793	Eucgr.A01102	AT3G21630.1	chitin elicitor receptor kinase 1
Eucgr.A01103	CUFF.752	scaffold_1	16797085	16802654	FL_CUFF.752	0.787197	0.0208258	Transcript_801	Eucgr.A01103	AT3G21630.1	chitin elicitor receptor kinase 1
Eucgr.A01104	CUFF.754	scaffold_1	16809728	16813225	FL_CUFF.754	0.996433	0.00349907	Transcript_795	Eucgr.A01104	AT3G21630.1	chitin elicitor receptor kinase 1
Eucgr.A01105	CUFF.756	scaffold_1	16822437	16825863	FL_CUFF.756	0.715359	0.0245768	Transcript_802	Eucgr.A01105	AT3G21630.1	chitin elicitor receptor kinase 1
Eucgr.A01107	CUFF.747	scaffold_1	16835417	16839654	FL_CUFF.747	-1.02832	0.0226119	Transcript_810	Eucgr.A01107	AT2G32590.1	LOCATED IN: chloroplast; EXPRESSED IN: 17 plant structures; EXPRESSED DURING: 9 growth stages; CONTAINS InterPro DOMAIN/s: Barren (InterPro:IPR008418); Has 467 Blast hits to 447 proteins in 202 species: Archae - 0; Bacteria - 4; Metazoa - 147; Fungi - 168; Plants - 39; Viruses - 1; Other Eukaryotes - 108 (source: NCBI BLink).
Eucgr.A01110	CUFF.763	scaffold_1	16862213	16863529	FL_CUFF.763	-1.03076	0.0108343	Transcript_815	Eucgr.A01110	AT5G55090.1	mitogen-activated protein kinase kinase kinase 15
Eucgr.A01119	CUFF.769	scaffold_1	16977558	16979318	FL_CUFF.769	1.0164	0.0184649	Transcript_818	Eucgr.A01119	AT1G11790.1	arogenate dehydratase 1
Eucgr.A01119	CUFF.768	scaffold_1	16973153	16977072	FL_CUFF.768	1.314	0.000688788	Transcript_820	Eucgr.A01119	AT1G11790.1	arogenate dehydratase 1
Eucgr.A01123	CUFF.774	scaffold_1	17023809	17028919	FL_CUFF.774	-0.846493	0.0141142	Transcript_833	Eucgr.A01123	AT1G05170.2	Galactosyltransferase family protein
Eucgr.A01147	CUFF.780	scaffold_1	17784481	17785607	FL_CUFF.780	0.896659	0.0391448	Transcript_840	Eucgr.A01147	AT4G34310.1	alpha/beta-Hydrolases superfamily protein
Eucgr.A01154	CUFF.783	scaffold_1	17909823	17911484	FL_CUFF.783	-1.68779	0.00178288	Transcript_843	Eucgr.A01154	AT3G09780.1	CRINKLY4 related 1
Eucgr.A01156	CUFF.788	scaffold_1	17960429	17962714	FL_CUFF.788	-0.825521	0.00930681	Transcript_846	Eucgr.A01156	AT3G53400.1	BEST Arabidopsis thaliana protein match is: conserved peptide upstream open reading frame 47 (TAIR:AT5G03190.1); Has 285 Blast hits to 285 proteins in 23 species: Archae - 0; Bacteria - 0; Metazoa - 1; Fungi - 0; Plants - 279; Viruses - 0; Other Eukaryotes - 5 (source: NCBI BLink).
Eucgr.A01158	CUFF.800	scaffold_1	18009043	18010106	FL_CUFF.800	-1.38266	0.000754941	Transcript_856	Eucgr.A01158	AT5G03170.1	FASCICLIN-like arabinogalactan-protein 11
Eucgr.A01160	CUFF.798	scaffold_1	18041771	18049482	FL_CUFF.798	-1.32323	0.000220404	Transcript_867	Eucgr.A01160	AT3G09740.1	syntaxin of plants 71
Eucgr.A01167	CUFF.792	scaffold_1	18141889	18144906	FL_CUFF.792	-1.23965	0.000491199	Transcript_864	Eucgr.A01167	AT3G53380.1	Concanavalin A-like lectin protein kinase family protein
Eucgr.A01171	CUFF.807	scaffold_1	18193372	18198099	FL_CUFF.807	-1.33649	0.000442999	Transcript_868	Eucgr.A01171	AT5G03040.3	IQ-domain 2
Eucgr.A01171	CUFF.809	scaffold_1	18197630	18197770	FL_CUFF.809	-1.31761	0.00210149	Transcript_870	Eucgr.A01171	AT5G03040.3	IQ-domain 2
Eucgr.A01171	CUFF.808	scaffold_1	18197326	18197527	FL_CUFF.808	-1.25617	0.00331404	Transcript_869	Eucgr.A01171	AT5G03040.3	IQ-domain 2
Eucgr.A01172	CUFF.895	scaffold_1	18203005	18206987	FL_CUFF.895	-1.44704	0.000367737	Transcript_877	Eucgr.A01172	AT2G37090.1	Nucleotide-diphospho-sugar transferases superfamily protein
Eucgr.A01175	CUFF.815	scaffold_1	18243160	18247702	FL_CUFF.815	-0.953429	0.0210005	Transcript_874	Eucgr.A01175	AT3G53320.1	unknown protein; BEST Arabidopsis thaliana protein match is: unknown protein (TAIR:AT2G37070.1); Has 11044 Blast hits to 5993 proteins in 551 species: Archae - 8; Bacteria - 1486; Metazoa - 4078; Fungi - 1814; Plants - 348; Viruses - 112; Other Eukaryotes - 3198 (source: NCBI BLink).
Eucgr.A01178	CUFF.821	scaffold_1	18284041	18292670	FL_CUFF.821	0.934297	0.00380297	Transcript_881	Eucgr.A01178	AT5G02880.1	ubiquitin-protein ligase 4
Eucgr.A01180	CUFF.819	scaffold_1	18307857	18311378	FL_CUFF.819	0.935166	0.00325883	Transcript_878	Eucgr.A01180	AT3G09640.2	ascorbate peroxidase 2
Eucgr.A01194	CUFF.822	scaffold_1	18621272	18624531	FL_CUFF.822	2.71534	1.67109e-09	Transcript_880	Eucgr.A01194	AT2G20280.1	Zinc finger C-x8-C-x5-C-x3-H type family protein
Eucgr.A01196	CUFF.855	scaffold_1	18657914	18658213	FL_CUFF.855	-1.05194	0.00839146	Transcript_899	Eucgr.A01196	AT2G37290.2	Ypt/Rab-GAP domain of gyp1p superfamily protein
Eucgr.A01196	CUFF.854	scaffold_1	18655663	18671724	FL_CUFF.854	-0.985898	0.00586297	Transcript_897	Eucgr.A01196	AT2G37290.2	Ypt/Rab-GAP domain of gyp1p superfamily protein
Eucgr.A01197	CUFF.827	scaffold_1	18690153	18691428	FL_CUFF.827	0.988054	0.0213807	Transcript_882	Eucgr.A01197	AT5G02780.2	glutathione transferase lambda 1
Eucgr.A01202	CUFF.840	scaffold_1	18790825	18793347	FL_CUFF.840	2.5647	0.000872629	Transcript_887	Eucgr.A01202	AT5G02780.1	glutathione transferase lambda 1
Eucgr.A01205	CUFF.831	scaffold_1	18823040	18824721	FL_CUFF.831	-1.87983	8.76153e-05	Transcript_888	Eucgr.A01205	AT3G12620.2	Protein phosphatase 2C family protein
Eucgr.A01206	CUFF.836	scaffold_1	18829763	18831420	FL_CUFF.836	-1.04584	0.0151291	Transcript_894	Eucgr.A01206	AT2G37300.2	unknown protein; FUNCTIONS IN: molecular_function unknown; INVOLVED IN: biological_process unknown; LOCATED IN: endomembrane system; EXPRESSED IN: 23 plant structures; EXPRESSED DURING: 12 growth stages.
Eucgr.A01210	CUFF.839	scaffold_1	18895181	18897401	FL_CUFF.839	1.59366	0.000455547	Transcript_900	Eucgr.A01210	AT2G37330.1	aluminum sensitive 3
Eucgr.A01213	CUFF.844	scaffold_1	18914207	18915084	FL_CUFF.844	-1.06494	0.00492613	Transcript_904	Eucgr.A01213	AT5G02640.1	unknown protein; BEST Arabidopsis thaliana protein match is: unknown protein (TAIR:AT3G46300.1); Has 37 Blast hits to 37 proteins in 10 species: Archae - 0; Bacteria - 0; Metazoa - 0; Fungi - 0; Plants - 37; Viruses - 0; Other Eukaryotes - 0 (source: NCBI BLink).
Eucgr.A01215	CUFF.850	scaffold_1	18965119	18967463	FL_CUFF.850	-0.922598	0.0266559	Transcript_915	Eucgr.A01215	AT5G13560.1	unknown protein; BEST Arabidopsis thaliana protein match is: unknown protein (TAIR:AT2G37370.1); Has 12055 Blast hits to 8846 proteins in 811 species: Archae - 217; Bacteria - 1046; Metazoa - 6104; Fungi - 1115; Plants - 528; Viruses - 14; Other Eukaryotes - 3031 (source: NCBI BLink).
Eucgr.A01217	CUFF.852	scaffold_1	19009818	19013969	FL_CUFF.852	-1.00525	0.00830774	Transcript_907	Eucgr.A01217	AT3G09550.1	Ankyrin repeat family protein
Eucgr.A01221	CUFF.862	scaffold_1	19066822	19072650	FL_CUFF.862	-1.02073	0.00293364	Transcript_919	Eucgr.A01221	AT3G53520.3	UDP-glucuronic acid decarboxylase 1
Eucgr.A01225	CUFF.856	scaffold_1	19303976	19305506	FL_CUFF.856	0.79878	0.0296647	Transcript_918	Eucgr.A01225	AT2G37400.1	Tetratricopeptide repeat (TPR)-like superfamily protein
Eucgr.A01246	CUFF.863	scaffold_1	19868199	19868837	FL_CUFF.863	-1.17297	0.00243251	Transcript_927	Eucgr.A01246	AT2G37530.1	unknown protein; BEST Arabidopsis thaliana protein match is: unknown protein (TAIR:AT1G07795.1); Has 39 Blast hits to 39 proteins in 11 species: Archae - 0; Bacteria - 0; Metazoa - 0; Fungi - 0; Plants - 39; Viruses - 0; Other Eukaryotes - 0 (source: NCBI BLink).
Eucgr.A01249	CUFF.864	scaffold_1	19923391	19923716	FL_CUFF.864	1.53594	0.000310948	Transcript_928	Eucgr.A01249	AT5G59970.1	Histone superfamily protein
Eucgr.A01254	CUFF.876	scaffold_1	20168389	20169848	FL_CUFF.876	-1.0603	0.00444114	Transcript_940	Eucgr.A01254	AT2G37580.1	RING/U-box superfamily protein
Eucgr.A01254	CUFF.875	scaffold_1	20168389	20169680	FL_CUFF.875	-1.05111	0.00494848	Transcript_939	Eucgr.A01254	AT2G37580.1	RING/U-box superfamily protein
Eucgr.A01260	CUFF.870	scaffold_1	20330753	20331609	FL_CUFF.870	-1.24811	0.00193731	Transcript_933	Eucgr.A01260	AT2G37610.1	unknown protein; Has 21 Blast hits to 21 proteins in 5 species: Archae - 0; Bacteria - 0; Metazoa - 0; Fungi - 0; Plants - 21; Viruses - 0; Other Eukaryotes - 0 (source: NCBI BLink).
Eucgr.A01262	CUFF.932	scaffold_1	20469722	20470749	FL_CUFF.932	1.39239	4.32834e-05	Transcript_956	Eucgr.A01262	AT3G09390.1	metallothionein 2A
Eucgr.A01268	CUFF.886	scaffold_1	20540198	20544295	FL_CUFF.886	1.02519	0.00221649	Transcript_960	Eucgr.A01268	AT2G28930.1	protein kinase 1B
Eucgr.A01270	CUFF.885	scaffold_1	20576576	20584035	FL_CUFF.885	0.93527	0.00725719	Transcript_959	Eucgr.A01270	AT5G02250.1	Ribonuclease II/R family protein
Eucgr.A01271	CUFF.887	scaffold_1	20599027	20603375	FL_CUFF.887	-0.880227	0.0120892	Transcript_955	Eucgr.A01271	AT3G53780.2	RHOMBOID-like protein 4
Eucgr.A01273	CUFF.891	scaffold_1	20610405	20612136	FL_CUFF.891	0.874025	0.0115649	Transcript_954	Eucgr.A01273	AT2G37660.1	NAD(P)-binding Rossmann-fold superfamily protein
Eucgr.A01273	CUFF.892	scaffold_1	20612267	20614154	FL_CUFF.892	0.898994	0.00717799	Transcript_958	Eucgr.A01273	AT2G37660.1	NAD(P)-binding Rossmann-fold superfamily protein
Eucgr.A01279	CUFF.888	scaffold_1	20668522	20671892	FL_CUFF.888	0.916673	0.011447	Transcript_961	Eucgr.A01279	AT2G37650.1	GRAS family transcription factor
Eucgr.A01282	CUFF.931	scaffold_1	20767688	20771776	FL_CUFF.931	-1.2671	0.00103052	Transcript_974	Eucgr.A01282	AT5G60020.1	laccase 17
Eucgr.A01284	CUFF.920	scaffold_1	20784312	20788080	FL_CUFF.920	-0.733978	0.0275462	Transcript_972	Eucgr.A01284	AT3G09320.1	DHHC-type zinc finger family protein
Eucgr.A01286	CUFF.899	scaffold_1	20798874	20801301	FL_CUFF.899	-0.690056	0.0284713	Transcript_970	Eucgr.A01286	AT2G39720.1	RING-H2 finger C2A
Eucgr.A01315	CUFF.909	scaffold_1	21200127	21203922	FL_CUFF.909	-0.972971	0.00944395	Transcript_1001	Eucgr.A01315	AT3G16850.1	Pectin lyase-like superfamily protein
Eucgr.A01324	CUFF.1122	scaffold_1	21272333	21279043	FL_CUFF.1122	-1.57751	0.000204591	Transcript_1048	Eucgr.A01324	AT5G44030.1	cellulose synthase A4
Eucgr.A01326	CUFF.934	scaffold_1	21284781	21287476	FL_CUFF.934	-0.820891	0.0432726	Transcript_1013	Eucgr.A01326	AT4G08850.2	Leucine-rich repeat receptor-like protein kinase family protein
Eucgr.A01357	CUFF.943	scaffold_1	21918059	21920456	FL_CUFF.943	-1.43486	0.00492082	Transcript_1017	Eucgr.A01357	AT1G04030.1	unknown protein; BEST Arabidopsis thaliana protein match is: unknown protein (TAIR:AT5G44040.1); Has 1835 Blast hits to 1511 proteins in 238 species: Archae - 7; Bacteria - 164; Metazoa - 377; Fungi - 135; Plants - 187; Viruses - 22; Other Eukaryotes - 943 (source: NCBI BLink).
Eucgr.A01367	CUFF.944	scaffold_1	22028069	22038593	FL_CUFF.944	0.9058	0.00667657	Transcript_1015	Eucgr.A01367	AT2G04270.5	RNAse E/G-like
Eucgr.A01369	CUFF.945	scaffold_1	22048266	22053422	FL_CUFF.945	1.19846	0.000343014	Transcript_1018	Eucgr.A01369	AT1G04130.1	Tetratricopeptide repeat (TPR)-like superfamily protein
Eucgr.A01370	CUFF.947	scaffold_1	22070474	22073853	FL_CUFF.947	-0.911089	0.0371939	Transcript_1020	Eucgr.A01370	AT3G07670.1	Rubisco methyltransferase family protein
Eucgr.A01371	CUFF.965	scaffold_1	22080512	22080900	FL_CUFF.965	0.882196	0.0104666	Transcript_1046	Eucgr.A01371	AT5G48250.1	B-box type zinc finger protein with CCT domain
Eucgr.A01397	CUFF.2980	scaffold_1	22486466	22486563	FL_CUFF.2980	-1.32998	8.31046e-05	Transcript_1079	Eucgr.A01397	AT5G54160.1	O-methyltransferase 1
Eucgr.A01397	CUFF.2979	scaffold_1	22484428	22487635	FL_CUFF.2979	-1.18885	0.000251426	Transcript_1078	Eucgr.A01397	AT5G54160.1	O-methyltransferase 1
Eucgr.A01405	CUFF.979	scaffold_1	22550041	22555460	FL_CUFF.979	1.12557	0.00120988	Transcript_1067	Eucgr.A01405	AT5G24470.1	pseudo-response regulator 5
Eucgr.A01407	CUFF.970	scaffold_1	22564584	22565472	FL_CUFF.970	2.07983	3.50698e-06	Transcript_1051	Eucgr.A01407	AT5G54165.1	unknown protein; FUNCTIONS IN: molecular_function unknown; INVOLVED IN: biological_process unknown; LOCATED IN: cellular_component unknown; Has 30201 Blast hits to 17322 proteins in 780 species: Archae - 12; Bacteria - 1396; Metazoa - 17338; Fungi - 3422; Plants - 5037; Viruses - 0; Other Eukaryotes - 2996 (source: NCBI BLink).
Eucgr.A01420	CUFF.1006	scaffold_1	22676451	22677670	FL_CUFF.1006	-1.20429	0.000269783	Transcript_1072	Eucgr.A01420	AT4G00880.1	SAUR-like auxin-responsive protein family
Eucgr.A01421	CUFF.987	scaffold_1	22685257	22686887	FL_CUFF.987	1.30951	0.000173531	Transcript_1070	Eucgr.A01421	AT2G46680.1	homeobox 7
Eucgr.A01432	CUFF.1022	scaffold_1	22735370	22739224	FL_CUFF.1022	-0.962463	0.00888086	Transcript_1082	Eucgr.A01432	AT4G27720.1	Major facilitator superfamily protein
Eucgr.A01438	CUFF.996	scaffold_1	22789355	22791295	FL_CUFF.996	0.827642	0.00851195	Transcript_1086	Eucgr.A01438	AT4G27745.1	Yippee family putative zinc-binding protein
Eucgr.A01438	CUFF.997	scaffold_1	22789355	22791295	FL_CUFF.997	0.827642	0.00851195	Transcript_1084	Eucgr.A01438	AT4G27745.1	Yippee family putative zinc-binding protein
Eucgr.A01444	CUFF.1001	scaffold_1	22818544	22823496	FL_CUFF.1001	-0.92944	0.00271702	Transcript_1094	Eucgr.A01444	AT5G24320.2	Transducin/WD40 repeat-like superfamily protein
Eucgr.A01455	CUFF.1090	scaffold_1	22935575	22939371	FL_CUFF.1090	-1.22031	0.000360497	Transcript_1212	Eucgr.A01455	AT3G49260.2	IQ-domain 21
Eucgr.A01456	CUFF.1012	scaffold_1	22942196	22945120	FL_CUFF.1012	-1.02232	0.00147992	Transcript_1101	Eucgr.A01456	AT4G27880.1	Protein with RING/U-box and TRAF-like domains
Eucgr.A01461	CUFF.1009	scaffold_1	23036293	23039576	FL_CUFF.1009	2.05376	1.34779e-05	Transcript_1104	Eucgr.A01461	AT5G53420.3	CCT motif family protein
Eucgr.A01470	CUFF.1016	scaffold_1	23124363	23125799	FL_CUFF.1016	2.24589	1.08948e-07	Transcript_1108	Eucgr.A01470	AT4G18250.1	receptor serine/threonine kinase, putative
Eucgr.A01474	CUFF.1024	scaffold_1	23175943	23178130	FL_CUFF.1024	2.436	1.35016e-08	Transcript_1119	Eucgr.A01474	AT4G18250.1	receptor serine/threonine kinase, putative
Eucgr.A01478	CUFF.1025	scaffold_1	23207405	23208153	FL_CUFF.1025	2.07842	4.91394e-07	Transcript_1117	Eucgr.A01478	AT1G66920.2	Protein kinase superfamily protein
Eucgr.A01486	CUFF.1021	scaffold_1	23261825	23262395	FL_CUFF.1021	1.50379	0.000109671	Transcript_1116	Eucgr.A01486	AT2G29380.1	highly ABA-induced PP2C gene 3
Eucgr.A01486	CUFF.1023	scaffold_1	23262562	23264617	FL_CUFF.1023	1.70406	3.1106e-05	Transcript_1118	Eucgr.A01486	AT2G29380.1	highly ABA-induced PP2C gene 3
Eucgr.A01487	CUFF.1026	scaffold_1	23302533	23307563	FL_CUFF.1026	1.17308	0.000523786	Transcript_1121	Eucgr.A01487	AT5G53120.6	spermidine synthase 3
Eucgr.A01493	CUFF.1035	scaffold_1	23355079	23355561	FL_CUFF.1035	-0.926215	0.0336258	Transcript_1134	Eucgr.A01493	AT5G53150.1	DNAJ heat shock N-terminal domain-containing protein
Eucgr.A01493	CUFF.1033	scaffold_1	23354773	23358668	FL_CUFF.1033	-0.66339	0.0454617	Transcript_1132	Eucgr.A01493	AT5G53150.1	DNAJ heat shock N-terminal domain-containing protein
Eucgr.A01495	CUFF.1030	scaffold_1	23371321	23374595	FL_CUFF.1030	1.55726	2.47821e-05	Transcript_1124	Eucgr.A01495	AT5G53160.1	regulatory components of ABA receptor 3
Eucgr.A01507	CUFF.1042	scaffold_1	23540457	23541532	FL_CUFF.1042	-0.826959	0.00818697	Transcript_1128	Eucgr.A01507	AT2G36300.1	Integral membrane Yip1 family protein
Eucgr.A01510	CUFF.1046	scaffold_1	23563753	23567682	FL_CUFF.1046	-1.52467	0.000263673	Transcript_1136	Eucgr.A01510	AT3G52780.1	Purple acid phosphatases superfamily protein
Eucgr.A01520	CUFF.1048	scaffold_1	23683651	23684540	FL_CUFF.1048	-1.26733	0.00314469	Transcript_1144	Eucgr.A01520	AT3G52790.1	peptidoglycan-binding LysM domain-containing protein
Eucgr.A01523	CUFF.1051	scaffold_1	23754377	23756300	FL_CUFF.1051	-1.15851	0.0005546	Transcript_1146	Eucgr.A01523	AT2G27690.1	cytochrome P450, family 94, subfamily C, polypeptide 1
Eucgr.A01525	CUFF.1054	scaffold_1	23809243	23814050	FL_CUFF.1054	1.26151	0.000518325	Transcript_1147	Eucgr.A01525	AT3G52870.1	IQ calmodulin-binding motif family protein
Eucgr.A01538	CUFF.1225	scaffold_1	24199028	24201336	FL_CUFF.1225	-0.67474	0.0343778	Transcript_1193	Eucgr.A01538	AT3G52930.1	Aldolase superfamily protein
Eucgr.A01541	CUFF.1076	scaffold_1	24233620	24234528	FL_CUFF.1076	2.35378	5.00572e-11	Transcript_1176	Eucgr.A01541	AT3G44735.2	PHYTOSULFOKINE 3 PRECURSOR
Eucgr.A01544	CUFF.1082	scaffold_1	24254525	24255287	FL_CUFF.1082	1.23584	0.000626754	Transcript_1186	Eucgr.A01544	AT5G03720.1	heat shock transcription factor A3
Eucgr.A01559	CUFF.1212	scaffold_1	24543371	24549286	FL_CUFF.1212	-1.27155	0.000279097	Transcript_1322	Eucgr.A01559	AT5G03760.1	Nucleotide-diphospho-sugar transferases superfamily protein
Eucgr.A01594	CUFF.1114	scaffold_1	24984935	24986360	FL_CUFF.1114	-1.15335	0.00318684	Transcript_1228	Eucgr.A01594	AT1G32700.2	PLATZ transcription factor family protein
Eucgr.A01600	CUFF.1117	scaffold_1	25154226	25160587	FL_CUFF.1117	1.37351	0.000219716	Transcript_1231	Eucgr.A01600	AT3G53140.1	O-methyltransferase family protein
Eucgr.A01603	CUFF.1121	scaffold_1	25170902	25171496	FL_CUFF.1121	2.02171	3.93139e-06	Transcript_1234	Eucgr.A01603	AT1G53190.2	RING/U-box superfamily protein
Eucgr.A01607	CUFF.1125	scaffold_1	25295085	25297311	FL_CUFF.1125	1.02922	0.0039703	Transcript_1241	Eucgr.A01607	AT2G36790.1	UDP-glucosyl transferase 73C6
Eucgr.A01635	CUFF.1132	scaffold_1	25850335	25851848	FL_CUFF.1132	-1.30684	0.01628	Transcript_1279	Eucgr.A01635	AT4G13750.1	Histidine kinase-, DNA gyrase B-, and HSP90-like ATPase family protein
Eucgr.A01642	CUFF.1142	scaffold_1	26019495	26023543	FL_CUFF.1142	1.19569	0.0403692	Transcript_1262	Eucgr.A01642	AT1G08080.1	alpha carbonic anhydrase 7
Eucgr.A01652	CUFF.1148	scaffold_1	26197693	26199333	FL_CUFF.1148	2.08646	1.96645e-06	Transcript_1260	Eucgr.A01652	AT2G39210.1	Major facilitator superfamily protein
Eucgr.A01654	CUFF.1149	scaffold_1	26230639	26232679	FL_CUFF.1149	2.29363	2.54528e-07	Transcript_1261	Eucgr.A01654	AT2G39210.1	Major facilitator superfamily protein
Eucgr.A01669	CUFF.1165	scaffold_1	26388135	26395669	FL_CUFF.1165	0.989989	0.0024961	Transcript_1286	Eucgr.A01669	AT5G03420.1	5'-AMP-activated protein kinase-related
Eucgr.A01680	CUFF.1216	scaffold_1	26553702	26555480	FL_CUFF.1216	-0.73084	0.0356162	Transcript_1309	Eucgr.A01680	AT5G60800.2	Heavy metal transport/detoxification superfamily protein
Eucgr.A01689	CUFF.1176	scaffold_1	26695082	26699603	FL_CUFF.1176	0.969525	0.0154355	Transcript_1292	Eucgr.A01689	AT1G56190.1	Phosphoglycerate kinase family protein
Eucgr.A01691	CUFF.1178	scaffold_1	26725579	26726471	FL_CUFF.1178	3.77502	4.53021e-07	Transcript_1300	Eucgr.A01691	AT2G36970.1	UDP-Glycosyltransferase superfamily protein
Eucgr.A01710	CUFF.1184	scaffold_1	27300284	27303817	FL_CUFF.1184	-1.39016	0.000960496	Transcript_1302	Eucgr.A01710	AT3G21690.1	MATE efflux family protein
Eucgr.A01714	CUFF.1199	scaffold_1	27325961	27327882	FL_CUFF.1199	-1.04052	0.000879387	Transcript_1318	Eucgr.A01714	AT1G05210.1	Transmembrane protein 97, predicted
Eucgr.A01714	CUFF.1197	scaffold_1	27325574	27327882	FL_CUFF.1197	-1.03216	0.000962585	Transcript_1316	Eucgr.A01714	AT1G05210.1	Transmembrane protein 97, predicted
Eucgr.A01720	CUFF.1189	scaffold_1	27369049	27370146	FL_CUFF.1189	-0.86936	0.0128003	Transcript_1310	Eucgr.A01720	AT1G01380.1	Homeodomain-like superfamily protein
Eucgr.A01737	CUFF.1218	scaffold_1	27519394	27521259	FL_CUFF.1218	-0.891709	0.0108286	Transcript_1361	Eucgr.A01737	AT2G32280.1	Protein of unknown function (DUF1218)
Eucgr.A01737	CUFF.1219	scaffold_1	27519568	27520627	FL_CUFF.1219	-0.885057	0.0111813	Transcript_1362	Eucgr.A01737	AT2G32280.1	Protein of unknown function (DUF1218)
Eucgr.A01742	CUFF.1207	scaffold_1	27644159	27645913	FL_CUFF.1207	-0.917513	0.00523058	Transcript_1336	Eucgr.A01742	AT2G16030.1	S-adenosyl-L-methionine-dependent methyltransferases superfamily protein
Eucgr.A01746	CUFF.1209	scaffold_1	27681697	27686672	FL_CUFF.1209	-1.28833	0.000171779	Transcript_1352	Eucgr.A01746	AT4G03230.1	S-locus lectin protein kinase family protein
Eucgr.A01757	CUFF.1273	scaffold_1	27789149	27790313	FL_CUFF.1273	1.35605	0.000314658	Transcript_1334	Eucgr.A01757	AT2G19130.1	S-locus lectin protein kinase family protein
Eucgr.A01769	CUFF.1213	scaffold_1	28028503	28031065	FL_CUFF.1213	0.983377	0.00761905	Transcript_1347	Eucgr.A01769	AT4G03280.2	photosynthetic electron transfer C
Eucgr.A01773	CUFF.1222	scaffold_1	28060016	28065122	FL_CUFF.1222	-1.0789	0.00362762	Transcript_1355	Eucgr.A01773	AT2G20890.1	photosystem II reaction center PSB29 protein
Eucgr.A01773	CUFF.1223	scaffold_1	28064599	28065347	FL_CUFF.1223	-0.948768	0.0118614	Transcript_1357	Eucgr.A01773	AT2G20890.1	photosystem II reaction center PSB29 protein
Eucgr.A01773	CUFF.1215	scaffold_1	28065419	28069322	FL_CUFF.1215	0.725642	0.0392678	Transcript_1353	Eucgr.A01773	AT2G20890.1	photosystem II reaction center PSB29 protein
Eucgr.A01776	CUFF.1226	scaffold_1	28070669	28072997	FL_CUFF.1226	-1.58937	3.04217e-05	Transcript_1363	Eucgr.A01776	AT4G28230.1	unknown protein; Has 444 Blast hits to 358 proteins in 107 species: Archae - 0; Bacteria - 20; Metazoa - 179; Fungi - 26; Plants - 38; Viruses - 2; Other Eukaryotes - 179 (source: NCBI BLink).
Eucgr.A01782	CUFF.1230	scaffold_1	28096456	28101690	FL_CUFF.1230	0.819908	0.0160606	Transcript_1369	Eucgr.A01782	AT1G03560.1	Pentatricopeptide repeat (PPR-like) superfamily protein
Eucgr.A01792	CUFF.1244	scaffold_1	28196716	28199448	FL_CUFF.1244	0.752157	0.0186532	Transcript_1382	Eucgr.A01792	AT4G03410.2	Peroxisomal membrane 22 kDa (Mpv17/PMP22) family protein
Eucgr.A01794	CUFF.1241	scaffold_1	28214312	28216814	FL_CUFF.1241	2.16702	8.85444e-06	Transcript_1384	Eucgr.A01794	AT1G03610.1	Protein of unknown function (DUF789)
Eucgr.A01798	CUFF.1256	scaffold_1	28305326	28309881	FL_CUFF.1256	-1.3473	0.00456485	Transcript_1394	Eucgr.A01798	AT1G03620.1	ELMO/CED-12 family protein
Eucgr.A01805	CUFF.1251	scaffold_1	28384114	28386486	FL_CUFF.1251	0.838968	0.01178	Transcript_1381	Eucgr.A01805	AT2G20770.1	GCR2-like 2
Eucgr.A01810	CUFF.1255	scaffold_1	28405282	28405968	FL_CUFF.1255	-0.908312	0.0153059	Transcript_1393	Eucgr.A01810	AT2G20725.1	CAAX amino terminal protease family protein
Eucgr.A01810	CUFF.1254	scaffold_1	28402035	28405968	FL_CUFF.1254	-0.698702	0.0355738	Transcript_1391	Eucgr.A01810	AT2G20725.1	CAAX amino terminal protease family protein
Eucgr.A01812	CUFF.1259	scaffold_1	28420129	28422185	FL_CUFF.1259	0.899278	0.0154532	Transcript_1405	Eucgr.A01812	AT4G03510.2	RING membrane-anchor 1
Eucgr.A01815	CUFF.1269	scaffold_1	28456196	28459227	FL_CUFF.1269	-1.47416	3.76486e-05	Transcript_1400	Eucgr.A01815	AT5G56170.1	LORELEI-LIKE-GPI-ANCHORED PROTEIN 1
Eucgr.A01816	CUFF.1261	scaffold_1	28460663	28461390	FL_CUFF.1261	-1.57764	2.02363e-05	Transcript_1398	Eucgr.A01816	AT4G28290.1	unknown protein; FUNCTIONS IN: molecular_function unknown; INVOLVED IN: biological_process unknown; LOCATED IN: chloroplast; EXPRESSED IN: 23 plant structures; EXPRESSED DURING: 15 growth stages; Has 45 Blast hits to 45 proteins in 11 species: Archae - 0; Bacteria - 0; Metazoa - 0; Fungi - 0; Plants - 45; Viruses - 0; Other Eukaryotes - 0 (source: NCBI BLink).
Eucgr.A01817	CUFF.1262	scaffold_1	28465485	28467841	FL_CUFF.1262	-1.38402	0.000660577	Transcript_1399	Eucgr.A01817	AT4G04970.1	glucan synthase-like 1
Eucgr.A01822	CUFF.1266	scaffold_1	28511875	28512843	FL_CUFF.1266	-1.01978	0.0292078	Transcript_1403	Eucgr.A01822	AT4G28310.1	unknown protein; BEST Arabidopsis thaliana protein match is: unknown protein (TAIR:AT1G52270.1); Has 30201 Blast hits to 17322 proteins in 780 species: Archae - 12; Bacteria - 1396; Metazoa - 17338; Fungi - 3422; Plants - 5037; Viruses - 0; Other Eukaryotes - 2996 (source: NCBI BLink).
Eucgr.A01823	CUFF.1342	scaffold_1	28513432	28517628	FL_CUFF.1342	-1.21276	0.00167406	Transcript_1436	Eucgr.A01823	AT2G20680.1	Glycosyl hydrolase superfamily protein
Eucgr.A01825	CUFF.1276	scaffold_1	28535577	28538505	FL_CUFF.1276	-0.992957	0.0270048	Transcript_1418	Eucgr.A01825	AT4G03550.1	glucan synthase-like 5
Eucgr.A01827	CUFF.1278	scaffold_1	28557615	28559760	FL_CUFF.1278	-1.74264	5.99955e-05	Transcript_1421	Eucgr.A01827	AT4G03550.1	glucan synthase-like 5
Eucgr.A01834	CUFF.1279	scaffold_1	28628056	28630117	FL_CUFF.1279	-1.04901	0.0409872	Transcript_1422	Eucgr.A01834	AT2G20635.1	ATP binding;protein kinases;protein serine/threonine kinases
Eucgr.A01835	CUFF.1282	scaffold_1	28633402	28637252	FL_CUFF.1282	-1.16394	0.0488371	Transcript_1429	Eucgr.A01835	AT1G03780.3	targeting protein for XKLP2
Eucgr.A01838	CUFF.1281	scaffold_1	28642622	28645804	FL_CUFF.1281	1.89516	1.63472e-08	Transcript_1425	Eucgr.A01838	AT1G22280.3	phytochrome-associated protein phosphatase type 2C
Eucgr.A01845	CUFF.1284	scaffold_1	28802086	28803624	FL_CUFF.1284	2.03926	5.43621e-08	Transcript_1424	Eucgr.A01845	AT5G25970.1	Core-2/I-branching beta-1,6-N-acetylglucosaminyltransferase family protein
Eucgr.A01845	CUFF.1283	scaffold_1	28803754	28804009	FL_CUFF.1283	2.65767	3.18849e-08	Transcript_1423	Eucgr.A01845	AT5G25970.1	Core-2/I-branching beta-1,6-N-acetylglucosaminyltransferase family protein
Eucgr.A01848	CUFF.1285	scaffold_1	28843903	28845855	FL_CUFF.1285	2.39108	1.66745e-05	Transcript_1427	Eucgr.A01848	AT5G53970.1	Tyrosine transaminase family protein
Eucgr.A01848	CUFF.1286	scaffold_1	28845947	28847136	FL_CUFF.1286	3.33856	1.4273e-09	Transcript_1426	Eucgr.A01848	AT5G53970.1	Tyrosine transaminase family protein
Eucgr.A01850	CUFF.1289	scaffold_1	28885519	28887084	FL_CUFF.1289	1.83026	0.00275952	Transcript_1430	Eucgr.A01850	AT1G75170.3	Sec14p-like phosphatidylinositol transfer family protein
Eucgr.A01853	CUFF.1294	scaffold_1	28905320	28909536	FL_CUFF.1294	2.66913	3.36576e-08	Transcript_1435	Eucgr.A01853	AT5G53970.1	Tyrosine transaminase family protein
Eucgr.A01854	CUFF.1295	scaffold_1	28912972	28915044	FL_CUFF.1295	-0.83746	0.0478262	Transcript_1437	Eucgr.A01854	AT4G28430.1	Reticulon family protein
Eucgr.A01856	CUFF.1347	scaffold_1	28919431	28920948	FL_CUFF.1347	-1.7964	4.86274e-05	Transcript_1452	Eucgr.A01856	AT1G03820.1	unknown protein; FUNCTIONS IN: molecular_function unknown; INVOLVED IN: biological_process unknown; LOCATED IN: endomembrane system; EXPRESSED IN: 21 plant structures; EXPRESSED DURING: 13 growth stages; Has 1345 Blast hits to 1122 proteins in 102 species: Archae - 2; Bacteria - 28; Metazoa - 28; Fungi - 30; Plants - 109; Viruses - 0; Other Eukaryotes - 1148 (source: NCBI BLink).
Eucgr.A01858	CUFF.1313	scaffold_1	28948401	28951445	FL_CUFF.1313	0.731915	0.0282356	Transcript_1439	Eucgr.A01858	AT2G20560.1	DNAJ heat shock family protein
Eucgr.A01871	CUFF.1315	scaffold_1	29080648	29081803	FL_CUFF.1315	-2.65176	4.44852e-09	Transcript_1443	Eucgr.A01871	AT2G20520.1	FASCICLIN-like arabinogalactan 6
Eucgr.A01886	CUFF.1327	scaffold_1	29324978	29336633	FL_CUFF.1327	0.8524	0.0092652	Transcript_1462	Eucgr.A01886	AT2G31060.3	elongation factor family protein
Eucgr.A01912	CUFF.1332	scaffold_1	29737379	29738020	FL_CUFF.1332	0.908664	0.044401	Transcript_1463	Eucgr.A01912	AT4G24130.1	Protein of unknown function, DUF538
Eucgr.A01913	CUFF.1349	scaffold_1	29758023	29761434	FL_CUFF.1349	-0.801412	0.0169744	Transcript_1472	Eucgr.A01913	AT2G42590.3	general regulatory factor 9
Eucgr.A01916	CUFF.1340	scaffold_1	29804122	29808222	FL_CUFF.1340	0.941825	0.0153945	Transcript_1473	Eucgr.A01916	AT2G42610.2	Protein of unknown function (DUF640)
Eucgr.A01918	CUFF.1339	scaffold_1	29812118	29814096	FL_CUFF.1339	1.0275	0.0123222	Transcript_1474	Eucgr.A01918	AT3G58630.1	sequence-specific DNA binding transcription factors
Eucgr.A01919	CUFF.1386	scaffold_1	29818568	29833376	FL_CUFF.1386	-0.696093	0.0375724	Transcript_1518	Eucgr.A01919	AT2G31010.2	Protein kinase superfamily protein
Eucgr.A01924	CUFF.1345	scaffold_1	29881975	29884984	FL_CUFF.1345	0.768185	0.0238615	Transcript_1480	Eucgr.A01924	AT3G61800.1	CONTAINS InterPro DOMAIN/s: Protein of unknown function DUF2043 (InterPro:IPR018610), ENTH/VHS (InterPro:IPR008942); Has 308 Blast hits to 279 proteins in 95 species: Archae - 2; Bacteria - 30; Metazoa - 120; Fungi - 19; Plants - 44; Viruses - 2; Other Eukaryotes - 91 (source: NCBI BLink).
Eucgr.A01933	CUFF.1356	scaffold_1	29950417	29954633	FL_CUFF.1356	0.791534	0.0217864	Transcript_1494	Eucgr.A01933	AT2G30950.1	FtsH extracellular protease family
Eucgr.A01937	CUFF.1353	scaffold_1	29967779	29968673	FL_CUFF.1353	3.41056	0.000547239	Transcript_1490	Eucgr.A01937	AT3G58720.2	RING/U-box superfamily protein
Eucgr.A01947	CUFF.1427	scaffold_1	30201155	30208405	FL_CUFF.1427	-1.03934	0.00492222	Transcript_1517	Eucgr.A01947	AT1G06470.2	Nucleotide/sugar transporter family protein
Eucgr.A01951	CUFF.1359	scaffold_1	30235698	30238209	FL_CUFF.1359	2.28411	1.48091e-05	Transcript_1501	Eucgr.A01951	AT1G07650.2	Leucine-rich repeat transmembrane protein kinase
Eucgr.A01954	CUFF.1367	scaffold_1	30249853	30252511	FL_CUFF.1367	-1.21265	0.000307587	Transcript_1505	Eucgr.A01954	AT3G58730.1	vacuolar ATP synthase subunit D (VATD) / V-ATPase D subunit / vacuolar proton pump D subunit (VATPD)
Eucgr.A01960	CUFF.1373	scaffold_1	30329943	30337209	FL_CUFF.1373	-1.48351	4.99882e-06	Transcript_1520	Eucgr.A01960	AT3G58770.1	unknown protein; Has 38 Blast hits to 36 proteins in 11 species: Archae - 0; Bacteria - 0; Metazoa - 0; Fungi - 2; Plants - 32; Viruses - 0; Other Eukaryotes - 4 (source: NCBI BLink).
Eucgr.A01962	CUFF.1376	scaffold_1	30347583	30348088	FL_CUFF.1376	-1.23473	0.00136522	Transcript_1515	Eucgr.A01962	AT3G58790.1	galacturonosyltransferase 15
Eucgr.A01962	CUFF.1375	scaffold_1	30346737	30347478	FL_CUFF.1375	-1.00001	0.0081113	Transcript_1513	Eucgr.A01962	AT3G58790.1	galacturonosyltransferase 15
Eucgr.A01962	CUFF.1374	scaffold_1	30342575	30349276	FL_CUFF.1374	-0.918674	0.0045233	Transcript_1510	Eucgr.A01962	AT3G58790.1	galacturonosyltransferase 15
Eucgr.A01968	CUFF.1372	scaffold_1	30416513	30417734	FL_CUFF.1372	-1.05792	0.0421587	Transcript_1503	Eucgr.A01968	AT4G14130.1	xyloglucan endotransglucosylase/hydrolase 15
Eucgr.A01970	CUFF.1377	scaffold_1	30433438	30434040	FL_CUFF.1377	-1.65227	0.000373663	Transcript_1504	Eucgr.A01970	AT2G42870.1	phy rapidly regulated 1
Eucgr.A01974	CUFF.1428	scaffold_1	30445841	30452494	FL_CUFF.1428	-0.701226	0.0349274	Transcript_1533	Eucgr.A01974	AT2G42880.1	MAP kinase 20
Eucgr.A01976	CUFF.1383	scaffold_1	30473467	30477459	FL_CUFF.1383	0.849633	0.00911124	Transcript_1523	Eucgr.A01976	AT2G42910.1	Phosphoribosyltransferase family protein
Eucgr.A01991	CUFF.1407	scaffold_1	30624428	30628540	FL_CUFF.1407	-1.24672	0.00112191	Transcript_1543	Eucgr.A01991	AT2G42960.1	Protein kinase superfamily protein
Eucgr.A02012	CUFF.1400	scaffold_1	30899039	30899674	FL_CUFF.1400	-1.3252	0.000683548	Transcript_1538	Eucgr.A02012	AT1G06475.1	unknown protein; Has 35333 Blast hits to 34131 proteins in 2444 species: Archae - 798; Bacteria - 22429; Metazoa - 974; Fungi - 991; Plants - 531; Viruses - 0; Other Eukaryotes - 9610 (source: NCBI BLink).
Eucgr.A02013	CUFF.1406	scaffold_1	30902034	30905699	FL_CUFF.1406	-0.68603	0.0323822	Transcript_1549	Eucgr.A02013	AT1G67930.1	Golgi transport complex protein-related
Eucgr.A02014	CUFF.1404	scaffold_1	30912930	30914603	FL_CUFF.1404	2.69261	4.94557e-06	Transcript_1550	Eucgr.A02014	AT5G50890.1	alpha/beta-Hydrolases superfamily protein
Eucgr.A02015	CUFF.1405	scaffold_1	30917016	30918679	FL_CUFF.1405	1.25532	0.00200134	Transcript_1551	Eucgr.A02015	AT2G42975.1	unknown protein; FUNCTIONS IN: molecular_function unknown; INVOLVED IN: biological_process unknown; LOCATED IN: chloroplast thylakoid membrane, chloroplast; Has 32 Blast hits to 32 proteins in 16 species: Archae - 0; Bacteria - 0; Metazoa - 2; Fungi - 2; Plants - 28; Viruses - 0; Other Eukaryotes - 0 (source: NCBI BLink).
Eucgr.A02016	CUFF.1412	scaffold_1	30919173	30921563	FL_CUFF.1412	-1.69051	0.000202703	Transcript_1554	Eucgr.A02016	AT4G18260.1	Cytochrome b561/ferric reductase transmembrane protein family
Eucgr.A02016	CUFF.1411	scaffold_1	30918774	30919581	FL_CUFF.1411	-1.68729	0.000122067	Transcript_1552	Eucgr.A02016	AT4G18260.1	Cytochrome b561/ferric reductase transmembrane protein family
Eucgr.A02021	CUFF.1408	scaffold_1	30947554	30950332	FL_CUFF.1408	0.672099	0.0478576	Transcript_1557	Eucgr.A02021	AT5G24840.1	tRNA (guanine-N-7) methyltransferase
Eucgr.A02022	CUFF.1410	scaffold_1	30952006	30954134	FL_CUFF.1410	1.45235	1.7875e-05	Transcript_1558	Eucgr.A02022	AT1G06570.1	phytoene desaturation 1
Eucgr.A02029	CUFF.1416	scaffold_1	31031794	31036270	FL_CUFF.1416	-1.38876	0.00783263	Transcript_1564	Eucgr.A02029	AT1G06660.1	unknown protein; BEST Arabidopsis thaliana protein match is: unknown protein (TAIR:AT2G30820.2); Has 166 Blast hits to 144 proteins in 35 species: Archae - 0; Bacteria - 17; Metazoa - 13; Fungi - 20; Plants - 104; Viruses - 0; Other Eukaryotes - 12 (source: NCBI BLink).
Eucgr.A02032	CUFF.1421	scaffold_1	31064354	31067584	FL_CUFF.1421	1.20119	0.000371985	Transcript_1571	Eucgr.A02032	AT1G31300.2	TRAM, LAG1 and CLN8 (TLC) lipid-sensing domain containing protein
Eucgr.A02033	CUFF.1419	scaffold_1	31074988	31075784	FL_CUFF.1419	1.95258	4.4037e-06	Transcript_1565	Eucgr.A02033	AT4G19660.1	NPR1-like protein 4
Eucgr.A02033	CUFF.1418	scaffold_1	31073848	31074430	FL_CUFF.1418	2.09183	2.74679e-07	Transcript_1563	Eucgr.A02033	AT4G19660.1	NPR1-like protein 4
Eucgr.A02033	CUFF.1417	scaffold_1	31071106	31071707	FL_CUFF.1417	2.13772	8.46104e-06	Transcript_1562	Eucgr.A02033	AT4G19660.1	NPR1-like protein 4
Eucgr.A02034	CUFF.1420	scaffold_1	31076998	31077607	FL_CUFF.1420	1.55893	0.000745546	Transcript_1566	Eucgr.A02034	AT4G04180.1	P-loop containing nucleoside triphosphate hydrolases superfamily protein
Eucgr.A02036	CUFF.1422	scaffold_1	31105977	31116850	FL_CUFF.1422	0.833436	0.00790434	Transcript_1575	Eucgr.A02036	AT2G30800.1	helicase in vascular tissue and tapetum
Eucgr.A02040	CUFF.1432	scaffold_1	31140614	31141108	FL_CUFF.1432	0.652493	0.0486798	Transcript_1582	Eucgr.A02040	AT3G10260.3	Reticulon family protein
Eucgr.A02046	CUFF.1438	scaffold_1	31208573	31215628	FL_CUFF.1438	-0.845679	0.0146148	Transcript_1591	Eucgr.A02046	AT2G43040.1	tetratricopeptide repeat (TPR)-containing protein
Eucgr.A02047	CUFF.1435	scaffold_1	31236954	31239433	FL_CUFF.1435	0.960098	0.0112229	Transcript_1587	Eucgr.A02047	AT3G59030.1	MATE efflux family protein
Eucgr.A02068	CUFF.1455	scaffold_1	31485921	31489883	FL_CUFF.1455	-0.873305	0.0114998	Transcript_1594	Eucgr.A02068	AT5G18280.2	apyrase 2
Eucgr.A02069	CUFF.1440	scaffold_1	31491132	31497973	FL_CUFF.1440	0.818773	0.0234339	Transcript_1598	Eucgr.A02069	AT5G15010.1	Tetratricopeptide repeat (TPR)-like superfamily protein
Eucgr.A02074	CUFF.1443	scaffold_1	31544851	31545919	FL_CUFF.1443	3.01536	2.76233e-14	Transcript_1599	Eucgr.A02074	AT3G04060.1	NAC domain containing protein 46
Eucgr.A02077	CUFF.1451	scaffold_1	31568398	31570509	FL_CUFF.1451	1.3987	0.000968827	Transcript_1615	Eucgr.A02077	AT1G08570.2	atypical CYS HIS rich thioredoxin 4
Eucgr.A02093	CUFF.1456	scaffold_1	31669207	31671247	FL_CUFF.1456	-1.5023	0.0014044	Transcript_1618	Eucgr.A02093	AT1G54385.2	ARM repeat superfamily protein
Eucgr.A02097	CUFF.1464	scaffold_1	31692444	31698036	FL_CUFF.1464	3.07304	0.00117288	Transcript_1627	Eucgr.A02097	AT5G18170.1	glutamate dehydrogenase 1
Eucgr.A02098	CUFF.1466	scaffold_1	31735733	31736580	FL_CUFF.1466	-1.0056	0.00495976	Transcript_1629	Eucgr.A02098	AT5G18150.1	Methyltransferase-related protein
Eucgr.A02099	CUFF.1468	scaffold_1	31740137	31744618	FL_CUFF.1468	-0.641497	0.0465969	Transcript_1631	Eucgr.A02099	AT3G03900.1	adenosine-5'-phosphosulfate (APS) kinase 3
Eucgr.A02108	CUFF.1512	scaffold_1	31801895	31805269	FL_CUFF.1512	-0.991597	0.00450578	Transcript_1655	Eucgr.A02108	AT5G19780.1	tubulin alpha-5
Eucgr.A02121	CUFF.1487	scaffold_1	31917347	31920914	FL_CUFF.1487	-0.940969	0.00559031	Transcript_1652	Eucgr.A02121	AT5G32450.1	RNA binding (RRM/RBD/RNP motifs) family protein
Eucgr.A02126	CUFF.2070	scaffold_1	31947582	31953014	FL_CUFF.2070	-1.60488	2.352e-05	Transcript_1707	Eucgr.A02126	0	0
Eucgr.A02126	CUFF.1496	scaffold_1	31956252	31957098	FL_CUFF.1496	-0.938427	0.0153452	Transcript_1658	Eucgr.A02126	0	0
Eucgr.A02126	CUFF.1497	scaffold_1	31956252	31957098	FL_CUFF.1497	-0.938427	0.0153452	Transcript_1660	Eucgr.A02126	0	0
Eucgr.A02127	CUFF.1500	scaffold_1	31959596	31963628	FL_CUFF.1500	-0.954237	0.0171138	Transcript_1664	Eucgr.A02127	AT5G13530.1	protein kinases;ubiquitin-protein ligases
Eucgr.A02128	CUFF.1490	scaffold_1	31966189	31967191	FL_CUFF.1490	-1.55267	0.00139732	Transcript_1662	Eucgr.A02128	AT1G54410.1	dehydrin family protein
Eucgr.A02133	CUFF.1491	scaffold_1	32010447	32012381	FL_CUFF.1491	0.86056	0.0187165	Transcript_1665	Eucgr.A02133	AT3G03750.2	SET domain protein 20
Eucgr.A02139	CUFF.1505	scaffold_1	32063916	32065693	FL_CUFF.1505	-1.01034	0.00315578	Transcript_1683	Eucgr.A02139	AT2G41610.1	unknown protein; Has 35333 Blast hits to 34131 proteins in 2444 species: Archae - 798; Bacteria - 22429; Metazoa - 974; Fungi - 991; Plants - 531; Viruses - 0; Other Eukaryotes - 9610 (source: NCBI BLink).
Eucgr.A02140	CUFF.1502	scaffold_1	32066522	32082271	FL_CUFF.1502	0.825254	0.0129396	Transcript_1677	Eucgr.A02140	AT3G03710.1	polyribonucleotide nucleotidyltransferase, putative
Eucgr.A02141	CUFF.1501	scaffold_1	32085358	32087371	FL_CUFF.1501	1.01894	0.00258198	Transcript_1676	Eucgr.A02141	AT5G17860.1	calcium exchanger 7
Eucgr.A02143	CUFF.1513	scaffold_1	32094924	32097715	FL_CUFF.1513	-1.37352	0.000183205	Transcript_1686	Eucgr.A02143	AT3G03690.1	Core-2/I-branching beta-1,6-N-acetylglucosaminyltransferase family protein
Eucgr.A02145	CUFF.1507	scaffold_1	32116940	32118190	FL_CUFF.1507	-1.17333	0.00107884	Transcript_1685	Eucgr.A02145	AT3G47510.1	unknown protein; FUNCTIONS IN: molecular_function unknown; INVOLVED IN: biological_process unknown; LOCATED IN: endomembrane system; EXPRESSED IN: 19 plant structures; EXPRESSED DURING: 11 growth stages; Has 15 Blast hits to 15 proteins in 7 species: Archae - 0; Bacteria - 0; Metazoa - 0; Fungi - 0; Plants - 15; Viruses - 0; Other Eukaryotes - 0 (source: NCBI BLink).
Eucgr.A02151	CUFF.1511	scaffold_1	32178754	32182566	FL_CUFF.1511	0.673233	0.0421988	Transcript_1688	Eucgr.A02151	AT5G17790.1	zinc finger (Ran-binding) family protein
Eucgr.A02153	CUFF.1510	scaffold_1	32189597	32193268	FL_CUFF.1510	-1.03847	0.00655878	Transcript_1687	Eucgr.A02153	AT3G45400.1	exostosin family protein
Eucgr.A02156	CUFF.1518	scaffold_1	32239328	32242885	FL_CUFF.1518	1.70079	2.86729e-05	Transcript_1693	Eucgr.A02156	AT5G17700.1	MATE efflux family protein
Eucgr.A02158	CUFF.1520	scaffold_1	32268405	32268920	FL_CUFF.1520	1.85501	1.97206e-06	Transcript_1690	Eucgr.A02158	AT5G17700.1	MATE efflux family protein
Eucgr.A02163	CUFF.1514	scaffold_1	32316412	32320370	FL_CUFF.1514	0.859655	0.0295229	Transcript_1697	Eucgr.A02163	AT2G27110.3	FAR1-related sequence 3
Eucgr.A02165	CUFF.1533	scaffold_1	32320823	32327981	FL_CUFF.1533	-1.01888	0.00347992	Transcript_1974	Eucgr.A02165	AT5G17910.2	unknown protein; FUNCTIONS IN: molecular_function unknown; INVOLVED IN: biological_process unknown; LOCATED IN: mitochondrion; EXPRESSED IN: 23 plant structures; EXPRESSED DURING: 15 growth stages; BEST Arabidopsis thaliana protein match is: unknown protein (TAIR:AT2G29620.1).
Eucgr.A02174	CUFF.1524	scaffold_1	32378123	32379288	FL_CUFF.1524	1.75029	3.46101e-05	Transcript_1701	Eucgr.A02174	AT5G04200.1	metacaspase 9
Eucgr.A02185	CUFF.1817	scaffold_1	32471743	32475005	FL_CUFF.1817	-1.25594	0.00109646	Transcript_1717	Eucgr.A02185	AT2G40890.1	cytochrome P450, family 98, subfamily A, polypeptide 3
Eucgr.A02189	CUFF.2095	scaffold_1	32536102	32542830	FL_CUFF.2095	-0.703121	0.0308856	Transcript_1937	Eucgr.A02189	AT2G40890.1	cytochrome P450, family 98, subfamily A, polypeptide 3
Eucgr.A02190	CUFF.2096	scaffold_1	32539645	32543193	FL_CUFF.2096	-1.04036	0.00229587	Transcript_1940	Eucgr.A02190	AT2G40890.1	cytochrome P450, family 98, subfamily A, polypeptide 3
Eucgr.A02191	CUFF.1546	scaffold_1	32549960	32551102	FL_CUFF.1546	4.3464	8.75358e-05	Transcript_1723	Eucgr.A02191	AT5G07050.1	nodulin MtN21 /EamA-like transporter family protein
Eucgr.A02194	CUFF.1548	scaffold_1	32610441	32612287	FL_CUFF.1548	1.26323	0.0104177	Transcript_1728	Eucgr.A02194	AT3G56630.1	cytochrome P450, family 94, subfamily D, polypeptide 2
Eucgr.A02195	CUFF.1549	scaffold_1	32645422	32646869	FL_CUFF.1549	1.40627	0.00378245	Transcript_1726	Eucgr.A02195	AT3G56630.1	cytochrome P450, family 94, subfamily D, polypeptide 2
Eucgr.A02195	CUFF.1547	scaffold_1	32646963	32647230	FL_CUFF.1547	1.45553	0.0079269	Transcript_1724	Eucgr.A02195	AT3G56630.1	cytochrome P450, family 94, subfamily D, polypeptide 2
Eucgr.A02197	CUFF.1551	scaffold_1	32666576	32669934	FL_CUFF.1551	2.47712	1.70411e-05	Transcript_1730	Eucgr.A02197	AT1G68570.1	Major facilitator superfamily protein
Eucgr.A02198	CUFF.1554	scaffold_1	32676328	32680781	FL_CUFF.1554	-0.922117	0.00474584	Transcript_1795	Eucgr.A02198	AT3G56640.1	exocyst complex component sec15A
Eucgr.A02201	CUFF.1560	scaffold_1	32699919	32701899	FL_CUFF.1560	-0.92974	0.00742315	Transcript_1734	Eucgr.A02201	AT3G10760.1	Homeodomain-like superfamily protein
Eucgr.A02206	CUFF.1558	scaffold_1	32757547	32761236	FL_CUFF.1558	0.807611	0.00960496	Transcript_1739	Eucgr.A02206	AT5G05140.1	Transcription elongation factor (TFIIS) family protein
Eucgr.A02216	CUFF.1559	scaffold_1	32911064	32912466	FL_CUFF.1559	-1.75309	0.00974354	Transcript_1738	Eucgr.A02216	AT4G38690.1	PLC-like phosphodiesterases superfamily protein
Eucgr.A02225	CUFF.1561	scaffold_1	32978926	32981804	FL_CUFF.1561	1.61279	9.07745e-05	Transcript_1741	Eucgr.A02225	AT1G28110.2	serine carboxypeptidase-like 45
Eucgr.A02230	CUFF.1571	scaffold_1	33030260	33031971	FL_CUFF.1571	0.701124	0.0260393	Transcript_1744	Eucgr.A02230	AT2G41130.1	basic helix-loop-helix (bHLH) DNA-binding superfamily protein
Eucgr.A02231	CUFF.1580	scaffold_1	33038725	33044288	FL_CUFF.1580	0.848866	0.0102173	Transcript_1746	Eucgr.A02231	AT4G18593.1	dual specificity protein phosphatase-related
Eucgr.A02233	CUFF.1578	scaffold_1	33051158	33053649	FL_CUFF.1578	-0.949052	0.00515608	Transcript_1753	Eucgr.A02233	AT2G41170.1	F-box family protein
Eucgr.A02239	CUFF.1586	scaffold_1	33095379	33101163	FL_CUFF.1586	-1.03585	0.00485867	Transcript_1756	Eucgr.A02239	AT1G68060.1	microtubule-associated proteins 70-1
Eucgr.A02240	CUFF.1606	scaffold_1	33109218	33115376	FL_CUFF.1606	1.02893	0.00133853	Transcript_1763	Eucgr.A02240	AT3G12250.5	TGACG motif-binding factor 6
Eucgr.A02245	CUFF.1591	scaffold_1	33153606	33160209	FL_CUFF.1591	1.35541	0.000965164	Transcript_1772	Eucgr.A02245	AT2G41190.1	Transmembrane amino acid transporter family protein
Eucgr.A02246	CUFF.1593	scaffold_1	33164096	33168693	FL_CUFF.1593	1.79691	3.07452e-06	Transcript_1760	Eucgr.A02246	AT5G02180.1	Transmembrane amino acid transporter family protein
Eucgr.A02256	CUFF.1590	scaffold_1	33266934	33269074	FL_CUFF.1590	0.884231	0.027437	Transcript_1768	Eucgr.A02256	AT2G41290.1	strictosidine synthase-like 2
Eucgr.A02262	CUFF.1600	scaffold_1	33340802	33348330	FL_CUFF.1600	-1.42233	0.00273145	Transcript_1775	Eucgr.A02262	AT3G57060.2	binding
Eucgr.A02264	CUFF.1610	scaffold_1	33360862	33362571	FL_CUFF.1610	-1.68598	0.000543876	Transcript_1793	Eucgr.A02264	AT2G41330.1	Glutaredoxin family protein
Eucgr.A02265	CUFF.1607	scaffold_1	33364155	33366725	FL_CUFF.1607	0.739063	0.0250567	Transcript_1790	Eucgr.A02265	AT3G10230.1	lycopene cyclase
Eucgr.A02267	CUFF.1617	scaffold_1	33372081	33376885	FL_CUFF.1617	-0.759412	0.0253072	Transcript_1801	Eucgr.A02267	AT3G47930.2	L-galactono-1,4-lactone dehydrogenase
Eucgr.A02268	CUFF.1612	scaffold_1	33385808	33388862	FL_CUFF.1612	1.61827	0.000738731	Transcript_1796	Eucgr.A02268	AT2G41370.1	Ankyrin repeat family protein / BTB/POZ domain-containing protein
Eucgr.A02269	CUFF.1619	scaffold_1	33407176	33413531	FL_CUFF.1619	-0.79251	0.0174915	Transcript_1806	Eucgr.A02269	AT3G10200.1	S-adenosyl-L-methionine-dependent methyltransferases superfamily protein
Eucgr.A02273	CUFF.1613	scaffold_1	33436403	33438734	FL_CUFF.1613	2.1969	0.00155062	Transcript_1800	Eucgr.A02273	AT3G03360.1	F-box/RNI-like superfamily protein
Eucgr.A02286	CUFF.1623	scaffold_1	33614346	33615679	FL_CUFF.1623	-0.708512	0.0236332	Transcript_1805	Eucgr.A02286	AT3G10190.1	Calcium-binding EF-hand family protein
Eucgr.A02299	CUFF.1632	scaffold_1	33707471	33710123	FL_CUFF.1632	-1.39093	0.000396603	Transcript_1812	Eucgr.A02299	AT3G10150.1	purple acid phosphatase 16
Eucgr.A02299	CUFF.1633	scaffold_1	33707471	33710614	FL_CUFF.1633	-1.36238	0.000473287	Transcript_1814	Eucgr.A02299	AT3G10150.1	purple acid phosphatase 16
Eucgr.A02303	CUFF.1625	scaffold_1	33794985	33800208	FL_CUFF.1625	1.37713	0.000327551	Transcript_1810	Eucgr.A02303	AT3G10140.1	RECA homolog 3
Eucgr.A02309	CUFF.1631	scaffold_1	33836718	33837002	FL_CUFF.1631	1.39346	0.000366715	Transcript_1822	Eucgr.A02309	AT5G04170.1	Calcium-binding EF-hand family protein
Eucgr.A02309	CUFF.1629	scaffold_1	33830106	33830877	FL_CUFF.1629	1.45335	0.000168821	Transcript_1821	Eucgr.A02309	AT5G04170.1	Calcium-binding EF-hand family protein
Eucgr.A02309	CUFF.1630	scaffold_1	33830989	33832957	FL_CUFF.1630	1.58787	2.90591e-05	Transcript_1823	Eucgr.A02309	AT5G04170.1	Calcium-binding EF-hand family protein
Eucgr.A02332	CUFF.1641	scaffold_1	34089236	34091278	FL_CUFF.1641	2.68836	2.70447e-07	Transcript_1829	Eucgr.A02332	AT3G57380.1	Glycosyltransferase family 61 protein
Eucgr.A02334	CUFF.1643	scaffold_1	34099479	34104170	FL_CUFF.1643	-1.51019	0.000191883	Transcript_1832	Eucgr.A02334	AT5G27000.1	kinesin 4
Eucgr.A02341	CUFF.1652	scaffold_1	34191766	34198996	FL_CUFF.1652	0.872124	0.00559105	Transcript_1843	Eucgr.A02341	AT1G79540.1	Pentatricopeptide repeat (PPR) superfamily protein
Eucgr.A02348	CUFF.1656	scaffold_1	34260598	34261561	FL_CUFF.1656	1.13854	0.0274702	Transcript_1846	Eucgr.A02348	AT5G13630.2	magnesium-chelatase subunit chlH, chloroplast, putative / Mg-protoporphyrin IX chelatase, putative (CHLH)
Eucgr.A02349	CUFF.1680	scaffold_1	34263312	34267902	FL_CUFF.1680	-1.38848	0.000422982	Transcript_1856	Eucgr.A02349	AT2G41770.1	Protein of unknown function (DUF288)
Eucgr.A02355	CUFF.1661	scaffold_1	34320866	34321522	FL_CUFF.1661	0.847308	0.0241188	Transcript_1851	Eucgr.A02355	AT2G41790.1	Insulinase (Peptidase family M16) family protein
Eucgr.A02357	CUFF.1681	scaffold_1	34344426	34345066	FL_CUFF.1681	0.826509	0.0226169	#N/A	Eucgr.A02357	AT2G41790.1	Insulinase (Peptidase family M16) family protein
Eucgr.A02357	CUFF.1683	scaffold_1	34348693	34359913	FL_CUFF.1683	0.863434	0.0241244	Transcript_1852	Eucgr.A02357	AT2G41790.1	Insulinase (Peptidase family M16) family protein
Eucgr.A02357	CUFF.1682	scaffold_1	34345721	34348562	FL_CUFF.1682	1.03366	0.00608372	Transcript_1854	Eucgr.A02357	AT2G41790.1	Insulinase (Peptidase family M16) family protein
Eucgr.A02368	CUFF.1666	scaffold_1	34459097	34473018	FL_CUFF.1666	-1.29796	0.00413996	Transcript_1865	Eucgr.A02368	AT2G41830.1	Uncharacterized protein
Eucgr.A02372	CUFF.1674	scaffold_1	34488646	34492471	FL_CUFF.1674	-1.33019	0.00104923	Transcript_1869	Eucgr.A02372	AT5G05170.1	Cellulose synthase family protein
Eucgr.A02374	CUFF.1685	scaffold_1	34510325	34517271	FL_CUFF.1685	0.902508	0.0108393	Transcript_1876	Eucgr.A02374	AT3G57520.1	seed imbibition 2
Eucgr.A02375	CUFF.1785	scaffold_1	34534687	34539621	FL_CUFF.1785	-0.829128	0.0131857	Transcript_1877	Eucgr.A02375	AT3G57530.1	calcium-dependent protein kinase 32
Eucgr.A02379	CUFF.1689	scaffold_1	34567758	34570266	FL_CUFF.1689	1.50247	8.32087e-05	Transcript_1875	Eucgr.A02379	AT3G57540.1	Remorin family protein
Eucgr.A02379	CUFF.1688	scaffold_1	34567758	34568953	FL_CUFF.1688	1.53009	7.08558e-05	Transcript_1874	Eucgr.A02379	AT3G57540.1	Remorin family protein
Eucgr.A02380	CUFF.1714	scaffold_1	34576859	34580427	FL_CUFF.1714	-1.28192	0.000244505	Transcript_1902	Eucgr.A02380	AT3G57550.2	guanylate kinase
Eucgr.A02383	CUFF.1701	scaffold_1	34593811	34597679	FL_CUFF.1701	-1.19554	0.00348078	Transcript_1900	Eucgr.A02383	AT2G41890.1	curculin-like (mannose-binding) lectin family protein / PAN domain-containing protein
Eucgr.A02387	CUFF.1694	scaffold_1	34637393	34645981	FL_CUFF.1694	0.901962	0.00615921	Transcript_1884	Eucgr.A02387	AT3G57570.2	ARM repeat superfamily protein
Eucgr.A02401	CUFF.1703	scaffold_1	34731329	34734299	FL_CUFF.1703	1.00819	0.00823941	Transcript_1897	Eucgr.A02401	AT3G57670.1	C2H2-type zinc finger family protein
Eucgr.A02404	CUFF.2247	scaffold_1	34758749	34763506	FL_CUFF.2247	-0.973358	0.00655878	Transcript_2689	Eucgr.A02404	AT3G12200.2	NIMA-related kinase 7
Eucgr.A02410	CUFF.1720	scaffold_1	34788645	34792220	FL_CUFF.1720	-1.19237	0.00185303	Transcript_1914	Eucgr.A02410	AT5G06940.1	Leucine-rich repeat receptor-like protein kinase family protein
Eucgr.A02413	CUFF.1723	scaffold_1	34812944	34815268	FL_CUFF.1723	-1.0489	0.0121779	Transcript_1915	Eucgr.A02413	AT3G57800.2	basic helix-loop-helix (bHLH) DNA-binding superfamily protein
Eucgr.A02416	CUFF.1733	scaffold_1	34850514	34854721	FL_CUFF.1733	-1.60363	0.000119606	Transcript_1933	Eucgr.A02416	AT3G57830.1	Leucine-rich repeat protein kinase family protein
Eucgr.A02417	CUFF.1727	scaffold_1	34863474	34865051	FL_CUFF.1727	1.37858	0.00264891	Transcript_1918	Eucgr.A02417	AT2G42280.2	basic helix-loop-helix (bHLH) DNA-binding superfamily protein
Eucgr.A02419	CUFF.1728	scaffold_1	34874033	34875667	FL_CUFF.1728	-1.20659	0.0115237	Transcript_1919	Eucgr.A02419	AT2G42260.1	uv-b-insensitive 4
Eucgr.A02430	CUFF.1735	scaffold_1	34944298	34944665	FL_CUFF.1735	4.04421	6.60286e-10	Transcript_1922	Eucgr.A02430	AT5G06860.1	polygalacturonase inhibiting protein 1
Eucgr.A02430	CUFF.1734	scaffold_1	34943638	34944172	FL_CUFF.1734	4.28532	1.06738e-08	Transcript_1921	Eucgr.A02430	AT5G06860.1	polygalacturonase inhibiting protein 1
Eucgr.A02432	CUFF.1740	scaffold_1	34956711	34957538	FL_CUFF.1740	3.91055	1.34423e-08	Transcript_1927	Eucgr.A02432	AT5G06860.1	polygalacturonase inhibiting protein 1
Eucgr.A02434	CUFF.1732	scaffold_1	35004870	35005429	FL_CUFF.1732	4.29064	1.84459e-17	Transcript_1932	Eucgr.A02434	AT5G06870.1	polygalacturonase inhibiting protein 2
Eucgr.A02437	CUFF.1769	scaffold_1	35041086	35044945	FL_CUFF.1769	-1.12211	0.00109831	Transcript_2048	Eucgr.A02437	AT3G57880.1	Calcium-dependent lipid-binding (CaLB domain) plant phosphoribosyltransferase family protein
Eucgr.A02441	CUFF.1744	scaffold_1	35069306	35074780	FL_CUFF.1744	-1.21488	0.00076899	Transcript_1944	Eucgr.A02441	AT2G42200.1	squamosa promoter binding protein-like 9
Eucgr.A02443	CUFF.1742	scaffold_1	35087860	35090001	FL_CUFF.1742	0.897706	0.0120254	Transcript_1942	Eucgr.A02443	AT5G06810.1	Mitochondrial transcription termination factor family protein
Eucgr.A02448	CUFF.1748	scaffold_1	35130546	35134292	FL_CUFF.1748	-0.737777	0.0249921	Transcript_1955	Eucgr.A02448	AT2G05990.2	NAD(P)-binding Rossmann-fold superfamily protein
Eucgr.A02449	CUFF.1754	scaffold_1	35142845	35147522	FL_CUFF.1754	-0.68757	0.0379336	Transcript_1949	Eucgr.A02449	AT3G12120.2	fatty acid desaturase 2
Eucgr.A02452	CUFF.1747	scaffold_1	35165202	35165939	FL_CUFF.1747	-1.26294	0.00679146	Transcript_1948	Eucgr.A02452	AT2G42110.1	unknown protein; Has 27 Blast hits to 27 proteins in 11 species: Archae - 0; Bacteria - 0; Metazoa - 0; Fungi - 0; Plants - 25; Viruses - 0; Other Eukaryotes - 2 (source: NCBI BLink).
Eucgr.A02456	CUFF.1758	scaffold_1	35191059	35193855	FL_CUFF.1758	-0.799109	0.0164192	Transcript_1964	Eucgr.A02456	AT2G42040.1	CONTAINS InterPro DOMAIN/s: WRC (InterPro:IPR014977); Has 219 Blast hits to 219 proteins in 19 species: Archae - 0; Bacteria - 0; Metazoa - 3; Fungi - 0; Plants - 215; Viruses - 0; Other Eukaryotes - 1 (source: NCBI BLink).
Eucgr.A02464	CUFF.1761	scaffold_1	35341916	35344230	FL_CUFF.1761	0.782033	0.0252311	Transcript_1962	Eucgr.A02464	AT5G06690.1	WCRKC thioredoxin 1
Eucgr.A02466	CUFF.1764	scaffold_1	35349706	35353974	FL_CUFF.1764	1.35653	6.29667e-05	Transcript_1971	Eucgr.A02466	AT2G27110.2	FAR1-related sequence 3
Eucgr.A02473	CUFF.2010	scaffold_1	35381527	35396709	FL_CUFF.2010	-0.761109	0.0318619	Transcript_2188	Eucgr.A02473	AT3G12020.2	P-loop containing nucleoside triphosphate hydrolases superfamily protein
Eucgr.A02478	CUFF.1771	scaffold_1	35446364	35447100	FL_CUFF.1771	2.33496	8.93496e-09	Transcript_1976	Eucgr.A02478	AT1G65870.1	Disease resistance-responsive (dirigent-like protein) family protein
Eucgr.A02504	CUFF.1808	scaffold_1	35628580	35633563	FL_CUFF.1808	-1.8716	0.00561422	Transcript_1984	Eucgr.A02504	AT4G11260.1	phosphatase-related
Eucgr.A02504	CUFF.1807	scaffold_1	35628475	35630585	FL_CUFF.1807	-1.80518	0.00739307	Transcript_1983	Eucgr.A02504	AT4G11260.1	phosphatase-related
Eucgr.A02505	CUFF.1811	scaffold_1	35644725	35648735	FL_CUFF.1811	-1.03199	0.00305605	Transcript_1998	Eucgr.A02505	AT5G06610.1	Protein of unknown function (DUF620)
Eucgr.A02505	CUFF.1810	scaffold_1	35643733	35648404	FL_CUFF.1810	-1.02296	0.00406213	Transcript_1996	Eucgr.A02505	AT5G06610.1	Protein of unknown function (DUF620)
Eucgr.A02507	CUFF.1784	scaffold_1	35657529	35680555	FL_CUFF.1784	0.815034	0.00954548	Transcript_2031	Eucgr.A02507	AT3G11964.1	RNA binding;RNA binding
Eucgr.A02521	CUFF.1797	scaffold_1	35826425	35828588	FL_CUFF.1797	0.709276	0.04041	Transcript_2013	Eucgr.A02521	AT3G58470.1	nucleic acid binding;methyltransferases
Eucgr.A02521	CUFF.1798	scaffold_1	35828371	35828912	FL_CUFF.1798	0.800722	0.0225639	Transcript_2015	Eucgr.A02521	AT3G58470.1	nucleic acid binding;methyltransferases
Eucgr.A02526	CUFF.1800	scaffold_1	35872704	35873933	FL_CUFF.1800	0.810302	0.0293274	Transcript_2021	Eucgr.A02526	AT3G58470.1	nucleic acid binding;methyltransferases
Eucgr.A02526	CUFF.1799	scaffold_1	35872137	35874627	FL_CUFF.1799	0.812923	0.0202338	Transcript_2019	Eucgr.A02526	AT3G58470.1	nucleic acid binding;methyltransferases
Eucgr.A02545	CUFF.1794	scaffold_1	35997205	36003424	FL_CUFF.1794	-1.60029	0.000685568	Transcript_2028	Eucgr.A02545	AT2G38910.1	calcium-dependent protein kinase 20
Eucgr.A02551	CUFF.2001	scaffold_1	36037319	36041431	FL_CUFF.2001	-1.51957	7.95739e-05	Transcript_2463	Eucgr.A02551	AT2G35860.1	FASCICLIN-like arabinogalactan protein 16 precursor
Eucgr.A02551	CUFF.2002	scaffold_1	36037319	36041431	FL_CUFF.2002	-1.51957	7.95739e-05	Transcript_2461	Eucgr.A02551	AT2G35860.1	FASCICLIN-like arabinogalactan protein 16 precursor
Eucgr.A02553	CUFF.1845	scaffold_1	36043411	36047779	FL_CUFF.1845	-0.967195	0.00423854	Transcript_2059	Eucgr.A02553	AT2G35880.1	TPX2 (targeting protein for Xklp2) protein family
Eucgr.A02563	CUFF.1819	scaffold_1	36135451	36137254	FL_CUFF.1819	-1.47254	3.91336e-05	Transcript_2037	Eucgr.A02563	AT5G06470.1	Glutaredoxin family protein
Eucgr.A02565	CUFF.1824	scaffold_1	36145857	36146705	FL_CUFF.1824	-1.56147	4.50055e-05	Transcript_2041	Eucgr.A02565	AT2G35910.1	RING/U-box superfamily protein
Eucgr.A02567	CUFF.1833	scaffold_1	36149317	36151435	FL_CUFF.1833	-1.25472	0.00219434	Transcript_2045	Eucgr.A02567	AT3G44150.1	unknown protein; FUNCTIONS IN: molecular_function unknown; INVOLVED IN: biological_process unknown; LOCATED IN: plasma membrane; EXPRESSED IN: cultured cell; BEST Arabidopsis thaliana protein match is: unknown protein (TAIR:AT3G11800.1); Has 76 Blast hits to 75 proteins in 19 species: Archae - 0; Bacteria - 0; Metazoa - 0; Fungi - 0; Plants - 74; Viruses - 0; Other Eukaryotes - 2 (source: NCBI BL…
Eucgr.A02570	CUFF.1827	scaffold_1	36188817	36189450	FL_CUFF.1827	1.05181	0.00252346	Transcript_2046	Eucgr.A02570	AT4G13130.1	Cysteine/Histidine-rich C1 domain family protein
Eucgr.A02570	CUFF.1828	scaffold_1	36188817	36194088	FL_CUFF.1828	1.09831	0.00107497	Transcript_2047	Eucgr.A02570	AT4G13130.1	Cysteine/Histidine-rich C1 domain family protein
Eucgr.A02571	CUFF.1826	scaffold_1	36196891	36199790	FL_CUFF.1826	1.07963	0.0188582	Transcript_2043	Eucgr.A02571	AT3G52380.1	chloroplast RNA-binding protein 33
Eucgr.A02588	CUFF.1843	scaffold_1	36384809	36389294	FL_CUFF.1843	1.49356	2.73973e-05	Transcript_2050	Eucgr.A02588	AT2G35940.3	BEL1-like homeodomain 1
Eucgr.A02590	CUFF.1836	scaffold_1	36405871	36410795	FL_CUFF.1836	1.30445	0.000701172	Transcript_2051	Eucgr.A02590	AT3G11670.1	UDP-Glycosyltransferase superfamily protein
Eucgr.A02592	CUFF.1838	scaffold_1	36419443	36420756	FL_CUFF.1838	-1.55534	8.49276e-05	#N/A	Eucgr.A02592	AT5G06360.1	Ribosomal protein S8e family protein
Eucgr.A02592	CUFF.1837	scaffold_1	36418352	36420016	FL_CUFF.1837	-1.39282	0.000582028	#N/A	Eucgr.A02592	AT5G06360.1	Ribosomal protein S8e family protein
Eucgr.A02593	CUFF.1840	scaffold_1	36433041	36437212	FL_CUFF.1840	0.871683	0.0180147	Transcript_2054	Eucgr.A02593	AT3G23750.1	Leucine-rich repeat protein kinase family protein
Eucgr.A02594	CUFF.1842	scaffold_1	36440747	36447534	FL_CUFF.1842	-1.23124	0.0103073	Transcript_2055	Eucgr.A02594	AT5G52340.1	exocyst subunit exo70 family protein A2
Eucgr.A02596	CUFF.1846	scaffold_1	36464752	36466062	FL_CUFF.1846	-0.940844	0.00275064	Transcript_2057	Eucgr.A02596	AT3G11660.1	NDR1/HIN1-like 1
Eucgr.A02597	CUFF.1932	scaffold_1	36469070	36470346	FL_CUFF.1932	-1.50025	2.60336e-05	Transcript_2084	Eucgr.A02597	AT5G06320.1	NDR1/HIN1-like 3
Eucgr.A02598	CUFF.1852	scaffold_1	36475144	36476622	FL_CUFF.1852	-0.933264	0.00387627	Transcript_2062	Eucgr.A02598	AT3G52480.1	unknown protein; FUNCTIONS IN: molecular_function unknown; INVOLVED IN: biological_process unknown; LOCATED IN: endomembrane system; EXPRESSED IN: 10 plant structures; EXPRESSED DURING: LP.04 four leaves visible, 4 anthesis, petal differentiation and expansion stage; Has 28 Blast hits to 28 proteins in 7 species: Archae - 0; Bacteria - 0; Metazoa - 0; Fungi - 0; Plants - 28; Viruses - 0; Other Eu…
Eucgr.A02599	CUFF.1847	scaffold_1	36490891	36493404	FL_CUFF.1847	2.54151	0.0012312	Transcript_2061	Eucgr.A02599	AT3G52490.1	Double Clp-N motif-containing P-loop nucleoside triphosphate hydrolases superfamily protein
Eucgr.A02601	CUFF.1848	scaffold_1	36516694	36519007	FL_CUFF.1848	-1.24272	0.000394757	Transcript_2063	Eucgr.A02601	AT3G52500.1	Eukaryotic aspartyl protease family protein
Eucgr.A02606	CUFF.1862	scaffold_1	36570611	36577628	FL_CUFF.1862	-0.886682	0.00835815	Transcript_2081	Eucgr.A02606	AT3G11620.1	alpha/beta-Hydrolases superfamily protein
Eucgr.A02606	CUFF.1863	scaffold_1	36572104	36574768	FL_CUFF.1863	-0.852897	0.0128688	Transcript_2082	Eucgr.A02606	AT3G11620.1	alpha/beta-Hydrolases superfamily protein
Eucgr.A02610	CUFF.1853	scaffold_1	36611388	36612532	FL_CUFF.1853	0.750866	0.0272692	Transcript_2067	Eucgr.A02610	AT5G22250.1	Polynucleotidyl transferase, ribonuclease H-like superfamily protein
Eucgr.A02611	CUFF.1855	scaffold_1	36621469	36622513	FL_CUFF.1855	0.802009	0.0462538	Transcript_2068	Eucgr.A02611	AT3G57000.1	nucleolar essential protein-related
Eucgr.A02622	CUFF.1872	scaffold_1	36767812	36771717	FL_CUFF.1872	-0.824979	0.0168326	Transcript_2086	Eucgr.A02622	AT3G11590.1	unknown protein; LOCATED IN: plasma membrane; EXPRESSED IN: 22 plant structures; EXPRESSED DURING: 13 growth stages; BEST Arabidopsis thaliana protein match is: unknown protein (TAIR:AT5G22310.1); Has 22320 Blast hits to 15179 proteins in 1213 species: Archae - 372; Bacteria - 2307; Metazoa - 10906; Fungi - 1700; Plants - 1146; Viruses - 65; Other Eukaryotes - 5824 (source: NCBI BLink).
Eucgr.A02625	CUFF.1869	scaffold_1	36827255	36828158	FL_CUFF.1869	-1.43829	6.67772e-05	Transcript_2076	Eucgr.A02625	AT2G36080.1	AP2/B3-like transcriptional factor family protein
Eucgr.A02625	CUFF.1868	scaffold_1	36825103	36828158	FL_CUFF.1868	-1.42394	5.34733e-05	Transcript_2074	Eucgr.A02625	AT2G36080.1	AP2/B3-like transcriptional factor family protein
Eucgr.A02628	CUFF.1877	scaffold_1	36837796	36851804	FL_CUFF.1877	0.660423	0.0460472	Transcript_2085	Eucgr.A02628	AT5G06230.1	TRICHOME BIREFRINGENCE-LIKE 9
Eucgr.A02652	CUFF.1896	scaffold_1	37140744	37143747	FL_CUFF.1896	-1.1881	0.000603629	Transcript_2106	Eucgr.A02652	AT4G21580.3	oxidoreductase, zinc-binding dehydrogenase family protein
Eucgr.A02653	CUFF.1910	scaffold_1	37149246	37153666	FL_CUFF.1910	-1.24922	0.00051918	Transcript_2163	Eucgr.A02653	AT3G11490.1	rac GTPase activating protein
Eucgr.A02658	CUFF.1900	scaffold_1	37181138	37182793	FL_CUFF.1900	-1.49467	5.55284e-05	Transcript_2112	Eucgr.A02658	AT5G03870.1	Glutaredoxin family protein
Eucgr.A02660	CUFF.1901	scaffold_1	37189072	37190091	FL_CUFF.1901	-1.24816	0.000109446	Transcript_2116	Eucgr.A02660	AT3G52710.1	unknown protein; FUNCTIONS IN: molecular_function unknown; INVOLVED IN: biological_process unknown; LOCATED IN: plasma membrane; EXPRESSED IN: 19 plant structures; EXPRESSED DURING: 9 growth stages; BEST Arabidopsis thaliana protein match is: unknown protein (TAIR:AT2G36220.1); Has 64 Blast hits to 64 proteins in 10 species: Archae - 0; Bacteria - 0; Metazoa - 0; Fungi - 0; Plants - 64; Viruses -…
Eucgr.A02675	CUFF.1909	scaffold_1	37372555	37373454	FL_CUFF.1909	1.46897	0.000357822	Transcript_2127	Eucgr.A02675	AT3G59140.1	multidrug resistance-associated protein 14
Eucgr.A02677	CUFF.1918	scaffold_1	37401274	37411769	FL_CUFF.1918	-1.01078	0.0490832	Transcript_2144	Eucgr.A02677	AT5G52910.1	timeless family protein
Eucgr.A02679	CUFF.1914	scaffold_1	37413920	37415370	FL_CUFF.1914	-1.13368	0.0252967	Transcript_2129	Eucgr.A02679	AT5G24080.1	Protein kinase superfamily protein
Eucgr.A02688	CUFF.1922	scaffold_1	37459469	37461928	FL_CUFF.1922	-1.40784	0.000177737	Transcript_2132	Eucgr.A02688	AT5G52860.1	ABC-2 type transporter family protein
Eucgr.A02689	CUFF.1921	scaffold_1	37467434	37470035	FL_CUFF.1921	-1.67422	4.44679e-05	Transcript_2136	Eucgr.A02689	AT3G16520.2	UDP-glucosyl transferase 88A1
Eucgr.A02700	CUFF.1925	scaffold_1	37628426	37629754	FL_CUFF.1925	1.77291	9.6167e-05	Transcript_2142	Eucgr.A02700	AT3G16520.3	UDP-glucosyl transferase 88A1
Eucgr.A02713	CUFF.1940	scaffold_1	37772406	37774088	FL_CUFF.1940	-0.791424	0.0356739	Transcript_2164	Eucgr.A02713	AT4G01070.1	UDP-Glycosyltransferase superfamily protein
Eucgr.A02713	CUFF.1941	scaffold_1	37772406	37774088	FL_CUFF.1941	-0.791424	0.0356739	Transcript_2166	Eucgr.A02713	AT4G01070.1	UDP-Glycosyltransferase superfamily protein
Eucgr.A02719	CUFF.1943	scaffold_1	37809848	37814101	FL_CUFF.1943	0.65387	0.0467234	Transcript_2178	Eucgr.A02719	AT5G62650.1	Tic22-like family protein
Eucgr.A02720	CUFF.1942	scaffold_1	37816082	37818806	FL_CUFF.1942	0.945017	0.00812417	Transcript_2179	Eucgr.A02720	AT4G21190.1	Pentatricopeptide repeat (PPR) superfamily protein
Eucgr.A02725	CUFF.1946	scaffold_1	37850149	37851232	FL_CUFF.1946	3.17108	4.01556e-09	Transcript_2172	Eucgr.A02725	AT5G52780.1	Protein of unknown function (DUF3464)
Eucgr.A02725	CUFF.1947	scaffold_1	37850149	37851232	FL_CUFF.1947	3.17108	4.01556e-09	Transcript_2171	Eucgr.A02725	AT5G52780.1	Protein of unknown function (DUF3464)
Eucgr.A02726	CUFF.1950	scaffold_1	37859125	37859810	FL_CUFF.1950	3.21474	9.57333e-05	Transcript_2173	Eucgr.A02726	AT3G58220.2	TRAF-like family protein
Eucgr.A02726	CUFF.1949	scaffold_1	37858627	37858997	FL_CUFF.1949	3.33149	9.72922e-08	Transcript_2170	Eucgr.A02726	AT3G58220.2	TRAF-like family protein
Eucgr.A02728	CUFF.1951	scaffold_1	37879350	37880445	FL_CUFF.1951	2.20565	2.71707e-05	Transcript_2175	Eucgr.A02728	AT1G01490.2	Heavy metal transport/detoxification superfamily protein
Eucgr.A02734	CUFF.1954	scaffold_1	37934317	37937653	FL_CUFF.1954	1.2266	0.00250147	Transcript_2181	Eucgr.A02734	AT5G52640.1	heat shock protein 90.1
Eucgr.A02754	CUFF.1963	scaffold_1	38039553	38041952	FL_CUFF.1963	-0.988797	0.00259481	Transcript_2194	Eucgr.A02754	AT5G52510.1	SCARECROW-like 8
Eucgr.A02759	CUFF.1973	scaffold_1	38085107	38085508	FL_CUFF.1973	-0.953764	0.0180872	Transcript_2208	Eucgr.A02759	AT4G25620.1	hydroxyproline-rich glycoprotein family protein
Eucgr.A02759	CUFF.1972	scaffold_1	38085852	38089511	FL_CUFF.1972	-0.715645	0.0298984	Transcript_2206	Eucgr.A02759	AT4G25620.1	hydroxyproline-rich glycoprotein family protein
Eucgr.A02759	CUFF.1971	scaffold_1	38084810	38089511	FL_CUFF.1971	-0.715136	0.0295815	Transcript_2203	Eucgr.A02759	AT4G25620.1	hydroxyproline-rich glycoprotein family protein
Eucgr.A02767	CUFF.1975	scaffold_1	38161222	38166333	FL_CUFF.1975	0.671519	0.0376466	Transcript_2202	Eucgr.A02767	AT3G55010.2	phosphoribosylformylglycinamidine cyclo-ligase, chloroplast / phosphoribosyl-aminoimidazole synthetase / AIR synthase (PUR5)
Eucgr.A02777	CUFF.2155	scaffold_1	38250591	38251012	FL_CUFF.2155	-1.34387	0.00502095	Transcript_2239	Eucgr.A02777	AT5G23870.3	Pectinacetylesterase family protein
Eucgr.A02777	CUFF.2154	scaffold_1	38251927	38256532	FL_CUFF.2154	-1.30621	0.00263486	Transcript_2238	Eucgr.A02777	AT5G23870.3	Pectinacetylesterase family protein
Eucgr.A02790	CUFF.1996	scaffold_1	38439068	38441931	FL_CUFF.1996	2.6202	0.0206854	Transcript_2232	Eucgr.A02790	AT5G52300.2	CAP160 protein
Eucgr.A02791	CUFF.1998	scaffold_1	38445334	38450221	FL_CUFF.1998	-1.08541	0.00362722	Transcript_2237	Eucgr.A02791	AT1G63300.1	Myosin heavy chain-related protein
Eucgr.A02792	CUFF.1997	scaffold_1	38455691	38459337	FL_CUFF.1997	0.793707	0.0157486	Transcript_2233	Eucgr.A02792	AT4G25570.1	Cytochrome b561/ferric reductase transmembrane protein family
Eucgr.A02802	CUFF.2003	scaffold_1	38540875	38543184	FL_CUFF.2003	2.53287	7.90578e-07	Transcript_2244	Eucgr.A02802	AT5G40440.1	mitogen-activated protein kinase kinase 3
Eucgr.A02804	CUFF.2004	scaffold_1	38546480	38547654	FL_CUFF.2004	1.84282	2.89147e-05	Transcript_2246	Eucgr.A02804	AT4G11660.1	winged-helix DNA-binding transcription factor family protein
Eucgr.A02807	CUFF.2013	scaffold_1	38563503	38567480	FL_CUFF.2013	-0.954962	0.00282475	Transcript_2250	Eucgr.A02807	AT5G62070.1	IQ-domain 23
Eucgr.A02811	CUFF.2053	scaffold_1	38590646	38594790	FL_CUFF.2053	-0.82819	0.0106999	Transcript_2258	Eucgr.A02811	AT4G00755.2	F-box family protein
Eucgr.A02812	CUFF.2017	scaffold_1	38595954	38597530	FL_CUFF.2017	-1.36901	0.000685976	Transcript_2256	Eucgr.A02812	AT5G52100.1	Dihydrodipicolinate reductase, bacterial/plant
Eucgr.A02825	CUFF.2018	scaffold_1	38708085	38708668	FL_CUFF.2018	1.96855	7.21403e-05	#N/A	Eucgr.A02825	AT4G25490.1	C-repeat/DRE binding factor 1
Eucgr.A02834	CUFF.2020	scaffold_1	38776961	38777807	FL_CUFF.2020	1.81801	3.97735e-05	Transcript_2257	Eucgr.A02834	AT4G25490.1	C-repeat/DRE binding factor 1
Eucgr.A02837	CUFF.2022	scaffold_1	38802097	38803154	FL_CUFF.2022	0.783309	0.0355738	Transcript_2259	Eucgr.A02837	AT5G43050.1	Protein of unknown function (DUF565)
Eucgr.A02837	CUFF.2023	scaffold_1	38802366	38803154	FL_CUFF.2023	0.799214	0.0332551	Transcript_2260	Eucgr.A02837	AT5G43050.1	Protein of unknown function (DUF565)
Eucgr.A02857	CUFF.2038	scaffold_1	39037842	39039225	FL_CUFF.2038	-0.996702	0.00675127	Transcript_2270	Eucgr.A02857	AT5G51780.1	basic helix-loop-helix (bHLH) DNA-binding superfamily protein
Eucgr.A02861	CUFF.2046	scaffold_1	39071822	39074372	FL_CUFF.2046	-1.03683	0.0067727	Transcript_2278	Eucgr.A02861	AT2G28100.1	alpha-L-fucosidase 1
Eucgr.A02861	CUFF.2047	scaffold_1	39071822	39075341	FL_CUFF.2047	-1.03255	0.00695205	Transcript_2279	Eucgr.A02861	AT2G28100.1	alpha-L-fucosidase 1
Eucgr.A02862	CUFF.2048	scaffold_1	39076472	39078349	FL_CUFF.2048	-1.25067	0.00210324	Transcript_2289	Eucgr.A02862	AT2G28100.1	alpha-L-fucosidase 1
Eucgr.A02869	CUFF.2075	scaffold_1	39106622	39113602	FL_CUFF.2075	-1.09109	0.0040673	Transcript_2288	Eucgr.A02869	AT5G51710.1	K+ efflux antiporter 5
Eucgr.A02873	CUFF.2052	scaffold_1	39132207	39133860	FL_CUFF.2052	1.0851	0.00630557	Transcript_2284	Eucgr.A02873	AT5G51670.1	Protein of unknown function (DUF668)
Eucgr.A02875	CUFF.2057	scaffold_1	39152928	39156307	FL_CUFF.2057	-1.44406	0.00344224	Transcript_2287	Eucgr.A02875	AT5G51600.1	Microtubule associated protein (MAP65/ASE1) family protein
Eucgr.A02875	CUFF.2055	scaffold_1	39150717	39152138	FL_CUFF.2055	-1.0862	0.0329757	Transcript_2285	Eucgr.A02875	AT5G51600.1	Microtubule associated protein (MAP65/ASE1) family protein
Eucgr.A02877	CUFF.2065	scaffold_1	39170473	39171980	FL_CUFF.2065	-1.10619	0.00189816	Transcript_2298	Eucgr.A02877	AT5G51550.1	EXORDIUM like 3
Eucgr.A02887	CUFF.2092	scaffold_1	39265118	39267829	FL_CUFF.2092	-1.09386	0.00229228	Transcript_2327	Eucgr.A02887	AT1G12260.1	NAC 007
Eucgr.A02887	CUFF.2091	scaffold_1	39261623	39267829	FL_CUFF.2091	-1.02986	0.0039394	Transcript_2326	Eucgr.A02887	AT1G12260.1	NAC 007
Eucgr.A02892	CUFF.2074	scaffold_1	39326523	39329493	FL_CUFF.2074	1.17521	0.00123939	Transcript_2312	Eucgr.A02892	AT3G47420.1	phosphate starvation-induced gene 3
Eucgr.A02893	CUFF.2089	scaffold_1	39335577	39341837	FL_CUFF.2089	-0.887482	0.00965282	Transcript_2319	Eucgr.A02893	AT5G51430.1	conserved oligomeric Golgi complex component-related / COG complex component-related
Eucgr.A02895	CUFF.2080	scaffold_1	39355831	39358544	FL_CUFF.2080	-0.929885	0.0455273	Transcript_2316	Eucgr.A02895	AT5G62410.1	structural maintenance of chromosomes 2
Eucgr.A02896	CUFF.2093	scaffold_1	39360439	39361100	FL_CUFF.2093	-1.39044	0.00149792	Transcript_2323	Eucgr.A02896	AT2G37585.1	Core-2/I-branching beta-1,6-N-acetylglucosaminyltransferase family protein
Eucgr.A02896	CUFF.2094	scaffold_1	39360439	39365036	FL_CUFF.2094	-1.29974	0.00306142	Transcript_2324	Eucgr.A02896	AT2G37585.1	Core-2/I-branching beta-1,6-N-acetylglucosaminyltransferase family protein
Eucgr.A02900	CUFF.2088	scaffold_1	39394912	39410490	FL_CUFF.2088	0.643614	0.0481977	Transcript_2325	Eucgr.A02900	AT5G61460.1	P-loop containing nucleoside triphosphate hydrolases superfamily protein
Eucgr.A02902	CUFF.2103	scaffold_1	39426391	39429923	FL_CUFF.2103	-1.41059	0.000388344	Transcript_2328	Eucgr.A02902	AT5G61480.1	Leucine-rich repeat protein kinase family protein
Eucgr.A02904	CUFF.2098	scaffold_1	39442408	39446015	FL_CUFF.2098	1.28917	0.00966009	Transcript_2329	Eucgr.A02904	AT4G25170.2	Uncharacterised conserved protein (UCP012943)
Eucgr.A02920	CUFF.2105	scaffold_1	39629414	39632465	FL_CUFF.2105	-1.31007	0.000237695	Transcript_2341	Eucgr.A02920	AT5G07620.1	Protein kinase superfamily protein
Eucgr.A02922	CUFF.2104	scaffold_1	39659192	39663483	FL_CUFF.2104	-0.780451	0.0493498	Transcript_2344	Eucgr.A02922	AT5G07590.1	Transducin/WD40 repeat-like superfamily protein
Eucgr.A02930	CUFF.2118	scaffold_1	39740183	39741278	FL_CUFF.2118	1.05004	0.00194211	Transcript_2347	Eucgr.A02930	AT4G09320.1	Nucleoside diphosphate kinase family protein
Eucgr.A02930	CUFF.2119	scaffold_1	39740386	39742404	FL_CUFF.2119	1.15901	0.000798241	Transcript_2348	Eucgr.A02930	AT4G09320.1	Nucleoside diphosphate kinase family protein
Eucgr.A02931	CUFF.2117	scaffold_1	39750154	39753132	FL_CUFF.2117	0.818572	0.0115522	Transcript_2354	Eucgr.A02931	AT5G61670.2	Encodes a close homolog of the Cauliflower OR (Orange) protein. The function of OR is to induce the differentiation of proplastids or other noncolored plastids into chromoplasts for carotenoid accumulation. Both proteins contain a Cysteine-rich zinc finger domain that is highly specific to DnaJ-like molecular chaperons.
Eucgr.A02940	CUFF.2131	scaffold_1	39786080	39789529	FL_CUFF.2131	0.631316	0.048531	Transcript_2364	Eucgr.A02940	AT5G51120.3	polyadenylate-binding protein 1
Eucgr.A02945	CUFF.2145	scaffold_1	39868612	39869860	FL_CUFF.2145	1.29553	0.00617647	Transcript_2365	Eucgr.A02945	AT5G16780.1	SART-1 family
Eucgr.A02954	CUFF.2158	scaffold_1	39918306	39918551	FL_CUFF.2158	-1.54823	3.65288e-05	Transcript_2386	Eucgr.A02954	AT3G03150.1	unknown protein; FUNCTIONS IN: molecular_function unknown; INVOLVED IN: biological_process unknown; LOCATED IN: mitochondrion; EXPRESSED IN: 22 plant structures; EXPRESSED DURING: 13 growth stages; BEST Arabidopsis thaliana protein match is: unknown protein (TAIR:AT5G17165.1); Has 39 Blast hits to 39 proteins in 11 species: Archae - 0; Bacteria - 0; Metazoa - 0; Fungi - 0; Plants - 39; Viruses - …
Eucgr.A02954	CUFF.2157	scaffold_1	39918720	39919706	FL_CUFF.2157	-1.46809	0.000184605	#N/A	Eucgr.A02954	AT3G03150.1	unknown protein; FUNCTIONS IN: molecular_function unknown; INVOLVED IN: biological_process unknown; LOCATED IN: mitochondrion; EXPRESSED IN: 22 plant structures; EXPRESSED DURING: 13 growth stages; BEST Arabidopsis thaliana protein match is: unknown protein (TAIR:AT5G17165.1); Has 39 Blast hits to 39 proteins in 11 species: Archae - 0; Bacteria - 0; Metazoa - 0; Fungi - 0; Plants - 39; Viruses - …
Eucgr.A02954	CUFF.2156	scaffold_1	39917655	39919936	FL_CUFF.2156	-0.973077	0.00211895	Transcript_2385	Eucgr.A02954	AT3G03150.1	unknown protein; FUNCTIONS IN: molecular_function unknown; INVOLVED IN: biological_process unknown; LOCATED IN: mitochondrion; EXPRESSED IN: 22 plant structures; EXPRESSED DURING: 13 growth stages; BEST Arabidopsis thaliana protein match is: unknown protein (TAIR:AT5G17165.1); Has 39 Blast hits to 39 proteins in 11 species: Archae - 0; Bacteria - 0; Metazoa - 0; Fungi - 0; Plants - 39; Viruses - …
Eucgr.A02960	CUFF.2143	scaffold_1	39959612	39962274	FL_CUFF.2143	-1.06331	0.0332566	Transcript_2388	Eucgr.A02960	AT4G33270.1	Transducin family protein / WD-40 repeat family protein
Eucgr.A02961	CUFF.2142	scaffold_1	39963271	39970708	FL_CUFF.2142	-1.31805	0.00740091	Transcript_2391	Eucgr.A02961	AT1G50240.2	Protein kinase family protein with ARM repeat domain
Eucgr.A02985	CUFF.2222	scaffold_1	40191056	40195040	FL_CUFF.2222	-1.45435	0.000300666	Transcript_2521	Eucgr.A02985	AT5G16730.1	Plant protein of unknown function (DUF827)
Eucgr.A02993	CUFF.2176	scaffold_1	40237665	40238434	FL_CUFF.2176	1.14362	0.0193552	Transcript_2419	Eucgr.A02993	AT5G17520.1	root cap 1 (RCP1)
Eucgr.A02993	CUFF.2175	scaffold_1	40234932	40237562	FL_CUFF.2175	1.46523	0.000726429	Transcript_2425	Eucgr.A02993	AT5G17520.1	root cap 1 (RCP1)
Eucgr.B00026	CUFF.7550	scaffold_2	853563	855966	FL_CUFF.7550	1.15067	0.000485044	Transcript_8259	Eucgr.B00026	AT1G22280.3	phytochrome-associated protein phosphatase type 2C
Eucgr.B00029	CUFF.7553	scaffold_2	922494	927056	FL_CUFF.7553	-0.839167	0.0107705	Transcript_8262	Eucgr.B00029	AT1G78260.1	RNA-binding (RRM/RBD/RNP motifs) family protein
Eucgr.B00034	CUFF.7594	scaffold_2	951813	954249	FL_CUFF.7594	-0.666008	0.0355738	Transcript_8272	Eucgr.B00034	AT1G35160.2	GF14 protein phi chain
Eucgr.B00035	CUFF.7561	scaffold_2	956441	957995	FL_CUFF.7561	0.833087	0.0189994	Transcript_8268	Eucgr.B00035	AT1G78310.1	VQ motif-containing protein
Eucgr.B00035	CUFF.7560	scaffold_2	956039	957995	FL_CUFF.7560	0.859586	0.0146079	Transcript_8267	Eucgr.B00035	AT1G78310.1	VQ motif-containing protein
Eucgr.B00041	CUFF.7569	scaffold_2	1016151	1027852	FL_CUFF.7569	-1.01706	0.00532291	Transcript_8279	Eucgr.B00041	AT1G35220.1	unknown protein; FUNCTIONS IN: molecular_function unknown; INVOLVED IN: biological_process unknown; LOCATED IN: cellular_component unknown; EXPRESSED IN: 22 plant structures; EXPRESSED DURING: 13 growth stages; Has 313 Blast hits to 185 proteins in 75 species: Archae - 0; Bacteria - 0; Metazoa - 200; Fungi - 0; Plants - 67; Viruses - 0; Other Eukaryotes - 46 (source: NCBI BLink).
Eucgr.B00043	CUFF.7566	scaffold_2	1039537	1055268	FL_CUFF.7566	0.683849	0.0382015	Transcript_8275	Eucgr.B00043	AT4G09020.1	isoamylase 3
Eucgr.B00045	CUFF.7630	scaffold_2	1083239	1084101	FL_CUFF.7630	-0.791451	0.0370709	Transcript_8281	Eucgr.B00045	AT1G22480.1	Cupredoxin superfamily protein
Eucgr.B00047	CUFF.7588	scaffold_2	1100321	1102807	FL_CUFF.7588	-1.14721	0.000516047	Transcript_8286	Eucgr.B00047	AT1G72220.1	RING/U-box superfamily protein
Eucgr.B00048	CUFF.7573	scaffold_2	1108079	1108512	FL_CUFF.7573	-1.29612	0.000571383	Transcript_8285	Eucgr.B00048	AT1G72210.1	basic helix-loop-helix (bHLH) DNA-binding superfamily protein
Eucgr.B00048	CUFF.7572	scaffold_2	1107481	1110219	FL_CUFF.7572	-1.19459	0.000303351	Transcript_8284	Eucgr.B00048	AT1G72210.1	basic helix-loop-helix (bHLH) DNA-binding superfamily protein
Eucgr.B00050	CUFF.7576	scaffold_2	1129848	1131460	FL_CUFF.7576	-1.32953	0.000494508	Transcript_8288	Eucgr.B00050	AT4G40080.1	ENTH/ANTH/VHS superfamily protein
Eucgr.B00050	CUFF.7575	scaffold_2	1129848	1134148	FL_CUFF.7575	-1.32703	0.000480228	Transcript_8290	Eucgr.B00050	AT4G40080.1	ENTH/ANTH/VHS superfamily protein
Eucgr.B00072	CUFF.7581	scaffold_2	1593047	1594049	FL_CUFF.7581	-2.00515	9.58093e-07	Transcript_8295	Eucgr.B00072	AT2G31900.1	myosin-like protein XIF
Eucgr.B00072	CUFF.7592	scaffold_2	1594739	1603057	FL_CUFF.7592	-1.39479	0.000211071	Transcript_8305	Eucgr.B00072	AT2G31900.1	myosin-like protein XIF
Eucgr.B00078	CUFF.7615	scaffold_2	1664949	1670959	FL_CUFF.7615	-0.867337	0.0198481	Transcript_8308	Eucgr.B00078	AT5G51140.2	Pseudouridine synthase family protein
Eucgr.B00082	CUFF.7617	scaffold_2	1689300	1694253	FL_CUFF.7617	-0.821554	0.0256318	Transcript_8310	Eucgr.B00082	AT5G51140.2	Pseudouridine synthase family protein
Eucgr.B00100	CUFF.7597	scaffold_2	1816080	1818220	FL_CUFF.7597	-1.60728	0.000150044	Transcript_8318	Eucgr.B00100	AT3G48610.1	non-specific phospholipase C6
Eucgr.B00101	CUFF.7596	scaffold_2	1821756	1822914	FL_CUFF.7596	1.76896	2.75943e-05	Transcript_8316	Eucgr.B00101	AT4G24930.1	thylakoid lumenal 17.9 kDa protein, chloroplast
Eucgr.B00111	CUFF.7606	scaffold_2	1988132	1990803	FL_CUFF.7606	-0.797884	0.0330104	Transcript_8332	Eucgr.B00111	AT3G48540.1	Cytidine/deoxycytidylate deaminase family protein
Eucgr.B00121	CUFF.7618	scaffold_2	2102931	2109604	FL_CUFF.7618	-0.645118	0.0497107	Transcript_8345	Eucgr.B00121	AT4G24840.1	FUNCTIONS IN: molecular_function unknown; INVOLVED IN: protein transport, Golgi organization; LOCATED IN: vacuole; EXPRESSED IN: 23 plant structures; EXPRESSED DURING: 13 growth stages; CONTAINS InterPro DOMAIN/s: COG complex component, COG2 (InterPro:IPR009316); Has 30201 Blast hits to 17322 proteins in 780 species: Archae - 12; Bacteria - 1396; Metazoa - 17338; Fungi - 3422; Plants - 5037; Viru…
Eucgr.B00129	CUFF.7614	scaffold_2	2171948	2180019	FL_CUFF.7614	1.00297	0.00274387	Transcript_8347	Eucgr.B00129	AT5G63420.1	RNA-metabolising metallo-beta-lactamase family protein
Eucgr.B00131	CUFF.7623	scaffold_2	2192825	2195296	FL_CUFF.7623	-0.945676	0.00853625	Transcript_8348	Eucgr.B00131	AT5G63400.1	adenylate kinase 1
Eucgr.B00143	CUFF.7628	scaffold_2	2297053	2303711	FL_CUFF.7628	0.764392	0.0180798	Transcript_8358	Eucgr.B00143	AT3G48500.2	Nucleic acid-binding, OB-fold-like protein
Eucgr.B00149	CUFF.7645	scaffold_2	2354234	2358176	FL_CUFF.7645	0.969169	0.00807476	Transcript_8367	Eucgr.B00149	AT5G50320.1	radical SAM domain-containing protein / GCN5-related N-acetyltransferase (GNAT) family protein
Eucgr.B00164	CUFF.7655	scaffold_2	2577725	2582575	FL_CUFF.7655	-1.45938	7.80715e-05	Transcript_8377	Eucgr.B00164	AT4G24805.1	S-adenosyl-L-methionine-dependent methyltransferases superfamily protein
Eucgr.B00168	CUFF.7695	scaffold_2	2613860	2615384	FL_CUFF.7695	-1.47634	0.000216288	Transcript_8379	Eucgr.B00168	AT4G24780.2	Pectin lyase-like superfamily protein
Eucgr.B00174	CUFF.7658	scaffold_2	2640543	2642523	FL_CUFF.7658	1.10103	0.00108054	Transcript_8380	Eucgr.B00174	AT2G31880.1	Leucine-rich repeat protein kinase family protein
Eucgr.B00176	CUFF.7661	scaffold_2	2651929	2654073	FL_CUFF.7661	1.23643	0.000801678	Transcript_8386	Eucgr.B00176	AT3G48330.2	protein-l-isoaspartate methyltransferase 1
Eucgr.B00178	CUFF.7659	scaffold_2	2660534	2663458	FL_CUFF.7659	2.84272	1.90925e-07	Transcript_8385	Eucgr.B00178	AT3G57520.1	seed imbibition 2
Eucgr.B00205	CUFF.7663	scaffold_2	3018600	3020206	FL_CUFF.7663	1.09616	0.0053633	Transcript_8390	Eucgr.B00205	AT3G48280.1	cytochrome P450, family 71, subfamily A, polypeptide 25
Eucgr.B00219	CUFF.7670	scaffold_2	3277097	3277627	FL_CUFF.7670	3.54568	0.00156529	Transcript_8395	Eucgr.B00219	AT1G16320.1	Uncharacterized conserved protein (DUF2358)
Eucgr.B00228	CUFF.7694	scaffold_2	3345893	3346552	FL_CUFF.7694	-0.918865	0.00458773	Transcript_8419	Eucgr.B00228	AT3G26600.1	armadillo repeat only 4
Eucgr.B00228	CUFF.7693	scaffold_2	3339989	3346131	FL_CUFF.7693	-0.843543	0.0106682	Transcript_8418	Eucgr.B00228	AT3G26600.1	armadillo repeat only 4
Eucgr.B00229	CUFF.7685	scaffold_2	3353492	3355434	FL_CUFF.7685	-1.32923	0.00210594	Transcript_8412	Eucgr.B00229	AT3G13890.2	myb domain protein 26
Eucgr.B00242	CUFF.7682	scaffold_2	3615485	3620846	FL_CUFF.7682	2.13792	0.000422329	Transcript_8414	Eucgr.B00242	AT3G09840.1	cell division cycle 48
Eucgr.B00244	CUFF.7683	scaffold_2	3627151	3628560	FL_CUFF.7683	2.901	1.15441e-06	Transcript_8411	Eucgr.B00244	AT5G50150.1	Protein of Unknown Function (DUF239)
Eucgr.B00246	CUFF.7690	scaffold_2	3649329	3650497	FL_CUFF.7690	0.733807	0.0380327	Transcript_8409	Eucgr.B00246	AT1G17100.1	SOUL heme-binding family protein
Eucgr.B00253	CUFF.7705	scaffold_2	3707566	3714425	FL_CUFF.7705	0.771722	0.0241526	Transcript_8439	Eucgr.B00253	AT1G17720.2	Protein phosphatase 2A, regulatory subunit PR55
Eucgr.B00254	CUFF.7701	scaffold_2	3716368	3717719	FL_CUFF.7701	-0.851473	0.0101983	Transcript_8434	Eucgr.B00254	AT1G19090.1	receptor-like serine/threonine kinase 2
Eucgr.B00298	CUFF.7714	scaffold_2	4329148	4330558	FL_CUFF.7714	1.51167	8.49276e-05	Transcript_8437	Eucgr.B00298	AT5G62960.1	unknown protein; BEST Arabidopsis thaliana protein match is: unknown protein (TAIR:AT1G10660.1); Has 35333 Blast hits to 34131 proteins in 2444 species: Archae - 798; Bacteria - 22429; Metazoa - 974; Fungi - 991; Plants - 531; Viruses - 0; Other Eukaryotes - 9610 (source: NCBI BLink).
Eucgr.B00298	CUFF.7713	scaffold_2	4327303	4328888	FL_CUFF.7713	1.59212	3.0566e-06	Transcript_8438	Eucgr.B00298	AT5G62960.1	unknown protein; BEST Arabidopsis thaliana protein match is: unknown protein (TAIR:AT1G10660.1); Has 35333 Blast hits to 34131 proteins in 2444 species: Archae - 798; Bacteria - 22429; Metazoa - 974; Fungi - 991; Plants - 531; Viruses - 0; Other Eukaryotes - 9610 (source: NCBI BLink).
Eucgr.B00299	CUFF.7727	scaffold_2	4338319	4342100	FL_CUFF.7727	-0.955573	0.004784	Transcript_8448	Eucgr.B00299	AT5G33320.1	Glucose-6-phosphate/phosphate translocator-related
Eucgr.B00299	CUFF.7728	scaffold_2	4338319	4342257	FL_CUFF.7728	-0.953673	0.00481121	Transcript_8449	Eucgr.B00299	AT5G33320.1	Glucose-6-phosphate/phosphate translocator-related
Eucgr.B00305	CUFF.7718	scaffold_2	4391516	4393482	FL_CUFF.7718	1.58951	0.00454953	Transcript_8441	Eucgr.B00305	AT3G47720.1	similar to RCD one 4
Eucgr.B00315	CUFF.7721	scaffold_2	4522150	4523224	FL_CUFF.7721	0.730424	0.0416934	Transcript_8443	Eucgr.B00315	AT1G23710.1	Protein of unknown function (DUF1645)
Eucgr.B00316	CUFF.7722	scaffold_2	4528235	4532787	FL_CUFF.7722	1.0893	0.00408749	Transcript_8445	Eucgr.B00316	AT5G62790.2	1-deoxy-D-xylulose 5-phosphate reductoisomerase
Eucgr.B00342	CUFF.7738	scaffold_2	4770149	4774194	FL_CUFF.7738	0.684888	0.0315541	Transcript_8468	Eucgr.B00342	AT5G62570.2	Calmodulin binding protein-like
Eucgr.B00346	CUFF.7744	scaffold_2	4792055	4793479	FL_CUFF.7744	-0.941574	0.00493159	Transcript_8469	Eucgr.B00346	AT5G50090.2	unknown protein; BEST Arabidopsis thaliana protein match is: unknown protein (TAIR:AT5G62900.1); Has 35333 Blast hits to 34131 proteins in 2444 species: Archae - 798; Bacteria - 22429; Metazoa - 974; Fungi - 991; Plants - 531; Viruses - 0; Other Eukaryotes - 9610 (source: NCBI BLink).
Eucgr.B00351	CUFF.7753	scaffold_2	4826137	4828913	FL_CUFF.7753	1.39589	8.02162e-05	Transcript_8489	Eucgr.B00351	AT5G40230.1	nodulin MtN21 /EamA-like transporter family protein
Eucgr.B00353	CUFF.7748	scaffold_2	4835479	4837216	FL_CUFF.7748	-1.47699	0.000170922	Transcript_8473	Eucgr.B00353	AT1G23980.1	RING/U-box superfamily protein
Eucgr.B00354	CUFF.7755	scaffold_2	4841479	4846485	FL_CUFF.7755	1.21423	0.0019645	Transcript_8493	Eucgr.B00354	AT1G23870.1	trehalose-phosphatase/synthase 9
Eucgr.B00370	CUFF.7909	scaffold_2	5039671	5039938	FL_CUFF.7909	-1.1089	0.00301257	Transcript_8616	Eucgr.B00370	AT1G27500.1	Tetratricopeptide repeat (TPR)-like superfamily protein
Eucgr.B00370	CUFF.7908	scaffold_2	5039193	5043484	FL_CUFF.7908	-1.01308	0.00500307	Transcript_8614	Eucgr.B00370	AT1G27500.1	Tetratricopeptide repeat (TPR)-like superfamily protein
Eucgr.B00373	CUFF.7772	scaffold_2	5067025	5068687	FL_CUFF.7772	-0.753238	0.0239497	Transcript_8498	Eucgr.B00373	AT5G14750.1	myb domain protein 66
Eucgr.B00373	CUFF.7773	scaffold_2	5067025	5068777	FL_CUFF.7773	-0.751851	0.0242994	Transcript_8500	Eucgr.B00373	AT5G14750.1	myb domain protein 66
Eucgr.B00374	CUFF.7770	scaffold_2	5076867	5078824	FL_CUFF.7770	0.877632	0.032482	Transcript_8496	Eucgr.B00374	AT1G74890.1	response regulator 15
Eucgr.B00384	CUFF.7787	scaffold_2	5136428	5140285	FL_CUFF.7787	-0.71658	0.0413334	Transcript_8508	Eucgr.B00384	AT5G13050.1	5-formyltetrahydrofolate cycloligase
Eucgr.B00385	CUFF.7781	scaffold_2	5143103	5145388	FL_CUFF.7781	-0.989253	0.00905862	Transcript_8507	Eucgr.B00385	AT3G23690.1	basic helix-loop-helix (bHLH) DNA-binding superfamily protein
Eucgr.B00390	CUFF.7783	scaffold_2	5163847	5164463	FL_CUFF.7783	1.73788	3.96151e-05	Transcript_8514	Eucgr.B00390	AT3G10330.1	Cyclin-like family protein
Eucgr.B00390	CUFF.7782	scaffold_2	5161778	5163727	FL_CUFF.7782	1.74672	8.23262e-05	Transcript_8513	Eucgr.B00390	AT3G10330.1	Cyclin-like family protein
Eucgr.B00400	CUFF.7798	scaffold_2	5237889	5244599	FL_CUFF.7798	2.05783	7.47951e-07	Transcript_8530	Eucgr.B00400	AT3G42640.1	H(+)-ATPase 8
Eucgr.B00411	CUFF.7792	scaffold_2	5364298	5366058	FL_CUFF.7792	0.848018	0.0276896	Transcript_8523	Eucgr.B00411	AT2G30140.2	UDP-Glycosyltransferase superfamily protein
Eucgr.B00411	CUFF.7793	scaffold_2	5364724	5366058	FL_CUFF.7793	0.848816	0.026831	Transcript_8525	Eucgr.B00411	AT2G30140.2	UDP-Glycosyltransferase superfamily protein
Eucgr.B00412	CUFF.7809	scaffold_2	5371129	5375781	FL_CUFF.7809	-1.33337	0.00576992	Transcript_8544	Eucgr.B00412	AT5G62710.1	Leucine-rich repeat protein kinase family protein
Eucgr.B00415	CUFF.7816	scaffold_2	5411758	5413097	FL_CUFF.7816	1.71765	0.00132232	Transcript_8534	Eucgr.B00415	AT2G47140.1	NAD(P)-binding Rossmann-fold superfamily protein
Eucgr.B00416	CUFF.7804	scaffold_2	5416722	5417720	FL_CUFF.7804	1.01882	0.00465464	Transcript_8532	Eucgr.B00416	AT2G47140.1	NAD(P)-binding Rossmann-fold superfamily protein
Eucgr.B00417	CUFF.7805	scaffold_2	5422796	5423677	FL_CUFF.7805	0.828552	0.031966	Transcript_8535	Eucgr.B00417	AT2G47140.1	NAD(P)-binding Rossmann-fold superfamily protein
Eucgr.B00418	CUFF.7806	scaffold_2	5423164	5426354	FL_CUFF.7806	0.830149	0.0309998	Transcript_8538	Eucgr.B00418	AT2G47140.1	NAD(P)-binding Rossmann-fold superfamily protein
Eucgr.B00423	CUFF.7808	scaffold_2	5461444	5463695	FL_CUFF.7808	2.2946	6.32775e-07	Transcript_8543	Eucgr.B00423	AT3G01470.1	homeobox 1
Eucgr.B00429	CUFF.7835	scaffold_2	5498027	5500474	FL_CUFF.7835	1.77258	0.00177985	Transcript_8549	Eucgr.B00429	AT5G62740.1	SPFH/Band 7/PHB domain-containing membrane-associated protein family
Eucgr.B00430	CUFF.7813	scaffold_2	5500848	5502594	FL_CUFF.7813	0.931086	0.0064388	Transcript_8552	Eucgr.B00430	AT3G01280.1	voltage dependent anion channel 1
Eucgr.B00441	CUFF.7830	scaffold_2	5654806	5657760	FL_CUFF.7830	-1.35397	0.00839995	Transcript_8573	Eucgr.B00441	AT5G62550.1	unknown protein; FUNCTIONS IN: molecular_function unknown; INVOLVED IN: biological_process unknown; LOCATED IN: plasma membrane; EXPRESSED IN: 17 plant structures; EXPRESSED DURING: 9 growth stages; Has 14949 Blast hits to 9947 proteins in 971 species: Archae - 43; Bacteria - 3248; Metazoa - 4424; Fungi - 1542; Plants - 562; Viruses - 55; Other Eukaryotes - 5075 (source: NCBI BLink).
Eucgr.B00451	CUFF.7833	scaffold_2	5799173	5800274	FL_CUFF.7833	-1.38624	0.00109156	Transcript_8581	Eucgr.B00451	AT3G53520.1	UDP-glucuronic acid decarboxylase 1
Eucgr.B00458	CUFF.7928	scaffold_2	5846250	5850857	FL_CUFF.7928	-1.44481	0.000513199	Transcript_8674	Eucgr.B00458	AT1G74690.1	IQ-domain 31
Eucgr.B00459	CUFF.7836	scaffold_2	5852415	5854762	FL_CUFF.7836	1.17092	0.0116918	Transcript_8592	Eucgr.B00459	AT3G47800.1	Galactose mutarotase-like superfamily protein
Eucgr.B00460	CUFF.7838	scaffold_2	5855129	5856245	FL_CUFF.7838	-1.19412	0.00215767	Transcript_8594	Eucgr.B00460	AT3G10815.1	RING/U-box superfamily protein
Eucgr.B00466	CUFF.7844	scaffold_2	5919217	5920631	FL_CUFF.7844	-0.836113	0.0151818	Transcript_8597	Eucgr.B00466	AT3G47670.1	Plant invertase/pectin methylesterase inhibitor superfamily protein
Eucgr.B00471	CUFF.7846	scaffold_2	5953307	5953734	FL_CUFF.7846	1.29187	0.00469427	Transcript_8600	Eucgr.B00471	AT3G47620.1	TEOSINTE BRANCHED, cycloidea and PCF (TCP) 14
Eucgr.B00471	CUFF.7845	scaffold_2	5952392	5953101	FL_CUFF.7845	1.62111	0.000195628	Transcript_8599	Eucgr.B00471	AT3G47620.1	TEOSINTE BRANCHED, cycloidea and PCF (TCP) 14
Eucgr.B00485	CUFF.7854	scaffold_2	6217797	6220558	FL_CUFF.7854	-1.42672	0.0157052	#N/A	Eucgr.B00485	AT1G29300.1	Plant protein of unknown function (DUF641)
Eucgr.B00504	CUFF.7884	scaffold_2	6698893	6701780	FL_CUFF.7884	-0.951002	0.00545707	Transcript_8623	Eucgr.B00504	AT1G74680.1	Exostosin family protein
Eucgr.B00512	CUFF.7875	scaffold_2	6730855	6732909	FL_CUFF.7875	1.85515	4.87531e-05	Transcript_8629	Eucgr.B00512	AT1G74470.1	Pyridine nucleotide-disulphide oxidoreductase family protein
Eucgr.B00515	CUFF.7878	scaffold_2	6750786	6753794	FL_CUFF.7878	1.21595	0.000694177	Transcript_8634	Eucgr.B00515	AT3G47500.1	cycling DOF factor 3
Eucgr.B00526	CUFF.7886	scaffold_2	6881874	6884752	FL_CUFF.7886	1.34849	0.00457018	#N/A	Eucgr.B00526	AT1G74440.1	Protein of unknown function (DUF962)
Eucgr.B00529	CUFF.7883	scaffold_2	6904977	6905947	FL_CUFF.7883	2.82477	3.55026e-09	Transcript_8640	Eucgr.B00529	AT5G61430.1	NAC domain containing protein 100
Eucgr.B00531	CUFF.7891	scaffold_2	6945788	6949091	FL_CUFF.7891	-0.915628	0.0130855	Transcript_8651	Eucgr.B00531	AT2G03220.1	fucosyltransferase 1
Eucgr.B00543	CUFF.7902	scaffold_2	7052755	7054091	FL_CUFF.7902	-3.53081	1.82504e-13	Transcript_8654	Eucgr.B00543	AT4G39110.1	Malectin/receptor-like protein kinase family protein
Eucgr.B00544	CUFF.7904	scaffold_2	7054409	7060729	FL_CUFF.7904	1.73813	5.21144e-06	Transcript_8657	Eucgr.B00544	AT3G01090.3	SNF1 kinase homolog 10
Eucgr.B00548	CUFF.7907	scaffold_2	7106190	7107795	FL_CUFF.7907	-1.71723	4.48223e-05	Transcript_8656	Eucgr.B00548	AT5G61340.1	unknown protein; BEST Arabidopsis thaliana protein match is: unknown protein (TAIR:AT1G26650.1); Has 30201 Blast hits to 17322 proteins in 780 species: Archae - 12; Bacteria - 1396; Metazoa - 17338; Fungi - 3422; Plants - 5037; Viruses - 0; Other Eukaryotes - 2996 (source: NCBI BLink).
Eucgr.B00549	CUFF.7939	scaffold_2	7109133	7115966	FL_CUFF.7939	-0.930934	0.00567749	Transcript_8676	Eucgr.B00549	AT5G07740.1	actin binding
Eucgr.B00550	CUFF.7940	scaffold_2	7109133	7118437	FL_CUFF.7940	-0.922807	0.00712076	Transcript_8677	Eucgr.B00550	AT5G07740.1	actin binding
Eucgr.B00550	CUFF.7915	scaffold_2	7118670	7122340	FL_CUFF.7915	-0.809033	0.034746	Transcript_8679	Eucgr.B00550	AT5G07740.1	actin binding
Eucgr.B00551	CUFF.7910	scaffold_2	7139673	7140130	FL_CUFF.7910	-0.940905	0.00967296	Transcript_8659	Eucgr.B00551	AT1G74330.2	Protein kinase superfamily protein
Eucgr.B00551	CUFF.7920	scaffold_2	7133112	7139590	FL_CUFF.7920	-0.817077	0.0347515	Transcript_8678	Eucgr.B00551	AT1G74330.2	Protein kinase superfamily protein
Eucgr.B00563	CUFF.7947	scaffold_2	7229397	7229569	FL_CUFF.7947	-1.26369	0.0110273	Transcript_8839	Eucgr.B00563	AT5G39380.1	Plant calmodulin-binding protein-related
Eucgr.B00563	CUFF.7946	scaffold_2	7229730	7233755	FL_CUFF.7946	-1.26001	0.000388971	Transcript_8838	Eucgr.B00563	AT5G39380.1	Plant calmodulin-binding protein-related
Eucgr.B00572	CUFF.7931	scaffold_2	7310654	7313279	FL_CUFF.7931	-1.60578	2.84935e-05	Transcript_8684	Eucgr.B00572	AT1G26610.1	C2H2-like zinc finger protein
Eucgr.B00580	CUFF.7938	scaffold_2	7375970	7382170	FL_CUFF.7938	-1.36863	0.00089815	Transcript_8696	Eucgr.B00580	AT5G07990.1	Cytochrome P450 superfamily protein
Eucgr.B00589	CUFF.8001	scaffold_2	7474969	7475611	FL_CUFF.8001	-0.677847	0.0373328	Transcript_8702	Eucgr.B00589	AT2G33040.1	gamma subunit of Mt ATP synthase
Eucgr.B00592	CUFF.7951	scaffold_2	7486699	7491965	FL_CUFF.7951	-0.967249	0.00850797	Transcript_8707	Eucgr.B00592	ATCG00270.1	photosystem II reaction center protein D
Eucgr.B00595	CUFF.7950	scaffold_2	7500688	7502319	FL_CUFF.7950	-0.882608	0.00780117	Transcript_8706	Eucgr.B00595	AT2G29900.1	Presenilin-2
Eucgr.B00605	CUFF.7975	scaffold_2	7598845	7605035	FL_CUFF.7975	-0.954321	0.0038695	Transcript_8718	Eucgr.B00605	AT5G60980.2	Nuclear transport factor 2 (NTF2) family protein with RNA binding (RRM-RBD-RNP motifs) domain
Eucgr.B00606	CUFF.7961	scaffold_2	7609141	7612537	FL_CUFF.7961	-0.869993	0.0297114	Transcript_8723	Eucgr.B00606	AT4G28760.2	Protein of unknown function (DUF3741)
Eucgr.B00615	CUFF.7964	scaffold_2	7690744	7693001	FL_CUFF.7964	-1.26513	0.00155578	Transcript_8728	Eucgr.B00615	AT1G44191.1	ECA1 gametogenesis related family protein
Eucgr.B00615	CUFF.7963	scaffold_2	7689861	7690617	FL_CUFF.7963	-1.12218	0.00849003	Transcript_8727	Eucgr.B00615	AT1G44191.1	ECA1 gametogenesis related family protein
Eucgr.B00628	CUFF.7968	scaffold_2	8012552	8015361	FL_CUFF.7968	-1.57898	0.000441714	Transcript_8731	Eucgr.B00628	AT3G02210.1	COBRA-like protein 1 precursor
Eucgr.B00631	CUFF.7971	scaffold_2	8025598	8029969	FL_CUFF.7971	-1.04545	0.00477496	Transcript_8733	Eucgr.B00631	AT1G69170.1	Squamosa promoter-binding protein-like (SBP domain) transcription factor family protein
Eucgr.B00634	CUFF.7972	scaffold_2	8088673	8094511	FL_CUFF.7972	1.51855	0.000263596	Transcript_8732	Eucgr.B00634	AT5G60910.1	AGAMOUS-like 8
Eucgr.B00644	CUFF.7999	scaffold_2	8190727	8194678	FL_CUFF.7999	-1.02911	0.00499877	Transcript_8751	Eucgr.B00644	AT5G15740.1	O-fucosyltransferase family protein
Eucgr.B00670	CUFF.8010	scaffold_2	8456607	8461503	FL_CUFF.8010	-1.64628	0.000126727	Transcript_8776	Eucgr.B00670	AT1G18550.1	ATP binding microtubule motor family protein
Eucgr.B00677	CUFF.8027	scaffold_2	8522178	8523069	FL_CUFF.8027	1.83927	4.37395e-05	Transcript_8769	Eucgr.B00677	AT3G61390.2	RING/U-box superfamily protein
Eucgr.B00688	CUFF.8009	scaffold_2	8648706	8651415	FL_CUFF.8009	1.67179	0.00115334	Transcript_8773	Eucgr.B00688	AT1G48960.1	Adenine nucleotide alpha hydrolases-like superfamily protein
Eucgr.B00693	CUFF.8017	scaffold_2	8678140	8679067	FL_CUFF.8017	2.29339	2.11993e-08	Transcript_8779	Eucgr.B00693	AT1G49000.1	unknown protein; FUNCTIONS IN: molecular_function unknown; INVOLVED IN: biological_process unknown; LOCATED IN: chloroplast; EXPRESSED IN: stem; BEST Arabidopsis thaliana protein match is: unknown protein (TAIR:AT3G18560.1); Has 105 Blast hits to 105 proteins in 13 species: Archae - 0; Bacteria - 0; Metazoa - 0; Fungi - 0; Plants - 105; Viruses - 0; Other Eukaryotes - 0 (source: NCBI BLink).
Eucgr.B00720	CUFF.8042	scaffold_2	8975637	8978127	FL_CUFF.8042	1.171	0.0011625	Transcript_8800	Eucgr.B00720	AT1G68550.2	Integrase-type DNA-binding superfamily protein
Eucgr.B00723	CUFF.8040	scaffold_2	9030067	9032345	FL_CUFF.8040	3.38318	0.000167477	Transcript_8799	Eucgr.B00723	AT1G73850.1	Protein of unknown function (DUF1666)
Eucgr.B00733	CUFF.8053	scaffold_2	9166053	9169917	FL_CUFF.8053	-0.817822	0.0206037	Transcript_8814	Eucgr.B00733	AT1G67060.1	unknown protein; FUNCTIONS IN: molecular_function unknown; INVOLVED IN: biological_process unknown; LOCATED IN: plasma membrane; EXPRESSED IN: 22 plant structures; EXPRESSED DURING: 13 growth stages; Has 283 Blast hits to 281 proteins in 136 species: Archae - 0; Bacteria - 145; Metazoa - 0; Fungi - 65; Plants - 41; Viruses - 0; Other Eukaryotes - 32 (source: NCBI BLink).
Eucgr.B00828	CUFF.8066	scaffold_2	10017054	10018942	FL_CUFF.8066	1.45356	1.45125e-05	Transcript_8821	Eucgr.B00828	AT1G73770.2	FUNCTIONS IN: molecular_function unknown; INVOLVED IN: biological_process unknown; LOCATED IN: mitochondrion; EXPRESSED IN: cultured cell; BEST Arabidopsis thaliana protein match is: Ribosomal protein S24/S35, mitochondrial (TAIR:AT3G18240.2); Has 35333 Blast hits to 34131 proteins in 2444 species: Archae - 798; Bacteria - 22429; Metazoa - 974; Fungi - 991; Plants - 531; Viruses - 0; Other Eukary…
Eucgr.B00830	CUFF.8067	scaffold_2	10032414	10034635	FL_CUFF.8067	1.14494	0.00327876	Transcript_8822	Eucgr.B00830	AT1G73750.1	Uncharacterised conserved protein UCP031088, alpha/beta hydrolase
Eucgr.B00841	CUFF.8072	scaffold_2	10235516	10238799	FL_CUFF.8072	-0.989625	0.0348742	Transcript_8830	Eucgr.B00841	AT1G15080.1	lipid phosphate phosphatase 2
Eucgr.B00857	CUFF.8085	scaffold_2	10394193	10403712	FL_CUFF.8085	0.681996	0.0375241	Transcript_8848	Eucgr.B00857	AT3G18100.1	myb domain protein 4r1
Eucgr.B00868	CUFF.8112	scaffold_2	10670818	10673135	FL_CUFF.8112	-1.4536	0.000555918	Transcript_8851	Eucgr.B00868	AT3G18050.1	unknown protein; BEST Arabidopsis thaliana protein match is: unknown protein (TAIR:AT4G28100.1); Has 67 Blast hits to 66 proteins in 12 species: Archae - 0; Bacteria - 0; Metazoa - 0; Fungi - 0; Plants - 67; Viruses - 0; Other Eukaryotes - 0 (source: NCBI BLink).
Eucgr.B00886	CUFF.8109	scaffold_2	10926991	10927448	FL_CUFF.8109	0.738465	0.0375241	Transcript_8877	Eucgr.B00886	AT3G17910.1	Surfeit locus 1 cytochrome c oxidase biogenesis protein
Eucgr.B00904	CUFF.8130	scaffold_2	11533724	11536837	FL_CUFF.8130	0.791883	0.0328351	Transcript_8891	Eucgr.B00904	AT1G30920.1	F-box family protein
Eucgr.B00935	CUFF.8168	scaffold_2	12789148	12789779	FL_CUFF.8168	1.25911	0.000780828	Transcript_8935	Eucgr.B00935	AT4G32600.1	RING/U-box superfamily protein
Eucgr.B00942	CUFF.8201	scaffold_2	13295932	13302786	FL_CUFF.8201	-0.754336	0.0332014	Transcript_8945	Eucgr.B00942	AT1G18190.1	golgin candidate 2
Eucgr.B00944	CUFF.8247	scaffold_2	13330850	13333218	FL_CUFF.8247	-1.60232	0.000340584	Transcript_8948	Eucgr.B00944	AT1G73620.1	Pathogenesis-related thaumatin superfamily protein
Eucgr.B00946	CUFF.8202	scaffold_2	13362123	13367427	FL_CUFF.8202	-0.820369	0.0300735	Transcript_8947	Eucgr.B00946	AT1G48600.2	S-adenosyl-L-methionine-dependent methyltransferases superfamily protein
Eucgr.B00952	CUFF.8207	scaffold_2	13514364	13516886	FL_CUFF.8207	0.807707	0.0376059	Transcript_8951	Eucgr.B00952	AT2G33793.1	unknown protein; Has 35333 Blast hits to 34131 proteins in 2444 species: Archae - 798; Bacteria - 22429; Metazoa - 974; Fungi - 991; Plants - 531; Viruses - 0; Other Eukaryotes - 9610 (source: NCBI BLink).
Eucgr.B00957	CUFF.8210	scaffold_2	13587198	13591562	FL_CUFF.8210	0.65237	0.0453234	Transcript_8977	Eucgr.B00957	AT3G48150.1	anaphase-promoting complex subunit 8
Eucgr.B00987	CUFF.8234	scaffold_2	14372013	14373093	FL_CUFF.8234	-1.50558	0.000386988	Transcript_8990	Eucgr.B00987	AT1G18290.1	unknown protein; FUNCTIONS IN: molecular_function unknown; INVOLVED IN: N-terminal protein myristoylation; LOCATED IN: chloroplast; EXPRESSED IN: root; Has 94 Blast hits to 94 proteins in 12 species: Archae - 0; Bacteria - 0; Metazoa - 0; Fungi - 0; Plants - 94; Viruses - 0; Other Eukaryotes - 0 (source: NCBI BLink).
Eucgr.B00999	CUFF.8243	scaffold_2	14507132	14512201	FL_CUFF.8243	0.792953	0.0240076	Transcript_9003	Eucgr.B00999	AT1G48570.1	zinc finger (Ran-binding) family protein
Eucgr.B01003	CUFF.8273	scaffold_2	14595973	14601418	FL_CUFF.8273	-1.05377	0.00791221	Transcript_9011	Eucgr.B01003	AT1G60680.1	NAD(P)-linked oxidoreductase superfamily protein
Eucgr.B01024	CUFF.8265	scaffold_2	14808938	14811036	FL_CUFF.8265	2.03506	4.62495e-06	Transcript_9018	Eucgr.B01024	AT4G14740.3	Plant protein of unknown function (DUF828) with plant pleckstrin homology-like region
Eucgr.B01027	CUFF.8268	scaffold_2	14872427	14872743	FL_CUFF.8268	0.878016	0.019219	Transcript_9021	Eucgr.B01027	AT4G14746.1	CONTAINS InterPro DOMAIN/s: EGF-like (InterPro:IPR006210); Has 259 Blast hits to 234 proteins in 55 species: Archae - 0; Bacteria - 0; Metazoa - 184; Fungi - 0; Plants - 69; Viruses - 0; Other Eukaryotes - 6 (source: NCBI BLink).
Eucgr.B01027	CUFF.8267	scaffold_2	14869210	14872743	FL_CUFF.8267	1.11352	0.0007915	Transcript_9020	Eucgr.B01027	AT4G14746.1	CONTAINS InterPro DOMAIN/s: EGF-like (InterPro:IPR006210); Has 259 Blast hits to 234 proteins in 55 species: Archae - 0; Bacteria - 0; Metazoa - 184; Fungi - 0; Plants - 69; Viruses - 0; Other Eukaryotes - 6 (source: NCBI BLink).
Eucgr.B01029	CUFF.8271	scaffold_2	14935084	14937640	FL_CUFF.8271	-0.85709	0.0462569	Transcript_9024	Eucgr.B01029	AT4G14750.1	IQ-domain 19
Eucgr.B01031	CUFF.8286	scaffold_2	14961082	14966887	FL_CUFF.8286	-0.804236	0.0466869	Transcript_9068	Eucgr.B01031	AT3G22780.1	Tesmin/TSO1-like CXC domain-containing protein
Eucgr.B01053	CUFF.8315	scaffold_2	15987620	15990726	FL_CUFF.8315	0.804553	0.0168741	Transcript_9053	Eucgr.B01053	AT3G22690.2	INVOLVED IN: photosystem II assembly, regulation of chlorophyll biosynthetic process, photosystem I assembly, thylakoid membrane organization, RNA modification; LOCATED IN: chloroplast; EXPRESSED IN: 13 plant structures; EXPRESSED DURING: LP.04 four leaves visible, 4 anthesis, petal differentiation and expansion stage, E expanded cotyledon stage, D bilateral stage; CONTAINS InterPro DOMAIN/s: Pen…
Eucgr.B01105	CUFF.8362	scaffold_2	17412874	17416967	FL_CUFF.8362	0.897003	0.0113289	Transcript_9093	Eucgr.B01105	AT3G05290.1	peroxisomal adenine nucleotide carrier 1
Eucgr.B01107	CUFF.8400	scaffold_2	17423061	17425813	FL_CUFF.8400	-1.41817	0.00057912	Transcript_9094	Eucgr.B01107	AT3G06035.1	Glycoprotein membrane precursor GPI-anchored
Eucgr.B01108	CUFF.8364	scaffold_2	17443562	17445203	FL_CUFF.8364	-2.98734	1.08948e-07	#N/A	Eucgr.B01108	AT5G19220.1	ADP glucose pyrophosphorylase large subunit 1
Eucgr.B01111	CUFF.8403	scaffold_2	17471305	17475196	FL_CUFF.8403	-0.910756	0.00630775	Transcript_9106	Eucgr.B01111	AT4G14220.1	RING-H2 group F1A
Eucgr.B01111	CUFF.8404	scaffold_2	17472036	17475282	FL_CUFF.8404	-0.893621	0.00733452	Transcript_9107	Eucgr.B01111	AT4G14220.1	RING-H2 group F1A
Eucgr.B01116	CUFF.8367	scaffold_2	17526110	17527181	FL_CUFF.8367	1.62034	5.09447e-05	Transcript_9097	Eucgr.B01116	AT3G01340.2	Transducin/WD40 repeat-like superfamily protein
Eucgr.B01116	CUFF.8368	scaffold_2	17527253	17527925	FL_CUFF.8368	2.18854	6.48346e-07	Transcript_9095	Eucgr.B01116	AT3G01340.2	Transducin/WD40 repeat-like superfamily protein
Eucgr.B01119	CUFF.8369	scaffold_2	17538725	17540134	FL_CUFF.8369	1.22374	0.000741672	Transcript_9099	Eucgr.B01119	AT5G19190.1	unknown protein; BEST Arabidopsis thaliana protein match is: unknown protein (TAIR:AT3G06070.1); Has 1807 Blast hits to 1807 proteins in 277 species: Archae - 0; Bacteria - 0; Metazoa - 736; Fungi - 347; Plants - 385; Viruses - 0; Other Eukaryotes - 339 (source: NCBI BLink).
Eucgr.B01136	CUFF.8375	scaffold_2	17766408	17766800	FL_CUFF.8375	1.23406	0.00151595	Transcript_9104	Eucgr.B01136	AT1G03230.1	Eukaryotic aspartyl protease family protein
Eucgr.B01142	CUFF.8393	scaffold_2	18081945	18084956	FL_CUFF.8393	-1.20391	0.00285151	Transcript_9133	Eucgr.B01142	AT3G06130.2	Heavy metal transport/detoxification superfamily protein
Eucgr.B01144	CUFF.8380	scaffold_2	18096843	18098513	FL_CUFF.8380	-1.02796	0.00716972	Transcript_9109	Eucgr.B01144	AT5G19050.1	alpha/beta-Hydrolases superfamily protein
Eucgr.B01158	CUFF.8407	scaffold_2	18388615	18391306	FL_CUFF.8407	-0.797215	0.0205715	Transcript_9131	Eucgr.B01158	AT3G06200.1	P-loop containing nucleoside triphosphate hydrolases superfamily protein
Eucgr.B01159	CUFF.8389	scaffold_2	18395267	18397414	FL_CUFF.8389	0.994786	0.0299023	Transcript_9123	Eucgr.B01159	AT5G18980.1	ARM repeat superfamily protein
Eucgr.B01159	CUFF.8390	scaffold_2	18397575	18398337	FL_CUFF.8390	1.14263	0.0311993	Transcript_9124	Eucgr.B01159	AT5G18980.1	ARM repeat superfamily protein
Eucgr.B01163	CUFF.8425	scaffold_2	18443650	18447554	FL_CUFF.8425	-0.945729	0.0240925	#N/A	Eucgr.B01163	AT3G26250.1	Cysteine/Histidine-rich C1 domain family protein
Eucgr.B01170	CUFF.8439	scaffold_2	18685824	18692765	FL_CUFF.8439	1.26416	0.0341539	Transcript_9157	Eucgr.B01170	AT5G35630.3	glutamine synthetase 2
Eucgr.B01187	CUFF.8423	scaffold_2	19233991	19237668	FL_CUFF.8423	-1.4494	0.000391321	Transcript_9153	Eucgr.B01187	AT5G22860.1	Serine carboxypeptidase S28 family protein
Eucgr.B01192	CUFF.8433	scaffold_2	19327824	19328479	FL_CUFF.8433	-1.82923	0.0355738	#N/A	Eucgr.B01192	AT3G61040.1	cytochrome P450, family 76, subfamily C, polypeptide 7
Eucgr.B01196	CUFF.8441	scaffold_2	19442529	19444561	FL_CUFF.8441	-2.06293	0.0410474	Transcript_9165	Eucgr.B01196	AT2G45570.1	cytochrome P450, family 76, subfamily C, polypeptide 2
Eucgr.B01211	CUFF.8449	scaffold_2	19809137	19811586	FL_CUFF.8449	-0.862449	0.0213666	Transcript_9173	Eucgr.B01211	AT3G21530.1	DNAse I-like superfamily protein
Eucgr.B01228	CUFF.8532	scaffold_2	20018845	20026789	FL_CUFF.8532	-0.907024	0.00897708	Transcript_9231	Eucgr.B01228	AT5G18830.3	squamosa promoter binding protein-like 7
Eucgr.B01267	CUFF.8506	scaffold_2	20527179	20530907	FL_CUFF.8506	1.90613	2.45903e-08	Transcript_9254	Eucgr.B01267	AT4G15610.1	Uncharacterised protein family (UPF0497)
Eucgr.B01279	CUFF.8528	scaffold_2	20923237	20925609	FL_CUFF.8528	-1.76926	0.00308172	Transcript_9269	Eucgr.B01279	AT3G21450.1	Protein kinase superfamily protein
Eucgr.B01279	CUFF.8529	scaffold_2	20925667	20926595	FL_CUFF.8529	-1.754	0.000640626	Transcript_9270	Eucgr.B01279	AT3G21450.1	Protein kinase superfamily protein
Eucgr.B01294	CUFF.8606	scaffold_2	21135660	21138797	FL_CUFF.8606	2.04829	0.00531224	Transcript_9276	Eucgr.B01294	AT4G02570.4	cullin 1
Eucgr.B01307	CUFF.8535	scaffold_2	21369475	21369723	FL_CUFF.8535	2.31339	0.0380818	Transcript_9283	Eucgr.B01307	AT5G09360.1	laccase 14
Eucgr.B01308	CUFF.8536	scaffold_2	21420017	21422359	FL_CUFF.8536	-0.845082	0.0136437	Transcript_9286	Eucgr.B01308	AT4G15790.1	unknown protein; INVOLVED IN: biological_process unknown; LOCATED IN: chloroplast; EXPRESSED IN: 21 plant structures; EXPRESSED DURING: 13 growth stages; Has 411 Blast hits to 380 proteins in 121 species: Archae - 4; Bacteria - 107; Metazoa - 85; Fungi - 29; Plants - 59; Viruses - 0; Other Eukaryotes - 127 (source: NCBI BLink).
Eucgr.B01311	CUFF.8538	scaffold_2	21451357	21452143	FL_CUFF.8538	-1.20307	0.00155128	Transcript_9288	Eucgr.B01311	AT3G16570.1	rapid alkalinization factor 23
Eucgr.B01313	CUFF.8543	scaffold_2	21493535	21495360	FL_CUFF.8543	-0.662124	0.0466089	Transcript_9291	Eucgr.B01313	AT4G02500.1	UDP-xylosyltransferase 2
Eucgr.B01323	CUFF.8542	scaffold_2	21605475	21608658	FL_CUFF.8542	0.71864	0.0373791	Transcript_9292	Eucgr.B01323	AT1G62760.1	Plant invertase/pectin methylesterase inhibitor superfamily protein
Eucgr.B01346	CUFF.8559	scaffold_2	22389239	22390924	FL_CUFF.8559	0.961828	0.0239253	Transcript_9304	Eucgr.B01346	AT5G26680.2	5'-3' exonuclease family protein
Eucgr.B01422	CUFF.8590	scaffold_2	23381106	23387039	FL_CUFF.8590	-0.756488	0.0274363	Transcript_9335	Eucgr.B01422	AT1G05840.1	Eukaryotic aspartyl protease family protein
Eucgr.B01450	CUFF.8610	scaffold_2	23787676	23789899	FL_CUFF.8610	-0.768199	0.0432127	Transcript_9353	Eucgr.B01450	AT3G03080.1	Zinc-binding dehydrogenase family protein
Eucgr.B01453	CUFF.8695	scaffold_2	23851938	23858558	FL_CUFF.8695	-0.72969	0.0391259	Transcript_9380	Eucgr.B01453	AT5G36890.1	beta glucosidase 42
Eucgr.B01456	CUFF.8618	scaffold_2	23894373	23895217	FL_CUFF.8618	-1.74632	0.000281115	Transcript_9359	Eucgr.B01456	AT5G16250.1	unknown protein; BEST Arabidopsis thaliana protein match is: unknown protein (TAIR:AT3G02640.1); Has 1807 Blast hits to 1807 proteins in 277 species: Archae - 0; Bacteria - 0; Metazoa - 736; Fungi - 347; Plants - 385; Viruses - 0; Other Eukaryotes - 339 (source: NCBI BLink).
Eucgr.B01471	CUFF.8625	scaffold_2	24192252	24197110	FL_CUFF.8625	-1.78114	1.42226e-06	Transcript_9369	Eucgr.B01471	AT1G55110.1	indeterminate(ID)-domain 7
Eucgr.B01477	CUFF.8636	scaffold_2	24389701	24393358	FL_CUFF.8636	-1.13937	0.00338993	Transcript_9381	Eucgr.B01477	AT3G63430.1	unknown protein; BEST Arabidopsis thaliana protein match is: unknown protein (TAIR:AT1G74160.1); Has 135 Blast hits to 119 proteins in 22 species: Archae - 0; Bacteria - 2; Metazoa - 3; Fungi - 3; Plants - 119; Viruses - 0; Other Eukaryotes - 8 (source: NCBI BLink).
Eucgr.B01479	CUFF.8652	scaffold_2	24443265	24445788	FL_CUFF.8652	-0.675252	0.0450951	Transcript_9465	Eucgr.B01479	AT2G38820.1	Protein of unknown function (DUF506)
Eucgr.B01479	CUFF.8653	scaffold_2	24443267	24445882	FL_CUFF.8653	-0.675252	0.0450951	Transcript_9467	Eucgr.B01479	AT2G38820.1	Protein of unknown function (DUF506)
Eucgr.B01491	CUFF.8641	scaffold_2	24580658	24585555	FL_CUFF.8641	-1.19154	0.0018213	Transcript_9387	Eucgr.B01491	AT3G54650.1	RNI-like superfamily protein
Eucgr.B01498	CUFF.8670	scaffold_2	24670453	24673990	FL_CUFF.8670	-0.994124	0.00213075	Transcript_9394	Eucgr.B01498	AT2G37770.1	NAD(P)-linked oxidoreductase superfamily protein
Eucgr.B01499	CUFF.8671	scaffold_2	24679158	24682993	FL_CUFF.8671	-0.824763	0.0306206	Transcript_9397	Eucgr.B01499	AT2G37790.1	NAD(P)-linked oxidoreductase superfamily protein
Eucgr.B01503	CUFF.8656	scaffold_2	24748864	24751306	FL_CUFF.8656	0.843999	0.00767871	Transcript_9403	Eucgr.B01503	AT2G30590.1	WRKY DNA-binding protein 21
Eucgr.B01523	CUFF.8667	scaffold_2	25173233	25174013	FL_CUFF.8667	0.800171	0.0456724	Transcript_9418	Eucgr.B01523	AT4G03030.1	Galactose oxidase/kelch repeat superfamily protein
Eucgr.B01530	CUFF.8679	scaffold_2	25401502	25408224	FL_CUFF.8679	0.702913	0.0362502	Transcript_9433	Eucgr.B01530	AT2G42450.1	alpha/beta-Hydrolases superfamily protein
Eucgr.B01548	CUFF.8694	scaffold_2	25831506	25839687	FL_CUFF.8694	-0.813734	0.0145126	Transcript_9437	Eucgr.B01548	AT3G54790.2	ARM repeat superfamily protein
Eucgr.B01578	CUFF.8722	scaffold_2	26252372	26260910	FL_CUFF.8722	0.728179	0.0295061	Transcript_9460	Eucgr.B01578	AT3G06810.1	acyl-CoA dehydrogenase-related
Eucgr.B01579	CUFF.8720	scaffold_2	26265645	26267831	FL_CUFF.8720	-0.751565	0.0253646	Transcript_9455	Eucgr.B01579	AT4G02340.1	alpha/beta-Hydrolases superfamily protein
Eucgr.B01579	CUFF.8721	scaffold_2	26272459	26274693	FL_CUFF.8721	0.8119	0.0182979	Transcript_9457	Eucgr.B01579	AT4G02340.1	alpha/beta-Hydrolases superfamily protein
Eucgr.B01598	CUFF.8740	scaffold_2	26951162	26957929	FL_CUFF.8740	-1.1153	0.0110146	Transcript_9493	Eucgr.B01598	AT3G06880.2	Transducin/WD40 repeat-like superfamily protein
Eucgr.B01601	CUFF.8742	scaffold_2	27004944	27005621	FL_CUFF.8742	1.67847	0.000235977	Transcript_9480	Eucgr.B01601	AT4G15910.1	drought-induced 21
Eucgr.B01603	CUFF.8749	scaffold_2	27046426	27046586	FL_CUFF.8749	-0.922546	0.0294296	Transcript_9519	Eucgr.B01603	AT3G06860.1	multifunctional protein 2
Eucgr.B01605	CUFF.8746	scaffold_2	27158000	27166864	FL_CUFF.8746	-0.855775	0.0386863	Transcript_9500	Eucgr.B01605	AT4G34640.1	squalene synthase 1
Eucgr.B01646	CUFF.8793	scaffold_2	28496153	28497123	FL_CUFF.8793	-1.87587	0.00014422	Transcript_9529	Eucgr.B01646	AT3G62630.1	Protein of unknown function (DUF1645)
Eucgr.B01654	CUFF.8814	scaffold_2	29117271	29120399	FL_CUFF.8814	-1.1913	0.0416716	Transcript_9556	Eucgr.B01654	AT3G05740.1	RECQ helicase l1
Eucgr.B01664	CUFF.8853	scaffold_2	29788975	29794005	FL_CUFF.8853	-1.45431	0.000187081	Transcript_9611	Eucgr.B01664	AT5G26910.3	unknown protein; FUNCTIONS IN: molecular_function unknown; INVOLVED IN: biological_process unknown; LOCATED IN: mitochondrion; EXPRESSED IN: 22 plant structures; EXPRESSED DURING: 13 growth stages; BEST Arabidopsis thaliana protein match is: unknown protein (TAIR:AT3G58650.1).
Eucgr.B01665	CUFF.8847	scaffold_2	29802048	29804002	FL_CUFF.8847	-1.71629	0.000195859	Transcript_9584	Eucgr.B01665	AT3G62630.1	Protein of unknown function (DUF1645)
Eucgr.B01681	CUFF.8874	scaffold_2	30673805	30680511	FL_CUFF.8874	-1.1825	0.00507646	Transcript_9671	Eucgr.B01681	AT1G73805.1	Calmodulin binding protein-like
Eucgr.B01689	CUFF.8882	scaffold_2	31079514	31080651	FL_CUFF.8882	-1.7402	0.000204147	Transcript_9660	Eucgr.B01689	AT1G09320.1	agenet domain-containing protein
Eucgr.B01699	CUFF.8912	scaffold_2	31313129	31317692	FL_CUFF.8912	-0.744082	0.0406385	Transcript_9708	Eucgr.B01699	AT5G56750.1	N-MYC downregulated-like 1
Eucgr.B01700	CUFF.8923	scaffold_2	31332047	31334708	FL_CUFF.8923	-0.744603	0.0405628	Transcript_9711	Eucgr.B01700	AT5G28150.1	Plant protein of unknown function (DUF868)
Eucgr.B01716	CUFF.8924	scaffold_2	31535162	31536586	FL_CUFF.8924	-1.76516	5.33577e-06	Transcript_9707	Eucgr.B01716	AT5G11000.1	Plant protein of unknown function (DUF868)
Eucgr.B01742	CUFF.8962	scaffold_2	31860174	31861150	FL_CUFF.8962	2.79148	0.0163767	Transcript_9723	Eucgr.B01742	AT3G10300.5	Calcium-binding EF-hand family protein
Eucgr.B01770	CUFF.8977	scaffold_2	32299946	32304814	FL_CUFF.8977	0.972937	0.0145543	Transcript_9738	Eucgr.B01770	AT3G06350.1	dehydroquinate dehydratase, putative / shikimate dehydrogenase, putative
Eucgr.B01810	CUFF.8998	scaffold_2	33078489	33080268	FL_CUFF.8998	2.32749	7.9551e-07	Transcript_9754	Eucgr.B01810	AT2G37280.1	pleiotropic drug resistance 5
Eucgr.B01817	CUFF.9000	scaffold_2	33252271	33256337	FL_CUFF.9000	0.950934	0.00619068	Transcript_9758	Eucgr.B01817	AT5G26770.3	unknown protein; FUNCTIONS IN: molecular_function unknown; INVOLVED IN: biological_process unknown; LOCATED IN: cellular_component unknown; EXPRESSED IN: 16 plant structures; EXPRESSED DURING: 8 growth stages; BEST Arabidopsis thaliana protein match is: unknown protein (TAIR:AT3G05830.1); Has 26484 Blast hits to 16065 proteins in 1382 species: Archae - 343; Bacteria - 2653; Metazoa - 15273; Fungi…
Eucgr.B01820	CUFF.9027	scaffold_2	33272708	33277035	FL_CUFF.9027	0.723829	0.0275588	Transcript_9763	Eucgr.B01820	AT1G62290.2	Saposin-like aspartyl protease family protein
Eucgr.B01827	CUFF.9016	scaffold_2	33362322	33363761	FL_CUFF.9016	-1.30386	0.000889184	Transcript_9766	Eucgr.B01827	AT1G09540.1	myb domain protein 61
Eucgr.B01829	CUFF.9008	scaffold_2	33386730	33388467	FL_CUFF.9008	1.01549	0.0274826	Transcript_9765	Eucgr.B01829	AT3G05910.1	Pectinacetylesterase family protein
Eucgr.B01830	CUFF.9010	scaffold_2	33398927	33401450	FL_CUFF.9010	1.09179	0.00763804	Transcript_9768	Eucgr.B01830	AT2G01190.1	Octicosapeptide/Phox/Bem1p family protein
Eucgr.B01835	CUFF.9023	scaffold_2	33555705	33558538	FL_CUFF.9023	-1.2469	0.00747852	#N/A	Eucgr.B01835	AT5G26680.1	5'-3' exonuclease family protein
Eucgr.B01886	CUFF.9096	scaffold_2	35570290	35573090	FL_CUFF.9096	0.872832	0.0283717	Transcript_9880	Eucgr.B01886	AT3G22880.1	DNA repair (Rad51) family protein
Eucgr.B01896	CUFF.9115	scaffold_2	36036912	36038041	FL_CUFF.9115	-1.22052	0.0216617	Transcript_9914	Eucgr.B01896	AT3G22840.1	Chlorophyll A-B binding family protein
Eucgr.B01904	CUFF.9114	scaffold_2	36151425	36152673	FL_CUFF.9114	-1.65997	0.00827033	Transcript_9915	Eucgr.B01904	AT2G02360.1	phloem protein 2-B10
Eucgr.B01931	CUFF.9308	scaffold_2	36404000	36412942	FL_CUFF.9308	-0.836163	0.0152844	Transcript_10003	Eucgr.B01931	AT3G05420.2	acyl-CoA binding protein 4
Eucgr.B01945	CUFF.9212	scaffold_2	36593711	36613146	FL_CUFF.9212	0.688996	0.0452879	Transcript_10006	Eucgr.B01945	AT1G67500.2	recovery protein 3
Eucgr.B01969	CUFF.9206	scaffold_2	37086471	37090804	FL_CUFF.9206	0.938097	0.00303285	Transcript_9975	Eucgr.B01969	AT5G27560.1	Domain of unknown function (DUF1995)
Eucgr.B01973	CUFF.9204	scaffold_2	37104182	37105939	FL_CUFF.9204	-1.75687	0.000231152	Transcript_9974	Eucgr.B01973	AT5G27550.1	P-loop containing nucleoside triphosphate hydrolases superfamily protein
Eucgr.B01996	CUFF.9233	scaffold_2	37394737	37398998	FL_CUFF.9233	1.03528	0.00211121	Transcript_9998	Eucgr.B01996	AT1G08980.1	amidase 1
Eucgr.B02000	CUFF.9222	scaffold_2	37567556	37569291	FL_CUFF.9222	-1.41933	0.00201699	Transcript_9995	Eucgr.B02000	AT1G72210.1	basic helix-loop-helix (bHLH) DNA-binding superfamily protein
Eucgr.B02013	CUFF.9224	scaffold_2	37810357	37814932	FL_CUFF.9224	1.23245	0.000426918	Transcript_9999	Eucgr.B02013	AT1G54730.2	Major facilitator superfamily protein
Eucgr.B02020	CUFF.9239	scaffold_2	37885828	37887255	FL_CUFF.9239	-1.24205	0.00567945	Transcript_10007	Eucgr.B02020	AT1G08920.3	ERD (early response to dehydration) six-like 1
Eucgr.B02025	CUFF.9242	scaffold_2	37932105	37933126	FL_CUFF.9242	1.33339	0.00238973	Transcript_10002	Eucgr.B02025	AT5G27350.1	Major facilitator superfamily protein
Eucgr.B02025	CUFF.9245	scaffold_2	37933392	37937148	FL_CUFF.9245	1.64465	4.93602e-05	Transcript_10004	Eucgr.B02025	AT5G27350.1	Major facilitator superfamily protein
Eucgr.B02078	CUFF.9353	scaffold_2	40352889	40353301	FL_CUFF.9353	-1.2936	0.00248698	Transcript_10124	Eucgr.B02078	AT5G26980.2	syntaxin of plants 41
Eucgr.B02078	CUFF.9352	scaffold_2	40352476	40356447	FL_CUFF.9352	-0.75448	0.0239292	Transcript_10122	Eucgr.B02078	AT5G26980.2	syntaxin of plants 41
Eucgr.B02118	CUFF.9466	scaffold_2	42274939	42277879	FL_CUFF.9466	1.08912	0.00143968	Transcript_10256	Eucgr.B02118	AT5G28840.2	GDP-D-mannose 3',5'-epimerase
Eucgr.B02122	CUFF.9467	scaffold_2	42307547	42308226	FL_CUFF.9467	5.01528	1.31341e-07	Transcript_10259	Eucgr.B02122	AT3G04720.1	pathogenesis-related 4
Eucgr.B02126	CUFF.9478	scaffold_2	42335112	42340915	FL_CUFF.9478	-0.90875	0.014334	Transcript_10286	Eucgr.B02126	AT1G08800.2	Protein of unknown function, DUF593
Eucgr.B02129	CUFF.9483	scaffold_2	42374466	42377224	FL_CUFF.9483	-1.09259	0.00503977	Transcript_10278	Eucgr.B02129	AT2G14045.2	unknown protein; Has 30201 Blast hits to 17322 proteins in 780 species: Archae - 12; Bacteria - 1396; Metazoa - 17338; Fungi - 3422; Plants - 5037; Viruses - 0; Other Eukaryotes - 2996 (source: NCBI BLink).
Eucgr.B02135	CUFF.9480	scaffold_2	42430362	42432503	FL_CUFF.9480	0.987361	0.00560571	Transcript_10281	Eucgr.B02135	AT3G56070.2	rotamase cyclophilin 2
Eucgr.B02153	CUFF.9512	scaffold_2	42721902	42727194	FL_CUFF.9512	-0.966873	0.00405589	Transcript_10304	Eucgr.B02153	AT5G28910.1	unknown protein; FUNCTIONS IN: molecular_function unknown; INVOLVED IN: biological_process unknown; LOCATED IN: mitochondrion; BEST Arabidopsis thaliana protein match is: unknown protein (TAIR:AT5G28960.1); Has 35333 Blast hits to 34131 proteins in 2444 species: Archae - 798; Bacteria - 22429; Metazoa - 974; Fungi - 991; Plants - 531; Viruses - 0; Other Eukaryotes - 9610 (source: NCBI BLink).
Eucgr.B02155	CUFF.9504	scaffold_2	42749365	42754162	FL_CUFF.9504	0.811631	0.0185483	Transcript_10295	Eucgr.B02155	AT5G29000.2	Homeodomain-like superfamily protein
Eucgr.B02168	CUFF.9503	scaffold_2	42859828	42870963	FL_CUFF.9503	0.927933	0.00589954	Transcript_10306	Eucgr.B02168	AT3G04260.1	plastid transcriptionally active 3
Eucgr.B02169	CUFF.9571	scaffold_2	42891572	42898110	FL_CUFF.9571	-1.28351	0.00129798	Transcript_10302	Eucgr.B02169	AT4G23160.1	cysteine-rich RLK (RECEPTOR-like protein kinase) 8
Eucgr.B02169	CUFF.9573	scaffold_2	42898371	42903878	FL_CUFF.9573	-1.22449	0.000577761	Transcript_10307	Eucgr.B02169	AT4G23160.1	cysteine-rich RLK (RECEPTOR-like protein kinase) 8
Eucgr.B02170	CUFF.9570	scaffold_2	42872372	42890267	FL_CUFF.9570	-1.18538	0.00522984	Transcript_10303	Eucgr.B02170	AT5G18410.3	transcription activators
Eucgr.B02173	CUFF.9522	scaffold_2	42916246	42917862	FL_CUFF.9522	-1.31865	0.000287852	Transcript_10375	Eucgr.B02173	AT5G18310.2	unknown protein; FUNCTIONS IN: molecular_function unknown; INVOLVED IN: biological_process unknown; LOCATED IN: plasma membrane; EXPRESSED IN: 22 plant structures; EXPRESSED DURING: 13 growth stages; Has 60 Blast hits to 60 proteins in 14 species: Archae - 0; Bacteria - 0; Metazoa - 7; Fungi - 0; Plants - 53; Viruses - 0; Other Eukaryotes - 0 (source: NCBI BLink).
Eucgr.B02180	CUFF.9513	scaffold_2	42992780	42995520	FL_CUFF.9513	1.19149	0.00184423	Transcript_10308	Eucgr.B02180	AT1G08550.2	non-photochemical quenching 1
Eucgr.B02191	CUFF.9553	scaffold_2	43116143	43118609	FL_CUFF.9553	1.06384	0.0123048	Transcript_10316	Eucgr.B02191	AT3G06980.1	DEA(D/H)-box RNA helicase family protein
Eucgr.B02194	CUFF.9566	scaffold_2	43186146	43193391	FL_CUFF.9566	0.927087	0.0148033	Transcript_10350	Eucgr.B02194	AT3G06980.1	DEA(D/H)-box RNA helicase family protein
Eucgr.B02195	CUFF.9520	scaffold_2	43198475	43203541	FL_CUFF.9520	-0.922024	0.0349951	Transcript_10359	Eucgr.B02195	AT1G57590.1	Pectinacetylesterase family protein
Eucgr.B02196	CUFF.9533	scaffold_2	43210025	43214991	FL_CUFF.9533	-0.797061	0.0125127	Transcript_10360	Eucgr.B02196	AT4G01400.2	FUNCTIONS IN: molecular_function unknown; INVOLVED IN: biological_process unknown; LOCATED IN: cellular_component unknown; EXPRESSED IN: 23 plant structures; EXPRESSED DURING: 15 growth stages; CONTAINS InterPro DOMAIN/s: COG4 transport (InterPro:IPR013167); Has 465 Blast hits to 425 proteins in 199 species: Archae - 0; Bacteria - 3; Metazoa - 153; Fungi - 166; Plants - 45; Viruses - 0; Other Euk…
Eucgr.B02201	CUFF.9523	scaffold_2	43249304	43252885	FL_CUFF.9523	0.91218	0.0420946	Transcript_10357	Eucgr.B02201	AT3G24255.1	RNA-directed DNA polymerase (reverse transcriptase)-related family protein
Eucgr.B02210	CUFF.9532	scaffold_2	43402860	43406157	FL_CUFF.9532	1.02648	0.00250686	Transcript_10361	Eucgr.B02210	AT5G15640.1	Mitochondrial substrate carrier family protein
Eucgr.B02229	CUFF.9869	scaffold_2	43552482	43555714	FL_CUFF.9869	-1.41439	0.000417146	Transcript_10535	Eucgr.B02229	AT5G58540.3	Protein kinase superfamily protein
Eucgr.B02229	CUFF.9868	scaffold_2	43550494	43556784	FL_CUFF.9868	-1.37693	0.000326232	Transcript_10533	Eucgr.B02229	AT5G58540.3	Protein kinase superfamily protein
Eucgr.B02234	CUFF.9576	scaffold_2	43589008	43591485	FL_CUFF.9576	2.3802	2.00752e-08	Transcript_10382	Eucgr.B02234	AT2G30080.1	ZIP metal ion transporter family
Eucgr.B02248	CUFF.9582	scaffold_2	43715774	43717189	FL_CUFF.9582	-1.0081	0.0273167	Transcript_10392	Eucgr.B02248	AT5G58630.1	unknown protein; Has 1807 Blast hits to 1807 proteins in 277 species: Archae - 0; Bacteria - 0; Metazoa - 736; Fungi - 347; Plants - 385; Viruses - 0; Other Eukaryotes - 339 (source: NCBI BLink).
Eucgr.B02249	CUFF.9581	scaffold_2	43722842	43724119	FL_CUFF.9581	-1.55209	0.000151525	Transcript_10387	Eucgr.B02249	AT3G55950.1	CRINKLY4 related 3
Eucgr.B02251	CUFF.9584	scaffold_2	43737484	43739105	FL_CUFF.9584	-0.758426	0.0284127	Transcript_10393	Eucgr.B02251	AT5G01410.1	Aldolase-type TIM barrel family protein
Eucgr.B02256	CUFF.9588	scaffold_2	43772372	43775473	FL_CUFF.9588	1.02847	0.00412194	Transcript_10398	Eucgr.B02256	AT2G38170.3	cation exchanger 1
Eucgr.B02270	CUFF.9596	scaffold_2	43895284	43897212	FL_CUFF.9596	-0.811371	0.0250269	Transcript_10406	Eucgr.B02270	AT2G30330.1	GCN5L1 family protein
Eucgr.B02278	CUFF.9615	scaffold_2	43940662	43949349	FL_CUFF.9615	0.702994	0.0380187	Transcript_10431	Eucgr.B02278	AT3G46970.1	alpha-glucan phosphorylase 2
Eucgr.B02279	CUFF.9616	scaffold_2	43966026	43972184	FL_CUFF.9616	1.05156	0.00242466	Transcript_10428	Eucgr.B02279	AT3G46960.1	RNA helicase, ATP-dependent, SK12/DOB1 protein
Eucgr.B02279	CUFF.9614	scaffold_2	43954326	43958945	FL_CUFF.9614	1.22288	0.00038746	Transcript_10418	Eucgr.B02279	AT3G46960.1	RNA helicase, ATP-dependent, SK12/DOB1 protein
Eucgr.B02280	CUFF.9613	scaffold_2	43950567	43953132	FL_CUFF.9613	1.42513	0.000181119	Transcript_10417	Eucgr.B02280	AT3G46960.1	RNA helicase, ATP-dependent, SK12/DOB1 protein
Eucgr.B02281	CUFF.9617	scaffold_2	43978023	43981349	FL_CUFF.9617	-0.751877	0.0228796	Transcript_10429	Eucgr.B02281	AT5G58960.1	Plant protein of unknown function (DUF641)
Eucgr.B02285	CUFF.9621	scaffold_2	44005311	44007444	FL_CUFF.9621	-0.850526	0.0138314	Transcript_10436	Eucgr.B02285	AT5G62700.1	tubulin beta chain 3
Eucgr.B02296	CUFF.9623	scaffold_2	44043449	44046554	FL_CUFF.9623	1.88908	0.0370779	Transcript_10445	Eucgr.B02296	AT5G59080.1	unknown protein; FUNCTIONS IN: molecular_function unknown; INVOLVED IN: response to oxidative stress; LOCATED IN: chloroplast; EXPRESSED IN: 18 plant structures; EXPRESSED DURING: 9 growth stages; BEST Arabidopsis thaliana protein match is: unknown protein (TAIR:AT3G46880.1); Has 1807 Blast hits to 1807 proteins in 277 species: Archae - 0; Bacteria - 0; Metazoa - 736; Fungi - 347; Plants - 385; V…
Eucgr.B02316	CUFF.9679	scaffold_2	44180006	44182809	FL_CUFF.9679	-1.02075	0.0278964	Transcript_10479	Eucgr.B02316	AT5G60020.1	laccase 17
Eucgr.B02322	CUFF.9650	scaffold_2	44212637	44214198	FL_CUFF.9650	-0.802714	0.0237581	Transcript_10470	Eucgr.B02322	AT5G59500.1	protein C-terminal S-isoprenylcysteine carboxyl O-methyltransferases
Eucgr.B02337	CUFF.9657	scaffold_2	44385786	44389437	FL_CUFF.9657	2.24607	1.34423e-08	Transcript_10511	Eucgr.B02337	AT1G07530.1	SCARECROW-like 14
Eucgr.B02349	CUFF.9673	scaffold_2	44498696	44506071	FL_CUFF.9673	0.702858	0.0435338	Transcript_10501	Eucgr.B02349	AT1G07530.1	SCARECROW-like 14
Eucgr.B02350	CUFF.9661	scaffold_2	44510180	44513321	FL_CUFF.9661	0.70562	0.0434389	Transcript_10500	Eucgr.B02350	AT1G07530.1	SCARECROW-like 14
Eucgr.B02355	CUFF.9704	scaffold_2	44558892	44561637	FL_CUFF.9704	-1.53463	0.000681597	Transcript_10528	Eucgr.B02355	AT2G28950.1	expansin A6
Eucgr.B02358	CUFF.9706	scaffold_2	44571537	44572195	FL_CUFF.9706	-1.38978	0.000518325	Transcript_10518	Eucgr.B02358	AT2G39700.1	expansin A4
Eucgr.B02365	CUFF.9681	scaffold_2	44633131	44635991	FL_CUFF.9681	-1.08821	0.00263673	Transcript_10519	Eucgr.B02365	AT3G46570.1	Glycosyl hydrolase superfamily protein
Eucgr.B02367	CUFF.9682	scaffold_2	44659060	44661565	FL_CUFF.9682	-0.907503	0.00834751	Transcript_10522	Eucgr.B02367	AT3G46570.1	Glycosyl hydrolase superfamily protein
Eucgr.B02368	CUFF.9686	scaffold_2	44665597	44666443	FL_CUFF.9686	3.07861	4.61162e-06	Transcript_10523	Eucgr.B02368	AT3G09390.1	metallothionein 2A
Eucgr.B02370	CUFF.9685	scaffold_2	44673642	44675946	FL_CUFF.9685	-1.06468	0.000897249	Transcript_10524	Eucgr.B02370	AT3G46550.1	Fasciclin-like arabinogalactan family protein
Eucgr.B02374	CUFF.9691	scaffold_2	44712045	44713152	FL_CUFF.9691	-1.66981	4.62692e-05	Transcript_10529	Eucgr.B02374	AT2G37610.1	unknown protein; Has 21 Blast hits to 21 proteins in 5 species: Archae - 0; Bacteria - 0; Metazoa - 0; Fungi - 0; Plants - 21; Viruses - 0; Other Eukaryotes - 0 (source: NCBI BLink).
Eucgr.B02378	CUFF.9697	scaffold_2	44751096	44753567	FL_CUFF.9697	0.665318	0.0466089	Transcript_10539	Eucgr.B02378	AT3G46510.1	plant U-box 13
Eucgr.B02388	CUFF.9749	scaffold_2	44807418	44812976	FL_CUFF.9749	-0.742095	0.0325724	Transcript_10576	Eucgr.B02388	AT5G59960.1	unknown protein; FUNCTIONS IN: molecular_function unknown; INVOLVED IN: biological_process unknown; LOCATED IN: nucleus; EXPRESSED IN: 24 plant structures; EXPRESSED DURING: 15 growth stages; Has 30201 Blast hits to 17322 proteins in 780 species: Archae - 12; Bacteria - 1396; Metazoa - 17338; Fungi - 3422; Plants - 5037; Viruses - 0; Other Eukaryotes - 2996 (source: NCBI BLink).
Eucgr.B02400	CUFF.9709	scaffold_2	44893554	44894900	FL_CUFF.9709	-1.01455	0.0118732	Transcript_10553	Eucgr.B02400	AT5G59790.1	Domain of unknown function (DUF966)
Eucgr.B02401	CUFF.9710	scaffold_2	44905163	44906674	FL_CUFF.9710	3.29451	0.000527853	Transcript_10554	Eucgr.B02401	AT5G59780.3	myb domain protein 59
Eucgr.B02409	CUFF.9712	scaffold_2	44966944	44967779	FL_CUFF.9712	2.25846	0.000750235	Transcript_10555	Eucgr.B02409	AT2G28660.1	Chloroplast-targeted copper chaperone protein
Eucgr.B02414	CUFF.9713	scaffold_2	45054210	45058142	FL_CUFF.9713	-0.910231	0.0160744	Transcript_10557	Eucgr.B02414	AT1G07710.1	Ankyrin repeat family protein
Eucgr.B02417	CUFF.9715	scaffold_2	45082865	45084820	FL_CUFF.9715	-1.11438	0.0029461	Transcript_10558	Eucgr.B02417	AT5G59700.1	Protein kinase superfamily protein
Eucgr.B02421	CUFF.9736	scaffold_2	45246888	45247786	FL_CUFF.9736	1.67659	0.000604448	Transcript_10572	Eucgr.B02421	AT3G04790.1	Ribose 5-phosphate isomerase, type A protein
Eucgr.B02421	CUFF.9737	scaffold_2	45247347	45248709	FL_CUFF.9737	1.89176	0.000133158	Transcript_10573	Eucgr.B02421	AT3G04790.1	Ribose 5-phosphate isomerase, type A protein
Eucgr.B02433	CUFF.9811	scaffold_2	46040377	46046808	FL_CUFF.9811	-1.55915	0.00145608	Transcript_10667	Eucgr.B02433	AT3G45850.2	P-loop containing nucleoside triphosphate hydrolases superfamily protein
Eucgr.B02433	CUFF.9812	scaffold_2	46043624	46047243	FL_CUFF.9812	-1.55575	0.000581823	Transcript_10668	Eucgr.B02433	AT3G45850.2	P-loop containing nucleoside triphosphate hydrolases superfamily protein
Eucgr.B02436	CUFF.9751	scaffold_2	46066740	46068600	FL_CUFF.9751	0.781224	0.0393839	Transcript_10586	Eucgr.B02436	AT3G15900.1	unknown protein; FUNCTIONS IN: molecular_function unknown; INVOLVED IN: biological_process unknown; LOCATED IN: chloroplast; EXPRESSED IN: 23 plant structures; EXPRESSED DURING: 13 growth stages; Has 26 Blast hits to 26 proteins in 10 species: Archae - 0; Bacteria - 0; Metazoa - 0; Fungi - 0; Plants - 26; Viruses - 0; Other Eukaryotes - 0 (source: NCBI BLink).
Eucgr.B02438	CUFF.9752	scaffold_2	46074501	46076421	FL_CUFF.9752	-1.8452	2.33364e-07	Transcript_10587	Eucgr.B02438	AT5G60020.1	laccase 17
Eucgr.B02440	CUFF.9754	scaffold_2	46079782	46082674	FL_CUFF.9754	-0.833465	0.0208905	Transcript_10590	Eucgr.B02440	AT5G60050.1	BTB/POZ domain-containing protein
Eucgr.B02450	CUFF.9770	scaffold_2	46646665	46647589	FL_CUFF.9770	-1.31209	0.0048268	Transcript_10629	Eucgr.B02450	AT5G23080.2	SWAP (Suppressor-of-White-APricot)/surp domain-containing protein
Eucgr.B02458	CUFF.9806	scaffold_2	46697544	46708151	FL_CUFF.9806	-0.769733	0.0276242	Transcript_10646	Eucgr.B02458	AT2G28520.1	vacuolar proton ATPase A1
Eucgr.B02459	CUFF.9793	scaffold_2	46737488	46739518	FL_CUFF.9793	1.16625	0.000534771	Transcript_10647	Eucgr.B02459	AT2G28510.1	Dof-type zinc finger DNA-binding family protein
Eucgr.B02460	CUFF.9803	scaffold_2	46743109	46746798	FL_CUFF.9803	-1.0817	0.00580359	Transcript_10669	Eucgr.B02460	AT5G60210.2	ROP interactive partner 5
Eucgr.B02470	CUFF.9821	scaffold_2	46854270	46858799	FL_CUFF.9821	-0.894084	0.0156517	Transcript_10661	Eucgr.B02470	AT5G60410.5	DNA-binding protein with MIZ/SP-RING zinc finger, PHD-finger and SAP domain
Eucgr.B02471	CUFF.9820	scaffold_2	46855827	46857436	FL_CUFF.9820	-1.37594	0.00219076	Transcript_10663	Eucgr.B02471	AT5G60370.1	FUNCTIONS IN: molecular_function unknown; INVOLVED IN: biological_process unknown; LOCATED IN: chloroplast; CONTAINS InterPro DOMAIN/s: Defects-in-morphology protein 1-like, mitochondrial (InterPro:IPR019190); BEST Arabidopsis thaliana protein match is: unknown protein (TAIR:AT3G57110.1); Has 1807 Blast hits to 1807 proteins in 277 species: Archae - 0; Bacteria - 0; Metazoa - 736; Fungi - 347; Pl…
Eucgr.B02479	CUFF.9827	scaffold_2	46945729	46950441	FL_CUFF.9827	1.33147	0.0010676	Transcript_10671	Eucgr.B02479	AT3G45300.1	isovaleryl-CoA-dehydrogenase
Eucgr.B02482	CUFF.9826	scaffold_2	46997998	46998821	FL_CUFF.9826	3.1209	2.87259e-10	Transcript_10670	Eucgr.B02482	AT1G61560.2	Seven transmembrane MLO family protein
Eucgr.B02486	CUFF.10025	scaffold_2	47021047	47022650	FL_CUFF.10025	-2.06947	8.39247e-06	Transcript_10708	Eucgr.B02486	AT5G60490.1	FASCICLIN-like arabinogalactan-protein 12
Eucgr.B02489	CUFF.9849	scaffold_2	47030812	47035776	FL_CUFF.9849	1.82617	2.70875e-05	Transcript_10683	Eucgr.B02489	AT5G60540.1	pyridoxine biosynthesis 2
Eucgr.B02498	CUFF.9859	scaffold_2	47090510	47091789	FL_CUFF.9859	-1.23562	0.00124088	Transcript_10694	Eucgr.B02498	AT2G28410.1	unknown protein; Has 18 Blast hits to 18 proteins in 5 species: Archae - 0; Bacteria - 0; Metazoa - 0; Fungi - 0; Plants - 18; Viruses - 0; Other Eukaryotes - 0 (source: NCBI BLink).
Eucgr.B02499	CUFF.9856	scaffold_2	47094347	47095654	FL_CUFF.9856	-0.95803	0.0208312	Transcript_10692	Eucgr.B02499	AT5G60660.1	plasma membrane intrinsic protein 2;4
Eucgr.B02509	CUFF.9870	scaffold_2	47207672	47215008	FL_CUFF.9870	-0.988589	0.0116555	Transcript_10705	Eucgr.B02509	AT2G28320.1	Pleckstrin homology (PH) and lipid-binding START domains-containing protein
Eucgr.B02510	CUFF.10042	scaffold_2	47215893	47218944	FL_CUFF.10042	-1.39943	0.000916214	Transcript_10710	Eucgr.B02510	AT2G28315.1	Nucleotide/sugar transporter family protein
Eucgr.B02511	CUFF.9911	scaffold_2	47221760	47226723	FL_CUFF.9911	-1.0196	0.00738532	Transcript_10737	Eucgr.B02511	AT2G28310.3	Protein of unknown function (DUF707)
Eucgr.B02511	CUFF.9912	scaffold_2	47221846	47227758	FL_CUFF.9912	-1.01716	0.00760164	Transcript_10738	Eucgr.B02511	AT2G28310.3	Protein of unknown function (DUF707)
Eucgr.B02529	CUFF.9940	scaffold_2	47389605	47393670	FL_CUFF.9940	-1.35099	0.00127592	Transcript_10792	Eucgr.B02529	AT5G60720.1	Protein of unknown function, DUF547
Eucgr.B02529	CUFF.9939	scaffold_2	47389294	47393670	FL_CUFF.9939	-1.3509	0.00127604	Transcript_10791	Eucgr.B02529	AT5G60720.1	Protein of unknown function, DUF547
Eucgr.B02534	CUFF.9887	scaffold_2	47450641	47455416	FL_CUFF.9887	-0.903755	0.00714414	Transcript_10735	Eucgr.B02534	AT5G60760.1	P-loop containing nucleoside triphosphate hydrolases superfamily protein
Eucgr.B02543	CUFF.9894	scaffold_2	47542033	47545910	FL_CUFF.9894	-0.950719	0.00384872	Transcript_10727	Eucgr.B02543	AT5G40240.2	nodulin MtN21 /EamA-like transporter family protein
Eucgr.B02544	CUFF.10037	scaffold_2	47548961	47550616	FL_CUFF.10037	1.04867	0.00131524	Transcript_10733	Eucgr.B02544	AT1G75500.2	Walls Are Thin 1
Eucgr.B02544	CUFF.10038	scaffold_2	47548094	47551590	FL_CUFF.10038	1.10162	0.000677804	Transcript_10731	Eucgr.B02544	AT1G75500.2	Walls Are Thin 1
Eucgr.B02547	CUFF.10051	scaffold_2	47572680	47574299	FL_CUFF.10051	-1.43278	7.64379e-05	Transcript_10773	Eucgr.B02547	AT1G24030.1	Protein kinase superfamily protein
Eucgr.B02552	CUFF.10064	scaffold_2	47590505	47595086	FL_CUFF.10064	0.782344	0.0246638	Transcript_10747	Eucgr.B02552	AT5G40240.2	nodulin MtN21 /EamA-like transporter family protein
Eucgr.B02552	CUFF.10063	scaffold_2	47590407	47594156	FL_CUFF.10063	0.786768	0.0234522	Transcript_10745	Eucgr.B02552	AT5G40240.2	nodulin MtN21 /EamA-like transporter family protein
Eucgr.B02553	CUFF.10066	scaffold_2	47596157	47598906	FL_CUFF.10066	-0.943159	0.00456139	Transcript_10750	Eucgr.B02553	AT3G28050.1	nodulin MtN21 /EamA-like transporter family protein
Eucgr.B02553	CUFF.10065	scaffold_2	47595495	47596766	FL_CUFF.10065	-0.893734	0.00715585	Transcript_10749	Eucgr.B02553	AT3G28050.1	nodulin MtN21 /EamA-like transporter family protein
Eucgr.B02555	CUFF.9897	scaffold_2	47623323	47625767	FL_CUFF.9897	2.32931	2.87069e-05	Transcript_10744	Eucgr.B02555	AT1G60030.1	nucleobase-ascorbate transporter 7
Eucgr.B02555	CUFF.9895	scaffold_2	47621583	47622520	FL_CUFF.9895	2.5408	3.77547e-06	Transcript_10743	Eucgr.B02555	AT1G60030.1	nucleobase-ascorbate transporter 7
Eucgr.B02562	CUFF.9905	scaffold_2	47696614	47697516	FL_CUFF.9905	1.39225	0.0022786	Transcript_10761	Eucgr.B02562	AT1G70170.1	matrix metalloproteinase
Eucgr.B02564	CUFF.9906	scaffold_2	47729996	47731064	FL_CUFF.9906	2.21108	6.12314e-08	Transcript_10762	Eucgr.B02564	AT1G10480.1	zinc finger protein 5
Eucgr.B02567	CUFF.9910	scaffold_2	47768586	47770068	FL_CUFF.9910	0.91555	0.0359098	Transcript_10768	Eucgr.B02567	AT1G59950.1	NAD(P)-linked oxidoreductase superfamily protein
Eucgr.B02571	CUFF.9913	scaffold_2	47799498	47801161	FL_CUFF.9913	1.01823	0.00960496	Transcript_10775	Eucgr.B02571	AT1G59940.1	response regulator 3
Eucgr.B02574	CUFF.9918	scaffold_2	47823840	47825761	FL_CUFF.9918	-1.33898	0.000193702	Transcript_10771	Eucgr.B02574	AT1G70090.2	glucosyl transferase family 8
Eucgr.B02575	CUFF.9917	scaffold_2	47841588	47842802	FL_CUFF.9917	1.39761	0.00554393	Transcript_10777	Eucgr.B02575	AT1G74840.2	Homeodomain-like superfamily protein
Eucgr.B02575	CUFF.9916	scaffold_2	47841081	47842802	FL_CUFF.9916	1.40656	0.00768054	Transcript_10776	Eucgr.B02575	AT1G74840.2	Homeodomain-like superfamily protein
Eucgr.B02576	CUFF.9919	scaffold_2	47848342	47851603	FL_CUFF.9919	-0.779325	0.0126146	Transcript_10780	Eucgr.B02576	AT1G27190.1	Leucine-rich repeat protein kinase family protein
Eucgr.B02578	CUFF.9920	scaffold_2	47869188	47871257	FL_CUFF.9920	1.73778	0.0364623	#N/A	Eucgr.B02578	AT3G28455.1	CLAVATA3/ESR-RELATED 25
Eucgr.B02581	CUFF.9923	scaffold_2	47901953	47902685	FL_CUFF.9923	0.810041	0.044146	Transcript_10784	Eucgr.B02581	AT1G27180.1	disease resistance protein (TIR-NBS-LRR class), putative
Eucgr.B02582	CUFF.9927	scaffold_2	47903593	47905745	FL_CUFF.9927	1.20973	0.00582056	Transcript_10785	Eucgr.B02582	AT1G69935.1	short hypocotyl in white light1
Eucgr.B02583	CUFF.9931	scaffold_2	47906603	47908889	FL_CUFF.9931	-1.42771	0.00051918	Transcript_10794	Eucgr.B02583	AT5G23400.1	Leucine-rich repeat (LRR) family protein
Eucgr.B02583	CUFF.9930	scaffold_2	47906392	47908889	FL_CUFF.9930	-1.39837	0.000618771	Transcript_10793	Eucgr.B02583	AT5G23400.1	Leucine-rich repeat (LRR) family protein
Eucgr.B02584	CUFF.9928	scaffold_2	47917759	47918274	FL_CUFF.9928	2.69626	3.47865e-11	Transcript_10787	Eucgr.B02584	AT1G10370.1	Glutathione S-transferase family protein
Eucgr.B02586	CUFF.9933	scaffold_2	47926406	47929446	FL_CUFF.9933	0.834643	0.0114913	Transcript_10795	Eucgr.B02586	AT5G39950.1	thioredoxin 2
Eucgr.B02586	CUFF.9932	scaffold_2	47929747	47930586	FL_CUFF.9932	4.68639	5.41702e-06	Transcript_10789	Eucgr.B02586	AT5G39950.1	thioredoxin 2
Eucgr.B02593	CUFF.9938	scaffold_2	47992748	47995862	FL_CUFF.9938	0.661249	0.045405	Transcript_10800	Eucgr.B02593	AT1G51130.1	Nse4, component of Smc5/6 DNA repair complex
Eucgr.B02597	CUFF.9965	scaffold_2	48031215	48034031	FL_CUFF.9965	-0.881319	0.0225043	Transcript_10820	Eucgr.B02597	AT5G18590.2	Galactose oxidase/kelch repeat superfamily protein
Eucgr.B02597	CUFF.9966	scaffold_2	48031215	48034031	FL_CUFF.9966	-0.881319	0.0225043	Transcript_10818	Eucgr.B02597	AT5G18590.2	Galactose oxidase/kelch repeat superfamily protein
Eucgr.B02614	CUFF.9956	scaffold_2	48147550	48151029	FL_CUFF.9956	0.887581	0.00835396	Transcript_10828	Eucgr.B02614	AT4G10620.1	P-loop containing nucleoside triphosphate hydrolases superfamily protein
Eucgr.B02615	CUFF.9957	scaffold_2	48156216	48166397	FL_CUFF.9957	-1.12978	0.0267702	Transcript_10830	Eucgr.B02615	AT1G69770.1	chromomethylase 3
Eucgr.B02616	CUFF.9958	scaffold_2	48168258	48168933	FL_CUFF.9958	-0.817458	0.0262386	Transcript_10824	Eucgr.B02616	AT3G11385.1	Cysteine/Histidine-rich C1 domain family protein
Eucgr.B02617	CUFF.9960	scaffold_2	48171466	48173086	FL_CUFF.9960	-0.919678	0.00567867	Transcript_10825	Eucgr.B02617	AT3G18420.1	Protein prenylyltransferase superfamily protein
Eucgr.B02620	CUFF.9961	scaffold_2	48193469	48194017	FL_CUFF.9961	4.3269	2.2111e-08	Transcript_10826	Eucgr.B02620	AT2G02100.1	low-molecular-weight cysteine-rich 69
Eucgr.B02633	CUFF.9974	scaffold_2	48343488	48345190	FL_CUFF.9974	2.39767	0.000668251	Transcript_10838	Eucgr.B02633	AT2G37870.1	Bifunctional inhibitor/lipid-transfer protein/seed storage 2S albumin superfamily protein
Eucgr.B02637	CUFF.9976	scaffold_2	48401881	48403359	FL_CUFF.9976	4.10329	2.16522e-13	Transcript_10842	Eucgr.B02637	AT1G59950.1	NAD(P)-linked oxidoreductase superfamily protein
Eucgr.B02652	CUFF.9989	scaffold_2	48574485	48577482	FL_CUFF.9989	-0.765372	0.0196685	Transcript_10851	Eucgr.B02652	AT2G01905.1	cyclin J18
Eucgr.B02660	CUFF.10015	scaffold_2	48631159	48634094	FL_CUFF.10015	-1.63138	1.14326e-05	Transcript_10859	Eucgr.B02660	AT2G01850.1	endoxyloglucan transferase A3
Eucgr.B02665	CUFF.10001	scaffold_2	48702736	48711370	FL_CUFF.10001	1.31582	0.00248163	Transcript_10879	Eucgr.B02665	AT2G01830.2	CHASE domain containing histidine kinase protein
Eucgr.B02672	CUFF.10011	scaffold_2	49308694	49309838	FL_CUFF.10011	-1.39391	0.000351934	Transcript_10877	Eucgr.B02672	AT1G24620.1	EF hand calcium-binding protein family
Eucgr.B02674	CUFF.10088	scaffold_2	49313213	49319655	FL_CUFF.10088	-0.760562	0.0261954	Transcript_10935	Eucgr.B02674	AT1G24764.1	microtubule-associated proteins 70-2
Eucgr.B02676	CUFF.10031	scaffold_2	49338617	49345171	FL_CUFF.10031	-1.19205	0.0042493	Transcript_10903	Eucgr.B02676	AT5G27220.1	Frigida-like protein
Eucgr.B02686	CUFF.10041	scaffold_2	49433294	49437958	FL_CUFF.10041	0.835766	0.0182336	Transcript_10902	Eucgr.B02686	AT1G68020.2	UDP-Glycosyltransferase / trehalose-phosphatase family protein
Eucgr.B02699	CUFF.10099	scaffold_2	49572649	49577225	FL_CUFF.10099	-1.0816	0.00277871	Transcript_10944	Eucgr.B02699	AT1G66150.1	transmembrane kinase 1
Eucgr.B02701	CUFF.10105	scaffold_2	49586649	49588296	FL_CUFF.10105	-0.801662	0.0444433	Transcript_10922	Eucgr.B02701	AT1G66150.1	transmembrane kinase 1
Eucgr.B02711	CUFF.10046	scaffold_2	49840132	49844589	FL_CUFF.10046	-1.575	4.41457e-05	Transcript_10927	Eucgr.B02711	AT2G37770.1	NAD(P)-linked oxidoreductase superfamily protein
Eucgr.B02721	CUFF.10048	scaffold_2	50100587	50105425	FL_CUFF.10048	0.828354	0.0108078	Transcript_10934	Eucgr.B02721	AT2G37860.3	Protein of unknown function (DUF3411)
Eucgr.B02723	CUFF.10052	scaffold_2	50112108	50114802	FL_CUFF.10052	-0.844966	0.02577	Transcript_10937	Eucgr.B02723	AT5G20110.1	Dynein light chain type 1 family protein
Eucgr.B02723	CUFF.10053	scaffold_2	50112108	50114802	FL_CUFF.10053	-0.844966	0.02577	Transcript_10936	Eucgr.B02723	AT5G20110.1	Dynein light chain type 1 family protein
Eucgr.B02726	CUFF.10060	scaffold_2	50147178	50148989	FL_CUFF.10060	-1.86484	6.1354e-07	Transcript_10933	Eucgr.B02726	AT3G53950.1	glyoxal oxidase-related protein
Eucgr.B02730	CUFF.10059	scaffold_2	50198687	50199345	FL_CUFF.10059	3.34473	3.09409e-10	Transcript_10931	Eucgr.B02730	AT5G05210.2	Surfeit locus protein 6
Eucgr.B02731	CUFF.10125	scaffold_2	50204387	50208074	FL_CUFF.10125	-1.25465	0.00408765	Transcript_11013	Eucgr.B02731	AT5G02010.1	RHO guanyl-nucleotide exchange factor 7
Eucgr.B02732	CUFF.10068	scaffold_2	50218936	50220995	FL_CUFF.10068	2.94527	2.5461e-06	Transcript_10939	Eucgr.B02732	AT3G53990.1	Adenine nucleotide alpha hydrolases-like superfamily protein
Eucgr.B02736	CUFF.10069	scaffold_2	50283034	50283605	FL_CUFF.10069	3.4202	7.64465e-07	Transcript_10941	Eucgr.B02736	AT3G46900.1	copper transporter 2
Eucgr.B02747	CUFF.10089	scaffold_2	50483426	50489169	FL_CUFF.10089	-1.08588	0.00496878	Transcript_10970	Eucgr.B02747	AT3G54030.1	Protein kinase protein with tetratricopeptide repeat domain
Eucgr.B02761	CUFF.10087	scaffold_2	50707585	50711762	FL_CUFF.10087	0.969501	0.00336353	Transcript_10960	Eucgr.B02761	AT2G38000.1	chaperone protein dnaJ-related
Eucgr.B02763	CUFF.10128	scaffold_2	50742125	50745137	FL_CUFF.10128	-1.31491	0.000286241	Transcript_10973	Eucgr.B02763	AT3G54120.1	Reticulon family protein
Eucgr.B02770	CUFF.10111	scaffold_2	50810832	50817971	FL_CUFF.10111	-1.4835	0.000255073	Transcript_10975	Eucgr.B02770	AT2G38040.2	acetyl Co-enzyme a carboxylase carboxyltransferase alpha subunit
Eucgr.B02771	CUFF.10096	scaffold_2	50821732	50822511	FL_CUFF.10096	-1.34496	0.00139753	Transcript_10972	Eucgr.B02771	AT1G58170.1	Disease resistance-responsive (dirigent-like protein) family protein
Eucgr.B02787	CUFF.10118	scaffold_2	51165602	51167748	FL_CUFF.10118	-1.52471	0.000381453	Transcript_11002	Eucgr.B02787	AT3G07130.1	purple acid phosphatase 15
Eucgr.B02787	CUFF.10119	scaffold_2	51165602	51170665	FL_CUFF.10119	-1.5142	0.000549131	Transcript_11006	Eucgr.B02787	AT3G07130.1	purple acid phosphatase 15
Eucgr.B02792	CUFF.10117	scaffold_2	51281901	51284086	FL_CUFF.10117	-0.857872	0.0364826	Transcript_10996	Eucgr.B02792	AT3G09050.1	unknown protein; FUNCTIONS IN: molecular_function unknown; INVOLVED IN: biological_process unknown; LOCATED IN: chloroplast thylakoid membrane, chloroplast; EXPRESSED IN: 21 plant structures; EXPRESSED DURING: 13 growth stages; Has 120 Blast hits to 120 proteins in 47 species: Archae - 4; Bacteria - 10; Metazoa - 33; Fungi - 2; Plants - 44; Viruses - 0; Other Eukaryotes - 27 (source: NCBI BLink).
Eucgr.B02792	CUFF.10116	scaffold_2	51281810	51284086	FL_CUFF.10116	-0.855974	0.0372697	Transcript_10992	Eucgr.B02792	AT3G09050.1	unknown protein; FUNCTIONS IN: molecular_function unknown; INVOLVED IN: biological_process unknown; LOCATED IN: chloroplast thylakoid membrane, chloroplast; EXPRESSED IN: 21 plant structures; EXPRESSED DURING: 13 growth stages; Has 120 Blast hits to 120 proteins in 47 species: Archae - 4; Bacteria - 10; Metazoa - 33; Fungi - 2; Plants - 44; Viruses - 0; Other Eukaryotes - 27 (source: NCBI BLink).
Eucgr.B02793	CUFF.10126	scaffold_2	51285011	51289046	FL_CUFF.10126	-1.22928	0.00292687	Transcript_11010	Eucgr.B02793	AT3G54140.1	peptide transporter 1
Eucgr.B02796	CUFF.10290	scaffold_2	51353232	51353928	FL_CUFF.10290	-1.93847	4.03883e-05	Transcript_11011	Eucgr.B02796	AT5G58910.1	laccase 16
Eucgr.B02796	CUFF.10291	scaffold_2	51354042	51355341	FL_CUFF.10291	-1.76075	0.000217365	Transcript_11012	Eucgr.B02796	AT5G58910.1	laccase 16
Eucgr.B02811	CUFF.10161	scaffold_2	51583903	51589411	FL_CUFF.10161	-0.852491	0.00958843	Transcript_11028	Eucgr.B02811	AT3G08930.1	LMBR1-like membrane protein
Eucgr.B02812	CUFF.10131	scaffold_2	51593510	51597163	FL_CUFF.10131	2.55423	1.65314e-05	Transcript_11024	Eucgr.B02812	AT3G11210.1	SGNH hydrolase-type esterase superfamily protein
Eucgr.B02813	CUFF.10132	scaffold_2	51627065	51629284	FL_CUFF.10132	3.05135	2.76866e-09	Transcript_11023	Eucgr.B02813	AT3G11210.1	SGNH hydrolase-type esterase superfamily protein
Eucgr.B02816	CUFF.10133	scaffold_2	51655677	51657505	FL_CUFF.10133	2.5812	9.81878e-08	Transcript_11025	Eucgr.B02816	AT3G11210.1	SGNH hydrolase-type esterase superfamily protein
Eucgr.B02819	CUFF.10139	scaffold_2	51735279	51736829	FL_CUFF.10139	-0.842347	0.0234977	Transcript_11032	Eucgr.B02819	AT1G09160.1	Protein phosphatase 2C family protein
Eucgr.B02855	CUFF.10148	scaffold_2	52285692	52292369	FL_CUFF.10148	1.11394	0.000362101	Transcript_11037	Eucgr.B02855	AT1G15080.1	lipid phosphate phosphatase 2
Eucgr.B02861	CUFF.10149	scaffold_2	52327199	52331813	FL_CUFF.10149	-1.51992	0.000152759	Transcript_11042	Eucgr.B02861	AT1G68190.1	B-box zinc finger family protein
Eucgr.B02865	CUFF.10155	scaffold_2	52413618	52418822	FL_CUFF.10155	1.9282	0.000915923	Transcript_11049	Eucgr.B02865	AT1G15110.1	phosphatidyl serine synthase family protein
Eucgr.B02866	CUFF.10157	scaffold_2	52420243	52424466	FL_CUFF.10157	0.756345	0.0191027	Transcript_11046	Eucgr.B02866	AT2G01110.1	Sec-independent periplasmic protein translocase
Eucgr.B02867	CUFF.10162	scaffold_2	52425794	52428271	FL_CUFF.10162	-1.04556	0.00134948	Transcript_11051	Eucgr.B02867	AT1G71140.1	MATE efflux family protein
Eucgr.B02868	CUFF.10158	scaffold_2	52432271	52435207	FL_CUFF.10158	3.90323	4.62439e-14	#N/A	Eucgr.B02868	AT1G15160.1	MATE efflux family protein
Eucgr.B02873	CUFF.10159	scaffold_2	52516789	52518812	FL_CUFF.10159	3.23122	1.96907e-08	Transcript_11048	Eucgr.B02873	AT1G15170.1	MATE efflux family protein
Eucgr.B02878	CUFF.10199	scaffold_2	52546612	52549664	FL_CUFF.10199	-0.838112	0.00942048	Transcript_11053	Eucgr.B02878	AT5G08680.1	ATP synthase alpha/beta family protein
Eucgr.B02885	CUFF.10166	scaffold_2	52615573	52620159	FL_CUFF.10166	-1.18627	0.04049	Transcript_11054	Eucgr.B02885	AT2G01270.1	quiescin-sulfhydryl oxidase 2
Eucgr.B02889	CUFF.10168	scaffold_2	52672114	52677904	FL_CUFF.10168	0.867989	0.0108828	Transcript_11056	Eucgr.B02889	AT1G71110.1	unknown protein; FUNCTIONS IN: molecular_function unknown; INVOLVED IN: biological_process unknown; LOCATED IN: endomembrane system; BEST Arabidopsis thaliana protein match is: unknown protein (TAIR:AT2G12400.1); Has 173 Blast hits to 169 proteins in 21 species: Archae - 0; Bacteria - 0; Metazoa - 3; Fungi - 0; Plants - 165; Viruses - 0; Other Eukaryotes - 5 (source: NCBI BLink).
Eucgr.B02899	CUFF.10170	scaffold_2	52822283	52824184	FL_CUFF.10170	3.2638	4.17399e-06	Transcript_11059	Eucgr.B02899	AT1G71000.1	Chaperone DnaJ-domain superfamily protein
Eucgr.B02900	CUFF.10179	scaffold_2	52829522	52830625	FL_CUFF.10179	-1.34941	0.000227958	Transcript_11068	Eucgr.B02900	AT2G15130.2	Plant basic secretory protein (BSP) family protein
Eucgr.B02901	CUFF.10174	scaffold_2	52835611	52836668	FL_CUFF.10174	-1.12242	0.000678946	Transcript_11067	Eucgr.B02901	AT1G17070.1	GC-rich sequence DNA-binding factor-like protein with Tuftelin interacting domain
Eucgr.B02908	CUFF.10196	scaffold_2	52895071	52897356	FL_CUFF.10196	-0.894843	0.00793005	Transcript_11079	Eucgr.B02908	AT1G23090.1	sulfate transporter 91
Eucgr.B02925	CUFF.10184	scaffold_2	53062261	53067347	FL_CUFF.10184	-1.36907	0.00348964	Transcript_11083	Eucgr.B02925	AT1G70840.1	MLP-like protein 31
Eucgr.B02935	CUFF.10195	scaffold_2	53177014	53178249	FL_CUFF.10195	-0.846835	0.0109549	Transcript_11088	Eucgr.B02935	AT1G70780.1	unknown protein; FUNCTIONS IN: molecular_function unknown; INVOLVED IN: biological_process unknown; LOCATED IN: mitochondrion; EXPRESSED IN: sperm cell, male gametophyte, pollen tube; EXPRESSED DURING: L mature pollen stage, M germinated pollen stage; BEST Arabidopsis thaliana protein match is: unknown protein (TAIR:AT1G23150.1); Has 143 Blast hits to 143 proteins in 17 species: Archae - 0; Bacte…
Eucgr.B02939	CUFF.10192	scaffold_2	53195333	53197182	FL_CUFF.10192	-1.20146	0.0122053	Transcript_11089	Eucgr.B02939	AT2G01590.1	chlororespiratory reduction 3
Eucgr.B02942	CUFF.10273	scaffold_2	53220833	53231631	FL_CUFF.10273	-0.801517	0.0218539	Transcript_11101	Eucgr.B02942	AT1G23190.1	Phosphoglucomutase/phosphomannomutase family protein
Eucgr.B02944	CUFF.10203	scaffold_2	53252086	53257159	FL_CUFF.10203	-1.7189	0.000476403	Transcript_11098	Eucgr.B02944	AT1G23210.1	glycosyl hydrolase 9B6
Eucgr.B02945	CUFF.10201	scaffold_2	53264516	53265182	FL_CUFF.10201	1.42392	0.0011625	Transcript_11097	Eucgr.B02945	AT1G14870.1	PLANT CADMIUM RESISTANCE 2
Eucgr.B02945	CUFF.10200	scaffold_2	53264500	53267340	FL_CUFF.10200	1.47754	0.000854656	Transcript_11096	Eucgr.B02945	AT1G14870.1	PLANT CADMIUM RESISTANCE 2
Eucgr.B02947	CUFF.10202	scaffold_2	53280523	53283311	FL_CUFF.10202	1.04855	0.00124088	Transcript_11095	Eucgr.B02947	AT1G23220.1	Dynein light chain type 1 family protein
Eucgr.B02953	CUFF.10205	scaffold_2	53355141	53356196	FL_CUFF.10205	-0.665424	0.0331138	Transcript_11104	Eucgr.B02953	AT5G17190.1	FUNCTIONS IN: molecular_function unknown; INVOLVED IN: intracellular protein transport; LOCATED IN: endomembrane system, integral to membrane, endoplasmic reticulum; EXPRESSED IN: 23 plant structures; EXPRESSED DURING: 13 growth stages; CONTAINS InterPro DOMAIN/s: B-cell receptor-associated 31-like (InterPro:IPR008417); BEST Arabidopsis thaliana protein match is: unknown protein (TAIR:AT3G03160.1…
Eucgr.B02993	CUFF.10267	scaffold_2	54932600	54937849	FL_CUFF.10267	-0.751836	0.0267695	Transcript_11150	Eucgr.B02993	AT1G68410.2	Protein phosphatase 2C family protein
Eucgr.B03000	CUFF.10237	scaffold_2	54985554	54986826	FL_CUFF.10237	-0.972424	0.00926188	Transcript_11136	Eucgr.B03000	AT1G79350.1	RING/FYVE/PHD zinc finger superfamily protein
Eucgr.B03009	CUFF.10248	scaffold_2	55064935	55067027	FL_CUFF.10248	-1.03781	0.00266629	Transcript_11149	Eucgr.B03009	AT3G11930.3	Adenine nucleotide alpha hydrolases-like superfamily protein
Eucgr.B03012	CUFF.10249	scaffold_2	55082518	55084045	FL_CUFF.10249	-1.93485	1.02442e-05	Transcript_11151	Eucgr.B03012	AT1G68440.1	unknown protein; BEST Arabidopsis thaliana protein match is: unknown protein (TAIR:AT1G25400.2); Has 86 Blast hits to 86 proteins in 29 species: Archae - 0; Bacteria - 6; Metazoa - 27; Fungi - 11; Plants - 24; Viruses - 0; Other Eukaryotes - 18 (source: NCBI BLink).
Eucgr.B03026	CUFF.10263	scaffold_2	55240956	55245248	FL_CUFF.10263	1.78713	1.31837e-05	Transcript_11161	Eucgr.B03026	AT4G39670.1	Glycolipid transfer protein (GLTP) family protein
Eucgr.B03027	CUFF.10266	scaffold_2	55255317	55259852	FL_CUFF.10266	1.02235	0.00395882	Transcript_11166	Eucgr.B03027	AT1G68580.2	agenet domain-containing protein / bromo-adjacent homology (BAH) domain-containing protein
Eucgr.B03030	CUFF.10268	scaffold_2	55276193	55278669	FL_CUFF.10268	1.06794	0.0415825	Transcript_11165	Eucgr.B03030	AT1G13340.1	Regulator of Vps4 activity in the MVB pathway protein
Eucgr.B03036	CUFF.10275	scaffold_2	55309163	55311010	FL_CUFF.10275	-1.51064	0.000555398	Transcript_11167	Eucgr.B03036	AT1G25510.1	Eukaryotic aspartyl protease family protein
Eucgr.B03053	CUFF.10283	scaffold_2	55472170	55478583	FL_CUFF.10283	-0.980635	0.0141693	Transcript_11178	Eucgr.B03053	AT1G25570.1	Di-glucose binding protein with Leucine-rich repeat domain
Eucgr.B03054	CUFF.10284	scaffold_2	55490873	55493125	FL_CUFF.10284	-1.41627	2.02844e-05	Transcript_11175	Eucgr.B03054	AT1G13250.1	galacturonosyltransferase-like 3
Eucgr.B03055	CUFF.10339	scaffold_2	55520796	55534490	FL_CUFF.10339	-0.746854	0.023553	Transcript_11236	Eucgr.B03055	AT1G75290.1	NAD(P)-binding Rossmann-fold superfamily protein
Eucgr.B03060	CUFF.10288	scaffold_2	55542864	55546351	FL_CUFF.10288	1.27192	0.00164055	Transcript_11181	Eucgr.B03060	AT3G25690.2	Hydroxyproline-rich glycoprotein family protein
Eucgr.B03060	CUFF.10287	scaffold_2	55546687	55548903	FL_CUFF.10287	1.67251	6.79465e-06	Transcript_11180	Eucgr.B03060	AT3G25690.2	Hydroxyproline-rich glycoprotein family protein
Eucgr.B03068	CUFF.10293	scaffold_2	55634771	55635296	FL_CUFF.10293	3.16586	0.00742249	Transcript_11185	Eucgr.B03068	0	0
Eucgr.B03071	CUFF.10299	scaffold_2	55690909	55697778	FL_CUFF.10299	-1.17525	0.00228749	Transcript_11188	Eucgr.B03071	AT1G68710.1	ATPase E1-E2 type family protein / haloacid dehalogenase-like hydrolase family protein
Eucgr.B03077	CUFF.10301	scaffold_2	55728778	55730056	FL_CUFF.10301	1.49836	0.000302188	Transcript_11186	Eucgr.B03077	AT1G50870.1	F-box and associated interaction domains-containing protein
Eucgr.B03087	CUFF.10309	scaffold_2	55878219	55882463	FL_CUFF.10309	1.20731	0.00873322	Transcript_11212	Eucgr.B03087	AT1G13570.1	F-box/RNI-like superfamily protein
Eucgr.B03109	CUFF.10322	scaffold_2	56072515	56084146	FL_CUFF.10322	0.843319	0.00696915	Transcript_11218	Eucgr.B03109	AT5G15700.2	DNA/RNA polymerases superfamily protein
Eucgr.B03112	CUFF.10361	scaffold_2	56106783	56107604	FL_CUFF.10361	-1.36856	0.00051918	Transcript_11245	Eucgr.B03112	AT1G13635.2	DNA glycosylase superfamily protein
Eucgr.B03112	CUFF.10362	scaffold_2	56106783	56109791	FL_CUFF.10362	-1.11722	0.00574614	Transcript_11247	Eucgr.B03112	AT1G13635.2	DNA glycosylase superfamily protein
Eucgr.B03139	CUFF.10330	scaffold_2	56514048	56515575	FL_CUFF.10330	-1.39595	0.00189614	Transcript_11230	Eucgr.B03139	AT1G69160.1	unknown protein; BEST Arabidopsis thaliana protein match is: unknown protein (TAIR:AT3G13980.1); Has 173 Blast hits to 172 proteins in 54 species: Archae - 0; Bacteria - 0; Metazoa - 25; Fungi - 33; Plants - 84; Viruses - 2; Other Eukaryotes - 29 (source: NCBI BLink).
Eucgr.B03143	CUFF.10365	scaffold_2	56560684	56564651	FL_CUFF.10365	-1.59703	0.00023076	Transcript_11260	Eucgr.B03143	AT1G69200.1	fructokinase-like 2
Eucgr.B03143	CUFF.10364	scaffold_2	56555240	56564761	FL_CUFF.10364	-1.45407	0.000316461	Transcript_11258	Eucgr.B03143	AT1G69200.1	fructokinase-like 2
Eucgr.B03146	CUFF.10447	scaffold_2	56591263	56596250	FL_CUFF.10447	-1.04619	0.00187827	Transcript_11257	Eucgr.B03146	AT1G26355.1	SPIRAL1-like1
Eucgr.B03147	CUFF.10340	scaffold_2	56608529	56613046	FL_CUFF.10340	0.783247	0.0376377	Transcript_11249	Eucgr.B03147	AT1G13740.1	ABI five binding protein 2
Eucgr.B03150	CUFF.10342	scaffold_2	56625631	56627988	FL_CUFF.10342	-1.08694	0.0345396	Transcript_11251	Eucgr.B03150	AT1G69290.1	Pentatricopeptide repeat (PPR) superfamily protein
Eucgr.B03152	CUFF.10344	scaffold_2	56639128	56640876	FL_CUFF.10344	1.10571	0.0065729	Transcript_11252	Eucgr.B03152	AT2G03530.2	ureide permease 2
Eucgr.B03152	CUFF.10343	scaffold_2	56638137	56639071	FL_CUFF.10343	1.24464	0.00166954	#N/A	Eucgr.B03152	AT2G03530.2	ureide permease 2
Eucgr.B03164	CUFF.10353	scaffold_2	56762983	56765102	FL_CUFF.10353	-0.899828	0.00468843	Transcript_11281	Eucgr.B03164	AT1G26610.1	C2H2-like zinc finger protein
Eucgr.B03164	CUFF.10354	scaffold_2	56762983	56765524	FL_CUFF.10354	-0.89559	0.00484172	Transcript_11282	Eucgr.B03164	AT1G26610.1	C2H2-like zinc finger protein
Eucgr.B03165	CUFF.10351	scaffold_2	56770185	56772120	FL_CUFF.10351	1.24012	0.0143969	Transcript_11276	Eucgr.B03165	AT1G69310.2	WRKY DNA-binding protein 57
Eucgr.B03173	CUFF.10374	scaffold_2	56834250	56838082	FL_CUFF.10374	-0.694918	0.0447114	Transcript_11293	Eucgr.B03173	AT5G61240.2	Leucine-rich repeat (LRR) family protein
Eucgr.B03178	CUFF.10360	scaffold_2	56864663	56865483	FL_CUFF.10360	1.36566	0.000652506	Transcript_11292	Eucgr.B03178	AT2G03440.1	nodulin-related protein 1
Eucgr.B03187	CUFF.10381	scaffold_2	56925244	56929319	FL_CUFF.10381	0.649808	0.0406846	Transcript_11308	Eucgr.B03187	AT1G69380.1	Protein of unknown function (DUF155)
Eucgr.B03187	CUFF.10382	scaffold_2	56926158	56927491	FL_CUFF.10382	0.820642	0.0115839	Transcript_11310	Eucgr.B03187	AT1G69380.1	Protein of unknown function (DUF155)
Eucgr.B03191	CUFF.10379	scaffold_2	56959080	56961232	FL_CUFF.10379	-0.750103	0.0322619	Transcript_11303	Eucgr.B03191	AT1G69430.1	unknown protein; BEST Arabidopsis thaliana protein match is: unknown protein (TAIR:AT1G26650.1); Has 216 Blast hits to 215 proteins in 17 species: Archae - 0; Bacteria - 0; Metazoa - 0; Fungi - 0; Plants - 216; Viruses - 0; Other Eukaryotes - 0 (source: NCBI BLink).
Eucgr.B03194	CUFF.10380	scaffold_2	56977579	56979262	FL_CUFF.10380	1.08551	0.00465887	Transcript_11305	Eucgr.B03194	AT4G20200.1	Terpenoid cyclases/Protein prenyltransferases superfamily protein
Eucgr.B03204	CUFF.10397	scaffold_2	57037976	57040901	FL_CUFF.10397	1.24951	0.000299709	Transcript_11334	Eucgr.B03204	AT2G03220.1	fucosyltransferase 1
Eucgr.B03208	CUFF.10395	scaffold_2	57053828	57055381	FL_CUFF.10395	3.25983	0.0170247	#N/A	Eucgr.B03208	AT1G69490.1	NAC-like, activated by AP3/PI
Eucgr.B03210	CUFF.10396	scaffold_2	57059354	57062458	FL_CUFF.10396	2.70746	0.000165907	Transcript_11326	Eucgr.B03210	AT5G64130.3	cAMP-regulated phosphoprotein 19-related protein
Eucgr.B03214	CUFF.10401	scaffold_2	57086651	57088925	FL_CUFF.10401	-0.961234	0.0266025	Transcript_11331	Eucgr.B03214	AT1G26770.2	expansin A10
Eucgr.B03215	CUFF.10400	scaffold_2	57090730	57092655	FL_CUFF.10400	0.830616	0.0213807	Transcript_11332	Eucgr.B03215	AT1G14205.1	Ribosomal L18p/L5e family protein
Eucgr.B03217	CUFF.10418	scaffold_2	57112000	57117037	FL_CUFF.10418	-0.849975	0.0184649	Transcript_11349	Eucgr.B03217	AT1G26810.1	galactosyltransferase1
Eucgr.B03218	CUFF.10403	scaffold_2	57127284	57129123	FL_CUFF.10403	-1.23155	0.017946	Transcript_11333	Eucgr.B03218	AT1G30230.2	Glutathione S-transferase, C-terminal-like;Translation elongation factor EF1B/ribosomal protein S6
Eucgr.B03228	CUFF.10407	scaffold_2	57262219	57264717	FL_CUFF.10407	-0.837594	0.0135201	Transcript_11336	Eucgr.B03228	AT5G14310.1	carboxyesterase 16
Eucgr.B03234	CUFF.10414	scaffold_2	57294706	57297811	FL_CUFF.10414	-0.927428	0.00307855	Transcript_11342	Eucgr.B03234	AT1G67730.1	beta-ketoacyl reductase 1
Eucgr.B03235	CUFF.10413	scaffold_2	57299457	57306594	FL_CUFF.10413	1.06142	0.00129461	Transcript_11347	Eucgr.B03235	AT5G37190.1	COP1-interacting protein 4
Eucgr.B03236	CUFF.10412	scaffold_2	57307013	57308029	FL_CUFF.10412	-0.913503	0.0107253	Transcript_11339	Eucgr.B03236	AT1G67740.1	photosystem II BY
Eucgr.B03240	CUFF.10445	scaffold_2	57337556	57345032	FL_CUFF.10445	-1.02822	0.00586297	Transcript_11418	Eucgr.B03240	AT1G13170.2	OSBP(oxysterol binding protein)-related protein 1D
Eucgr.B03245	CUFF.10430	scaffold_2	57382206	57385715	FL_CUFF.10430	1.70886	0.000237729	Transcript_11361	Eucgr.B03245	AT5G14420.2	RING domain ligase2
Eucgr.B03267	CUFF.10435	scaffold_2	57649835	57654362	FL_CUFF.10435	1.81332	4.53538e-07	Transcript_11360	Eucgr.B03267	AT3G55270.1	mitogen-activated protein kinase phosphatase 1
Eucgr.B03271	CUFF.10440	scaffold_2	57673666	57675845	FL_CUFF.10440	-1.48471	0.00180038	#N/A	Eucgr.B03271	AT3G26430.1	GDSL-like Lipase/Acylhydrolase superfamily protein
Eucgr.B03272	CUFF.10441	scaffold_2	57678689	57681176	FL_CUFF.10441	1.461	0.0276486	Transcript_11363	Eucgr.B03272	AT3G26430.1	GDSL-like Lipase/Acylhydrolase superfamily protein
Eucgr.B03273	CUFF.10442	scaffold_2	57681593	57682709	FL_CUFF.10442	0.912034	0.0306089	#N/A	Eucgr.B03273	AT1G67830.1	alpha-fucosidase 1
Eucgr.B03274	CUFF.10438	scaffold_2	57686556	57687650	FL_CUFF.10438	2.02528	3.3184e-06	Transcript_11364	Eucgr.B03274	AT3G26430.1	GDSL-like Lipase/Acylhydrolase superfamily protein
Eucgr.B03276	CUFF.10439	scaffold_2	57697524	57700289	FL_CUFF.10439	-1.13871	0.0059787	Transcript_11365	Eucgr.B03276	AT1G67820.1	Protein phosphatase 2C family protein
Eucgr.B03278	CUFF.10449	scaffold_2	57706970	57711324	FL_CUFF.10449	0.798085	0.0120254	Transcript_11367	Eucgr.B03278	AT1G67850.2	Protein of unknown function (DUF707)
Eucgr.B03284	CUFF.10452	scaffold_2	57750435	57753880	FL_CUFF.10452	1.09729	0.00260181	Transcript_11373	Eucgr.B03284	AT3G26510.5	Octicosapeptide/Phox/Bem1p family protein
Eucgr.B03288	CUFF.10454	scaffold_2	57778747	57782498	FL_CUFF.10454	0.670358	0.0459134	Transcript_11376	Eucgr.B03288	AT3G26580.1	Tetratricopeptide repeat (TPR)-like superfamily protein
Eucgr.B03290	CUFF.10456	scaffold_2	57787229	57788383	FL_CUFF.10456	1.38394	0.00642192	Transcript_11378	Eucgr.B03290	AT1G23300.1	MATE efflux family protein
Eucgr.B03290	CUFF.10458	scaffold_2	57788468	57790801	FL_CUFF.10458	1.68746	0.00025413	Transcript_11377	Eucgr.B03290	AT1G23300.1	MATE efflux family protein
Eucgr.B03293	CUFF.10463	scaffold_2	57843582	57844752	FL_CUFF.10463	1.93097	2.19556e-06	Transcript_11381	Eucgr.B03293	AT3G26590.1	MATE efflux family protein
Eucgr.B03297	CUFF.10465	scaffold_2	57913750	57916484	FL_CUFF.10465	-0.797292	0.0224008	Transcript_11393	Eucgr.B03297	AT2G42490.1	Copper amine oxidase family protein
Eucgr.B03297	CUFF.10470	scaffold_2	57916759	57919210	FL_CUFF.10470	-0.681854	0.0424583	Transcript_11389	Eucgr.B03297	AT2G42490.1	Copper amine oxidase family protein
Eucgr.B03302	CUFF.10471	scaffold_2	57951261	57955074	FL_CUFF.10471	-0.782716	0.0203794	Transcript_11394	Eucgr.B03302	AT1G10740.4	alpha/beta-Hydrolases superfamily protein
Eucgr.B03303	CUFF.10473	scaffold_2	57957742	57961091	FL_CUFF.10473	-1.55328	0.000497233	Transcript_11396	Eucgr.B03303	AT1G10750.1	Protein of Unknown Function (DUF239)
Eucgr.B03307	CUFF.10503	scaffold_2	58000547	58005439	FL_CUFF.10503	-1.27898	0.00138141	Transcript_11401	Eucgr.B03307	AT1G60810.1	ATP-citrate lyase A-2
Eucgr.B03312	CUFF.10507	scaffold_2	58035188	58042491	FL_CUFF.10507	-1.25184	0.000956588	Transcript_11435	Eucgr.B03312	AT1G60590.1	Pectin lyase-like superfamily protein
Eucgr.B03312	CUFF.10508	scaffold_2	58035188	58042491	FL_CUFF.10508	-1.25184	0.000956588	Transcript_11437	Eucgr.B03312	AT1G60590.1	Pectin lyase-like superfamily protein
Eucgr.B03313	CUFF.10480	scaffold_2	58045740	58050423	FL_CUFF.10480	1.31816	5.20381e-05	Transcript_11404	Eucgr.B03313	AT1G60440.1	pantothenate kinase 1
Eucgr.B03317	CUFF.10479	scaffold_2	58060878	58065427	FL_CUFF.10479	-1.3263	0.0341081	Transcript_11408	Eucgr.B03317	AT1G70460.1	root hair specific 10
Eucgr.B03318	CUFF.10477	scaffold_2	58068720	58070119	FL_CUFF.10477	1.59912	6.48346e-07	Transcript_11403	Eucgr.B03318	AT1G23710.1	Protein of unknown function (DUF1645)
Eucgr.B03319	CUFF.10478	scaffold_2	58070773	58074369	FL_CUFF.10478	2.02286	6.03415e-05	Transcript_11405	Eucgr.B03319	AT1G10600.3	associated molecule with the SH3 domain of STAM 2
Eucgr.B03344	CUFF.10483	scaffold_2	58358364	58360964	FL_CUFF.10483	-1.32684	0.0113203	Transcript_11409	Eucgr.B03344	AT1G23790.1	Plant protein of unknown function (DUF936)
Eucgr.B03348	CUFF.10487	scaffold_2	58378613	58380301	FL_CUFF.10487	-1.24281	0.00787289	Transcript_11413	Eucgr.B03348	AT1G10550.1	xyloglucan:xyloglucosyl transferase 33
Eucgr.B03349	CUFF.10486	scaffold_2	58381150	58385316	FL_CUFF.10486	1.7218	0.00232865	Transcript_11414	Eucgr.B03349	AT1G23800.1	aldehyde dehydrogenase 2B7
Eucgr.B03354	CUFF.10488	scaffold_2	58419130	58424401	FL_CUFF.10488	1.72029	0.000376556	Transcript_11419	Eucgr.B03354	AT1G70300.1	K+ uptake permease 6
Eucgr.B03358	CUFF.10491	scaffold_2	58445502	58447796	FL_CUFF.10491	2.17962	7.70156e-11	Transcript_11430	Eucgr.B03358	AT4G15540.1	EamA-like transporter family
Eucgr.B03358	CUFF.10490	scaffold_2	58444880	58447796	FL_CUFF.10490	2.22938	2.15221e-11	Transcript_11428	Eucgr.B03358	AT4G15540.1	EamA-like transporter family
Eucgr.B03360	CUFF.10500	scaffold_2	58451961	58454478	FL_CUFF.10500	-0.73925	0.0284713	Transcript_11427	Eucgr.B03360	AT1G70230.1	TRICHOME BIREFRINGENCE-LIKE 27
Eucgr.B03364	CUFF.10492	scaffold_2	58521516	58523033	FL_CUFF.10492	1.90766	0.0464747	Transcript_11423	Eucgr.B03364	AT1G60010.1	unknown protein; FUNCTIONS IN: molecular_function unknown; INVOLVED IN: N-terminal protein myristoylation; LOCATED IN: cellular_component unknown; EXPRESSED IN: 22 plant structures; EXPRESSED DURING: 13 growth stages; BEST Arabidopsis thaliana protein match is: unknown protein (TAIR:AT1G10530.1); Has 185 Blast hits to 185 proteins in 18 species: Archae - 0; Bacteria - 0; Metazoa - 0; Fungi - 3; P…
Eucgr.B03365	CUFF.10498	scaffold_2	58529123	58532717	FL_CUFF.10498	0.708308	0.0414321	Transcript_11434	Eucgr.B03365	AT1G59990.1	DEA(D/H)-box RNA helicase family protein
Eucgr.B03366	CUFF.10493	scaffold_2	58535026	58536210	FL_CUFF.10493	1.09747	0.00387627	Transcript_11425	Eucgr.B03366	AT5G14920.1	Gibberellin-regulated family protein
Eucgr.B03367	CUFF.10504	scaffold_2	58538148	58546535	FL_CUFF.10504	0.736567	0.0221792	Transcript_11432	Eucgr.B03367	AT1G10510.1	RNI-like superfamily protein
Eucgr.B03370	CUFF.10631	scaffold_2	58560204	58565723	FL_CUFF.10631	-0.724369	0.0284527	Transcript_11451	Eucgr.B03370	AT1G24120.1	ARG1-like 1
Eucgr.B03374	CUFF.10512	scaffold_2	58610242	58612433	FL_CUFF.10512	1.44096	0.000243305	Transcript_11441	Eucgr.B03374	AT1G10470.1	response regulator 4
Eucgr.B03380	CUFF.10517	scaffold_2	58655503	58658351	FL_CUFF.10517	0.77528	0.0258169	Transcript_11447	Eucgr.B03380	AT1G70070.1	DEAD/DEAH box helicase, putative
Eucgr.B03380	CUFF.10516	scaffold_2	58655133	58658351	FL_CUFF.10516	0.776841	0.0249056	Transcript_11446	Eucgr.B03380	AT1G70070.1	DEAD/DEAH box helicase, putative
Eucgr.B03382	CUFF.10539	scaffold_2	58682343	58686466	FL_CUFF.10539	-1.27104	0.00367285	Transcript_11474	Eucgr.B03382	AT1G27210.1	ARM repeat superfamily protein
Eucgr.B03384	CUFF.10521	scaffold_2	58694337	58697473	FL_CUFF.10521	-1.0531	0.00142511	Transcript_11452	Eucgr.B03384	AT1G27200.1	Domain of unknown function (DUF23)
Eucgr.B03385	CUFF.10520	scaffold_2	58698118	58701142	FL_CUFF.10520	-0.685154	0.0404266	Transcript_11455	Eucgr.B03385	AT1G59840.2	cofactor assembly of complex C
Eucgr.B03395	CUFF.10567	scaffold_2	58784195	58790874	FL_CUFF.10567	-1.06038	0.0046394	Transcript_11476	Eucgr.B03395	AT1G59650.1	Protein of unknown function (DUF1336)
Eucgr.B03396	CUFF.10568	scaffold_2	58784195	58792245	FL_CUFF.10568	-1.08715	0.00342508	Transcript_11477	Eucgr.B03396	AT1G59650.1	Protein of unknown function (DUF1336)
Eucgr.B03404	CUFF.10531	scaffold_2	58855866	58859741	FL_CUFF.10531	2.04061	0.000231922	Transcript_11465	Eucgr.B03404	AT1G69870.1	nitrate transporter 1.7
Eucgr.B03406	CUFF.10532	scaffold_2	58876197	58876638	FL_CUFF.10532	1.30674	0.00126609	Transcript_11464	Eucgr.B03406	AT1G27060.1	Regulator of chromosome condensation (RCC1) family protein
Eucgr.B03407	CUFF.10536	scaffold_2	58878075	58879499	FL_CUFF.10536	0.730731	0.0234524	Transcript_11466	Eucgr.B03407	AT1G27050.1	homeobox protein 54
Eucgr.B03409	CUFF.10534	scaffold_2	58885225	58887567	FL_CUFF.10534	1.26499	9.22152e-05	Transcript_11468	Eucgr.B03409	AT1G69780.1	Homeobox-leucine zipper protein family
Eucgr.B03410	CUFF.10541	scaffold_2	58892545	58901173	FL_CUFF.10541	-0.738321	0.0284214	Transcript_11472	Eucgr.B03410	AT3G17900.1	unknown protein; FUNCTIONS IN: molecular_function unknown; INVOLVED IN: biological_process unknown; LOCATED IN: cellular_component unknown; EXPRESSED IN: 23 plant structures; EXPRESSED DURING: 13 growth stages; Has 45 Blast hits to 44 proteins in 14 species: Archae - 0; Bacteria - 0; Metazoa - 2; Fungi - 2; Plants - 39; Viruses - 0; Other Eukaryotes - 2 (source: NCBI BLink).
Eucgr.B03419	CUFF.10544	scaffold_2	58988082	58991351	FL_CUFF.10544	0.88995	0.0131715	Transcript_11482	Eucgr.B03419	AT1G14340.1	RNA-binding (RRM/RBD/RNP motifs) family protein
Eucgr.B03425	CUFF.10550	scaffold_2	59049011	59049970	FL_CUFF.10550	-0.67728	0.0406126	Transcript_11484	Eucgr.B03425	AT1G69760.1	unknown protein; BEST Arabidopsis thaliana protein match is: unknown protein (TAIR:AT1G26920.1); Has 51 Blast hits to 51 proteins in 15 species: Archae - 0; Bacteria - 2; Metazoa - 2; Fungi - 7; Plants - 29; Viruses - 0; Other Eukaryotes - 11 (source: NCBI BLink).
Eucgr.B03429	CUFF.10551	scaffold_2	59107047	59109914	FL_CUFF.10551	0.84257	0.014791	Transcript_11488	Eucgr.B03429	AT1G69680.1	Mog1/PsbP/DUF1795-like photosystem II reaction center PsbP family protein
Eucgr.B03429	CUFF.10552	scaffold_2	59110329	59110995	FL_CUFF.10552	1.04806	0.00383773	Transcript_11487	Eucgr.B03429	AT1G69680.1	Mog1/PsbP/DUF1795-like photosystem II reaction center PsbP family protein
Eucgr.B03444	CUFF.10566	scaffold_2	59223101	59223345	FL_CUFF.10566	1.30349	0.00543273	Transcript_11503	Eucgr.B03444	AT2G02955.1	maternal effect embryo arrest 12
Eucgr.B03445	CUFF.10569	scaffold_2	59237208	59240671	FL_CUFF.10569	1.23584	0.000249475	Transcript_11504	Eucgr.B03445	AT2G02955.1	maternal effect embryo arrest 12
Eucgr.B03447	CUFF.10575	scaffold_2	59245349	59248736	FL_CUFF.10575	-0.816939	0.0193792	Transcript_11511	Eucgr.B03447	AT3G47550.6	RING/FYVE/PHD zinc finger superfamily protein
Eucgr.B03458	CUFF.10577	scaffold_2	59357053	59360372	FL_CUFF.10577	-0.755933	0.0237313	Transcript_11522	Eucgr.B03458	AT1G67630.1	DNA polymerase alpha 2
Eucgr.B03458	CUFF.10578	scaffold_2	59358239	59360372	FL_CUFF.10578	-0.731568	0.0319182	Transcript_11524	Eucgr.B03458	AT1G67630.1	DNA polymerase alpha 2
Eucgr.B03487	CUFF.10606	scaffold_2	59622962	59626844	FL_CUFF.10606	-0.850047	0.0103966	Transcript_11537	Eucgr.B03487	AT1G67410.1	Exostosin family protein
Eucgr.B03488	CUFF.10605	scaffold_2	59630553	59631131	FL_CUFF.10605	1.14076	0.00439261	Transcript_11545	Eucgr.B03488	AT1G67400.1	ELMO/CED-12 family protein
Eucgr.B03489	CUFF.10659	scaffold_2	59639089	59641302	FL_CUFF.10659	-1.10036	0.00213205	Transcript_11571	Eucgr.B03489	AT5G55230.2	microtubule-associated proteins 65-1
Eucgr.B03492	CUFF.10608	scaffold_2	59659110	59660936	FL_CUFF.10608	1.61565	0.00795956	Transcript_11551	Eucgr.B03492	AT1G67340.1	HCP-like superfamily protein with MYND-type zinc finger
Eucgr.B03508	CUFF.10616	scaffold_2	59742407	59743583	FL_CUFF.10616	1.85339	1.10804e-05	Transcript_11566	Eucgr.B03508	AT1G27300.1	unknown protein; Has 54 Blast hits to 54 proteins in 19 species: Archae - 0; Bacteria - 0; Metazoa - 11; Fungi - 6; Plants - 34; Viruses - 0; Other Eukaryotes - 3 (source: NCBI BLink).
Eucgr.B03510	CUFF.10615	scaffold_2	59747996	59748494	FL_CUFF.10615	1.93561	3.54098e-05	Transcript_11565	Eucgr.B03510	AT3G48660.1	Protein of unknown function (DUF 3339)
Eucgr.B03511	CUFF.10618	scaffold_2	59759247	59759881	FL_CUFF.10618	2.93306	1.32175e-05	Transcript_11568	Eucgr.B03511	AT2G46190.1	Mitochondrial glycoprotein family protein
Eucgr.B03514	CUFF.10619	scaffold_2	59779925	59780263	FL_CUFF.10619	2.08359	4.08679e-06	Transcript_11567	Eucgr.B03514	AT5G10140.4	K-box region and MADS-box transcription factor family protein
Eucgr.B03532	CUFF.10632	scaffold_2	59937920	59938853	FL_CUFF.10632	2.67835	0.0116502	Transcript_11581	Eucgr.B03532	AT5G50760.1	SAUR-like auxin-responsive protein family
Eucgr.B03537	CUFF.10634	scaffold_2	60000029	60001484	FL_CUFF.10634	0.721761	0.0215285	Transcript_11583	Eucgr.B03537	AT5G13180.1	NAC domain containing protein 83
Eucgr.B03552	CUFF.10650	scaffold_2	60148170	60151295	FL_CUFF.10650	0.989507	0.00339457	Transcript_11601	Eucgr.B03552	AT5G13290.2	Protein kinase superfamily protein
Eucgr.B03553	CUFF.10652	scaffold_2	60154876	60157505	FL_CUFF.10652	0.741093	0.0249754	Transcript_11605	Eucgr.B03553	AT2G33550.1	Homeodomain-like superfamily protein
Eucgr.B03559	CUFF.10658	scaffold_2	60204681	60205626	FL_CUFF.10658	2.22704	1.5071e-08	Transcript_11613	Eucgr.B03559	AT5G13330.1	related to AP2 6l
Eucgr.B03559	CUFF.10656	scaffold_2	60203596	60206800	FL_CUFF.10656	2.42614	1.56353e-10	Transcript_11611	Eucgr.B03559	AT5G13330.1	related to AP2 6l
Eucgr.B03559	CUFF.10657	scaffold_2	60205770	60206800	FL_CUFF.10657	2.49496	2.10835e-10	Transcript_11612	Eucgr.B03559	AT5G13330.1	related to AP2 6l
Eucgr.B03560	CUFF.10655	scaffold_2	60210710	60215030	FL_CUFF.10655	2.70004	6.1736e-07	Transcript_11608	Eucgr.B03560	AT1G28140.1	unknown protein; FUNCTIONS IN: molecular_function unknown; INVOLVED IN: biological_process unknown; LOCATED IN: chloroplast; EXPRESSED IN: 22 plant structures; EXPRESSED DURING: 13 growth stages; CONTAINS InterPro DOMAIN/s: Protein of unknown function DUF2301, transmembrane (InterPro:IPR019275); Has 140 Blast hits to 140 proteins in 72 species: Archae - 0; Bacteria - 86; Metazoa - 10; Fungi - 0; …
Eucgr.B03570	CUFF.10723	scaffold_2	60285506	60288806	FL_CUFF.10723	-0.745909	0.0249647	Transcript_11645	Eucgr.B03570	AT5G61790.1	calnexin 1
Eucgr.B03576	CUFF.10673	scaffold_2	60304302	60307299	FL_CUFF.10673	0.726156	0.0439164	Transcript_11628	Eucgr.B03576	AT5G47870.1	FUNCTIONS IN: molecular_function unknown; INVOLVED IN: biological_process unknown; LOCATED IN: chloroplast; EXPRESSED IN: 22 plant structures; EXPRESSED DURING: 13 growth stages; BEST Arabidopsis thaliana protein match is: cobalt ion binding (TAIR:AT1G71310.1); Has 1807 Blast hits to 1807 proteins in 277 species: Archae - 0; Bacteria - 0; Metazoa - 736; Fungi - 347; Plants - 385; Viruses - 0; Oth…
Eucgr.B03582	CUFF.10694	scaffold_2	60328396	60334361	FL_CUFF.10694	-0.967902	0.0305974	Transcript_11648	Eucgr.B03582	AT1G55550.1	P-loop containing nucleoside triphosphate hydrolases superfamily protein
Eucgr.B03582	CUFF.10693	scaffold_2	60327548	60332671	FL_CUFF.10693	-0.966758	0.0258248	Transcript_11647	Eucgr.B03582	AT1G55550.1	P-loop containing nucleoside triphosphate hydrolases superfamily protein
Eucgr.B03586	CUFF.10678	scaffold_2	60367461	60370615	FL_CUFF.10678	1.59898	0.000761081	Transcript_11631	Eucgr.B03586	AT5G56350.1	Pyruvate kinase family protein
Eucgr.B03588	CUFF.10679	scaffold_2	60378974	60383365	FL_CUFF.10679	1.03417	0.00273921	Transcript_11633	Eucgr.B03588	AT4G26370.1	antitermination NusB domain-containing protein
Eucgr.B03588	CUFF.10680	scaffold_2	60378974	60380333	FL_CUFF.10680	1.06184	0.00127892	Transcript_11632	Eucgr.B03588	AT4G26370.1	antitermination NusB domain-containing protein
Eucgr.B03591	CUFF.10696	scaffold_2	60391378	60395620	FL_CUFF.10696	0.83892	0.0446998	Transcript_11643	Eucgr.B03591	AT3G13460.1	evolutionarily conserved C-terminal region 2
Eucgr.B03599	CUFF.10692	scaffold_2	60457735	60459904	FL_CUFF.10692	-1.05365	0.00674745	Transcript_11655	Eucgr.B03599	AT3G13480.1	unknown protein; FUNCTIONS IN: molecular_function unknown; INVOLVED IN: biological_process unknown; LOCATED IN: endomembrane system; EXPRESSED IN: 23 plant structures; EXPRESSED DURING: 13 growth stages; BEST Arabidopsis thaliana protein match is: unknown protein (TAIR:AT1G55475.1); Has 30201 Blast hits to 17322 proteins in 780 species: Archae - 12; Bacteria - 1396; Metazoa - 17338; Fungi - 3422;…
Eucgr.B03602	CUFF.10699	scaffold_2	60483492	60487246	FL_CUFF.10699	-1.22356	0.000464156	Transcript_11657	Eucgr.B03602	AT3G13510.1	Protein of Unknown Function (DUF239)
Eucgr.B03604	CUFF.10883	scaffold_2	60519893	60522595	FL_CUFF.10883	-1.40504	0.000369395	Transcript_11679	Eucgr.B03604	AT5G19780.1	tubulin alpha-5
Eucgr.B03607	CUFF.10701	scaffold_2	60540870	60543716	FL_CUFF.10701	1.06538	0.00289034	Transcript_11662	Eucgr.B03607	AT5G19850.1	alpha/beta-Hydrolases superfamily protein
Eucgr.B03608	CUFF.10712	scaffold_2	60545767	60548034	FL_CUFF.10712	-1.19516	0.00116849	Transcript_11684	Eucgr.B03608	AT4G08810.1	calcium ion binding
Eucgr.B03608	CUFF.10713	scaffold_2	60545648	60548034	FL_CUFF.10713	-1.19145	0.00120905	Transcript_11682	Eucgr.B03608	AT4G08810.1	calcium ion binding
Eucgr.B03614	CUFF.10708	scaffold_2	60602888	60608211	FL_CUFF.10708	-0.67617	0.0489757	Transcript_11680	Eucgr.B03614	AT3G13560.2	O-Glycosyl hydrolases family 17 protein
Eucgr.B03617	CUFF.10714	scaffold_2	60624847	60627368	FL_CUFF.10714	-1.06798	0.0016482	Transcript_11690	Eucgr.B03617	AT3G13620.1	Amino acid permease family protein
Eucgr.B03617	CUFF.10715	scaffold_2	60624847	60627368	FL_CUFF.10715	-1.06798	0.0016482	Transcript_11688	Eucgr.B03617	AT3G13620.1	Amino acid permease family protein
Eucgr.B03623	CUFF.10720	scaffold_2	60668408	60669454	FL_CUFF.10720	-1.03413	0.00133978	Transcript_11692	Eucgr.B03623	AT1G55260.1	Bifunctional inhibitor/lipid-transfer protein/seed storage 2S albumin superfamily protein
Eucgr.B03632	CUFF.10724	scaffold_2	60726179	60729455	FL_CUFF.10724	0.831743	0.0259318	Transcript_11697	Eucgr.B03632	AT2G34860.2	DnaJ/Hsp40 cysteine-rich domain superfamily protein
Eucgr.B03636	CUFF.10726	scaffold_2	60742950	60744955	FL_CUFF.10726	-0.839899	0.0334139	Transcript_11698	Eucgr.B03636	AT3G12060.1	Plant protein of unknown function (DUF828)
Eucgr.B03638	CUFF.10728	scaffold_2	60754463	60758028	FL_CUFF.10728	0.686963	0.0354465	Transcript_11700	Eucgr.B03638	AT5G19900.1	PRLI-interacting factor, putative
Eucgr.B03639	CUFF.10729	scaffold_2	60755885	60758028	FL_CUFF.10729	0.675682	0.0399795	Transcript_11702	Eucgr.B03639	AT5G19900.1	PRLI-interacting factor, putative
Eucgr.B03665	CUFF.10741	scaffold_2	61101503	61102440	FL_CUFF.10741	-1.32965	0.00103052	Transcript_11716	Eucgr.B03665	AT5G65360.1	Histone superfamily protein
Eucgr.B03667	CUFF.10743	scaffold_2	61121517	61124266	FL_CUFF.10743	-0.909676	0.0455556	Transcript_11719	Eucgr.B03667	AT5G12930.1	unknown protein; Has 1807 Blast hits to 1807 proteins in 277 species: Archae - 0; Bacteria - 0; Metazoa - 736; Fungi - 347; Plants - 385; Viruses - 0; Other Eukaryotes - 339 (source: NCBI BLink).
Eucgr.B03678	CUFF.10753	scaffold_2	61230632	61232192	FL_CUFF.10753	-0.942724	0.00313058	Transcript_11730	Eucgr.B03678	AT3G20830.1	AGC (cAMP-dependent, cGMP-dependent and protein kinase C) kinase family protein
Eucgr.B03684	CUFF.10764	scaffold_2	61360061	61363054	FL_CUFF.10764	-1.26214	0.00225853	Transcript_11737	Eucgr.B03684	AT5G12870.1	myb domain protein 46
Eucgr.B03686	CUFF.10758	scaffold_2	61368178	61370936	FL_CUFF.10758	0.925278	0.00662195	Transcript_11734	Eucgr.B03686	AT5G19855.1	Chaperonin-like RbcX protein
Eucgr.B03690	CUFF.10759	scaffold_2	61385430	61387440	FL_CUFF.10759	1.22379	0.0108393	Transcript_11736	Eucgr.B03690	AT2G01870.1	unknown protein; FUNCTIONS IN: molecular_function unknown; INVOLVED IN: biological_process unknown; LOCATED IN: chloroplast thylakoid membrane, chloroplast; EXPRESSED IN: 22 plant structures; EXPRESSED DURING: 13 growth stages; Has 11 Blast hits to 11 proteins in 5 species: Archae - 0; Bacteria - 0; Metazoa - 0; Fungi - 0; Plants - 11; Viruses - 0; Other Eukaryotes - 0 (source: NCBI BLink).
Eucgr.B03692	CUFF.10761	scaffold_2	61395023	61395756	FL_CUFF.10761	-1.49149	8.32959e-05	Transcript_11738	Eucgr.B03692	AT3G21055.1	photosystem II subunit T
Eucgr.B03709	CUFF.10779	scaffold_2	61493885	61499173	FL_CUFF.10779	-1.23016	0.000249368	Transcript_11780	Eucgr.B03709	AT3G22070.1	proline-rich family protein
Eucgr.B03711	CUFF.10768	scaffold_2	61513628	61518575	FL_CUFF.10768	1.75687	1.61231e-07	Transcript_11754	Eucgr.B03711	AT1G50460.1	hexokinase-like 1
Eucgr.B03712	CUFF.10771	scaffold_2	61518997	61524683	FL_CUFF.10771	0.734025	0.0187165	Transcript_11759	Eucgr.B03712	AT5G12410.1	THUMP domain-containing protein
Eucgr.B03715	CUFF.10772	scaffold_2	61544073	61545090	FL_CUFF.10772	-1.87392	0.00154254	Transcript_11760	Eucgr.B03715	AT3G10185.1	Gibberellin-regulated family protein
Eucgr.B03719	CUFF.10776	scaffold_2	61563611	61567497	FL_CUFF.10776	1.05453	0.0067496	Transcript_11764	Eucgr.B03719	AT2G13360.2	alanine:glyoxylate aminotransferase
Eucgr.B03728	CUFF.10780	scaffold_2	61604766	61605755	FL_CUFF.10780	-1.20678	0.000747349	Transcript_11768	Eucgr.B03728	AT5G12340.1	unknown protein; BEST Arabidopsis thaliana protein match is: unknown protein (TAIR:AT1G28190.1); Has 30201 Blast hits to 17322 proteins in 780 species: Archae - 12; Bacteria - 1396; Metazoa - 17338; Fungi - 3422; Plants - 5037; Viruses - 0; Other Eukaryotes - 2996 (source: NCBI BLink).
Eucgr.B03735	CUFF.10788	scaffold_2	61647692	61649804	FL_CUFF.10788	1.13463	0.00121783	Transcript_11778	Eucgr.B03735	AT4G29070.2	Phospholipase A2 family protein
Eucgr.B03736	CUFF.10958	scaffold_2	61650850	61665682	FL_CUFF.10958	-0.966027	0.00694873	Transcript_11796	Eucgr.B03736	AT5G19390.2	Rho GTPase activation protein (RhoGAP) with PH domain
Eucgr.B03743	CUFF.10798	scaffold_2	61723652	61724731	FL_CUFF.10798	0.977866	0.0242213	#N/A	Eucgr.B03743	AT1G63110.1	GPI transamidase subunit PIG-U
Eucgr.B03744	CUFF.10799	scaffold_2	61726187	61728716	FL_CUFF.10799	1.14366	0.00726484	Transcript_11784	Eucgr.B03744	AT5G38900.1	Thioredoxin superfamily protein
Eucgr.B03749	CUFF.10801	scaffold_2	61769794	61774156	FL_CUFF.10801	1.58563	1.84296e-05	Transcript_11791	Eucgr.B03749	AT2G32560.1	F-box family protein
Eucgr.B03752	CUFF.10807	scaffold_2	61788833	61794312	FL_CUFF.10807	-0.833248	0.0227367	Transcript_11794	Eucgr.B03752	AT2G26800.2	Aldolase superfamily protein
Eucgr.B03755	CUFF.10804	scaffold_2	61804771	61806197	FL_CUFF.10804	1.2155	0.00208293	Transcript_11793	Eucgr.B03755	AT1G08500.1	early nodulin-like protein 18
Eucgr.B03757	CUFF.10911	scaffold_2	61821837	61834412	FL_CUFF.10911	-1.28187	0.00159248	Transcript_11897	Eucgr.B03757	AT2G26770.2	plectin-related
Eucgr.B03762	CUFF.10819	scaffold_2	61859265	61860656	FL_CUFF.10819	2.13314	6.65e-09	Transcript_11799	Eucgr.B03762	AT3G12490.1	cystatin B
Eucgr.B03763	CUFF.10820	scaffold_2	61861416	61862897	FL_CUFF.10820	-1.22115	0.00031633	Transcript_11800	Eucgr.B03763	AT4G13870.2	Werner syndrome-like exonuclease
Eucgr.B03766	CUFF.10821	scaffold_2	61876434	61879800	FL_CUFF.10821	1.19052	0.00653083	Transcript_11802	Eucgr.B03766	AT5G06100.3	myb domain protein 33
Eucgr.B03776	CUFF.10828	scaffold_2	61946118	61947203	FL_CUFF.10828	1.5602	4.97161e-05	#N/A	Eucgr.B03776	AT3G43790.2	zinc induced facilitator-like 2
Eucgr.B03776	CUFF.10827	scaffold_2	61938001	61946061	FL_CUFF.10827	1.7556	2.3688e-07	Transcript_11811	Eucgr.B03776	AT3G43790.2	zinc induced facilitator-like 2
Eucgr.B03781	CUFF.10837	scaffold_2	61991804	61996273	FL_CUFF.10837	-2.38807	0.000247686	Transcript_11821	Eucgr.B03781	AT5G21105.2	Plant L-ascorbate oxidase
Eucgr.B03785	CUFF.10855	scaffold_2	62018316	62020959	FL_CUFF.10855	-1.13803	0.00185303	Transcript_11822	Eucgr.B03785	AT5G21070.1	unknown protein; Has 115 Blast hits to 115 proteins in 34 species: Archae - 1; Bacteria - 36; Metazoa - 0; Fungi - 0; Plants - 60; Viruses - 0; Other Eukaryotes - 18 (source: NCBI BLink).
Eucgr.B03788	CUFF.10842	scaffold_2	62037430	62040194	FL_CUFF.10842	-0.733635	0.0291171	Transcript_11825	Eucgr.B03788	AT3G43720.2	Bifunctional inhibitor/lipid-transfer protein/seed storage 2S albumin superfamily protein
Eucgr.B03789	CUFF.10840	scaffold_2	62041203	62042881	FL_CUFF.10840	2.3562	1.44282e-06	Transcript_11824	Eucgr.B03789	AT1G74470.1	Pyridine nucleotide-disulphide oxidoreductase family protein
Eucgr.B03797	CUFF.10850	scaffold_2	62085795	62092797	FL_CUFF.10850	-1.2032	0.012262	Transcript_11835	Eucgr.B03797	AT3G44050.1	P-loop containing nucleoside triphosphate hydrolases superfamily protein
Eucgr.B03798	CUFF.10849	scaffold_2	62095875	62097066	FL_CUFF.10849	0.830263	0.0123303	Transcript_11834	Eucgr.B03798	AT5G06570.2	alpha/beta-Hydrolases superfamily protein
Eucgr.B03801	CUFF.10862	scaffold_2	62126058	62129772	FL_CUFF.10862	-1.45306	0.000315264	Transcript_11839	Eucgr.B03801	AT2G35860.1	FASCICLIN-like arabinogalactan protein 16 precursor
Eucgr.B03815	CUFF.10864	scaffold_2	62247638	62252198	FL_CUFF.10864	1.12975	0.000791126	Transcript_11849	Eucgr.B03815	AT5G22100.1	RNA cyclase family protein
Eucgr.B03816	CUFF.10871	scaffold_2	62267158	62273588	FL_CUFF.10871	1.37357	0.000532346	Transcript_11868	Eucgr.B03816	AT2G27230.2	transcription factor-related
Eucgr.B03821	CUFF.10899	scaffold_2	62307918	62308125	FL_CUFF.10899	-1.33217	0.00357394	Transcript_11861	Eucgr.B03821	AT3G44200.1	NIMA (never in mitosis, gene A)-related 6
Eucgr.B03821	CUFF.10898	scaffold_2	62304466	62311084	FL_CUFF.10898	-1.32999	0.000792407	Transcript_11859	Eucgr.B03821	AT3G44200.1	NIMA (never in mitosis, gene A)-related 6
Eucgr.B03823	CUFF.10868	scaffold_2	62322372	62324499	FL_CUFF.10868	1.41366	0.000255073	Transcript_11858	Eucgr.B03823	AT3G44290.1	NAC domain containing protein 60
Eucgr.B03831	CUFF.10874	scaffold_2	62371081	62373377	FL_CUFF.10874	-0.769456	0.0331546	Transcript_11876	Eucgr.B03831	AT1G07040.1	unknown protein; INVOLVED IN: biological_process unknown; LOCATED IN: chloroplast; EXPRESSED IN: 24 plant structures; EXPRESSED DURING: 14 growth stages; BEST Arabidopsis thaliana protein match is: unknown protein (TAIR:AT1G27030.1); Has 540 Blast hits to 538 proteins in 187 species: Archae - 0; Bacteria - 333; Metazoa - 0; Fungi - 0; Plants - 67; Viruses - 0; Other Eukaryotes - 140 (source: NCBI…
Eucgr.B03831	CUFF.10875	scaffold_2	62371081	62373377	FL_CUFF.10875	-0.769456	0.0331546	Transcript_11874	Eucgr.B03831	AT1G07040.1	unknown protein; INVOLVED IN: biological_process unknown; LOCATED IN: chloroplast; EXPRESSED IN: 24 plant structures; EXPRESSED DURING: 14 growth stages; BEST Arabidopsis thaliana protein match is: unknown protein (TAIR:AT1G27030.1); Has 540 Blast hits to 538 proteins in 187 species: Archae - 0; Bacteria - 333; Metazoa - 0; Fungi - 0; Plants - 67; Viruses - 0; Other Eukaryotes - 140 (source: NCBI…
Eucgr.B03831	CUFF.10873	scaffold_2	62369781	62370964	FL_CUFF.10873	-0.678486	0.0413116	Transcript_11865	Eucgr.B03831	AT1G07040.1	unknown protein; INVOLVED IN: biological_process unknown; LOCATED IN: chloroplast; EXPRESSED IN: 24 plant structures; EXPRESSED DURING: 14 growth stages; BEST Arabidopsis thaliana protein match is: unknown protein (TAIR:AT1G27030.1); Has 540 Blast hits to 538 proteins in 187 species: Archae - 0; Bacteria - 333; Metazoa - 0; Fungi - 0; Plants - 67; Viruses - 0; Other Eukaryotes - 140 (source: NCBI…
Eucgr.B03836	CUFF.10878	scaffold_2	62387786	62389656	FL_CUFF.10878	-2.14019	8.53204e-09	Transcript_11870	Eucgr.B03836	AT5G22430.1	Pollen Ole e 1 allergen and extensin family protein
Eucgr.B03841	CUFF.10885	scaffold_2	62421581	62425317	FL_CUFF.10885	-1.31847	0.00132332	Transcript_11879	Eucgr.B03841	AT5G22400.1	Rho GTPase activating protein with PAK-box/P21-Rho-binding domain
Eucgr.B03848	CUFF.10888	scaffold_2	62464268	62467637	FL_CUFF.10888	0.938117	0.00493058	Transcript_11882	Eucgr.B03848	AT1G03530.1	nuclear assembly factor 1
Eucgr.B03870	CUFF.10894	scaffold_2	62635120	62638193	FL_CUFF.10894	1.36863	2.16713e-05	Transcript_11892	Eucgr.B03870	AT1G08290.1	WIP domain protein 3
Eucgr.B03882	CUFF.10914	scaffold_2	62740466	62751674	FL_CUFF.10914	-0.731657	0.0407713	Transcript_11922	Eucgr.B03882	AT1G08260.1	DNA polymerase epsilon catalytic subunit
Eucgr.B03883	CUFF.10907	scaffold_2	62762222	62763035	FL_CUFF.10907	1.95407	3.11821e-05	Transcript_11902	Eucgr.B03883	AT4G21105.1	cytochrome-c oxidases;electron carriers
Eucgr.B03884	CUFF.10916	scaffold_2	62765136	62765773	FL_CUFF.10916	-0.920192	0.0156517	Transcript_11913	Eucgr.B03884	AT3G22430.1	CONTAINS InterPro DOMAIN/s: Domain of unknown function XS (InterPro:IPR005380); BEST Arabidopsis thaliana protein match is: XS domain-containing protein / XS zinc finger domain-containing protein-related (TAIR:AT5G23570.1); Has 565 Blast hits to 510 proteins in 121 species: Archae - 2; Bacteria - 90; Metazoa - 191; Fungi - 32; Plants - 51; Viruses - 4; Other Eukaryotes - 195 (source: NCBI BLink).
Eucgr.B03884	CUFF.10915	scaffold_2	62763511	62768949	FL_CUFF.10915	-0.889952	0.00929549	Transcript_11910	Eucgr.B03884	AT3G22430.1	CONTAINS InterPro DOMAIN/s: Domain of unknown function XS (InterPro:IPR005380); BEST Arabidopsis thaliana protein match is: XS domain-containing protein / XS zinc finger domain-containing protein-related (TAIR:AT5G23570.1); Has 565 Blast hits to 510 proteins in 121 species: Archae - 2; Bacteria - 90; Metazoa - 191; Fungi - 32; Plants - 51; Viruses - 4; Other Eukaryotes - 195 (source: NCBI BLink).
Eucgr.B03885	CUFF.11031	scaffold_2	62773357	62775148	FL_CUFF.11031	-1.25475	0.007051	Transcript_11921	Eucgr.B03885	AT3G09980.1	Family of unknown function (DUF662)
Eucgr.B03892	CUFF.10921	scaffold_2	62817398	62818767	FL_CUFF.10921	-1.51527	8.05367e-05	Transcript_11918	Eucgr.B03892	AT2G27770.1	Plant protein of unknown function (DUF868)
Eucgr.B03894	CUFF.10930	scaffold_2	62836322	62838333	FL_CUFF.10930	-0.873815	0.0100442	Transcript_11927	Eucgr.B03894	AT2G27820.1	prephenate dehydratase 1
Eucgr.B03896	CUFF.10923	scaffold_2	62859509	62860801	FL_CUFF.10923	2.01664	8.32087e-05	Transcript_11924	Eucgr.B03896	AT2G27830.1	unknown protein; BEST Arabidopsis thaliana protein match is: unknown protein (TAIR:AT4G22758.1); Has 131 Blast hits to 131 proteins in 17 species: Archae - 0; Bacteria - 0; Metazoa - 0; Fungi - 0; Plants - 131; Viruses - 0; Other Eukaryotes - 0 (source: NCBI BLink).
Eucgr.B03897	CUFF.10926	scaffold_2	62865597	62866759	FL_CUFF.10926	0.81953	0.0151523	Transcript_11929	Eucgr.B03897	AT1G27650.1	U2 snRNP auxiliary factor small subunit, putative
Eucgr.B03897	CUFF.10925	scaffold_2	62865597	62869142	FL_CUFF.10925	0.859482	0.0108895	Transcript_11932	Eucgr.B03897	AT1G27650.1	U2 snRNP auxiliary factor small subunit, putative
Eucgr.B03899	CUFF.10924	scaffold_2	62907901	62908506	FL_CUFF.10924	1.80047	6.37696e-05	Transcript_11925	Eucgr.B03899	AT1G08230.2	Transmembrane amino acid transporter family protein
Eucgr.B03907	CUFF.10934	scaffold_2	62968438	62970755	FL_CUFF.10934	0.819772	0.031957	Transcript_11938	Eucgr.B03907	AT1G48410.3	Stabilizer of iron transporter SufD / Polynucleotidyl transferase
Eucgr.B03908	CUFF.10935	scaffold_2	62970938	62974829	FL_CUFF.10935	-0.887367	0.0115839	Transcript_11936	Eucgr.B03908	AT5G22850.1	Eukaryotic aspartyl protease family protein
Eucgr.B03909	CUFF.10936	scaffold_2	62987229	62994375	FL_CUFF.10936	1.18041	0.000899952	Transcript_11939	Eucgr.B03909	AT1G48410.3	Stabilizer of iron transporter SufD / Polynucleotidyl transferase
Eucgr.B03914	CUFF.10951	scaffold_2	63058764	63063534	FL_CUFF.10951	-0.962098	0.00505066	Transcript_11950	Eucgr.B03914	AT2G27920.1	serine carboxypeptidase-like 51
Eucgr.B03915	CUFF.10937	scaffold_2	63073298	63074562	FL_CUFF.10937	-1.21268	0.00473549	Transcript_11941	Eucgr.B03915	AT2G27930.1	PLATZ transcription factor family protein
Eucgr.B03920	CUFF.10938	scaffold_2	63151163	63152358	FL_CUFF.10938	-1.05661	0.0143969	Transcript_11943	Eucgr.B03920	AT2G27960.1	cyclin-dependent kinase-subunit 1
Eucgr.B03921	CUFF.10939	scaffold_2	63153055	63154077	FL_CUFF.10939	1.08683	0.0086544	Transcript_11942	Eucgr.B03921	AT1G61730.1	DNA-binding storekeeper protein-related transcriptional regulator
Eucgr.B03923	CUFF.10947	scaffold_2	63157713	63162983	FL_CUFF.10947	-0.745671	0.0284604	Transcript_11967	Eucgr.B03923	AT4G29090.1	Ribonuclease H-like superfamily protein
Eucgr.B03927	CUFF.10944	scaffold_2	63181742	63185314	FL_CUFF.10944	0.983483	0.00531432	Transcript_11949	Eucgr.B03927	AT3G44890.1	ribosomal protein L9
Eucgr.B03929	CUFF.10949	scaffold_2	63189100	63190433	FL_CUFF.10949	-1.4124	0.000189254	Transcript_11956	Eucgr.B03929	AT5G03510.1	C2H2-type zinc finger family protein
Eucgr.B03929	CUFF.10950	scaffold_2	63189100	63190433	FL_CUFF.10950	-1.4124	0.000189254	Transcript_11954	Eucgr.B03929	AT5G03510.1	C2H2-type zinc finger family protein
Eucgr.B03936	CUFF.10957	scaffold_2	63235148	63237272	FL_CUFF.10957	-1.25238	0.00038641	Transcript_11963	Eucgr.B03936	AT2G28120.1	Major facilitator superfamily protein
Eucgr.B03946	CUFF.10972	scaffold_2	63326657	63328786	FL_CUFF.10972	1.53432	6.70083e-05	Transcript_11973	Eucgr.B03946	AT5G40240.2	nodulin MtN21 /EamA-like transporter family protein
Eucgr.B03947	CUFF.10963	scaffold_2	63332816	63334409	FL_CUFF.10963	-3.36304	6.12314e-08	Transcript_11972	Eucgr.B03947	AT1G60060.1	Serine/threonine-protein kinase WNK (With No Lysine)-related
Eucgr.B03949	CUFF.10969	scaffold_2	63370357	63374511	FL_CUFF.10969	1.16596	0.0021882	Transcript_11978	Eucgr.B03949	AT1G70300.1	K+ uptake permease 6
Eucgr.B03949	CUFF.10967	scaffold_2	63367652	63368602	FL_CUFF.10967	1.47607	0.000191957	Transcript_11974	Eucgr.B03949	AT1G70300.1	K+ uptake permease 6
Eucgr.B03950	CUFF.10970	scaffold_2	63380645	63386836	FL_CUFF.10970	0.841609	0.0259837	Transcript_11976	Eucgr.B03950	AT1G23870.1	trehalose-phosphatase/synthase 9
Eucgr.B03958	CUFF.10985	scaffold_2	63441504	63442357	FL_CUFF.10985	-0.938037	0.0225639	Transcript_11986	Eucgr.B03958	AT1G48260.1	CBL-interacting protein kinase 17
Eucgr.B03967	CUFF.10983	scaffold_2	63534713	63535831	FL_CUFF.10983	-1.32289	0.000992332	Transcript_11992	Eucgr.B03967	AT3G17130.1	Plant invertase/pectin methylesterase inhibitor superfamily protein
Eucgr.B03974	CUFF.11147	scaffold_2	63596908	63601729	FL_CUFF.11147	-0.886135	0.0199724	Transcript_12017	Eucgr.B03974	AT1G09270.2	importin alpha isoform 4
Eucgr.B03974	CUFF.11148	scaffold_2	63597177	63601719	FL_CUFF.11148	-0.881245	0.0211108	Transcript_12021	Eucgr.B03974	AT1G09270.2	importin alpha isoform 4
Eucgr.B03976	CUFF.11002	scaffold_2	63618776	63626176	FL_CUFF.11002	-0.938959	0.00768772	Transcript_12007	Eucgr.B03976	AT2G34410.2	O-acetyltransferase family protein
Eucgr.B03980	CUFF.10989	scaffold_2	63640649	63644037	FL_CUFF.10989	1.14764	0.000610126	Transcript_12009	Eucgr.B03980	AT3G17170.1	Translation elongation factor EF1B/ribosomal protein S6 family protein
Eucgr.B03996	CUFF.10996	scaffold_2	63841546	63844245	FL_CUFF.10996	1.27942	0.00408765	Transcript_12026	Eucgr.B03996	AT2G30140.2	UDP-Glycosyltransferase superfamily protein
Eucgr.B04010	CUFF.11001	scaffold_2	63952406	63953957	FL_CUFF.11001	3.80099	4.62439e-14	Transcript_12036	Eucgr.B04010	AT2G38470.1	WRKY DNA-binding protein 33
Eucgr.B04021	CUFF.11010	scaffold_2	64051504	64053430	FL_CUFF.11010	-1.0499	0.00073829	Transcript_12045	Eucgr.B04021	AT2G30360.1	SOS3-interacting protein 4
Eucgr.B04023	CUFF.11009	scaffold_2	64059735	64061084	FL_CUFF.11009	-0.784281	0.0135893	Transcript_12044	Eucgr.B04023	AT5G01840.1	ovate family protein 1
Eucgr.B04027	CUFF.11015	scaffold_2	64085835	64093632	FL_CUFF.11015	-0.875242	0.00730409	Transcript_12051	Eucgr.B04027	AT4G32010.1	HSI2-like 1
Eucgr.C00024	CUFF.11470	scaffold_3	1270135	1271854	FL_CUFF.11470	1.37089	0.00739307	Transcript_12452	Eucgr.C00024	AT5G57580.1	Calmodulin-binding protein
Eucgr.C00047	CUFF.11555	scaffold_3	2790592	2792564	FL_CUFF.11555	0.831135	0.0476815	Transcript_12518	Eucgr.C00047	AT3G14840.2	Leucine-rich repeat transmembrane protein kinase
Eucgr.C00060	CUFF.11569	scaffold_3	3205058	3211619	FL_CUFF.11569	-0.810613	0.0205715	Transcript_12526	Eucgr.C00060	AT2G07180.2	Protein kinase superfamily protein
Eucgr.C00061	CUFF.11565	scaffold_3	3212954	3216820	FL_CUFF.11565	-1.1985	0.0034862	Transcript_12530	Eucgr.C00061	AT2G07170.1	ARM repeat superfamily protein
Eucgr.C00065	CUFF.11568	scaffold_3	3243158	3245150	FL_CUFF.11568	-1.29138	0.000132426	Transcript_12531	Eucgr.C00065	AT2G30490.1	cinnamate-4-hydroxylase
Eucgr.C00076	CUFF.11577	scaffold_3	3367022	3367590	FL_CUFF.11577	1.5184	0.000440261	Transcript_12540	Eucgr.C00076	AT1G63520.1	Protein of unknown function (DUF3527)
Eucgr.C00077	CUFF.11582	scaffold_3	3374367	3375675	FL_CUFF.11582	0.95401	0.00641064	Transcript_12544	Eucgr.C00077	AT4G31550.2	WRKY DNA-binding protein 11
Eucgr.C00079	CUFF.11581	scaffold_3	3387018	3391611	FL_CUFF.11581	-0.952632	0.0166644	Transcript_12545	Eucgr.C00079	AT5G57100.1	Nucleotide/sugar transporter family protein
Eucgr.C00088	CUFF.11590	scaffold_3	3481476	3488398	FL_CUFF.11590	-0.670414	0.0392428	Transcript_12551	Eucgr.C00088	AT5G57110.2	autoinhibited Ca2+ -ATPase, isoform 8
Eucgr.C00092	CUFF.12125	scaffold_3	3563503	3569641	FL_CUFF.12125	-0.850365	0.0080817	Transcript_12665	Eucgr.C00092	AT5G57110.2	autoinhibited Ca2+ -ATPase, isoform 8
Eucgr.C00094	CUFF.12126	scaffold_3	3565512	3570966	FL_CUFF.12126	-0.83282	0.00953988	Transcript_12667	Eucgr.C00094	AT5G57110.2	autoinhibited Ca2+ -ATPase, isoform 8
Eucgr.C00095	CUFF.12139	scaffold_3	3583965	3594629	FL_CUFF.12139	-0.812158	0.0195557	Transcript_12568	Eucgr.C00095	AT5G57110.2	autoinhibited Ca2+ -ATPase, isoform 8
Eucgr.C00096	CUFF.12140	scaffold_3	3597242	3597678	FL_CUFF.12140	2.58578	2.54528e-07	Transcript_12556	Eucgr.C00096	AT3G17450.1	hAT dimerisation domain-containing protein
Eucgr.C00101	CUFF.11596	scaffold_3	3662641	3667069	FL_CUFF.11596	2.04804	3.6817e-06	Transcript_12565	Eucgr.C00101	AT5G57130.1	Clp amino terminal domain-containing protein
Eucgr.C00103	CUFF.11599	scaffold_3	3693218	3695900	FL_CUFF.11599	-1.03226	0.0145187	Transcript_12569	Eucgr.C00103	AT4G26020.2	unknown protein; FUNCTIONS IN: molecular_function unknown; INVOLVED IN: biological_process unknown; LOCATED IN: cellular_component unknown; EXPRESSED IN: embryo, flower, seed; EXPRESSED DURING: petal differentiation and expansion stage, E expanded cotyledon stage, D bilateral stage.
Eucgr.C00105	CUFF.11598	scaffold_3	3696886	3699696	FL_CUFF.11598	0.849389	0.0391761	Transcript_12564	Eucgr.C00105	AT5G57150.4	basic helix-loop-helix (bHLH) DNA-binding superfamily protein
Eucgr.C00131	CUFF.11615	scaffold_3	3896484	3900134	FL_CUFF.11615	2.98895	0.000825105	Transcript_12583	Eucgr.C00131	AT2G19110.1	heavy metal atpase 4
Eucgr.C00137	CUFF.11673	scaffold_3	3979309	3989843	FL_CUFF.11673	-0.794667	0.0236079	Transcript_12599	Eucgr.C00137	AT4G30160.2	villin 4
Eucgr.C00139	CUFF.11624	scaffold_3	3999613	4000721	FL_CUFF.11624	-2.19947	1.61231e-07	Transcript_12592	Eucgr.C00139	AT5G57340.2	unknown protein; Has 35333 Blast hits to 34131 proteins in 2444 species: Archae - 798; Bacteria - 22429; Metazoa - 974; Fungi - 991; Plants - 531; Viruses - 0; Other Eukaryotes - 9610 (source: NCBI BLink).
Eucgr.C00139	CUFF.11625	scaffold_3	3998591	4000721	FL_CUFF.11625	-1.97671	2.24883e-07	Transcript_12593	Eucgr.C00139	AT5G57340.2	unknown protein; Has 35333 Blast hits to 34131 proteins in 2444 species: Archae - 798; Bacteria - 22429; Metazoa - 974; Fungi - 991; Plants - 531; Viruses - 0; Other Eukaryotes - 9610 (source: NCBI BLink).
Eucgr.C00139	CUFF.11623	scaffold_3	3997884	3999141	FL_CUFF.11623	-1.7733	2.31002e-05	Transcript_12591	Eucgr.C00139	AT5G57340.2	unknown protein; Has 35333 Blast hits to 34131 proteins in 2444 species: Archae - 798; Bacteria - 22429; Metazoa - 974; Fungi - 991; Plants - 531; Viruses - 0; Other Eukaryotes - 9610 (source: NCBI BLink).
Eucgr.C00140	CUFF.11626	scaffold_3	4014005	4021119	FL_CUFF.11626	1.93317	2.54528e-07	Transcript_12596	Eucgr.C00140	AT2G18960.1	H(+)-ATPase 1
Eucgr.C00156	CUFF.11639	scaffold_3	4180476	4182389	FL_CUFF.11639	-1.17182	0.00374577	Transcript_12610	Eucgr.C00156	AT4G30230.1	unknown protein; Has 42 Blast hits to 42 proteins in 5 species: Archae - 0; Bacteria - 0; Metazoa - 0; Fungi - 0; Plants - 42; Viruses - 0; Other Eukaryotes - 0 (source: NCBI BLink).
Eucgr.C00157	CUFF.11641	scaffold_3	4185890	4187273	FL_CUFF.11641	-1.00054	0.0399795	Transcript_12615	Eucgr.C00157	AT5G57450.2	homolog of X-ray repair cross complementing 3 (XRCC3)
Eucgr.C00157	CUFF.11640	scaffold_3	4185890	4189770	FL_CUFF.11640	-0.989366	0.0348067	Transcript_12616	Eucgr.C00157	AT5G57450.2	homolog of X-ray repair cross complementing 3 (XRCC3)
Eucgr.C00175	CUFF.11643	scaffold_3	4318636	4320196	FL_CUFF.11643	1.58694	0.00120988	Transcript_12614	Eucgr.C00175	AT4G25810.1	xyloglucan endotransglycosylase 6
Eucgr.C00184	CUFF.11648	scaffold_3	4383815	4385447	FL_CUFF.11648	-1.87851	4.93048e-05	Transcript_12621	Eucgr.C00184	AT4G25810.1	xyloglucan endotransglycosylase 6
Eucgr.C00194	CUFF.11656	scaffold_3	4497935	4499966	FL_CUFF.11656	2.28657	2.50009e-08	Transcript_12631	Eucgr.C00194	AT5G57660.1	CONSTANS-like 5
Eucgr.C00201	CUFF.11664	scaffold_3	4607712	4610803	FL_CUFF.11664	2.04498	6.64097e-05	Transcript_12640	Eucgr.C00201	AT2G18700.1	trehalose phosphatase/synthase 11
Eucgr.C00212	CUFF.11666	scaffold_3	4729976	4731220	FL_CUFF.11666	-1.19035	0.00482264	Transcript_12642	Eucgr.C00212	AT4G30410.1	sequence-specific DNA binding transcription factors
Eucgr.C00214	CUFF.11667	scaffold_3	4750819	4755744	FL_CUFF.11667	-1.69536	0.000291413	Transcript_12643	Eucgr.C00214	AT5G57800.1	Fatty acid hydroxylase superfamily
Eucgr.C00218	CUFF.11676	scaffold_3	4817211	4819542	FL_CUFF.11676	-1.13985	0.0020161	Transcript_12645	Eucgr.C00218	AT2G23810.1	tetraspanin8
Eucgr.C00221	CUFF.11672	scaffold_3	4825639	4828822	FL_CUFF.11672	0.727971	0.0296639	Transcript_12649	Eucgr.C00221	AT5G61920.2	unknown protein; INVOLVED IN: biological_process unknown; LOCATED IN: chloroplast; EXPRESSED IN: 6 plant structures; EXPRESSED DURING: 4 anthesis, F mature embryo stage, petal differentiation and expansion stage, E expanded cotyledon stage, D bilateral stage; BEST Arabidopsis thaliana protein match is: unknown protein (TAIR:AT1G67170.1); Has 30201 Blast hits to 17322 proteins in 780 species: Arch…
Eucgr.C00222	CUFF.11669	scaffold_3	4834922	4835540	FL_CUFF.11669	3.59524	5.39611e-05	Transcript_12646	Eucgr.C00222	AT5G07570.1	glycine/proline-rich protein
Eucgr.C00231	CUFF.11728	scaffold_3	4895813	4902323	FL_CUFF.11728	-0.897537	0.0143829	Transcript_12668	Eucgr.C00231	AT4G30510.1	homolog of yeast autophagy 18 (ATG18) B
Eucgr.C00244	CUFF.13198	scaffold_3	5055909	5057590	FL_CUFF.13198	1.10239	0.0127865	#N/A	Eucgr.C00244	AT2G24050.1	MIF4G domain-containing protein / MA3 domain-containing protein
Eucgr.C00244	CUFF.13197	scaffold_3	5055354	5059230	FL_CUFF.13197	1.16709	0.00183486	#N/A	Eucgr.C00244	AT2G24050.1	MIF4G domain-containing protein / MA3 domain-containing protein
Eucgr.C00246	CUFF.13487	scaffold_3	5069017	5080668	FL_CUFF.13487	-1.5406	0.000257973	Transcript_12790	Eucgr.C00246	AT5G17420.1	Cellulose synthase family protein
Eucgr.C00249	CUFF.11688	scaffold_3	5110225	5111276	FL_CUFF.11688	3.29755	0.000229898	Transcript_12670	Eucgr.C00249	AT3G45430.1	Concanavalin A-like lectin protein kinase family protein
Eucgr.C00280	CUFF.11747	scaffold_3	5763411	5765090	FL_CUFF.11747	0.783548	0.0380022	Transcript_12729	Eucgr.C00280	AT4G31180.2	Class II aminoacyl-tRNA and biotin synthetases superfamily protein
Eucgr.C00326	CUFF.11761	scaffold_3	6412922	6413617	FL_CUFF.11761	0.927014	0.016213	Transcript_12740	Eucgr.C00326	AT5G07990.1	Cytochrome P450 superfamily protein
Eucgr.C00346	CUFF.11883	scaffold_3	6774041	6774318	FL_CUFF.11883	-0.945969	0.0271601	Transcript_12786	Eucgr.C00346	AT5G35430.1	Tetratricopeptide repeat (TPR)-like superfamily protein
Eucgr.C00347	CUFF.11799	scaffold_3	6780446	6784715	FL_CUFF.11799	-0.944625	0.00482687	Transcript_12789	Eucgr.C00347	AT5G57970.2	DNA glycosylase superfamily protein
Eucgr.C00348	CUFF.11798	scaffold_3	6786024	6789705	FL_CUFF.11798	1.0756	0.00235194	Transcript_12850	Eucgr.C00348	AT4G30935.1	WRKY DNA-binding protein 32
Eucgr.C00351	CUFF.11802	scaffold_3	6804365	6807859	FL_CUFF.11802	-1.28568	0.000335561	Transcript_12792	Eucgr.C00351	AT2G24230.1	Leucine-rich repeat protein kinase family protein
Eucgr.C00354	CUFF.11800	scaffold_3	6836981	6839332	FL_CUFF.11800	-0.885553	0.0180274	Transcript_12793	Eucgr.C00354	AT2G24240.1	BTB/POZ domain with WD40/YVTN repeat-like protein
Eucgr.C00357	CUFF.11810	scaffold_3	6862874	6864810	FL_CUFF.11810	-1.1825	0.000400737	Transcript_12799	Eucgr.C00357	AT4G30960.1	SOS3-interacting protein 3
Eucgr.C00358	CUFF.11805	scaffold_3	6867613	6868573	FL_CUFF.11805	-1.00158	0.00334495	Transcript_12796	Eucgr.C00358	AT1G51120.1	AP2/B3 transcription factor family protein
Eucgr.C00360	CUFF.11806	scaffold_3	6888406	6890335	FL_CUFF.11806	1.58858	0.0123404	Transcript_12797	Eucgr.C00360	AT2G24260.1	LJRHL1-like 1
Eucgr.C00369	CUFF.11820	scaffold_3	6956379	6960088	FL_CUFF.11820	-0.838449	0.0140192	Transcript_12804	Eucgr.C00369	AT5G58060.2	SNARE-like superfamily protein
Eucgr.C00370	CUFF.11816	scaffold_3	6964544	6965662	FL_CUFF.11816	1.29075	0.00479256	Transcript_12806	Eucgr.C00370	AT5G58070.1	temperature-induced lipocalin
Eucgr.C00392	CUFF.11823	scaffold_3	7347203	7350988	FL_CUFF.11823	-0.740415	0.0376466	Transcript_12821	Eucgr.C00392	AT4G19810.1	Glycosyl hydrolase family protein with chitinase insertion domain
Eucgr.C00406	CUFF.11834	scaffold_3	7512326	7524550	FL_CUFF.11834	0.740857	0.0275038	Transcript_12846	Eucgr.C00406	AT5G20320.2	dicer-like 4
Eucgr.C00416	CUFF.11842	scaffold_3	7643592	7650725	FL_CUFF.11842	-1.35712	0.00245652	Transcript_12848	Eucgr.C00416	AT5G35170.1	adenylate kinase family protein
Eucgr.C00422	CUFF.12021	scaffold_3	7682074	7684578	FL_CUFF.12021	-1.35099	0.000449007	Transcript_12860	Eucgr.C00422	AT5G35160.2	Endomembrane protein 70 protein family
Eucgr.C00434	CUFF.11854	scaffold_3	7812092	7816239	FL_CUFF.11854	1.31235	0.000131123	Transcript_12863	Eucgr.C00434	AT5G11060.1	KNOTTED1-like homeobox gene 4
Eucgr.C00437	CUFF.11856	scaffold_3	7831355	7832493	FL_CUFF.11856	-1.55906	0.000716617	Transcript_12861	Eucgr.C00437	AT5G35090.1	unknown protein; Has 1807 Blast hits to 1807 proteins in 277 species: Archae - 0; Bacteria - 0; Metazoa - 736; Fungi - 347; Plants - 385; Viruses - 0; Other Eukaryotes - 339 (source: NCBI BLink).
Eucgr.C00440	CUFF.11857	scaffold_3	7853342	7856487	FL_CUFF.11857	-1.3352	0.00667657	Transcript_12864	Eucgr.C00440	AT5G24630.2	double-stranded DNA binding
Eucgr.C00442	CUFF.11858	scaffold_3	7883025	7886642	FL_CUFF.11858	-0.920802	0.0223424	Transcript_12867	Eucgr.C00442	AT2G25620.1	DNA-binding protein phosphatase 1
Eucgr.C00443	CUFF.11859	scaffold_3	7903119	7905509	FL_CUFF.11859	-1.14073	0.00435213	#N/A	Eucgr.C00443	AT1G19250.1	flavin-dependent monooxygenase 1
Eucgr.C00447	CUFF.11862	scaffold_3	7933619	7938200	FL_CUFF.11862	1.22177	0.00309834	Transcript_12865	Eucgr.C00447	AT2G41040.1	S-adenosyl-L-methionine-dependent methyltransferases superfamily protein
Eucgr.C00449	CUFF.11863	scaffold_3	7949300	7955213	FL_CUFF.11863	-0.735474	0.0274653	Transcript_12869	Eucgr.C00449	AT2G41040.1	S-adenosyl-L-methionine-dependent methyltransferases superfamily protein
Eucgr.C00450	CUFF.11861	scaffold_3	7961827	7963523	FL_CUFF.11861	-0.997171	0.0423154	Transcript_12868	Eucgr.C00450	AT2G12646.1	PLATZ transcription factor family protein
Eucgr.C00477	CUFF.11880	scaffold_3	8329055	8330244	FL_CUFF.11880	-1.2367	0.0101222	#N/A	Eucgr.C00477	AT2G12462.1	BEST Arabidopsis thaliana protein match is: Sterile alpha motif (SAM) domain-containing protein (TAIR:AT1G15760.1); Has 35333 Blast hits to 34131 proteins in 2444 species: Archae - 798; Bacteria - 22429; Metazoa - 974; Fungi - 991; Plants - 531; Viruses - 0; Other Eukaryotes - 9610 (source: NCBI BLink).
Eucgr.C00479	CUFF.11881	scaffold_3	8339982	8341317	FL_CUFF.11881	2.2014	0.000424418	Transcript_12893	Eucgr.C00479	AT4G32060.2	calcium-binding EF hand family protein
Eucgr.C00484	CUFF.11932	scaffold_3	8375150	8377194	FL_CUFF.11932	0.760553	0.0389032	Transcript_12900	Eucgr.C00484	AT4G36220.1	ferulic acid 5-hydroxylase 1
Eucgr.C00489	CUFF.11888	scaffold_3	8414486	8421782	FL_CUFF.11888	0.947181	0.0047193	Transcript_12906	Eucgr.C00489	AT5G20380.1	phosphate transporter 4;5
Eucgr.C00515	CUFF.11927	scaffold_3	9087706	9089354	FL_CUFF.11927	-0.713883	0.0468768	Transcript_12929	Eucgr.C00515	AT2G06925.1	Phospholipase A2 family protein
Eucgr.C00546	CUFF.11971	scaffold_3	9731804	9732249	FL_CUFF.11971	-1.12198	0.0105985	Transcript_12977	Eucgr.C00546	AT1G73490.2	RNA-binding (RRM/RBD/RNP motifs) family protein
Eucgr.C00546	CUFF.11976	scaffold_3	9732389	9733282	FL_CUFF.11976	-0.804884	0.0270338	Transcript_12979	Eucgr.C00546	AT1G73490.2	RNA-binding (RRM/RBD/RNP motifs) family protein
Eucgr.C00556	CUFF.11990	scaffold_3	9828774	9830846	FL_CUFF.11990	-1.76441	3.38402e-07	Transcript_12984	Eucgr.C00556	AT5G25830.1	GATA transcription factor 12
Eucgr.C00559	CUFF.11995	scaffold_3	9880318	9881006	FL_CUFF.11995	2.24647	6.60288e-07	Transcript_12991	Eucgr.C00559	AT4G29130.1	hexokinase 1
Eucgr.C00559	CUFF.11994	scaffold_3	9880318	9885518	FL_CUFF.11994	2.26286	2.0654e-07	Transcript_12992	Eucgr.C00559	AT4G29130.1	hexokinase 1
Eucgr.C00576	CUFF.12001	scaffold_3	11053826	11057943	FL_CUFF.12001	-1.65259	0.00665836	#N/A	Eucgr.C00576	ATMG01250.1	RNA-directed DNA polymerase (reverse transcriptase)
Eucgr.C00583	CUFF.12024	scaffold_3	11120941	11121276	FL_CUFF.12024	-1.22258	0.0047052	Transcript_13019	Eucgr.C00583	AT5G34850.1	purple acid phosphatase 26
Eucgr.C00583	CUFF.12023	scaffold_3	11120215	11127091	FL_CUFF.12023	-1.08256	0.00567867	Transcript_13017	Eucgr.C00583	AT5G34850.1	purple acid phosphatase 26
Eucgr.C00584	CUFF.12010	scaffold_3	11128696	11132153	FL_CUFF.12010	-0.927063	0.0107163	Transcript_12999	Eucgr.C00584	AT1G27600.2	Nucleotide-diphospho-sugar transferases superfamily protein
Eucgr.C00590	CUFF.12007	scaffold_3	11211356	11212940	FL_CUFF.12007	-0.903466	0.0217537	Transcript_12996	Eucgr.C00590	AT5G11590.1	Integrase-type DNA-binding superfamily protein
Eucgr.C00597	CUFF.12011	scaffold_3	11269795	11270368	FL_CUFF.12011	2.61232	0.0243387	Transcript_13000	Eucgr.C00597	AT2G18390.1	ADP-ribosylation factor family protein
Eucgr.C00600	CUFF.12014	scaffold_3	11294539	11297642	FL_CUFF.12014	0.705519	0.0406506	Transcript_13004	Eucgr.C00600	AT4G32900.2	Peptidyl-tRNA hydrolase II (PTH2) family protein
Eucgr.C00602	CUFF.12017	scaffold_3	11309525	11311159	FL_CUFF.12017	-2.01784	3.13586e-09	Transcript_13006	Eucgr.C00602	AT5G25830.1	GATA transcription factor 12
Eucgr.C00607	CUFF.12022	scaffold_3	11346549	11351650	FL_CUFF.12022	0.74908	0.0260452	Transcript_13010	Eucgr.C00607	AT5G11650.1	alpha/beta-Hydrolases superfamily protein
Eucgr.C00610	CUFF.12028	scaffold_3	11369722	11375140	FL_CUFF.12028	-1.39713	0.00201464	Transcript_13012	Eucgr.C00610	AT2G19900.1	NADP-malic enzyme 1
Eucgr.C00615	CUFF.12173	scaffold_3	11395976	11398990	FL_CUFF.12173	-1.06111	0.00145998	Transcript_13138	Eucgr.C00615	AT2G19770.1	profilin 5
Eucgr.C00617	CUFF.12033	scaffold_3	11409054	11414972	FL_CUFF.12033	0.972795	0.00327659	Transcript_13021	Eucgr.C00617	AT4G29220.1	phosphofructokinase 1
Eucgr.C00627	CUFF.12061	scaffold_3	11485294	11491026	FL_CUFF.12061	-0.940071	0.0121597	Transcript_13056	Eucgr.C00627	AT5G11710.1	ENTH/VHS family protein
Eucgr.C00635	CUFF.12047	scaffold_3	11604154	11606224	FL_CUFF.12047	-1.10325	0.00223885	Transcript_13039	Eucgr.C00635	AT3G02750.3	Protein phosphatase 2C family protein
Eucgr.C00645	CUFF.12057	scaffold_3	11692053	11694550	FL_CUFF.12057	1.00409	0.00674124	#N/A	Eucgr.C00645	AT2G22870.1	P-loop containing nucleoside triphosphate hydrolases superfamily protein
Eucgr.C00646	CUFF.12166	scaffold_3	11694884	11701407	FL_CUFF.12166	-1.46729	0.000400584	Transcript_13150	Eucgr.C00646	AT4G33010.2	glycine decarboxylase P-protein 1
Eucgr.C00653	CUFF.12097	scaffold_3	11743093	11745695	FL_CUFF.12097	-1.89064	1.99336e-07	Transcript_13065	Eucgr.C00653	AT5G11890.1	FUNCTIONS IN: molecular_function unknown; LOCATED IN: plasma membrane; EXPRESSED IN: 12 plant structures; EXPRESSED DURING: 6 growth stages; BEST Arabidopsis thaliana protein match is: Late embryogenesis abundant (LEA) hydroxyproline-rich glycoprotein family (TAIR:AT1G17620.1); Has 1807 Blast hits to 1807 proteins in 277 species: Archae - 0; Bacteria - 0; Metazoa - 736; Fungi - 347; Plants - 385;…
Eucgr.C00654	CUFF.12069	scaffold_3	11752541	11754225	FL_CUFF.12069	1.1895	0.000844052	Transcript_13061	Eucgr.C00654	AT2G26730.1	Leucine-rich repeat protein kinase family protein
Eucgr.C00654	CUFF.12068	scaffold_3	11751439	11752396	FL_CUFF.12068	1.19614	0.00360247	Transcript_13060	Eucgr.C00654	AT2G26730.1	Leucine-rich repeat protein kinase family protein
Eucgr.C00655	CUFF.12070	scaffold_3	11755508	11757479	FL_CUFF.12070	-1.29513	0.000533326	Transcript_13062	Eucgr.C00655	AT2G46210.1	Fatty acid/sphingolipid desaturase
Eucgr.C00661	CUFF.12077	scaffold_3	11792929	11796530	FL_CUFF.12077	-0.665105	0.0430111	Transcript_13066	Eucgr.C00661	AT5G03150.1	C2H2-like zinc finger protein
Eucgr.C00664	CUFF.12075	scaffold_3	11823812	11826277	FL_CUFF.12075	0.945378	0.00720768	Transcript_13082	Eucgr.C00664	AT2G26150.2	heat shock transcription factor A2
Eucgr.C00665	CUFF.12074	scaffold_3	11839446	11842886	FL_CUFF.12074	2.53606	3.01058e-08	Transcript_13068	Eucgr.C00665	AT2G26170.2	cytochrome P450, family 711, subfamily A, polypeptide 1
Eucgr.C00668	CUFF.12079	scaffold_3	11856512	11859517	FL_CUFF.12079	1.84251	1.0096e-06	Transcript_13072	Eucgr.C00668	AT5G11950.2	Putative lysine decarboxylase family protein
Eucgr.C00678	CUFF.12095	scaffold_3	11941008	11941846	FL_CUFF.12095	2.82819	0.000316569	Transcript_13079	Eucgr.C00678	AT5G12020.1	17.6 kDa class II heat shock protein
Eucgr.C00679	CUFF.12093	scaffold_3	11954093	11957082	FL_CUFF.12093	1.55038	0.00118092	Transcript_13080	Eucgr.C00679	AT4G16660.1	heat shock protein 70 (Hsp 70) family protein
Eucgr.C00721	CUFF.12106	scaffold_3	12380861	12382245	FL_CUFF.12106	1.00342	0.00110356	Transcript_13097	Eucgr.C00721	AT5G35550.1	Duplicated homeodomain-like superfamily protein
Eucgr.C00725	CUFF.12107	scaffold_3	12447852	12449108	FL_CUFF.12107	-1.46788	0.000270438	Transcript_13098	Eucgr.C00725	AT3G13540.1	myb domain protein 5
Eucgr.C00728	CUFF.12113	scaffold_3	12457385	12460032	FL_CUFF.12113	-1.58816	0.000158943	Transcript_13101	Eucgr.C00728	AT1G02180.1	ferredoxin-related
Eucgr.C00732	CUFF.12111	scaffold_3	12484158	12488413	FL_CUFF.12111	-1.46249	0.00142335	Transcript_13104	Eucgr.C00732	AT2G26330.1	Leucine-rich receptor-like protein kinase family protein
Eucgr.C00742	CUFF.12121	scaffold_3	12558947	12560088	FL_CUFF.12121	-1.05323	0.00506715	Transcript_13111	Eucgr.C00742	AT1G72510.2	Protein of unknown function (DUF1677)
Eucgr.C00742	CUFF.12122	scaffold_3	12558947	12560088	FL_CUFF.12122	-1.05323	0.00506715	Transcript_13112	Eucgr.C00742	AT1G72510.2	Protein of unknown function (DUF1677)
Eucgr.C00744	CUFF.12133	scaffold_3	12570922	12577078	FL_CUFF.12133	-1.12542	0.0106236	Transcript_13127	Eucgr.C00744	AT2G26270.1	FUNCTIONS IN: molecular_function unknown; INVOLVED IN: biological_process unknown; LOCATED IN: endomembrane system; BEST Arabidopsis thaliana protein match is: BRCT domain-containing DNA repair protein (TAIR:AT3G43930.1); Has 29 Blast hits to 29 proteins in 9 species: Archae - 0; Bacteria - 0; Metazoa - 0; Fungi - 0; Plants - 29; Viruses - 0; Other Eukaryotes - 0 (source: NCBI BLink).
Eucgr.C00746	CUFF.12129	scaffold_3	12580539	12590168	FL_CUFF.12129	-0.717621	0.0312966	Transcript_13118	Eucgr.C00746	AT1G47290.2	3beta-hydroxysteroid-dehydrogenase/decarboxylase isoform 1
Eucgr.C00749	CUFF.12131	scaffold_3	12619488	12623000	FL_CUFF.12131	-0.852556	0.0093394	Transcript_13120	Eucgr.C00749	AT5G21280.1	hydroxyproline-rich glycoprotein family protein
Eucgr.C00751	CUFF.12128	scaffold_3	12633462	12635610	FL_CUFF.12128	-0.801657	0.028915	Transcript_13119	Eucgr.C00751	AT4G33160.1	F-box family protein
Eucgr.C00756	CUFF.12155	scaffold_3	12665961	12686427	FL_CUFF.12155	-0.861667	0.0180454	Transcript_13129	Eucgr.C00756	AT3G43300.2	HOPM interactor 7
Eucgr.C00760	CUFF.12134	scaffold_3	12772708	12775714	FL_CUFF.12134	1.03235	0.00479604	Transcript_13125	Eucgr.C00760	AT5G20860.1	Plant invertase/pectin methylesterase inhibitor superfamily
Eucgr.C00763	CUFF.12143	scaffold_3	12786963	12798134	FL_CUFF.12143	-0.852225	0.0149075	Transcript_13132	Eucgr.C00763	AT1G73430.2	sec34-like family protein
Eucgr.C00769	CUFF.13339	scaffold_3	12843464	12849137	FL_CUFF.13339	-1.66196	6.29939e-05	Transcript_13974	Eucgr.C00769	AT3G43190.1	sucrose synthase 4
Eucgr.C00770	CUFF.12148	scaffold_3	12853368	12862093	FL_CUFF.12148	0.726131	0.0308643	Transcript_13145	Eucgr.C00770	AT2G03140.2	alpha/beta-Hydrolases superfamily protein
Eucgr.C00771	CUFF.12144	scaffold_3	12870975	12871902	FL_CUFF.12144	-2.00766	5.45267e-07	Transcript_13133	Eucgr.C00771	AT5G20820.1	SAUR-like auxin-responsive protein family
Eucgr.C00773	CUFF.12146	scaffold_3	12895633	12897910	FL_CUFF.12146	1.55637	5.11287e-06	Transcript_13134	Eucgr.C00773	AT1G19230.2	Riboflavin synthase-like superfamily protein
Eucgr.C00773	CUFF.12145	scaffold_3	12893601	12895501	FL_CUFF.12145	1.58019	7.94634e-05	Transcript_13136	Eucgr.C00773	AT1G19230.2	Riboflavin synthase-like superfamily protein
Eucgr.C00778	CUFF.12152	scaffold_3	12951018	12958065	FL_CUFF.12152	-1.06599	0.0215076	Transcript_13142	Eucgr.C00778	AT1G74960.3	fatty acid biosynthesis 1
Eucgr.C00785	CUFF.12154	scaffold_3	13054146	13056305	FL_CUFF.12154	0.69572	0.040144	Transcript_13144	Eucgr.C00785	AT1G19180.2	jasmonate-zim-domain protein 1
Eucgr.C00786	CUFF.12441	scaffold_3	13072335	13077466	FL_CUFF.12441	-1.30147	0.000519381	Transcript_13955	Eucgr.C00786	AT1G19170.1	Pectin lyase-like superfamily protein
Eucgr.C00790	CUFF.12159	scaffold_3	13098475	13101518	FL_CUFF.12159	-0.88697	0.0173631	Transcript_13152	Eucgr.C00790	AT1G19130.1	CONTAINS InterPro DOMAIN/s: Protein of unknown function DUF985 (InterPro:IPR009327), RmlC-like jelly roll fold (InterPro:IPR014710); Has 1465 Blast hits to 1465 proteins in 584 species: Archae - 10; Bacteria - 1038; Metazoa - 19; Fungi - 43; Plants - 51; Viruses - 0; Other Eukaryotes - 304 (source: NCBI BLink).
Eucgr.C00790	CUFF.12160	scaffold_3	13098372	13100534	FL_CUFF.12160	-0.801113	0.0296208	Transcript_13151	Eucgr.C00790	AT1G19130.1	CONTAINS InterPro DOMAIN/s: Protein of unknown function DUF985 (InterPro:IPR009327), RmlC-like jelly roll fold (InterPro:IPR014710); Has 1465 Blast hits to 1465 proteins in 584 species: Archae - 10; Bacteria - 1038; Metazoa - 19; Fungi - 43; Plants - 51; Viruses - 0; Other Eukaryotes - 304 (source: NCBI BLink).
Eucgr.C00793	CUFF.12164	scaffold_3	13132736	13137163	FL_CUFF.12164	0.979895	0.0025817	Transcript_13154	Eucgr.C00793	AT2G05830.1	NagB/RpiA/CoA transferase-like superfamily protein
Eucgr.C00797	CUFF.12165	scaffold_3	13157878	13161559	FL_CUFF.12165	0.689449	0.0317276	Transcript_13157	Eucgr.C00797	AT2G05920.1	Subtilase family protein
Eucgr.C00820	CUFF.12184	scaffold_3	13519536	13526737	FL_CUFF.12184	1.07063	0.00552933	Transcript_13173	Eucgr.C00820	AT2G06050.3	oxophytodienoate-reductase 3
Eucgr.C00829	CUFF.12193	scaffold_3	13606255	13607460	FL_CUFF.12193	-0.7445	0.0363341	Transcript_13184	Eucgr.C00829	AT2G06255.1	ELF4-like 3
Eucgr.C00829	CUFF.12192	scaffold_3	13605058	13607328	FL_CUFF.12192	-0.742648	0.0371764	Transcript_13182	Eucgr.C00829	AT2G06255.1	ELF4-like 3
Eucgr.C00833	CUFF.12196	scaffold_3	13654348	13655854	FL_CUFF.12196	1.12477	0.0029451	Transcript_13189	Eucgr.C00833	AT5G17050.1	UDP-glucosyl transferase 78D2
Eucgr.C00838	CUFF.12197	scaffold_3	13681599	13683377	FL_CUFF.12197	-1.11698	0.000730419	Transcript_13193	Eucgr.C00838	AT3G42800.1	unknown protein; BEST Arabidopsis thaliana protein match is: unknown protein (TAIR:AT1G54200.1); Has 853 Blast hits to 340 proteins in 98 species: Archae - 0; Bacteria - 94; Metazoa - 145; Fungi - 62; Plants - 95; Viruses - 0; Other Eukaryotes - 457 (source: NCBI BLink).
Eucgr.C00842	CUFF.12217	scaffold_3	13718412	13718555	FL_CUFF.12217	0.72466	0.0329254	Transcript_13202	Eucgr.C00842	AT1G72830.1	nuclear factor Y, subunit A3
Eucgr.C00842	CUFF.12216	scaffold_3	13717781	13718117	FL_CUFF.12216	0.746653	0.0215415	Transcript_13201	Eucgr.C00842	AT1G72830.1	nuclear factor Y, subunit A3
Eucgr.C00873	CUFF.12227	scaffold_3	13951974	13953716	FL_CUFF.12227	3.07113	2.76452e-06	Transcript_13222	Eucgr.C00873	AT5G54070.1	heat shock transcription factor A9
Eucgr.C00876	CUFF.12265	scaffold_3	13985141	13989413	FL_CUFF.12265	0.987275	0.00878568	Transcript_13227	Eucgr.C00876	AT3G47560.2	alpha/beta-Hydrolases superfamily protein
Eucgr.C00876	CUFF.12266	scaffold_3	13986579	13987107	FL_CUFF.12266	1.06993	0.00641064	Transcript_13229	Eucgr.C00876	AT3G47560.2	alpha/beta-Hydrolases superfamily protein
Eucgr.C00878	CUFF.12270	scaffold_3	14021226	14021758	FL_CUFF.12270	1.08407	0.0206854	#N/A	Eucgr.C00878	AT2G26980.4	CBL-interacting protein kinase 3
Eucgr.C00879	CUFF.12273	scaffold_3	14031341	14035113	FL_CUFF.12273	0.668641	0.0442732	Transcript_13238	Eucgr.C00879	AT5G11910.2	alpha/beta-Hydrolases superfamily protein
Eucgr.C00879	CUFF.12275	scaffold_3	14033611	14035696	FL_CUFF.12275	0.718265	0.0333263	Transcript_13241	Eucgr.C00879	AT5G11910.2	alpha/beta-Hydrolases superfamily protein
Eucgr.C00880	CUFF.12230	scaffold_3	14039019	14044451	FL_CUFF.12230	0.674273	0.0376466	Transcript_13257	Eucgr.C00880	AT4G29750.1	CRS1 / YhbY (CRM) domain-containing protein
Eucgr.C00897	CUFF.12232	scaffold_3	14285606	14288003	FL_CUFF.12232	-1.15801	0.00946397	Transcript_13248	Eucgr.C00897	AT4G29720.1	polyamine oxidase 5
Eucgr.C00905	CUFF.12244	scaffold_3	14369071	14370459	FL_CUFF.12244	1.23603	0.00537468	Transcript_13255	Eucgr.C00905	AT4G29560.1	CONTAINS InterPro DOMAIN/s: Fanconi Anaemia group E protein, C-terminal (InterPro:IPR021025); Has 41 Blast hits to 41 proteins in 17 species: Archae - 0; Bacteria - 0; Metazoa - 10; Fungi - 0; Plants - 27; Viruses - 0; Other Eukaryotes - 4 (source: NCBI BLink).
Eucgr.C00908	CUFF.12250	scaffold_3	14389853	14391710	FL_CUFF.12250	-0.860574	0.00793005	Transcript_13259	Eucgr.C00908	AT5G47390.1	myb-like transcription factor family protein
Eucgr.C00925	CUFF.12258	scaffold_3	14590893	14592552	FL_CUFF.12258	-2.52612	7.07992e-09	#N/A	Eucgr.C00925	AT4G26220.1	S-adenosyl-L-methionine-dependent methyltransferases superfamily protein
Eucgr.C00930	CUFF.12262	scaffold_3	14608492	14611573	FL_CUFF.12262	1.07599	0.00339406	Transcript_13270	Eucgr.C00930	AT4G29400.1	Protein of unknown function (DUF3531)
Eucgr.C00944	CUFF.12285	scaffold_3	14711973	14715081	FL_CUFF.12285	1.31706	0.00025387	Transcript_13279	Eucgr.C00944	AT2G19830.1	SNF7 family protein
Eucgr.C00960	CUFF.12297	scaffold_3	14883187	14885264	FL_CUFF.12297	-1.27215	0.000137419	Transcript_13291	Eucgr.C00960	AT2G19780.1	Leucine-rich repeat (LRR) family protein
Eucgr.C00962	CUFF.12325	scaffold_3	14894771	14897553	FL_CUFF.12325	-0.693855	0.0310727	Transcript_13308	Eucgr.C00962	AT5G56600.2	profilin 3
Eucgr.C00983	CUFF.12308	scaffold_3	15604309	15605112	FL_CUFF.12308	1.93329	2.57908e-05	Transcript_13299	Eucgr.C00983	AT2G19860.2	hexokinase 2
Eucgr.C00983	CUFF.12309	scaffold_3	15600080	15605112	FL_CUFF.12309	2.15083	2.20705e-06	Transcript_13298	Eucgr.C00983	AT2G19860.2	hexokinase 2
Eucgr.C00987	CUFF.12311	scaffold_3	15638523	15639310	FL_CUFF.12311	1.69616	0.00823233	Transcript_13297	Eucgr.C00987	AT5G25930.1	Protein kinase family protein with leucine-rich repeat domain
Eucgr.C00988	CUFF.12313	scaffold_3	15649466	15651180	FL_CUFF.12313	2.80561	3.18674e-06	Transcript_13304	Eucgr.C00988	AT5G25930.1	Protein kinase family protein with leucine-rich repeat domain
Eucgr.C00997	CUFF.12316	scaffold_3	15836011	15838897	FL_CUFF.12316	1.17633	0.000923131	Transcript_13307	Eucgr.C00997	AT2G19870.1	tRNA/rRNA methyltransferase (SpoU) family protein
Eucgr.C00998	CUFF.12319	scaffold_3	15840877	15843289	FL_CUFF.12319	1.11648	0.00151595	Transcript_13311	Eucgr.C00998	AT3G21600.2	Senescence/dehydration-associated protein-related
Eucgr.C01004	CUFF.12372	scaffold_3	15908884	15918922	FL_CUFF.12372	-0.730051	0.0321345	Transcript_13347	Eucgr.C01004	AT2G19950.2	golgin candidate 1
Eucgr.C01005	CUFF.12322	scaffold_3	15940532	15940894	FL_CUFF.12322	1.53568	0.0186345	Transcript_13313	Eucgr.C01005	AT4G29110.1	unknown protein; FUNCTIONS IN: molecular_function unknown; INVOLVED IN: response to chitin; LOCATED IN: vacuole; BEST Arabidopsis thaliana protein match is: unknown protein (TAIR:AT1G52140.1); Has 109 Blast hits to 109 proteins in 16 species: Archae - 0; Bacteria - 0; Metazoa - 0; Fungi - 0; Plants - 109; Viruses - 0; Other Eukaryotes - 0 (source: NCBI BLink).
Eucgr.C01005	CUFF.12321	scaffold_3	15939634	15940450	FL_CUFF.12321	1.64606	0.00941238	Transcript_13312	Eucgr.C01005	AT4G29110.1	unknown protein; FUNCTIONS IN: molecular_function unknown; INVOLVED IN: response to chitin; LOCATED IN: vacuole; BEST Arabidopsis thaliana protein match is: unknown protein (TAIR:AT1G52140.1); Has 109 Blast hits to 109 proteins in 16 species: Archae - 0; Bacteria - 0; Metazoa - 0; Fungi - 0; Plants - 109; Viruses - 0; Other Eukaryotes - 0 (source: NCBI BLink).
Eucgr.C01034	CUFF.12344	scaffold_3	16496466	16500450	FL_CUFF.12344	1.00206	0.0149454	Transcript_13333	Eucgr.C01034	AT3G24550.1	proline extensin-like receptor kinase 1
Eucgr.C01035	CUFF.12342	scaffold_3	16505482	16509869	FL_CUFF.12342	0.730493	0.0308159	Transcript_13336	Eucgr.C01035	AT4G13250.1	NAD(P)-binding Rossmann-fold superfamily protein
Eucgr.C01036	CUFF.12347	scaffold_3	16517557	16521587	FL_CUFF.12347	-0.794022	0.0192238	Transcript_13335	Eucgr.C01036	AT3G24530.1	AAA-type ATPase family protein / ankyrin repeat family protein
Eucgr.C01037	CUFF.12345	scaffold_3	16522254	16524976	FL_CUFF.12345	0.781777	0.0332014	Transcript_13334	Eucgr.C01037	AT5G19540.1	unknown protein; FUNCTIONS IN: molecular_function unknown; INVOLVED IN: biological_process unknown; LOCATED IN: chloroplast; EXPRESSED IN: 22 plant structures; EXPRESSED DURING: 13 growth stages; Has 1807 Blast hits to 1807 proteins in 277 species: Archae - 0; Bacteria - 0; Metazoa - 736; Fungi - 347; Plants - 385; Viruses - 0; Other Eukaryotes - 339 (source: NCBI BLink).
Eucgr.C01041	CUFF.12364	scaffold_3	16557596	16559203	FL_CUFF.12364	-0.976971	0.00895877	Transcript_13410	Eucgr.C01041	AT1G15260.1	unknown protein; BEST Arabidopsis thaliana protein match is: unknown protein (TAIR:AT3G16070.1); Has 28 Blast hits to 28 proteins in 7 species: Archae - 0; Bacteria - 0; Metazoa - 0; Fungi - 0; Plants - 28; Viruses - 0; Other Eukaryotes - 0 (source: NCBI BLink).
Eucgr.C01041	CUFF.12365	scaffold_3	16557596	16559203	FL_CUFF.12365	-0.976971	0.00895877	Transcript_13408	Eucgr.C01041	AT1G15260.1	unknown protein; BEST Arabidopsis thaliana protein match is: unknown protein (TAIR:AT3G16070.1); Has 28 Blast hits to 28 proteins in 7 species: Archae - 0; Bacteria - 0; Metazoa - 0; Fungi - 0; Plants - 28; Viruses - 0; Other Eukaryotes - 0 (source: NCBI BLink).
Eucgr.C01043	CUFF.12349	scaffold_3	16600759	16602293	FL_CUFF.12349	3.06097	1.0627e-10	Transcript_13341	Eucgr.C01043	AT3G24520.1	heat shock transcription factor C1
Eucgr.C01045	CUFF.12358	scaffold_3	16662191	16664773	FL_CUFF.12358	-1.07146	0.0129543	Transcript_13343	Eucgr.C01045	AT4G32350.1	Regulator of Vps4 activity in the MVB pathway protein
Eucgr.C01050	CUFF.12350	scaffold_3	16695115	16696066	FL_CUFF.12350	-0.757574	0.0309399	Transcript_13344	Eucgr.C01050	AT1G52342.1	unknown protein; FUNCTIONS IN: molecular_function unknown; INVOLVED IN: biological_process unknown; LOCATED IN: cellular_component unknown; Has 30201 Blast hits to 17322 proteins in 780 species: Archae - 12; Bacteria - 1396; Metazoa - 17338; Fungi - 3422; Plants - 5037; Viruses - 0; Other Eukaryotes - 2996 (source: NCBI BLink).
Eucgr.C01054	CUFF.12351	scaffold_3	16720677	16721397	FL_CUFF.12351	-1.25096	0.000593412	Transcript_13345	Eucgr.C01054	AT2G25735.1	unknown protein; Has 31 Blast hits to 31 proteins in 9 species: Archae - 0; Bacteria - 0; Metazoa - 0; Fungi - 0; Plants - 31; Viruses - 0; Other Eukaryotes - 0 (source: NCBI BLink).
Eucgr.C01055	CUFF.12353	scaffold_3	16722217	16725712	FL_CUFF.12353	0.853715	0.0195827	Transcript_13348	Eucgr.C01055	AT3G22440.1	FRIGIDA-like protein
Eucgr.C01065	CUFF.12361	scaffold_3	16844106	16850067	FL_CUFF.12361	0.893246	0.00767871	Transcript_13351	Eucgr.C01065	AT1G29320.1	Transducin/WD40 repeat-like superfamily protein
Eucgr.C01066	CUFF.12363	scaffold_3	16865744	16867186	FL_CUFF.12363	-1.40655	0.000360935	Transcript_13352	Eucgr.C01066	AT3G24480.1	Leucine-rich repeat (LRR) family protein
Eucgr.C01067	CUFF.12366	scaffold_3	16872340	16877519	FL_CUFF.12366	-1.11453	0.0102636	Transcript_13354	Eucgr.C01067	AT4G13345.2	Serinc-domain containing serine and sphingolipid biosynthesis protein
Eucgr.C01078	CUFF.12370	scaffold_3	17019408	17022763	FL_CUFF.12370	-1.42666	0.000447381	Transcript_13359	Eucgr.C01078	AT4G13370.1	Plant protein of unknown function (DUF936)
Eucgr.C01082	CUFF.12383	scaffold_3	17073488	17078769	FL_CUFF.12383	-0.960913	0.0047314	Transcript_13367	Eucgr.C01082	AT1G08510.1	fatty acyl-ACP thioesterases B
Eucgr.C01083	CUFF.12375	scaffold_3	17084286	17085937	FL_CUFF.12375	1.57536	2.75241e-06	Transcript_13364	Eucgr.C01083	AT1G04250.1	AUX/IAA transcriptional regulator family protein
Eucgr.C01100	CUFF.12386	scaffold_3	17354073	17358009	FL_CUFF.12386	-1.39165	0.000182129	Transcript_13375	Eucgr.C01100	AT2G26730.1	Leucine-rich repeat protein kinase family protein
Eucgr.C01109	CUFF.12398	scaffold_3	17494663	17496779	FL_CUFF.12398	-0.986811	0.00652003	Transcript_13382	Eucgr.C01109	AT1G68680.1	unknown protein; FUNCTIONS IN: molecular_function unknown; INVOLVED IN: biological_process unknown; LOCATED IN: chloroplast; EXPRESSED IN: 23 plant structures; EXPRESSED DURING: 16 growth stages; Has 20 Blast hits to 20 proteins in 11 species: Archae - 0; Bacteria - 0; Metazoa - 0; Fungi - 0; Plants - 20; Viruses - 0; Other Eukaryotes - 0 (source: NCBI BLink).
Eucgr.C01119	CUFF.12424	scaffold_3	17596658	17600567	FL_CUFF.12424	-0.790886	0.0201061	Transcript_13393	Eucgr.C01119	AT5G20060.3	alpha/beta-Hydrolases superfamily protein
Eucgr.C01147	CUFF.12423	scaffold_3	17911582	17912801	FL_CUFF.12423	-0.883138	0.0130842	Transcript_13413	Eucgr.C01147	AT4G32410.1	cellulose synthase 1
Eucgr.C01158	CUFF.12425	scaffold_3	18065216	18069831	FL_CUFF.12425	-1.12602	0.0060251	Transcript_13415	Eucgr.C01158	AT1G52600.1	Peptidase S24/S26A/S26B/S26C family protein
Eucgr.C01233	CUFF.12457	scaffold_3	19348940	19355912	FL_CUFF.12457	-0.889106	0.040061	Transcript_13444	Eucgr.C01233	AT4G30860.1	SET domain group 4
Eucgr.C01236	CUFF.12461	scaffold_3	19375908	19377906	FL_CUFF.12461	-1.00334	0.00366147	Transcript_13445	Eucgr.C01236	AT1G73250.1	GDP-4-keto-6-deoxymannose-3,5-epimerase-4-reductase 1
Eucgr.C01237	CUFF.12459	scaffold_3	19391698	19396355	FL_CUFF.12459	1.66448	3.46968e-05	Transcript_13449	Eucgr.C01237	AT2G23950.1	Leucine-rich repeat protein kinase family protein
Eucgr.C01238	CUFF.12458	scaffold_3	19403749	19410277	FL_CUFF.12458	0.934435	0.00316764	Transcript_13446	Eucgr.C01238	AT4G30490.1	AFG1-like ATPase family protein
Eucgr.C01246	CUFF.12475	scaffold_3	19629430	19636479	FL_CUFF.12475	-0.748556	0.0308659	Transcript_13461	Eucgr.C01246	AT5G07270.1	XB3 ortholog 3 in Arabidopsis thaliana
Eucgr.C01256	CUFF.12471	scaffold_3	19866538	19870573	FL_CUFF.12471	-0.763079	0.0198111	Transcript_13460	Eucgr.C01256	AT1G54990.1	alpha/beta-Hydrolases superfamily protein
Eucgr.C01277	CUFF.12484	scaffold_3	20043576	20053903	FL_CUFF.12484	-0.736995	0.0301125	Transcript_13476	Eucgr.C01277	AT4G16660.1	heat shock protein 70 (Hsp 70) family protein
Eucgr.C01343	CUFF.12528	scaffold_3	21539161	21543286	FL_CUFF.12528	1.11773	0.000963544	Transcript_13547	Eucgr.C01343	AT3G15880.3	WUS-interacting protein 2
Eucgr.C01343	CUFF.12525	scaffold_3	21537958	21538751	FL_CUFF.12525	1.52069	0.00114232	Transcript_13545	Eucgr.C01343	AT3G15880.3	WUS-interacting protein 2
Eucgr.C01348	CUFF.12531	scaffold_3	21598563	21602347	FL_CUFF.12531	1.09172	0.0050876	Transcript_13565	Eucgr.C01348	AT2G42160.1	zinc finger (ubiquitin-hydrolase) domain-containing protein
Eucgr.C01361	CUFF.12550	scaffold_3	21828903	21830418	FL_CUFF.12550	-2.08454	2.56685e-05	Transcript_13572	Eucgr.C01361	0	0
Eucgr.C01361	CUFF.12552	scaffold_3	21828903	21832036	FL_CUFF.12552	-1.32354	0.00258889	Transcript_13574	Eucgr.C01361	0	0
Eucgr.C01369	CUFF.12554	scaffold_3	21981621	21985835	FL_CUFF.12554	1.00335	0.00553474	Transcript_13579	Eucgr.C01369	AT2G13290.2	beta-1,4-N-acetylglucosaminyltransferase family protein
Eucgr.C01382	CUFF.12558	scaffold_3	22141647	22144252	FL_CUFF.12558	-0.919618	0.0405509	Transcript_13587	Eucgr.C01382	AT1G65470.1	chromatin assembly factor-1 (FASCIATA1) (FAS1)
Eucgr.C01388	CUFF.12597	scaffold_3	22206753	22208993	FL_CUFF.12597	-0.877656	0.012129	Transcript_13638	Eucgr.C01388	AT2G10940.2	Bifunctional inhibitor/lipid-transfer protein/seed storage 2S albumin superfamily protein
Eucgr.C01388	CUFF.12596	scaffold_3	22206753	22208605	FL_CUFF.12596	-0.875922	0.0123734	Transcript_13636	Eucgr.C01388	AT2G10940.2	Bifunctional inhibitor/lipid-transfer protein/seed storage 2S albumin superfamily protein
Eucgr.C01402	CUFF.12610	scaffold_3	22590077	22590845	FL_CUFF.12610	1.67153	1.80394e-05	Transcript_13596	Eucgr.C01402	AT5G15540.2	PHD finger family protein
Eucgr.C01404	CUFF.12613	scaffold_3	22620237	22621778	FL_CUFF.12613	0.891668	0.0277234	Transcript_13611	Eucgr.C01404	AT1G80490.2	TOPLESS-related 1
Eucgr.C01405	CUFF.12616	scaffold_3	22623972	22628754	FL_CUFF.12616	1.29838	0.000353629	Transcript_13603	Eucgr.C01405	AT2G42160.1	zinc finger (ubiquitin-hydrolase) domain-containing protein
Eucgr.C01405	CUFF.12617	scaffold_3	22624365	22625120	FL_CUFF.12617	1.31377	0.00017884	Transcript_13604	Eucgr.C01405	AT2G42160.1	zinc finger (ubiquitin-hydrolase) domain-containing protein
Eucgr.C01412	CUFF.12600	scaffold_3	22756999	22757340	FL_CUFF.12600	3.33095	3.9329e-11	Transcript_13612	Eucgr.C01412	AT3G15880.3	WUS-interacting protein 2
Eucgr.C01415	CUFF.12611	scaffold_3	22818721	22821758	FL_CUFF.12611	2.15982	7.91498e-06	Transcript_13623	Eucgr.C01415	AT3G15880.2	WUS-interacting protein 2
Eucgr.C01417	CUFF.12625	scaffold_3	22890670	22892291	FL_CUFF.12625	-1.59667	0.00129712	Transcript_13624	Eucgr.C01417	AT1G80490.2	TOPLESS-related 1
Eucgr.C01418	CUFF.12623	scaffold_3	22897225	22898074	FL_CUFF.12623	0.974683	0.00786454	Transcript_13629	Eucgr.C01418	AT2G42160.1	zinc finger (ubiquitin-hydrolase) domain-containing protein
Eucgr.C01420	CUFF.12648	scaffold_3	22921429	22924382	FL_CUFF.12648	-1.29752	0.0090016	Transcript_13650	Eucgr.C01420	AT1G58190.1	receptor like protein 9
Eucgr.C01420	CUFF.12649	scaffold_3	22921429	22924382	FL_CUFF.12649	-1.29752	0.0090016	Transcript_13652	Eucgr.C01420	AT1G58190.1	receptor like protein 9
Eucgr.C01424	CUFF.12637	scaffold_3	22995264	22998108	FL_CUFF.12637	2.90755	2.6467e-08	Transcript_13632	Eucgr.C01424	AT3G15880.3	WUS-interacting protein 2
Eucgr.C01425	CUFF.12643	scaffold_3	23009080	23012118	FL_CUFF.12643	1.65042	1.3981e-05	Transcript_13644	Eucgr.C01425	AT2G42160.1	zinc finger (ubiquitin-hydrolase) domain-containing protein
Eucgr.C01432	CUFF.12651	scaffold_3	23147321	23148009	FL_CUFF.12651	1.18037	0.0468352	Transcript_13657	Eucgr.C01432	AT1G15750.4	Transducin family protein / WD-40 repeat family protein
Eucgr.C01488	CUFF.12685	scaffold_3	23984885	23987433	FL_CUFF.12685	-2.38501	4.2505e-10	#N/A	Eucgr.C01488	AT1G73860.1	P-loop containing nucleoside triphosphate hydrolases superfamily protein
Eucgr.C01504	CUFF.12695	scaffold_3	24300839	24302118	FL_CUFF.12695	1.59783	2.49981e-05	Transcript_13694	Eucgr.C01504	AT3G46500.1	2-oxoglutarate (2OG) and Fe(II)-dependent oxygenase superfamily protein
Eucgr.C01505	CUFF.12696	scaffold_3	24304203	24305902	FL_CUFF.12696	1.11228	0.00209624	#N/A	Eucgr.C01505	AT1G35190.2	2-oxoglutarate (2OG) and Fe(II)-dependent oxygenase superfamily protein
Eucgr.C01569	CUFF.12777	scaffold_3	26112490	26117710	FL_CUFF.12777	0.818043	0.0436894	Transcript_13755	Eucgr.C01569	AT5G25560.3	CHY-type/CTCHY-type/RING-type Zinc finger protein
Eucgr.C01569	CUFF.12776	scaffold_3	26112490	26117323	FL_CUFF.12776	0.82208	0.0407839	Transcript_13753	Eucgr.C01569	AT5G25560.3	CHY-type/CTCHY-type/RING-type Zinc finger protein
Eucgr.C01575	CUFF.12730	scaffold_3	26231102	26235537	FL_CUFF.12730	-1.12874	0.0296793	Transcript_13731	Eucgr.C01575	AT5G25580.1	BEST Arabidopsis thaliana protein match is: DDT domain superfamily (TAIR:AT1G18950.1); Has 178 Blast hits to 178 proteins in 75 species: Archae - 0; Bacteria - 4; Metazoa - 51; Fungi - 33; Plants - 60; Viruses - 1; Other Eukaryotes - 29 (source: NCBI BLink).
Eucgr.C01580	CUFF.12736	scaffold_3	26281174	26283484	FL_CUFF.12736	0.674783	0.0475579	Transcript_13737	Eucgr.C01580	AT5G25752.1	rhomboid-like protein 11
Eucgr.C01582	CUFF.12738	scaffold_3	26308680	26312153	FL_CUFF.12738	-1.54629	0.00356186	Transcript_13738	Eucgr.C01582	AT2G25737.1	Sulfite exporter TauE/SafE family protein
Eucgr.C01627	CUFF.12773	scaffold_3	27191812	27193767	FL_CUFF.12773	-0.804799	0.0183074	Transcript_13785	Eucgr.C01627	AT5G25280.2	serine-rich protein-related
Eucgr.C01627	CUFF.12774	scaffold_3	27192573	27193767	FL_CUFF.12774	-0.803448	0.0202109	Transcript_13786	Eucgr.C01627	AT5G25280.2	serine-rich protein-related
Eucgr.C01634	CUFF.12770	scaffold_3	27336371	27336680	FL_CUFF.12770	-1.1708	0.0063796	Transcript_13778	Eucgr.C01634	AT5G58070.1	temperature-induced lipocalin
Eucgr.C01646	CUFF.12779	scaffold_3	27616482	27616735	FL_CUFF.12779	0.979868	0.0231594	Transcript_13802	Eucgr.C01646	AT2G24270.4	aldehyde dehydrogenase 11A3
Eucgr.C01662	CUFF.12803	scaffold_3	28115671	28118940	FL_CUFF.12803	1.26931	0.000421109	Transcript_13829	Eucgr.C01662	AT1G69550.1	disease resistance protein (TIR-NBS-LRR class)
Eucgr.C01662	CUFF.12804	scaffold_3	28115981	28117030	FL_CUFF.12804	1.84477	6.29939e-05	#N/A	Eucgr.C01662	AT1G69550.1	disease resistance protein (TIR-NBS-LRR class)
Eucgr.C01667	CUFF.12806	scaffold_3	28235060	28236619	FL_CUFF.12806	1.14437	0.00537765	Transcript_13828	Eucgr.C01667	AT5G10970.1	C2H2 and C2HC zinc fingers superfamily protein
Eucgr.C01686	CUFF.12822	scaffold_3	28642255	28643814	FL_CUFF.12822	0.818223	0.0364788	Transcript_13849	Eucgr.C01686	AT5G11060.1	KNOTTED1-like homeobox gene 4
Eucgr.C01687	CUFF.12823	scaffold_3	28678551	28679282	FL_CUFF.12823	1.97971	5.77363e-05	Transcript_13847	Eucgr.C01687	AT5G11070.1	unknown protein; Has 1807 Blast hits to 1807 proteins in 277 species: Archae - 0; Bacteria - 0; Metazoa - 736; Fungi - 347; Plants - 385; Viruses - 0; Other Eukaryotes - 339 (source: NCBI BLink).
Eucgr.C01699	CUFF.12896	scaffold_3	28875445	28876115	FL_CUFF.12896	1.80401	0.000391156	Transcript_13889	Eucgr.C01699	AT5G11070.1	unknown protein; Has 1807 Blast hits to 1807 proteins in 277 species: Archae - 0; Bacteria - 0; Metazoa - 736; Fungi - 347; Plants - 385; Viruses - 0; Other Eukaryotes - 339 (source: NCBI BLink).
Eucgr.C01702	CUFF.12829	scaffold_3	28931399	28939176	FL_CUFF.12829	1.05809	0.00137617	Transcript_13897	Eucgr.C01702	AT4G32050.1	neurochondrin family protein
Eucgr.C01711	CUFF.12881	scaffold_3	29011121	29017034	FL_CUFF.12881	-0.813696	0.0171733	Transcript_13932	Eucgr.C01711	AT4G32120.1	Galactosyltransferase family protein
Eucgr.C01711	CUFF.12882	scaffold_3	29015959	29016427	FL_CUFF.12882	-0.809576	0.0190336	Transcript_13933	Eucgr.C01711	AT4G32120.1	Galactosyltransferase family protein
Eucgr.C01715	CUFF.12838	scaffold_3	29063566	29066715	FL_CUFF.12838	3.72092	6.69072e-09	Transcript_13918	Eucgr.C01715	AT5G20280.1	sucrose phosphate synthase 1F
Eucgr.C01728	CUFF.12850	scaffold_3	29192173	29195431	FL_CUFF.12850	1.07396	0.00146457	Transcript_13925	Eucgr.C01728	AT4G32190.1	Myosin heavy chain-related protein
Eucgr.C01731	CUFF.12913	scaffold_3	29212961	29215196	FL_CUFF.12913	-0.701217	0.0253913	Transcript_13947	Eucgr.C01731	AT4G32272.2	Nucleotide/sugar transporter family protein
Eucgr.C01739	CUFF.12879	scaffold_3	29583192	29586522	FL_CUFF.12879	-1.10531	0.00135833	Transcript_13934	Eucgr.C01739	AT4G32300.1	S-domain-2 5
Eucgr.C01740	CUFF.12880	scaffold_3	29587890	29592539	FL_CUFF.12880	0.891843	0.0138169	Transcript_13936	Eucgr.C01740	AT4G32320.1	ascorbate peroxidase 6
Eucgr.C01741	CUFF.12912	scaffold_3	29600434	29604027	FL_CUFF.12912	-1.56124	0.000231246	Transcript_13937	Eucgr.C01741	AT4G32330.3	TPX2 (targeting protein for Xklp2) protein family
Eucgr.C01744	CUFF.12905	scaffold_3	29613510	29617294	FL_CUFF.12905	0.719501	0.0336277	Transcript_13940	Eucgr.C01744	AT2G25490.1	EIN3-binding F box protein 1
Eucgr.C01760	CUFF.12908	scaffold_3	29808578	29810366	FL_CUFF.12908	-0.734794	0.0211948	Transcript_13943	Eucgr.C01760	AT2G25520.1	Drug/metabolite transporter superfamily protein
Eucgr.C01768	CUFF.12909	scaffold_3	29836179	29840370	FL_CUFF.12909	1.64516	1.73604e-05	Transcript_13944	Eucgr.C01768	AT4G32400.1	Mitochondrial substrate carrier family protein
Eucgr.C01803	CUFF.12922	scaffold_3	30758288	30760743	FL_CUFF.12922	-0.759339	0.0318369	Transcript_13971	Eucgr.C01803	AT2G26640.1	3-ketoacyl-CoA synthase 11
Eucgr.C01810	CUFF.12924	scaffold_3	30870537	30872755	FL_CUFF.12924	0.768571	0.0279864	Transcript_13967	Eucgr.C01810	AT5G11310.1	Pentatricopeptide repeat (PPR) superfamily protein
Eucgr.C01811	CUFF.12931	scaffold_3	30874337	30878972	FL_CUFF.12931	-1.13958	0.0042366	Transcript_13968	Eucgr.C01811	AT5G25510.1	Protein phosphatase 2A regulatory B subunit family protein
Eucgr.C01893	CUFF.12961	scaffold_3	32814391	32814891	FL_CUFF.12961	-0.92402	0.0302613	Transcript_14019	Eucgr.C01893	AT5G25050.1	Major facilitator superfamily protein
Eucgr.C01893	CUFF.12960	scaffold_3	32812081	32817323	FL_CUFF.12960	-0.912733	0.0120496	Transcript_14017	Eucgr.C01893	AT5G25050.1	Major facilitator superfamily protein
Eucgr.C01897	CUFF.12963	scaffold_3	32878139	32881474	FL_CUFF.12963	0.924983	0.00662403	Transcript_14004	Eucgr.C01897	AT4G31850.1	proton gradient regulation 3
Eucgr.C01897	CUFF.12962	scaffold_3	32881533	32882798	FL_CUFF.12962	1.03369	0.0102372	Transcript_14001	Eucgr.C01897	AT4G31850.1	proton gradient regulation 3
Eucgr.C01899	CUFF.12968	scaffold_3	32900980	32906179	FL_CUFF.12968	-1.42367	0.000830648	Transcript_14012	Eucgr.C01899	AT4G31820.1	Phototropic-responsive NPH3 family protein
Eucgr.C01900	CUFF.12964	scaffold_3	32907991	32908624	FL_CUFF.12964	1.57783	0.00530247	Transcript_14002	Eucgr.C01900	AT3G16520.2	UDP-glucosyl transferase 88A1
Eucgr.C02010	CUFF.13126	scaffold_3	35928493	35933900	FL_CUFF.13126	-1.02117	0.00210594	Transcript_14098	Eucgr.C02010	AT4G31570.1	CONTAINS InterPro DOMAIN/s: Prefoldin (InterPro:IPR009053); BEST Arabidopsis thaliana protein match is: unknown protein (TAIR:AT1G24460.1); Has 194354 Blast hits to 66887 proteins in 3244 species: Archae - 3688; Bacteria - 38556; Metazoa - 84828; Fungi - 17265; Plants - 10589; Viruses - 805; Other Eukaryotes - 38623 (source: NCBI BLink).
Eucgr.C02010	CUFF.13128	scaffold_3	35934324	35941646	FL_CUFF.13128	-0.983114	0.0119888	Transcript_14129	Eucgr.C02010	AT4G31570.1	CONTAINS InterPro DOMAIN/s: Prefoldin (InterPro:IPR009053); BEST Arabidopsis thaliana protein match is: unknown protein (TAIR:AT1G24460.1); Has 194354 Blast hits to 66887 proteins in 3244 species: Archae - 3688; Bacteria - 38556; Metazoa - 84828; Fungi - 17265; Plants - 10589; Viruses - 805; Other Eukaryotes - 38623 (source: NCBI BLink).
Eucgr.C02013	CUFF.13050	scaffold_3	36000128	36002683	FL_CUFF.13050	0.825713	0.0167723	Transcript_14145	Eucgr.C02013	AT2G24550.1	unknown protein; BEST Arabidopsis thaliana protein match is: unknown protein (TAIR:AT4G31510.1); Has 219 Blast hits to 219 proteins in 33 species: Archae - 0; Bacteria - 0; Metazoa - 16; Fungi - 2; Plants - 184; Viruses - 0; Other Eukaryotes - 17 (source: NCBI BLink).
Eucgr.C02013	CUFF.13052	scaffold_3	36000128	36002683	FL_CUFF.13052	0.825713	0.0167723	Transcript_14148	Eucgr.C02013	AT2G24550.1	unknown protein; BEST Arabidopsis thaliana protein match is: unknown protein (TAIR:AT4G31510.1); Has 219 Blast hits to 219 proteins in 33 species: Archae - 0; Bacteria - 0; Metazoa - 16; Fungi - 2; Plants - 184; Viruses - 0; Other Eukaryotes - 17 (source: NCBI BLink).
Eucgr.C02013	CUFF.13051	scaffold_3	36000128	36001104	FL_CUFF.13051	0.903146	0.00838707	Transcript_14143	Eucgr.C02013	AT2G24550.1	unknown protein; BEST Arabidopsis thaliana protein match is: unknown protein (TAIR:AT4G31510.1); Has 219 Blast hits to 219 proteins in 33 species: Archae - 0; Bacteria - 0; Metazoa - 16; Fungi - 2; Plants - 184; Viruses - 0; Other Eukaryotes - 17 (source: NCBI BLink).
Eucgr.C02015	CUFF.13044	scaffold_3	36019422	36019786	FL_CUFF.13044	2.09902	3.30484e-05	Transcript_14104	Eucgr.C02015	AT5G10695.1	unknown protein; BEST Arabidopsis thaliana protein match is: unknown protein (TAIR:AT5G57123.1); Has 30201 Blast hits to 17322 proteins in 780 species: Archae - 12; Bacteria - 1396; Metazoa - 17338; Fungi - 3422; Plants - 5037; Viruses - 0; Other Eukaryotes - 2996 (source: NCBI BLink).
Eucgr.C02018	CUFF.13048	scaffold_3	36047874	36054359	FL_CUFF.13048	0.874896	0.0229321	Transcript_14107	Eucgr.C02018	AT5G10690.1	pentatricopeptide (PPR) repeat-containing protein / CBS domain-containing protein
Eucgr.C02025	CUFF.13061	scaffold_3	36184141	36190180	FL_CUFF.13061	0.823928	0.0112114	Transcript_14139	Eucgr.C02025	AT5G24870.2	RING/U-box superfamily protein
Eucgr.C02025	CUFF.13062	scaffold_3	36184141	36189999	FL_CUFF.13062	0.824745	0.0110491	Transcript_14137	Eucgr.C02025	AT5G24870.2	RING/U-box superfamily protein
Eucgr.C02067	CUFF.13072	scaffold_3	37285064	37286412	FL_CUFF.13072	0.987868	0.0402231	Transcript_14118	Eucgr.C02067	AT1G27170.2	transmembrane receptors;ATP binding
Eucgr.C02092	CUFF.13106	scaffold_3	37873858	37877633	FL_CUFF.13106	3.31044	1.52054e-06	Transcript_14169	Eucgr.C02092	AT4G30190.2	H(+)-ATPase 2
Eucgr.C02094	CUFF.13135	scaffold_3	37924256	37928285	FL_CUFF.13135	0.896926	0.00728931	Transcript_14204	Eucgr.C02094	AT4G31410.2	Protein of unknown function (DUF1644)
Eucgr.C02095	CUFF.13110	scaffold_3	37936626	37940155	FL_CUFF.13110	-1.054	0.0139453	Transcript_14171	Eucgr.C02095	AT2G24490.2	replicon protein A2
Eucgr.C02104	CUFF.13117	scaffold_3	38047122	38048048	FL_CUFF.13117	2.53409	1.61379e-06	Transcript_14180	Eucgr.C02104	AT1G16810.2	unknown protein; CONTAINS InterPro DOMAIN/s: Protein of unknown function DUF1754, eukaryotic (InterPro:IPR013865); Has 35333 Blast hits to 34131 proteins in 2444 species: Archae - 798; Bacteria - 22429; Metazoa - 974; Fungi - 991; Plants - 531; Viruses - 0; Other Eukaryotes - 9610 (source: NCBI BLink).
Eucgr.C02108	CUFF.13223	scaffold_3	38106939	38109229	FL_CUFF.13223	-0.941538	0.0114649	Transcript_14191	Eucgr.C02108	AT5G36930.2	Disease resistance protein (TIR-NBS-LRR class) family
Eucgr.C02116	CUFF.13139	scaffold_3	38246075	38247391	FL_CUFF.13139	3.21187	2.77783e-09	#N/A	Eucgr.C02116	AT2G17520.1	Endoribonuclease/protein kinase IRE1-like
Eucgr.C02132	CUFF.13146	scaffold_3	38579343	38593256	FL_CUFF.13146	0.778898	0.0160547	Transcript_14235	Eucgr.C02132	AT4G16130.1	arabinose kinase
Eucgr.C02135	CUFF.13161	scaffold_3	38625671	38626349	FL_CUFF.13161	0.874165	0.0099177	Transcript_14240	Eucgr.C02135	AT4G31270.1	sequence-specific DNA binding transcription factors
Eucgr.C02135	CUFF.13160	scaffold_3	38620298	38626387	FL_CUFF.13160	0.886446	0.00789265	Transcript_14239	Eucgr.C02135	AT4G31270.1	sequence-specific DNA binding transcription factors
Eucgr.C02140	CUFF.13149	scaffold_3	38697238	38722304	FL_CUFF.13149	0.771656	0.0152748	Transcript_14241	Eucgr.C02140	AT4G31210.1	DNA topoisomerase, type IA, core
Eucgr.C02145	CUFF.13156	scaffold_3	38799596	38802949	FL_CUFF.13156	1.32618	0.00454396	Transcript_14236	Eucgr.C02145	AT4G31140.1	O-Glycosyl hydrolases family 17 protein
Eucgr.C02168	CUFF.13168	scaffold_3	39279579	39294277	FL_CUFF.13168	0.916925	0.00555601	Transcript_14258	Eucgr.C02168	AT4G04940.1	transducin family protein / WD-40 repeat family protein
Eucgr.C02179	CUFF.13176	scaffold_3	39617864	39623393	FL_CUFF.13176	0.943001	0.00521213	Transcript_14256	Eucgr.C02179	AT3G22320.1	Eukaryotic rpb5 RNA polymerase subunit family protein
Eucgr.C02180	CUFF.13178	scaffold_3	39686982	39688850	FL_CUFF.13178	0.750784	0.0249616	Transcript_14257	Eucgr.C02180	AT3G06240.1	F-box family protein
Eucgr.C02185	CUFF.13181	scaffold_3	39787475	39794681	FL_CUFF.13181	-0.706731	0.0354602	Transcript_14263	Eucgr.C02185	AT1G73280.1	serine carboxypeptidase-like 3
Eucgr.C02188	CUFF.13185	scaffold_3	39814043	39818091	FL_CUFF.13185	1.01913	0.00285151	Transcript_14265	Eucgr.C02188	AT5G35320.1	unknown protein; Has 1807 Blast hits to 1807 proteins in 277 species: Archae - 0; Bacteria - 0; Metazoa - 736; Fungi - 347; Plants - 385; Viruses - 0; Other Eukaryotes - 339 (source: NCBI BLink).
Eucgr.C02197	CUFF.13300	scaffold_3	40120067	40133593	FL_CUFF.13300	-1.38985	0.00115074	Transcript_14328	Eucgr.C02197	AT3G10700.1	galacturonic acid kinase
Eucgr.C02260	CUFF.13248	scaffold_3	41766620	41771088	FL_CUFF.13248	0.648238	0.0448248	Transcript_14306	Eucgr.C02260	AT5G57280.1	S-adenosyl-L-methionine-dependent methyltransferases superfamily protein
Eucgr.C02271	CUFF.13253	scaffold_3	42398429	42402166	FL_CUFF.13253	4.96785	2.74035e-06	Transcript_14309	Eucgr.C02271	AT3G03220.1	expansin A13
Eucgr.C02284	CUFF.13454	scaffold_3	42694897	42700819	FL_CUFF.13454	-0.840096	0.0107181	Transcript_14345	Eucgr.C02284	AT1G51680.3	4-coumarate:CoA ligase 1
Eucgr.C02287	CUFF.13277	scaffold_3	42764262	42769244	FL_CUFF.13277	-0.83078	0.0126261	Transcript_14340	Eucgr.C02287	AT2G18840.1	Integral membrane Yip1 family protein
Eucgr.C02287	CUFF.13276	scaffold_3	42768198	42768633	FL_CUFF.13276	-0.829448	0.0121798	Transcript_14342	Eucgr.C02287	AT2G18840.1	Integral membrane Yip1 family protein
Eucgr.C02293	CUFF.13267	scaffold_3	42910445	42912327	FL_CUFF.13267	2.38473	0.000302965	Transcript_14336	Eucgr.C02293	AT5G57480.1	P-loop containing nucleoside triphosphate hydrolases superfamily protein
Eucgr.C02305	CUFF.13271	scaffold_3	43058149	43067007	FL_CUFF.13271	1.10266	0.0016663	Transcript_14339	Eucgr.C02305	AT2G18850.2	SET domain-containing protein
Eucgr.C02307	CUFF.13278	scaffold_3	43082313	43085145	FL_CUFF.13278	-0.977413	0.00287523	Transcript_14346	Eucgr.C02307	AT5G57460.1	unknown protein; FUNCTIONS IN: molecular_function unknown; INVOLVED IN: biological_process unknown; LOCATED IN: plasma membrane, chloroplast; EXPRESSED IN: 23 plant structures; EXPRESSED DURING: 13 growth stages; Has 166 Blast hits to 166 proteins in 41 species: Archae - 0; Bacteria - 0; Metazoa - 112; Fungi - 4; Plants - 36; Viruses - 0; Other Eukaryotes - 14 (source: NCBI BLink).
Eucgr.C02317	CUFF.13287	scaffold_3	43176336	43177627	FL_CUFF.13287	-1.73331	0.000845953	Transcript_14357	Eucgr.C02317	AT3G43190.1	sucrose synthase 4
Eucgr.C02317	CUFF.13290	scaffold_3	43179818	43181157	FL_CUFF.13290	-1.68266	0.00191748	#N/A	Eucgr.C02317	AT3G43190.1	sucrose synthase 4
Eucgr.C02317	CUFF.13291	scaffold_3	43180259	43181345	FL_CUFF.13291	-1.65771	0.0024214	#N/A	Eucgr.C02317	AT3G43190.1	sucrose synthase 4
Eucgr.C02329	CUFF.13286	scaffold_3	43423123	43424682	FL_CUFF.13286	-1.65883	0.000619541	Transcript_14366	Eucgr.C02329	AT5G57420.1	indole-3-acetic acid inducible 33
Eucgr.C02333	CUFF.13299	scaffold_3	43512074	43513027	FL_CUFF.13299	1.64501	0.000497198	Transcript_14367	Eucgr.C02333	AT5G57390.1	AINTEGUMENTA-like 5
Eucgr.C02333	CUFF.13301	scaffold_3	43513732	43515588	FL_CUFF.13301	1.87278	4.42596e-05	Transcript_14370	Eucgr.C02333	AT5G57390.1	AINTEGUMENTA-like 5
Eucgr.C02368	CUFF.13309	scaffold_3	43960214	43960715	FL_CUFF.13309	-1.11861	0.00237444	Transcript_14375	Eucgr.C02368	AT3G43970.1	unknown protein; BEST Arabidopsis thaliana protein match is: Protein of unknown function (DUF295) (TAIR:AT5G53240.1); Has 56 Blast hits to 56 proteins in 2 species: Archae - 0; Bacteria - 0; Metazoa - 0; Fungi - 0; Plants - 56; Viruses - 0; Other Eukaryotes - 0 (source: NCBI BLink).
Eucgr.C02370	CUFF.13312	scaffold_3	43976724	43980294	FL_CUFF.13312	-1.36235	0.000760954	Transcript_14379	Eucgr.C02370	AT2G18910.1	hydroxyproline-rich glycoprotein family protein
Eucgr.C02373	CUFF.13314	scaffold_3	44030102	44033766	FL_CUFF.13314	-1.1305	0.00177961	Transcript_14381	Eucgr.C02373	AT2G18910.1	hydroxyproline-rich glycoprotein family protein
Eucgr.C02387	CUFF.13319	scaffold_3	44347278	44349526	FL_CUFF.13319	1.04149	0.00368208	Transcript_14383	Eucgr.C02387	AT5G57345.1	unknown protein; Has 30201 Blast hits to 17322 proteins in 780 species: Archae - 12; Bacteria - 1396; Metazoa - 17338; Fungi - 3422; Plants - 5037; Viruses - 0; Other Eukaryotes - 2996 (source: NCBI BLink).
Eucgr.C02396	CUFF.13325	scaffold_3	44992817	44993344	FL_CUFF.13325	2.39329	1.39841e-08	Transcript_14391	Eucgr.C02396	0	0
Eucgr.C02396	CUFF.13324	scaffold_3	44992160	44992396	FL_CUFF.13324	2.43754	7.6666e-09	Transcript_14390	Eucgr.C02396	0	0
Eucgr.C02398	CUFF.13327	scaffold_3	45104540	45107788	FL_CUFF.13327	2.64222	2.3891e-13	Transcript_14402	Eucgr.C02398	AT5G52450.1	MATE efflux family protein
Eucgr.C02400	CUFF.13326	scaffold_3	45244385	45244954	FL_CUFF.13326	2.51651	1.36489e-06	Transcript_14393	Eucgr.C02400	AT1G63810.1	CONTAINS InterPro DOMAIN/s: Nrap protein (InterPro:IPR005554); Has 396 Blast hits to 382 proteins in 182 species: Archae - 3; Bacteria - 2; Metazoa - 142; Fungi - 146; Plants - 43; Viruses - 0; Other Eukaryotes - 60 (source: NCBI BLink).
Eucgr.C02409	CUFF.13329	scaffold_3	45786233	45786622	FL_CUFF.13329	2.48498	8.16405e-08	Transcript_14395	Eucgr.C02409	AT5G52450.1	MATE efflux family protein
Eucgr.C02409	CUFF.13332	scaffold_3	45783559	45785100	FL_CUFF.13332	2.64106	1.84876e-13	Transcript_14400	Eucgr.C02409	AT5G52450.1	MATE efflux family protein
Eucgr.C02411	CUFF.13331	scaffold_3	45909240	45910667	FL_CUFF.13331	2.51585	1.13558e-07	Transcript_14397	Eucgr.C02411	AT5G52450.1	MATE efflux family protein
Eucgr.C02411	CUFF.13330	scaffold_3	45907667	45908406	FL_CUFF.13330	2.68989	1.72925e-07	Transcript_14396	Eucgr.C02411	AT5G52450.1	MATE efflux family protein
Eucgr.C02413	CUFF.13333	scaffold_3	46040033	46041089	FL_CUFF.13333	2.67203	1.38099e-08	Transcript_14398	Eucgr.C02413	AT5G52450.1	MATE efflux family protein
Eucgr.C02424	CUFF.13343	scaffold_3	46262724	46266095	FL_CUFF.13343	-1.22765	0.0129672	Transcript_14411	Eucgr.C02424	AT5G57670.2	Protein kinase superfamily protein
Eucgr.C02429	CUFF.13346	scaffold_3	46379393	46380250	FL_CUFF.13346	1.39913	5.47645e-05	Transcript_14413	Eucgr.C02429	AT5G57685.1	glutamine dumper 3
Eucgr.C02439	CUFF.13350	scaffold_3	46533974	46541032	FL_CUFF.13350	0.757368	0.023249	Transcript_14431	Eucgr.C02439	AT2G18710.1	SECY homolog 1
Eucgr.C02461	CUFF.13361	scaffold_3	46942138	46945737	FL_CUFF.13361	-1.0642	0.039398	Transcript_14422	Eucgr.C02461	AT4G33270.1	Transducin family protein / WD-40 repeat family protein
Eucgr.C02481	CUFF.13375	scaffold_3	47448557	47454115	FL_CUFF.13375	1.14854	0.00137309	Transcript_14435	Eucgr.C02481	AT4G30935.1	WRKY DNA-binding protein 32
Eucgr.C02505	CUFF.13388	scaffold_3	47940301	47944561	FL_CUFF.13388	1.20894	0.000616986	Transcript_14453	Eucgr.C02505	AT4G30690.2	Translation initiation factor 3 protein
Eucgr.C02506	CUFF.13430	scaffold_3	47945935	47951484	FL_CUFF.13430	-1.00127	0.0029928	Transcript_14530	Eucgr.C02506	AT4G30710.2	Family of unknown function (DUF566)
Eucgr.C02507	CUFF.13392	scaffold_3	47965660	47969904	FL_CUFF.13392	1.24324	0.000719085	Transcript_14456	Eucgr.C02507	AT4G30720.1	FAD/NAD(P)-binding oxidoreductase family protein
Eucgr.C02507	CUFF.13390	scaffold_3	47970855	47973102	FL_CUFF.13390	1.35841	0.00189721	Transcript_14454	Eucgr.C02507	AT4G30720.1	FAD/NAD(P)-binding oxidoreductase family protein
Eucgr.C02511	CUFF.13400	scaffold_3	47995582	48006892	FL_CUFF.13400	0.781168	0.0167478	Transcript_14464	Eucgr.C02511	AT2G24120.1	DNA/RNA polymerases superfamily protein
Eucgr.C02514	CUFF.13403	scaffold_3	48026686	48026986	FL_CUFF.13403	-0.834538	0.0336591	#N/A	Eucgr.C02514	AT4G30810.1	serine carboxypeptidase-like 29
Eucgr.C02526	CUFF.13408	scaffold_3	48263050	48264287	FL_CUFF.13408	1.25672	0.00578349	Transcript_14465	Eucgr.C02526	AT1G09420.2	glucose-6-phosphate dehydrogenase 4
Eucgr.C02535	CUFF.13428	scaffold_3	48487893	48488013	FL_CUFF.13428	1.29151	0.00271238	Transcript_14479	Eucgr.C02535	ATCG00430.1	photosystem II reaction center protein G
Eucgr.C02545	CUFF.13438	scaffold_3	48605515	48608109	FL_CUFF.13438	0.913775	0.0211234	Transcript_14491	Eucgr.C02545	AT4G30935.1	WRKY DNA-binding protein 32
Eucgr.C02576	CUFF.13583	scaffold_3	49345824	49350377	FL_CUFF.13583	-1.19316	0.00396688	Transcript_14510	Eucgr.C02576	AT5G58000.1	Reticulon family protein
Eucgr.C02580	CUFF.13460	scaffold_3	49381132	49381739	FL_CUFF.13460	0.759037	0.028412	Transcript_14507	Eucgr.C02580	AT5G58003.1	C-terminal domain phosphatase-like 4
Eucgr.C02580	CUFF.13459	scaffold_3	49380871	49381715	FL_CUFF.13459	0.759638	0.0270275	Transcript_14505	Eucgr.C02580	AT5G58003.1	C-terminal domain phosphatase-like 4
Eucgr.C02590	CUFF.13477	scaffold_3	49489232	49491289	FL_CUFF.13477	0.84454	0.00894444	Transcript_14512	Eucgr.C02590	AT4G30960.1	SOS3-interacting protein 3
Eucgr.C02592	CUFF.13465	scaffold_3	49506882	49509582	FL_CUFF.13465	1.1009	0.00232301	Transcript_14519	Eucgr.C02592	AT4G29090.1	Ribonuclease H-like superfamily protein
Eucgr.C02597	CUFF.13468	scaffold_3	49538143	49539229	FL_CUFF.13468	-0.817119	0.0378559	Transcript_14520	Eucgr.C02597	AT5G20730.3	Transcriptional factor B3 family protein / auxin-responsive factor AUX/IAA-related
Eucgr.C02604	CUFF.13625	scaffold_3	49587782	49592311	FL_CUFF.13625	-1.2246	0.00116849	Transcript_14570	Eucgr.C02604	AT5G25100.2	Endomembrane protein 70 protein family
Eucgr.C02605	CUFF.13479	scaffold_3	49601319	49602158	FL_CUFF.13479	-2.04083	8.16216e-05	#N/A	Eucgr.C02605	AT2G25060.1	early nodulin-like protein 14
Eucgr.C02612	CUFF.13533	scaffold_3	49699807	49700679	FL_CUFF.13533	1.22684	0.00335433	Transcript_14541	Eucgr.C02612	AT4G23070.1	RHOMBOID-like protein 7
Eucgr.C02612	CUFF.13532	scaffold_3	49695847	49700679	FL_CUFF.13532	1.35232	0.00055577	Transcript_14539	Eucgr.C02612	AT4G23070.1	RHOMBOID-like protein 7
Eucgr.C02620	CUFF.13528	scaffold_3	49831642	49832778	FL_CUFF.13528	1.28142	0.00233284	#N/A	Eucgr.C02620	AT5G36930.2	Disease resistance protein (TIR-NBS-LRR class) family
Eucgr.C02628	CUFF.13505	scaffold_3	49881532	49883945	FL_CUFF.13505	0.889966	0.0185182	Transcript_14562	Eucgr.C02628	AT1G27180.1	disease resistance protein (TIR-NBS-LRR class), putative
Eucgr.C02665	CUFF.13549	scaffold_3	50878802	50882264	FL_CUFF.13549	-1.53833	0.000140348	Transcript_14639	Eucgr.C02665	AT4G31890.2	ARM repeat superfamily protein
Eucgr.C02666	CUFF.13551	scaffold_3	50888426	50894997	FL_CUFF.13551	0.733317	0.0499932	Transcript_14613	Eucgr.C02666	AT2G25140.1	casein lytic proteinase B4
Eucgr.C02716	CUFF.13585	scaffold_3	51986701	51990418	FL_CUFF.13585	-0.877752	0.0123734	Transcript_14645	Eucgr.C02716	AT5G25170.1	PPPDE putative thiol peptidase family protein
Eucgr.C02716	CUFF.13584	scaffold_3	51986701	51988893	FL_CUFF.13584	-0.829634	0.02036	Transcript_14643	Eucgr.C02716	AT5G25170.1	PPPDE putative thiol peptidase family protein
Eucgr.C02717	CUFF.13566	scaffold_3	51994287	51995758	FL_CUFF.13566	-1.56682	5.19993e-06	Transcript_14622	Eucgr.C02717	AT5G11000.1	Plant protein of unknown function (DUF868)
Eucgr.C02722	CUFF.13588	scaffold_3	52285863	52290501	FL_CUFF.13588	-0.869528	0.0232005	Transcript_14642	Eucgr.C02722	AT5G11020.1	Protein kinase superfamily protein
Eucgr.C02726	CUFF.13594	scaffold_3	52307987	52316356	FL_CUFF.13594	-0.764224	0.0184236	Transcript_14672	Eucgr.C02726	AT5G11040.1	TRS120
Eucgr.C02727	CUFF.13589	scaffold_3	52329559	52334255	FL_CUFF.13589	-0.87597	0.00586227	Transcript_14652	Eucgr.C02727	AT5G11060.1	KNOTTED1-like homeobox gene 4
Eucgr.C02732	CUFF.13623	scaffold_3	52375132	52379313	FL_CUFF.13623	-1.27702	0.00094238	Transcript_14653	Eucgr.C02732	AT2G12400.1	unknown protein; FUNCTIONS IN: molecular_function unknown; INVOLVED IN: biological_process unknown; LOCATED IN: endomembrane system; EXPRESSED IN: 25 plant structures; EXPRESSED DURING: 13 growth stages; BEST Arabidopsis thaliana protein match is: unknown protein (TAIR:AT2G25270.1); Has 177 Blast hits to 172 proteins in 23 species: Archae - 0; Bacteria - 2; Metazoa - 3; Fungi - 0; Plants - 164; V…
Eucgr.C02733	CUFF.13590	scaffold_3	52385177	52386356	FL_CUFF.13590	-0.730398	0.0302613	Transcript_14651	Eucgr.C02733	AT5G25280.2	serine-rich protein-related
Eucgr.C02755	CUFF.13608	scaffold_3	52761190	52768285	FL_CUFF.13608	-1.38632	0.000307119	Transcript_14667	Eucgr.C02755	AT4G32140.1	EamA-like transporter family
Eucgr.C02755	CUFF.13609	scaffold_3	52768140	52768671	FL_CUFF.13609	-1.36885	5.29212e-05	Transcript_14669	Eucgr.C02755	AT4G32140.1	EamA-like transporter family
Eucgr.C02766	CUFF.13606	scaffold_3	52889128	52892340	FL_CUFF.13606	-0.670131	0.0483624	Transcript_14676	Eucgr.C02766	AT4G32270.1	Ubiquitin-like superfamily protein
Eucgr.C02767	CUFF.13605	scaffold_3	52898501	52900729	FL_CUFF.13605	1.79059	3.87494e-05	Transcript_14675	Eucgr.C02767	AT1G56145.2	Leucine-rich repeat transmembrane protein kinase
Eucgr.C02768	CUFF.13653	scaffold_3	52906290	52909122	FL_CUFF.13653	-1.0431	0.00204887	Transcript_14681	Eucgr.C02768	AT2G25430.1	epsin N-terminal homology (ENTH) domain-containing protein / clathrin assembly protein-related
Eucgr.C02790	CUFF.13627	scaffold_3	53117233	53119032	FL_CUFF.13627	-0.72541	0.0225177	Transcript_14686	Eucgr.C02790	AT5G25400.1	Nucleotide-sugar transporter family protein
Eucgr.C02801	CUFF.13790	scaffold_3	53193548	53201641	FL_CUFF.13790	-0.734409	0.0293386	Transcript_14816	Eucgr.C02801	AT4G32410.1	cellulose synthase 1
Eucgr.C02804	CUFF.13629	scaffold_3	53212975	53216104	FL_CUFF.13629	0.944029	0.0123093	Transcript_14691	Eucgr.C02804	AT5G11270.1	overexpressor of cationic peroxidase 3
Eucgr.C02809	CUFF.13631	scaffold_3	53236940	53237806	FL_CUFF.13631	-0.816061	0.0439414	Transcript_14692	Eucgr.C02809	AT4G03230.1	S-locus lectin protein kinase family protein
Eucgr.C02809	CUFF.13632	scaffold_3	53237240	53238602	FL_CUFF.13632	-0.780943	0.0457783	Transcript_14693	Eucgr.C02809	AT4G03230.1	S-locus lectin protein kinase family protein
Eucgr.C02811	CUFF.13634	scaffold_3	53259232	53265844	FL_CUFF.13634	-1.28849	0.000471565	Transcript_14705	Eucgr.C02811	AT3G22780.1	Tesmin/TSO1-like CXC domain-containing protein
Eucgr.C02815	CUFF.13636	scaffold_3	53306778	53309912	FL_CUFF.13636	-1.52774	0.00235549	#N/A	Eucgr.C02815	AT2G26650.1	K+ transporter 1
Eucgr.C02815	CUFF.13637	scaffold_3	53310519	53313315	FL_CUFF.13637	-1.26258	0.0417013	Transcript_14697	Eucgr.C02815	AT2G26650.1	K+ transporter 1
Eucgr.C02816	CUFF.13642	scaffold_3	53313481	53317757	FL_CUFF.13642	-1.06165	0.00324798	Transcript_14706	Eucgr.C02816	AT4G32510.1	HCO3- transporter family
Eucgr.C02831	CUFF.13667	scaffold_3	53683348	53685692	FL_CUFF.13667	-0.752081	0.0295996	Transcript_14711	Eucgr.C02831	AT4G32530.2	ATPase, F0/V0 complex, subunit C protein
Eucgr.C02831	CUFF.13666	scaffold_3	53682877	53685118	FL_CUFF.13666	-0.730386	0.0312319	Transcript_14709	Eucgr.C02831	AT4G32530.2	ATPase, F0/V0 complex, subunit C protein
Eucgr.C02856	CUFF.13658	scaffold_3	54077008	54078802	FL_CUFF.13658	1.78031	8.27719e-06	Transcript_14720	Eucgr.C02856	AT4G32590.4	2Fe-2S ferredoxin-like superfamily protein
Eucgr.C02862	CUFF.13678	scaffold_3	54161041	54162781	FL_CUFF.13678	-0.849477	0.0104363	Transcript_14738	Eucgr.C02862	AT3G24350.2	syntaxin of plants 32
Eucgr.C02867	CUFF.13676	scaffold_3	54265515	54268983	FL_CUFF.13676	-0.757066	0.0208681	Transcript_14740	Eucgr.C02867	AT3G24350.2	syntaxin of plants 32
Eucgr.C02885	CUFF.13691	scaffold_3	54458716	54462591	FL_CUFF.13691	-0.866778	0.0223005	Transcript_14751	Eucgr.C02885	AT5G25590.1	Protein of unknown function (DUF630 and DUF632)
Eucgr.C02886	CUFF.13692	scaffold_3	54478422	54490561	FL_CUFF.13692	-0.880852	0.00677158	Transcript_14789	Eucgr.C02886	AT4G32700.2	helicases;ATP-dependent helicases;nucleic acid binding;ATP binding;DNA-directed DNA polymerases;DNA binding
Eucgr.C02925	CUFF.13714	scaffold_3	54946507	54950887	FL_CUFF.13714	1.1741	0.000544227	Transcript_14781	Eucgr.C02925	AT4G32790.1	Exostosin family protein
Eucgr.C02936	CUFF.13756	scaffold_3	55105960	55111991	FL_CUFF.13756	-1.18829	0.00136964	Transcript_14806	Eucgr.C02936	AT2G25800.1	Protein of unknown function (DUF810)
Eucgr.C02938	CUFF.13723	scaffold_3	55126682	55128647	FL_CUFF.13723	2.19754	5.78279e-05	Transcript_14793	Eucgr.C02938	AT2G25790.1	Leucine-rich receptor-like protein kinase family protein
Eucgr.C02985	CUFF.13731	scaffold_3	56404117	56405124	FL_CUFF.13731	4.33594	2.58377e-10	#N/A	Eucgr.C02985	AT5G25930.1	Protein kinase family protein with leucine-rich repeat domain
Eucgr.C02985	CUFF.13732	scaffold_3	56405814	56406723	FL_CUFF.13732	5.19274	9.83095e-15	Transcript_14798	Eucgr.C02985	AT5G25930.1	Protein kinase family protein with leucine-rich repeat domain
Eucgr.C02987	CUFF.13741	scaffold_3	56417067	56419472	FL_CUFF.13741	-1.30565	0.00301398	Transcript_14807	Eucgr.C02987	AT2G25880.1	ataurora2
Eucgr.C02997	CUFF.13747	scaffold_3	56618461	56623745	FL_CUFF.13747	0.931602	0.00619847	Transcript_14820	Eucgr.C02997	AT2G25930.1	hydroxyproline-rich glycoprotein family protein
Eucgr.C03003	CUFF.13805	scaffold_3	56657364	56664136	FL_CUFF.13805	-0.770822	0.0140595	Transcript_14825	Eucgr.C03003	AT1G55340.2	Protein of unknown function (DUF1639)
Eucgr.C03009	CUFF.13761	scaffold_3	56713570	56716842	FL_CUFF.13761	-2.12553	0.00159137	#N/A	Eucgr.C03009	AT4G32940.1	gamma vacuolar processing enzyme
Eucgr.C03023	CUFF.13923	scaffold_3	57060207	57064357	FL_CUFF.13923	-0.907781	0.0169744	Transcript_14871	Eucgr.C03023	AT5G56750.1	N-MYC downregulated-like 1
Eucgr.C03035	CUFF.13783	scaffold_3	57265920	57266596	FL_CUFF.13783	-0.903196	0.0252967	Transcript_14843	Eucgr.C03035	AT4G33000.3	calcineurin B-like protein 10
Eucgr.C03045	CUFF.13784	scaffold_3	57425899	57428639	FL_CUFF.13784	1.40026	6.30482e-05	Transcript_14847	Eucgr.C03045	AT2G26070.1	Protein of unknown function (DUF778)
Eucgr.C03048	CUFF.13785	scaffold_3	57451299	57453377	FL_CUFF.13785	-1.41797	0.00234616	Transcript_14850	Eucgr.C03048	AT4G26150.1	cytokinin-responsive gata factor 1
Eucgr.C03050	CUFF.13800	scaffold_3	57465494	57468983	FL_CUFF.13800	-1.19005	0.0014233	Transcript_14872	Eucgr.C03050	AT2G26100.1	Galactosyltransferase family protein
Eucgr.C03053	CUFF.13791	scaffold_3	57496812	57498570	FL_CUFF.13791	2.39275	8.29132e-05	Transcript_14857	Eucgr.C03053	AT1G55120.1	beta-fructofuranosidase 5
Eucgr.C03055	CUFF.13795	scaffold_3	57507514	57508443	FL_CUFF.13795	-1.27292	0.000151107	Transcript_14858	Eucgr.C03055	AT4G33040.1	Thioredoxin superfamily protein
Eucgr.C03056	CUFF.13799	scaffold_3	57518722	57522790	FL_CUFF.13799	0.721968	0.0287048	Transcript_14861	Eucgr.C03056	AT2G26150.2	heat shock transcription factor A2
Eucgr.C03058	CUFF.13802	scaffold_3	57531485	57536186	FL_CUFF.13802	-0.739425	0.0371022	Transcript_14862	Eucgr.C03058	AT5G11960.1	Protein of unknown function (DUF803)
Eucgr.C03063	CUFF.13809	scaffold_3	57621471	57625767	FL_CUFF.13809	-0.94483	0.00539344	Transcript_14873	Eucgr.C03063	AT5G11980.1	conserved oligomeric Golgi complex component-related / COG complex component-related
Eucgr.C03065	CUFF.13954	scaffold_3	57639555	57643766	FL_CUFF.13954	-1.31716	0.000212448	Transcript_15012	Eucgr.C03065	AT4G33080.2	AGC (cAMP-dependent, cGMP-dependent and protein kinase C) kinase family protein
Eucgr.C03065	CUFF.13953	scaffold_3	57635164	57643998	FL_CUFF.13953	-1.29802	0.000544322	Transcript_15010	Eucgr.C03065	AT4G33080.2	AGC (cAMP-dependent, cGMP-dependent and protein kinase C) kinase family protein
Eucgr.C03086	CUFF.13823	scaffold_3	58202176	58204916	FL_CUFF.13823	1.71026	0.000725066	Transcript_14885	Eucgr.C03086	AT2G16485.1	nucleic acid binding;zinc ion binding;DNA binding
Eucgr.C03129	CUFF.13889	scaffold_3	59397258	59398644	FL_CUFF.13889	1.27683	0.0476936	#N/A	Eucgr.C03129	AT1G19390.1	Wall-associated kinase family protein
Eucgr.C03145	CUFF.13914	scaffold_3	59819918	59821144	FL_CUFF.13914	1.07795	0.0246999	Transcript_14971	Eucgr.C03145	AT5G26200.1	Mitochondrial substrate carrier family protein
Eucgr.C03170	CUFF.13928	scaffold_3	60199509	60201042	FL_CUFF.13928	0.981659	0.0223632	#N/A	Eucgr.C03170	AT4G33180.1	alpha/beta-Hydrolases superfamily protein
Eucgr.C03173	CUFF.13931	scaffold_3	60217743	60229779	FL_CUFF.13931	0.707079	0.0281804	Transcript_14992	Eucgr.C03173	AT3G43920.3	dicer-like 3
Eucgr.C03193	CUFF.13939	scaffold_3	60427973	60429018	FL_CUFF.13939	1.52185	0.00619576	Transcript_15001	Eucgr.C03193	AT3G53690.1	RING/U-box superfamily protein
Eucgr.C03193	CUFF.13940	scaffold_3	60426438	60429018	FL_CUFF.13940	1.53798	0.00315778	Transcript_15003	Eucgr.C03193	AT3G53690.1	RING/U-box superfamily protein
Eucgr.C03199	CUFF.15984	scaffold_3	60483491	60490326	FL_CUFF.15984	-1.67577	0.000453489	Transcript_17871	Eucgr.C03199	AT5G20830.2	sucrose synthase 1
Eucgr.C03200	CUFF.15985	scaffold_3	60495875	60496472	FL_CUFF.15985	-1.31072	0.00146457	Transcript_15014	Eucgr.C03200	AT5G20820.1	SAUR-like auxin-responsive protein family
Eucgr.C03201	CUFF.15988	scaffold_3	60528496	60529917	FL_CUFF.15988	-1.47168	0.000911769	Transcript_15026	Eucgr.C03201	AT5G20830.2	sucrose synthase 1
Eucgr.C03209	CUFF.13955	scaffold_3	60660745	60662222	FL_CUFF.13955	-0.846586	0.012324	Transcript_15028	Eucgr.C03209	AT5G20810.2	SAUR-like auxin-responsive protein family
Eucgr.C03215	CUFF.13960	scaffold_3	60833587	60835428	FL_CUFF.13960	0.883266	0.0467678	Transcript_15033	Eucgr.C03215	AT4G29190.1	Zinc finger C-x8-C-x5-C-x3-H type family protein
Eucgr.C03243	CUFF.13991	scaffold_3	61577098	61577670	FL_CUFF.13991	1.01589	0.0296542	Transcript_15051	Eucgr.C03243	AT5G52800.3	DNA primases
Eucgr.C03251	CUFF.13998	scaffold_3	61738109	61739451	FL_CUFF.13998	1.2139	0.00202109	Transcript_15055	Eucgr.C03251	AT5G26200.1	Mitochondrial substrate carrier family protein
Eucgr.C03260	CUFF.14019	scaffold_3	61928959	61932719	FL_CUFF.14019	-1.50438	0.000246519	Transcript_15086	Eucgr.C03260	AT2G05920.1	Subtilase family protein
Eucgr.C03286	CUFF.14017	scaffold_3	62384296	62385864	FL_CUFF.14017	-0.786596	0.034841	Transcript_15082	Eucgr.C03286	AT1G20720.1	RAD3-like DNA-binding helicase protein
Eucgr.C03299	CUFF.14059	scaffold_3	62513378	62519637	FL_CUFF.14059	0.723637	0.0292533	Transcript_15122	Eucgr.C03299	AT1G17370.2	oligouridylate binding protein 1B
Eucgr.C03303	CUFF.14038	scaffold_3	62585024	62587983	FL_CUFF.14038	-0.855194	0.0305347	Transcript_15096	Eucgr.C03303	AT5G20680.3	TRICHOME BIREFRINGENCE-LIKE 16
Eucgr.C03303	CUFF.14039	scaffold_3	62587859	62589240	FL_CUFF.14039	-0.821122	0.0232953	Transcript_15097	Eucgr.C03303	AT5G20680.3	TRICHOME BIREFRINGENCE-LIKE 16
Eucgr.C03322	CUFF.14034	scaffold_3	62904560	62905801	FL_CUFF.14034	-0.965996	0.00418206	Transcript_15102	Eucgr.C03322	AT5G20650.1	copper transporter 5
Eucgr.C03325	CUFF.14055	scaffold_3	62940146	62943184	FL_CUFF.14055	-1.47449	0.000252625	Transcript_15123	Eucgr.C03325	AT2G05920.1	Subtilase family protein
Eucgr.C03406	CUFF.14196	scaffold_3	64548429	64551613	FL_CUFF.14196	-1.07189	0.0031524	Transcript_15152	Eucgr.C03406	AT4G29820.1	homolog of CFIM-25
Eucgr.C03406	CUFF.14195	scaffold_3	64548429	64551974	FL_CUFF.14195	-1.06793	0.00310579	Transcript_15154	Eucgr.C03406	AT4G29820.1	homolog of CFIM-25
Eucgr.C03409	CUFF.14074	scaffold_3	64593423	64595589	FL_CUFF.14074	0.905996	0.0167052	Transcript_15143	Eucgr.C03409	AT5G57040.1	Lactoylglutathione lyase / glyoxalase I family protein
Eucgr.C03417	CUFF.14077	scaffold_3	64644672	64647495	FL_CUFF.14077	0.809147	0.0254519	Transcript_15144	Eucgr.C03417	AT2G19430.1	DWD (DDB1-binding WD40 protein) hypersensitive to ABA 1
Eucgr.C03417	CUFF.14078	scaffold_3	64647762	64650008	FL_CUFF.14078	0.809679	0.024983	Transcript_15145	Eucgr.C03417	AT2G19430.1	DWD (DDB1-binding WD40 protein) hypersensitive to ABA 1
Eucgr.C03424	CUFF.14082	scaffold_3	64689881	64693197	FL_CUFF.14082	1.4427	0.00234616	Transcript_15164	Eucgr.C03424	AT5G54070.1	heat shock transcription factor A9
Eucgr.C03454	CUFF.14111	scaffold_3	65003682	65005644	FL_CUFF.14111	-0.737096	0.0434721	Transcript_15188	Eucgr.C03454	AT5G54070.1	heat shock transcription factor A9
Eucgr.C03454	CUFF.14112	scaffold_3	65003855	65005644	FL_CUFF.14112	-0.731234	0.0446557	Transcript_15190	Eucgr.C03454	AT5G54070.1	heat shock transcription factor A9
Eucgr.C03463	CUFF.14101	scaffold_3	65188180	65189426	FL_CUFF.14101	0.859542	0.030982	Transcript_15177	Eucgr.C03463	AT5G17680.1	disease resistance protein (TIR-NBS-LRR class), putative
Eucgr.C03471	CUFF.14242	scaffold_3	65313812	65316252	FL_CUFF.14242	0.714258	0.0368791	Transcript_15192	Eucgr.C03471	AT5G56940.1	Ribosomal protein S16 family protein
Eucgr.C03473	CUFF.14252	scaffold_3	65331525	65333860	FL_CUFF.14252	0.809922	0.0231478	Transcript_15200	Eucgr.C03473	AT5G56940.1	Ribosomal protein S16 family protein
Eucgr.C03475	CUFF.14121	scaffold_3	65342528	65344295	FL_CUFF.14121	0.814776	0.02908	Transcript_15203	Eucgr.C03475	AT2G19490.1	recA DNA recombination family protein
Eucgr.C03510	CUFF.14134	scaffold_3	66590268	66591142	FL_CUFF.14134	-1.02963	0.00634938	Transcript_15214	Eucgr.C03510	AT2G40850.1	phosphoinositide 4-kinase gamma 1
Eucgr.C03511	CUFF.14136	scaffold_3	66600940	66604007	FL_CUFF.14136	0.977546	0.00991953	Transcript_15215	Eucgr.C03511	AT2G06010.1	OBP3-responsive gene 4
Eucgr.C03554	CUFF.14147	scaffold_3	67650400	67651673	FL_CUFF.14147	1.90344	0.000167565	Transcript_15219	Eucgr.C03554	AT1G22640.1	myb domain protein 3
Eucgr.C03559	CUFF.14152	scaffold_3	67696432	67698531	FL_CUFF.14152	1.44494	0.000373218	Transcript_15225	Eucgr.C03559	AT2G06255.1	ELF4-like 3
Eucgr.C03571	CUFF.14190	scaffold_3	67784095	67786877	FL_CUFF.14190	-1.2089	0.000911563	Transcript_15262	Eucgr.C03571	AT5G51160.1	Ankyrin repeat family protein
Eucgr.C03647	CUFF.14175	scaffold_3	69478219	69479377	FL_CUFF.14175	0.884067	0.015881	Transcript_15250	Eucgr.C03647	AT3G46500.1	2-oxoglutarate (2OG) and Fe(II)-dependent oxygenase superfamily protein
Eucgr.C03697	CUFF.14208	scaffold_3	70404764	70405424	FL_CUFF.14208	-1.18761	0.00589954	Transcript_15273	Eucgr.C03697	AT3G61640.1	arabinogalactan protein 20
Eucgr.C03697	CUFF.14209	scaffold_3	70405058	70405424	FL_CUFF.14209	-1.1692	0.00607303	Transcript_15274	Eucgr.C03697	AT3G61640.1	arabinogalactan protein 20
Eucgr.C03701	CUFF.14203	scaffold_3	70450288	70452336	FL_CUFF.14203	1.40222	0.000425215	Transcript_15281	Eucgr.C03701	AT2G19810.1	CCCH-type zinc finger family protein
Eucgr.C03706	CUFF.14218	scaffold_3	70560453	70563459	FL_CUFF.14218	-0.829247	0.0168847	Transcript_15569	Eucgr.C03706	AT2G19780.1	Leucine-rich repeat (LRR) family protein
Eucgr.C03706	CUFF.14219	scaffold_3	70560453	70563459	FL_CUFF.14219	-0.829247	0.0168847	Transcript_15567	Eucgr.C03706	AT2G19780.1	Leucine-rich repeat (LRR) family protein
Eucgr.C03707	CUFF.14216	scaffold_3	70573561	70576734	FL_CUFF.14216	-1.6006	1.08705e-05	Transcript_15286	Eucgr.C03707	AT4G29310.1	Protein of unknown function (DUF1005)
Eucgr.C03714	CUFF.14222	scaffold_3	70646656	70651635	FL_CUFF.14222	-1.12675	0.00225853	Transcript_15290	Eucgr.C03714	AT5G56580.1	MAP kinase kinase 6
Eucgr.C03720	CUFF.14229	scaffold_3	70690704	70691176	FL_CUFF.14229	1.46131	7.21272e-05	Transcript_15297	Eucgr.C03720	AT5G19740.1	Peptidase M28 family protein
Eucgr.C03720	CUFF.14228	scaffold_3	70689370	70694218	FL_CUFF.14228	1.46805	1.99397e-05	Transcript_15296	Eucgr.C03720	AT5G19740.1	Peptidase M28 family protein
Eucgr.C03721	CUFF.14226	scaffold_3	70697226	70701010	FL_CUFF.14226	-1.66512	0.000547942	Transcript_15298	Eucgr.C03721	AT5G19730.1	Pectin lyase-like superfamily protein
Eucgr.C03730	CUFF.14232	scaffold_3	70761926	70765446	FL_CUFF.14232	-0.807683	0.0362736	Transcript_15301	Eucgr.C03730	AT1G60660.1	cytochrome B5-like protein
Eucgr.C03732	CUFF.14241	scaffold_3	70769298	70774829	FL_CUFF.14241	-0.818363	0.0151926	Transcript_15331	Eucgr.C03732	AT3G16320.1	Tetratricopeptide repeat (TPR)-like superfamily protein
Eucgr.C03732	CUFF.14235	scaffold_3	70774905	70775235	FL_CUFF.14235	-0.773834	0.0388304	Transcript_15302	Eucgr.C03732	AT3G16320.1	Tetratricopeptide repeat (TPR)-like superfamily protein
Eucgr.C03738	CUFF.14280	scaffold_3	70809715	70811067	FL_CUFF.14280	0.868973	0.0275286	Transcript_15304	Eucgr.C03738	AT3G46490.1	2-oxoglutarate (2OG) and Fe(II)-dependent oxygenase superfamily protein
Eucgr.C03757	CUFF.14272	scaffold_3	71031439	71036013	FL_CUFF.14272	0.878652	0.00897708	Transcript_15335	Eucgr.C03757	AT1G35190.2	2-oxoglutarate (2OG) and Fe(II)-dependent oxygenase superfamily protein
Eucgr.C03791	CUFF.14261	scaffold_3	71326536	71330960	FL_CUFF.14261	1.08223	0.00250587	Transcript_15351	Eucgr.C03791	AT1G67280.2	Glyoxalase/Bleomycin resistance protein/Dioxygenase superfamily protein
Eucgr.C03807	CUFF.14290	scaffold_3	71484592	71489001	FL_CUFF.14290	1.28608	0.000449007	Transcript_15355	Eucgr.C03807	AT4G21340.1	basic helix-loop-helix (bHLH) DNA-binding superfamily protein
Eucgr.C03813	CUFF.14293	scaffold_3	71535471	71538437	FL_CUFF.14293	-1.08248	0.00567867	Transcript_15361	Eucgr.C03813	AT4G28950.1	RHO-related protein from plants 9
Eucgr.C03815	CUFF.14291	scaffold_3	71543322	71546418	FL_CUFF.14291	-0.92948	0.0324636	Transcript_15363	Eucgr.C03815	AT1G52240.1	RHO guanyl-nucleotide exchange factor 11
Eucgr.C03822	CUFF.14356	scaffold_3	71583357	71585908	FL_CUFF.14356	-1.41557	0.000248197	Transcript_15425	Eucgr.C03822	AT3G24550.1	proline extensin-like receptor kinase 1
Eucgr.C03840	CUFF.14306	scaffold_3	71897628	71899324	FL_CUFF.14306	2.38737	2.348e-05	Transcript_15386	Eucgr.C03840	AT4G36670.1	Major facilitator superfamily protein
Eucgr.C03840	CUFF.14305	scaffold_3	71897322	71899324	FL_CUFF.14305	2.40349	2.47821e-05	Transcript_15385	Eucgr.C03840	AT4G36670.1	Major facilitator superfamily protein
Eucgr.C03846	CUFF.14311	scaffold_3	71954572	71956078	FL_CUFF.14311	-1.28516	0.0134407	Transcript_15393	Eucgr.C03846	AT5G16680.1	RING/FYVE/PHD zinc finger superfamily protein
Eucgr.C03848	CUFF.14312	scaffold_3	71960198	71962188	FL_CUFF.14312	1.15638	0.0200579	#N/A	Eucgr.C03848	AT5G18470.1	Curculin-like (mannose-binding) lectin family protein
Eucgr.C03848	CUFF.14313	scaffold_3	71958412	71960099	FL_CUFF.14313	1.25145	0.00882465	Transcript_15396	Eucgr.C03848	AT5G18470.1	Curculin-like (mannose-binding) lectin family protein
Eucgr.C03860	CUFF.14358	scaffold_3	72069358	72074116	FL_CUFF.14358	-0.959872	0.00919451	Transcript_15408	Eucgr.C03860	AT3G24503.1	aldehyde dehydrogenase 2C4
Eucgr.C03867	CUFF.14362	scaffold_3	72222775	72225688	FL_CUFF.14362	-1.07281	0.00123518	Transcript_15430	Eucgr.C03867	AT4G13345.2	Serinc-domain containing serine and sphingolipid biosynthesis protein
Eucgr.C03867	CUFF.14363	scaffold_3	72224600	72225836	FL_CUFF.14363	-0.961563	0.00364987	Transcript_15431	Eucgr.C03867	AT4G13345.2	Serinc-domain containing serine and sphingolipid biosynthesis protein
Eucgr.C03886	CUFF.14345	scaffold_3	72665662	72667307	FL_CUFF.14345	-1.66248	6.53839e-05	Transcript_15421	Eucgr.C03886	AT2G19590.1	ACC oxidase 1
Eucgr.C03891	CUFF.14373	scaffold_3	72679863	72683339	FL_CUFF.14373	-1.04311	0.00260451	Transcript_15435	Eucgr.C03891	AT4G29680.1	Alkaline-phosphatase-like family protein
Eucgr.C03917	CUFF.14385	scaffold_3	73135444	73136062	FL_CUFF.14385	-7.75071	1.36521e-28	Transcript_15453	Eucgr.C03917	AT4G11000.1	Ankyrin repeat family protein
Eucgr.C03917	CUFF.14383	scaffold_3	73131582	73132680	FL_CUFF.14383	-5.44515	1.58654e-21	Transcript_15450	Eucgr.C03917	AT4G11000.1	Ankyrin repeat family protein
Eucgr.C03917	CUFF.14384	scaffold_3	73133201	73135319	FL_CUFF.14384	-5.4381	2.22838e-15	Transcript_15457	Eucgr.C03917	AT4G11000.1	Ankyrin repeat family protein
Eucgr.C03943	CUFF.14408	scaffold_3	73587115	73591363	FL_CUFF.14408	-2.22382	0.00161263	#N/A	Eucgr.C03943	AT4G32940.1	gamma vacuolar processing enzyme
Eucgr.C03974	CUFF.14414	scaffold_3	74236086	74246303	FL_CUFF.14414	0.826764	0.0263937	Transcript_15485	Eucgr.C03974	AT1G27170.2	transmembrane receptors;ATP binding
Eucgr.C03982	CUFF.14416	scaffold_3	74510942	74512145	FL_CUFF.14416	2.3957	0.000151107	Transcript_15482	Eucgr.C03982	AT4G31240.2	protein kinase C-like zinc finger protein
Eucgr.C03983	CUFF.14418	scaffold_3	74512487	74514113	FL_CUFF.14418	0.898851	0.0092533	Transcript_15483	Eucgr.C03983	AT4G31310.1	AIG2-like (avirulence induced gene) family protein
Eucgr.C03986	CUFF.14417	scaffold_3	74532949	74534374	FL_CUFF.14417	3.92221	5.35875e-12	Transcript_15484	Eucgr.C03986	AT5G24800.1	basic leucine zipper 9
Eucgr.C04011	CUFF.14429	scaffold_3	74743629	74745809	FL_CUFF.14429	1.83081	3.67393e-05	Transcript_15496	Eucgr.C04011	AT4G31550.2	WRKY DNA-binding protein 11
Eucgr.C04014	CUFF.14428	scaffold_3	74767832	74769259	FL_CUFF.14428	2.05353	1.9561e-05	Transcript_15494	Eucgr.C04014	AT2G24580.1	FAD-dependent oxidoreductase family protein
Eucgr.C04017	CUFF.14438	scaffold_3	74782170	74782418	FL_CUFF.14438	-1.11377	0.00713145	Transcript_15500	Eucgr.C04017	AT4G31600.1	UDP-N-acetylglucosamine (UAA) transporter family
Eucgr.C04017	CUFF.14437	scaffold_3	74779997	74782984	FL_CUFF.14437	-1.0507	0.00596685	Transcript_15499	Eucgr.C04017	AT4G31600.1	UDP-N-acetylglucosamine (UAA) transporter family
Eucgr.C04028	CUFF.14441	scaffold_3	74938833	74943044	FL_CUFF.14441	1.24109	0.000421184	Transcript_15509	Eucgr.C04028	AT5G10770.1	Eukaryotic aspartyl protease family protein
Eucgr.C04082	CUFF.14468	scaffold_3	75470705	75472324	FL_CUFF.14468	0.817376	0.0376059	Transcript_15542	Eucgr.C04082	AT5G35100.2	Cyclophilin-like peptidyl-prolyl cis-trans isomerase family protein
Eucgr.C04088	CUFF.14488	scaffold_3	75501630	75502686	FL_CUFF.14488	0.734778	0.0347673	Transcript_15559	Eucgr.C04088	AT2G15580.1	RING/U-box superfamily protein
Eucgr.C04088	CUFF.14487	scaffold_3	75501016	75503338	FL_CUFF.14487	0.83759	0.0134187	Transcript_15557	Eucgr.C04088	AT2G15580.1	RING/U-box superfamily protein
Eucgr.C04092	CUFF.14479	scaffold_3	75534767	75536602	FL_CUFF.14479	-0.71124	0.037516	Transcript_15563	Eucgr.C04092	AT2G13100.1	Major facilitator superfamily protein
Eucgr.C04098	CUFF.14476	scaffold_3	75630454	75631451	FL_CUFF.14476	2.19124	0.00246363	Transcript_15562	Eucgr.C04098	AT2G26710.1	Cytochrome P450 superfamily protein
Eucgr.C04102	CUFF.14477	scaffold_3	75665521	75667850	FL_CUFF.14477	2.31005	0.000422087	Transcript_15571	Eucgr.C04102	AT2G26710.1	Cytochrome P450 superfamily protein
Eucgr.C04108	CUFF.14494	scaffold_3	75778935	75782993	FL_CUFF.14494	-0.779453	0.0292385	Transcript_15589	Eucgr.C04108	AT1G80530.1	Major facilitator superfamily protein
Eucgr.C04109	CUFF.14541	scaffold_3	75790630	75793685	FL_CUFF.14541	-0.762387	0.023673	Transcript_15644	Eucgr.C04109	AT2G25430.1	epsin N-terminal homology (ENTH) domain-containing protein / clathrin assembly protein-related
Eucgr.C04118	CUFF.14547	scaffold_3	75876024	75876711	FL_CUFF.14547	-1.39015	0.000174466	Transcript_15586	Eucgr.C04118	AT2G25430.1	epsin N-terminal homology (ENTH) domain-containing protein / clathrin assembly protein-related
Eucgr.C04140	CUFF.14552	scaffold_3	76209283	76212517	FL_CUFF.14552	-0.980219	0.00704304	Transcript_15675	Eucgr.C04140	AT5G25510.1	Protein phosphatase 2A regulatory B subunit family protein
Eucgr.C04142	CUFF.14531	scaffold_3	76220768	76222968	FL_CUFF.14531	0.945308	0.0100194	Transcript_15626	Eucgr.C04142	AT5G19930.2	Protein of unknown function DUF92, transmembrane
Eucgr.C04151	CUFF.14536	scaffold_3	76303536	76306372	FL_CUFF.14536	-1.93411	1.20764e-06	Transcript_15630	Eucgr.C04151	AT2G26730.1	Leucine-rich repeat protein kinase family protein
Eucgr.C04151	CUFF.14535	scaffold_3	76301953	76303419	FL_CUFF.14535	-1.8677	0.00011553	Transcript_15631	Eucgr.C04151	AT2G26730.1	Leucine-rich repeat protein kinase family protein
Eucgr.C04157	CUFF.14548	scaffold_3	76374760	76376532	FL_CUFF.14548	-0.693682	0.0447275	Transcript_15635	Eucgr.C04157	AT5G19980.1	golgi nucleotide sugar transporter 4
Eucgr.C04158	CUFF.14539	scaffold_3	76390350	76393162	FL_CUFF.14539	0.942952	0.0113203	Transcript_15638	Eucgr.C04158	AT1G31430.1	Pentatricopeptide repeat (PPR-like) superfamily protein
Eucgr.C04159	CUFF.14549	scaffold_3	76393527	76396367	FL_CUFF.14549	-0.858159	0.0151818	Transcript_15637	Eucgr.C04159	AT2G26640.1	3-ketoacyl-CoA synthase 11
Eucgr.C04164	CUFF.14553	scaffold_3	76435805	76436956	FL_CUFF.14553	-1.25694	3.51293e-05	Transcript_15643	Eucgr.C04164	AT1G52720.1	unknown protein; BEST Arabidopsis thaliana protein match is: unknown protein (TAIR:AT3G15630.1); Has 61 Blast hits to 61 proteins in 13 species: Archae - 0; Bacteria - 0; Metazoa - 0; Fungi - 0; Plants - 61; Viruses - 0; Other Eukaryotes - 0 (source: NCBI BLink).
Eucgr.C04173	CUFF.14557	scaffold_3	76499935	76502769	FL_CUFF.14557	-0.694483	0.0439786	Transcript_15648	Eucgr.C04173	AT5G47310.1	PPPDE putative thiol peptidase family protein
Eucgr.C04179	CUFF.14563	scaffold_3	76586583	76587647	FL_CUFF.14563	-3.11078	0.00577533	#N/A	Eucgr.C04179	AT5G25940.1	early nodulin-related
Eucgr.C04187	CUFF.14568	scaffold_3	76629827	76632855	FL_CUFF.14568	-0.68888	0.0444748	Transcript_15657	Eucgr.C04187	AT5G20120.1	unknown protein; Has 54 Blast hits to 54 proteins in 26 species: Archae - 0; Bacteria - 0; Metazoa - 18; Fungi - 0; Plants - 18; Viruses - 0; Other Eukaryotes - 18 (source: NCBI BLink).
Eucgr.C04231	CUFF.14583	scaffold_3	77516646	77518655	FL_CUFF.14583	2.02518	1.21269e-05	Transcript_15676	Eucgr.C04231	AT5G20190.1	Tetratricopeptide repeat (TPR)-like superfamily protein
Eucgr.C04234	CUFF.14595	scaffold_3	77538526	77548457	FL_CUFF.14595	0.715678	0.0356726	Transcript_15758	Eucgr.C04234	AT1G15340.1	methyl-CPG-binding domain 10
Eucgr.C04235	CUFF.14584	scaffold_3	77548803	77551032	FL_CUFF.14584	-1.0861	0.00873871	Transcript_15677	Eucgr.C04235	AT4G02530.1	chloroplast thylakoid lumen protein
Eucgr.C04235	CUFF.14596	scaffold_3	77547317	77548457	FL_CUFF.14596	0.74361	0.0308659	Transcript_15760	Eucgr.C04235	AT4G02530.1	chloroplast thylakoid lumen protein
Eucgr.C04259	CUFF.14622	scaffold_3	77778931	77795753	FL_CUFF.14622	-0.695864	0.0424027	Transcript_15732	Eucgr.C04259	AT3G33530.3	Transducin family protein / WD-40 repeat family protein
Eucgr.C04264	CUFF.14632	scaffold_3	77825059	77839038	FL_CUFF.14632	-0.803033	0.0341539	Transcript_15743	Eucgr.C04264	AT1G71270.1	Vps52 / Sac2 family
Eucgr.C04322	CUFF.14627	scaffold_3	78946471	78951652	FL_CUFF.14627	0.785933	0.0117736	Transcript_15725	Eucgr.C04322	AT2G11520.1	calmodulin-binding receptor-like cytoplasmic kinase 3
Eucgr.C04373	CUFF.14657	scaffold_3	79629363	79639006	FL_CUFF.14657	-0.717977	0.0348742	Transcript_15755	Eucgr.C04373	AT5G34850.1	purple acid phosphatase 26
Eucgr.C04377	CUFF.14634	scaffold_3	79657823	79665030	FL_CUFF.14634	1.23866	0.00826525	#N/A	Eucgr.C04377	AT1G50030.1	target of rapamycin
Eucgr.C04378	CUFF.14636	scaffold_3	79667591	79682015	FL_CUFF.14636	1.67585	0.000113773	Transcript_15741	Eucgr.C04378	AT1G50030.1	target of rapamycin
Eucgr.C04379	CUFF.14635	scaffold_3	79687031	79689504	FL_CUFF.14635	2.13325	6.25733e-07	Transcript_15739	Eucgr.C04379	AT5G20410.1	monogalactosyldiacylglycerol synthase 2
Eucgr.C04383	CUFF.15299	scaffold_3	79713212	79719260	FL_CUFF.15299	-1.51052	0.000109318	Transcript_15862	Eucgr.C04383	AT1G15690.2	Inorganic H pyrophosphatase family protein
Eucgr.C04393	CUFF.14668	scaffold_3	79796546	79798929	FL_CUFF.14668	-1.34133	0.00146626	Transcript_15764	Eucgr.C04393	AT1G49390.1	2-oxoglutarate (2OG) and Fe(II)-dependent oxygenase superfamily protein
Eucgr.C04395	CUFF.14674	scaffold_3	79823918	79827714	FL_CUFF.14674	-1.02393	0.00313316	Transcript_15771	Eucgr.C04395	AT5G34940.3	glucuronidase 3
Eucgr.C04417	CUFF.14678	scaffold_3	80050154	80051730	FL_CUFF.14678	1.10465	0.0106236	Transcript_15782	Eucgr.C04417	AT2G25430.1	epsin N-terminal homology (ENTH) domain-containing protein / clathrin assembly protein-related
Eucgr.C04420	CUFF.14681	scaffold_3	80070621	80070949	FL_CUFF.14681	-1.16002	0.0191323	Transcript_15784	Eucgr.C04420	AT2G25430.1	epsin N-terminal homology (ENTH) domain-containing protein / clathrin assembly protein-related
Eucgr.D00001	CUFF.14931	scaffold_4	44706	46223	FL_CUFF.14931	1.53195	0.0128383	Transcript_16005	Eucgr.D00001	AT4G20260.4	plasma-membrane associated cation-binding protein 1
Eucgr.D00003	CUFF.14933	scaffold_4	57530	60370	FL_CUFF.14933	-1.2874	0.00823941	Transcript_16012	Eucgr.D00003	AT4G20140.1	Leucine-rich repeat transmembrane protein kinase
Eucgr.D00011	CUFF.14953	scaffold_4	102054	105908	FL_CUFF.14953	-1.09352	0.00271994	Transcript_16038	Eucgr.D00011	AT5G44730.1	Haloacid dehalogenase-like hydrolase (HAD) superfamily protein
Eucgr.D00017	CUFF.14950	scaffold_4	129968	134452	FL_CUFF.14950	1.09585	0.00143864	Transcript_16028	Eucgr.D00017	AT4G20070.1	allantoate amidohydrolase
Eucgr.D00025	CUFF.14949	scaffold_4	204961	206173	FL_CUFF.14949	2.25499	0.000574188	Transcript_16023	Eucgr.D00025	AT2G29490.1	glutathione S-transferase TAU 1
Eucgr.D00027	CUFF.14962	scaffold_4	220185	228593	FL_CUFF.14962	-0.959939	0.0069096	Transcript_16040	Eucgr.D00027	AT5G44790.1	copper-exporting ATPase / responsive-to-antagonist 1 / copper-transporting ATPase (RAN1)
Eucgr.D00038	CUFF.14961	scaffold_4	356100	359135	FL_CUFF.14961	-0.95761	0.00685856	Transcript_16042	Eucgr.D00038	AT2G43810.2	Small nuclear ribonucleoprotein family protein
Eucgr.D00128	CUFF.14996	scaffold_4	2061459	2067344	FL_CUFF.14996	-0.736171	0.0389657	Transcript_16123	Eucgr.D00128	AT4G20940.1	Leucine-rich receptor-like protein kinase family protein
Eucgr.D00129	CUFF.14994	scaffold_4	2075258	2076353	FL_CUFF.14994	0.982525	0.00822102	Transcript_16072	Eucgr.D00129	AT4G20930.1	6-phosphogluconate dehydrogenase family protein
Eucgr.D00129	CUFF.14993	scaffold_4	2068002	2077220	FL_CUFF.14993	1.12643	0.000401706	Transcript_16070	Eucgr.D00129	AT4G20930.1	6-phosphogluconate dehydrogenase family protein
Eucgr.D00160	CUFF.15004	scaffold_4	2419375	2420141	FL_CUFF.15004	-0.855614	0.01178	Transcript_16076	Eucgr.D00160	AT4G21740.1	unknown protein; BEST Arabidopsis thaliana protein match is: unknown protein (TAIR:AT1G30515.1); Has 20 Blast hits to 20 proteins in 4 species: Archae - 0; Bacteria - 0; Metazoa - 0; Fungi - 0; Plants - 20; Viruses - 0; Other Eukaryotes - 0 (source: NCBI BLink).
Eucgr.D00169	CUFF.15005	scaffold_4	2541336	2541977	FL_CUFF.15005	-1.43128	0.000440922	Transcript_16078	Eucgr.D00169	AT4G21740.1	unknown protein; BEST Arabidopsis thaliana protein match is: unknown protein (TAIR:AT1G30515.1); Has 20 Blast hits to 20 proteins in 4 species: Archae - 0; Bacteria - 0; Metazoa - 0; Fungi - 0; Plants - 20; Viruses - 0; Other Eukaryotes - 0 (source: NCBI BLink).
Eucgr.D00176	CUFF.15010	scaffold_4	2590362	2598303	FL_CUFF.15010	0.663176	0.0451292	Transcript_16082	Eucgr.D00176	AT4G21160.4	Calcium-dependent ARF-type GTPase activating protein family
Eucgr.D00184	CUFF.15045	scaffold_4	2735982	2743469	FL_CUFF.15045	-0.880646	0.0162852	Transcript_16111	Eucgr.D00184	AT2G34710.1	Homeobox-leucine zipper family protein / lipid-binding START domain-containing protein
Eucgr.D00197	CUFF.15054	scaffold_4	3057712	3063223	FL_CUFF.15054	-1.03305	0.00308512	Transcript_16116	Eucgr.D00197	AT1G30440.1	Phototropic-responsive NPH3 family protein
Eucgr.D00215	CUFF.15037	scaffold_4	3330936	3331818	FL_CUFF.15037	2.26851	6.54271e-09	Transcript_16108	Eucgr.D00215	AT2G34660.2	multidrug resistance-associated protein 2
Eucgr.D00215	CUFF.15038	scaffold_4	3332704	3334873	FL_CUFF.15038	2.6847	1.09026e-10	#N/A	Eucgr.D00215	AT2G34660.2	multidrug resistance-associated protein 2
Eucgr.D00215	CUFF.15039	scaffold_4	3336152	3338006	FL_CUFF.15039	3.04942	7.46781e-10	Transcript_16109	Eucgr.D00215	AT2G34660.2	multidrug resistance-associated protein 2
Eucgr.D00222	CUFF.15040	scaffold_4	3446806	3453512	FL_CUFF.15040	1.10186	0.00051918	Transcript_16125	Eucgr.D00222	AT5G62370.1	Tetratricopeptide repeat (TPR)-like superfamily protein
Eucgr.D00242	CUFF.15052	scaffold_4	3913088	3918139	FL_CUFF.15052	-1.41149	0.0258248	Transcript_16117	Eucgr.D00242	AT4G21070.1	breast cancer susceptibility1
Eucgr.D00242	CUFF.15051	scaffold_4	3911396	3912925	FL_CUFF.15051	-1.34153	0.00515445	Transcript_16115	Eucgr.D00242	AT4G21070.1	breast cancer susceptibility1
Eucgr.D00246	CUFF.15058	scaffold_4	3953325	3957094	FL_CUFF.15058	-1.23371	0.000806018	Transcript_16121	Eucgr.D00246	AT5G07220.1	BCL-2-associated athanogene 3
Eucgr.D00262	CUFF.15064	scaffold_4	4168908	4176906	FL_CUFF.15064	0.911071	0.0162096	Transcript_16130	Eucgr.D00262	AT2G34640.1	plastid transcriptionally active 12
Eucgr.D00265	CUFF.15065	scaffold_4	4241178	4244979	FL_CUFF.15065	1.26727	0.000184353	Transcript_16132	Eucgr.D00265	AT1G30320.1	Remorin family protein
Eucgr.D00281	CUFF.15200	scaffold_4	4500408	4503055	FL_CUFF.15200	-1.04136	0.00325085	Transcript_16169	Eucgr.D00281	AT4G13940.3	S-adenosyl-L-homocysteine hydrolase
Eucgr.D00283	CUFF.15083	scaffold_4	4554354	4558279	FL_CUFF.15083	0.791671	0.0207962	Transcript_16152	Eucgr.D00283	AT1G30210.2	TEOSINTE BRANCHED 1, cycloidea, and PCF family 24
Eucgr.D00287	CUFF.15087	scaffold_4	4603430	4612113	FL_CUFF.15087	1.2482	0.000436868	Transcript_16158	Eucgr.D00287	AT5G46180.1	ornithine-delta-aminotransferase
Eucgr.D00291	CUFF.15085	scaffold_4	4712729	4713585	FL_CUFF.15085	2.07466	5.01845e-07	#N/A	Eucgr.D00291	AT3G14440.1	nine-cis-epoxycarotenoid dioxygenase 3
Eucgr.D00291	CUFF.15086	scaffold_4	4713970	4714680	FL_CUFF.15086	2.66147	1.76008e-07	Transcript_16155	Eucgr.D00291	AT3G14440.1	nine-cis-epoxycarotenoid dioxygenase 3
Eucgr.D00295	CUFF.15090	scaffold_4	4890843	4893766	FL_CUFF.15090	0.936036	0.00490545	Transcript_16156	Eucgr.D00295	AT1G30070.2	SGS domain-containing protein
Eucgr.D00299	CUFF.15095	scaffold_4	5009772	5016164	FL_CUFF.15095	0.761371	0.0324982	Transcript_16163	Eucgr.D00299	AT5G46250.1	RNA-binding protein
Eucgr.D00300	CUFF.15097	scaffold_4	5026456	5027040	FL_CUFF.15097	-0.851221	0.0392277	Transcript_16167	Eucgr.D00300	AT4G18270.1	translocase 11
Eucgr.D00300	CUFF.15096	scaffold_4	5027097	5029529	FL_CUFF.15096	-0.827993	0.0207887	Transcript_16166	Eucgr.D00300	AT4G18270.1	translocase 11
Eucgr.D00305	CUFF.15107	scaffold_4	5094578	5100281	FL_CUFF.15107	-1.1198	0.00248636	Transcript_16172	Eucgr.D00305	AT5G46290.3	3-ketoacyl-acyl carrier protein synthase I
Eucgr.D00314	CUFF.15108	scaffold_4	5217105	5221350	FL_CUFF.15108	-1.11225	0.00914099	Transcript_16177	Eucgr.D00314	AT5G49010.2	DNA replication protein-related
Eucgr.D00322	CUFF.15117	scaffold_4	5289586	5290665	FL_CUFF.15117	-1.63449	0.000789724	Transcript_16183	Eucgr.D00322	AT2G34430.1	light-harvesting chlorophyll-protein complex II subunit B1
Eucgr.D00324	CUFF.15119	scaffold_4	5305921	5308009	FL_CUFF.15119	2.00225	0.00074904	Transcript_16187	Eucgr.D00324	AT4G18210.1	purine permease 10
Eucgr.D00335	CUFF.15926	scaffold_4	5554189	5561530	FL_CUFF.15926	-1.30503	0.00269198	Transcript_16551	Eucgr.D00335	AT5G46340.1	O-acetyltransferase family protein
Eucgr.D00344	CUFF.15131	scaffold_4	5739808	5741106	FL_CUFF.15131	1.43755	0.00165069	Transcript_16193	Eucgr.D00344	AT1G29520.1	AWPM-19-like family protein
Eucgr.D00356	CUFF.15143	scaffold_4	5918012	5919038	FL_CUFF.15143	-1.2065	0.023842	Transcript_16221	Eucgr.D00356	AT1G29630.3	5'-3' exonuclease family protein
Eucgr.D00371	CUFF.15144	scaffold_4	6489889	6490377	FL_CUFF.15144	-1.70488	0.0181895	Transcript_16201	Eucgr.D00371	AT5G45540.1	Protein of unknown function (DUF594)
Eucgr.D00381	CUFF.15146	scaffold_4	6782358	6783317	FL_CUFF.15146	-2.37942	0.000251326	Transcript_16205	Eucgr.D00381	AT4G19090.1	Protein of unknown function (DUF594)
Eucgr.D00400	CUFF.15163	scaffold_4	7328024	7329934	FL_CUFF.15163	-1.18851	0.0156308	Transcript_16217	Eucgr.D00400	AT5G45540.1	Protein of unknown function (DUF594)
Eucgr.D00415	CUFF.15186	scaffold_4	7608466	7609063	FL_CUFF.15186	1.00428	0.00979442	#N/A	Eucgr.D00415	AT3G14840.2	Leucine-rich repeat transmembrane protein kinase
Eucgr.D00415	CUFF.15185	scaffold_4	7605821	7616041	FL_CUFF.15185	1.13448	0.000685568	Transcript_16230	Eucgr.D00415	AT3G14840.2	Leucine-rich repeat transmembrane protein kinase
Eucgr.D00417	CUFF.15190	scaffold_4	7634055	7636315	FL_CUFF.15190	0.980804	0.00698741	Transcript_16232	Eucgr.D00417	AT1G53440.1	Leucine-rich repeat transmembrane protein kinase
Eucgr.D00419	CUFF.15192	scaffold_4	7648979	7658708	FL_CUFF.15192	1.02195	0.00286786	Transcript_16236	Eucgr.D00419	AT1G53440.1	Leucine-rich repeat transmembrane protein kinase
Eucgr.D00419	CUFF.15193	scaffold_4	7649636	7652923	FL_CUFF.15193	1.08938	0.00174059	Transcript_16238	Eucgr.D00419	AT1G53440.1	Leucine-rich repeat transmembrane protein kinase
Eucgr.D00423	CUFF.15172	scaffold_4	7768837	7771755	FL_CUFF.15172	2.82632	5.88496e-09	Transcript_16229	Eucgr.D00423	AT4G18910.1	NOD26-like intrinsic protein 1;2
Eucgr.D00426	CUFF.15173	scaffold_4	7809591	7810675	FL_CUFF.15173	-1.85291	9.94914e-05	Transcript_16228	Eucgr.D00426	AT5G45700.1	Haloacid dehalogenase-like hydrolase (HAD) superfamily protein
Eucgr.D00432	CUFF.15196	scaffold_4	7860271	7863632	FL_CUFF.15196	-1.52593	0.000717388	Transcript_16253	Eucgr.D00432	AT2G47010.2	unknown protein; FUNCTIONS IN: molecular_function unknown; INVOLVED IN: biological_process unknown; LOCATED IN: endomembrane system; EXPRESSED IN: 17 plant structures; EXPRESSED DURING: 10 growth stages; BEST Arabidopsis thaliana protein match is: unknown protein (TAIR:AT1G17030.1); Has 72 Blast hits to 72 proteins in 13 species: Archae - 0; Bacteria - 0; Metazoa - 0; Fungi - 0; Plants - 71; Viru…
Eucgr.D00434	CUFF.15181	scaffold_4	7870399	7873137	FL_CUFF.15181	-1.08103	0.00109825	Transcript_16244	Eucgr.D00434	AT1G29340.1	plant U-box 17
Eucgr.D00474	CUFF.15199	scaffold_4	8543043	8547365	FL_CUFF.15199	-0.932329	0.00596685	Transcript_16250	Eucgr.D00474	AT5G45750.1	RAB GTPase homolog A1C
Eucgr.D00475	CUFF.15198	scaffold_4	8594891	8596051	FL_CUFF.15198	-0.922417	0.0130567	Transcript_16251	Eucgr.D00475	AT1G29270.1	unknown protein; BEST Arabidopsis thaliana protein match is: unknown protein (TAIR:AT2G40435.1); Has 98 Blast hits to 98 proteins in 15 species: Archae - 0; Bacteria - 0; Metazoa - 0; Fungi - 0; Plants - 98; Viruses - 0; Other Eukaryotes - 0 (source: NCBI BLink).
Eucgr.D00476	CUFF.15974	scaffold_4	8616508	8622782	FL_CUFF.15974	-1.57164	0.000409046	Transcript_17107	Eucgr.D00476	AT4G18780.1	cellulose synthase family protein
Eucgr.D00481	CUFF.15203	scaffold_4	8669477	8671673	FL_CUFF.15203	-0.714816	0.0267702	Transcript_16257	Eucgr.D00481	AT4G18700.1	CBL-interacting protein kinase 12
Eucgr.D00484	CUFF.15208	scaffold_4	8706564	8709663	FL_CUFF.15208	-0.79081	0.011033	Transcript_16260	Eucgr.D00484	AT1G09850.1	xylem bark cysteine peptidase 3
Eucgr.D00506	CUFF.15212	scaffold_4	9246560	9247965	FL_CUFF.15212	2.52899	0.0261336	Transcript_16271	Eucgr.D00506	AT5G45890.1	senescence-associated gene 12
Eucgr.D00535	CUFF.15228	scaffold_4	9706045	9710559	FL_CUFF.15228	-0.763151	0.0202338	Transcript_16275	Eucgr.D00535	AT5G01320.1	Thiamine pyrophosphate dependent pyruvate decarboxylase family protein
Eucgr.D00572	CUFF.15260	scaffold_4	10704095	10707992	FL_CUFF.15260	-0.766157	0.0258169	Transcript_16332	Eucgr.D00572	AT2G34050.1	INVOLVED IN: protein complex assembly; LOCATED IN: mitochondrion, chloroplast; EXPRESSED IN: 19 plant structures; EXPRESSED DURING: 9 growth stages; CONTAINS InterPro DOMAIN/s: ATP11 (InterPro:IPR010591); Has 304 Blast hits to 304 proteins in 167 species: Archae - 0; Bacteria - 0; Metazoa - 101; Fungi - 112; Plants - 39; Viruses - 0; Other Eukaryotes - 52 (source: NCBI BLink).
Eucgr.D00583	CUFF.15274	scaffold_4	10808344	10808860	FL_CUFF.15274	-1.50847	3.45986e-05	Transcript_16345	Eucgr.D00583	AT5G65360.1	Histone superfamily protein
Eucgr.D00591	CUFF.15277	scaffold_4	10891873	10895652	FL_CUFF.15277	-0.929481	0.00508749	Transcript_16353	Eucgr.D00591	AT1G28470.1	NAC domain containing protein 10
Eucgr.D00593	CUFF.15282	scaffold_4	10945754	10947207	FL_CUFF.15282	-1.42836	0.000286211	Transcript_16351	Eucgr.D00593	AT4G29230.1	NAC domain containing protein 75
Eucgr.D00597	CUFF.15284	scaffold_4	11069544	11071621	FL_CUFF.15284	1.06192	0.00335093	Transcript_16356	Eucgr.D00597	AT2G20560.1	DNAJ heat shock family protein
Eucgr.D00603	CUFF.15288	scaffold_4	11159331	11159927	FL_CUFF.15288	0.897024	0.019943	Transcript_16365	Eucgr.D00603	AT5G53940.1	Yippee family putative zinc-binding protein
Eucgr.D00603	CUFF.15287	scaffold_4	11161315	11162806	FL_CUFF.15287	1.04689	0.00713788	Transcript_16363	Eucgr.D00603	AT5G53940.1	Yippee family putative zinc-binding protein
Eucgr.D00603	CUFF.15289	scaffold_4	11160006	11160442	FL_CUFF.15289	1.08167	0.00845789	Transcript_16366	Eucgr.D00603	AT5G53940.1	Yippee family putative zinc-binding protein
Eucgr.D00605	CUFF.15292	scaffold_4	11171358	11179687	FL_CUFF.15292	-0.993216	0.0154684	Transcript_16370	Eucgr.D00605	AT1G28340.1	receptor like protein 4
Eucgr.D00606	CUFF.15673	scaffold_4	11184423	11185439	FL_CUFF.15673	0.785114	0.0389661	Transcript_16379	Eucgr.D00606	AT1G28330.4	dormancy-associated protein-like 1
Eucgr.D00607	CUFF.15300	scaffold_4	11197254	11199479	FL_CUFF.15300	1.99507	2.70875e-05	Transcript_16375	Eucgr.D00607	AT5G60200.1	TARGET OF MONOPTEROS 6
Eucgr.D00613	CUFF.15307	scaffold_4	11317700	11319024	FL_CUFF.15307	1.49454	2.09026e-06	Transcript_16377	Eucgr.D00613	AT2G34700.1	Pollen Ole e 1 allergen and extensin family protein
Eucgr.D00617	CUFF.15305	scaffold_4	11353876	11355091	FL_CUFF.15305	2.55285	0.0114883	Transcript_16378	Eucgr.D00617	AT4G32480.1	Protein of unknown function (DUF506)
Eucgr.D00618	CUFF.15323	scaffold_4	11386889	11393813	FL_CUFF.15323	-1.01813	0.00713899	Transcript_16381	Eucgr.D00618	AT1G53040.2	Protein of unknown function (DUF616)
Eucgr.D00620	CUFF.15310	scaffold_4	11440455	11447545	FL_CUFF.15310	1.60491	0.000213594	Transcript_16404	Eucgr.D00620	AT2G33770.1	phosphate 2
Eucgr.D00626	CUFF.15329	scaffold_4	11514494	11517493	FL_CUFF.15329	-0.702773	0.0291526	Transcript_16419	Eucgr.D00626	AT4G27470.1	RING membrane-anchor 3
Eucgr.D00626	CUFF.15330	scaffold_4	11516490	11518202	FL_CUFF.15330	-0.662037	0.0401635	Transcript_16423	Eucgr.D00626	AT4G27470.1	RING membrane-anchor 3
Eucgr.D00630	CUFF.15322	scaffold_4	11559424	11559807	FL_CUFF.15322	-1.54401	0.000165868	Transcript_16398	Eucgr.D00630	AT3G15390.1	silencing defective 5
Eucgr.D00630	CUFF.15320	scaffold_4	11554555	11566976	FL_CUFF.15320	-1.12708	0.00668531	Transcript_16396	Eucgr.D00630	AT3G15390.1	silencing defective 5
Eucgr.D00631	CUFF.15317	scaffold_4	11569629	11574676	FL_CUFF.15317	1.01607	0.001334	Transcript_16389	Eucgr.D00631	AT1G65070.2	DNA mismatch repair protein MutS, type 2
Eucgr.D00642	CUFF.15350	scaffold_4	11644207	11656827	FL_CUFF.15350	0.741652	0.0254262	Transcript_16430	Eucgr.D00642	AT4G04920.1	sensitive to freezing 6
Eucgr.D00645	CUFF.15344	scaffold_4	11701632	11703508	FL_CUFF.15344	-0.877605	0.0153743	Transcript_16411	Eucgr.D00645	AT4G02340.1	alpha/beta-Hydrolases superfamily protein
Eucgr.D00645	CUFF.15345	scaffold_4	11702111	11704884	FL_CUFF.15345	-0.851233	0.0205707	Transcript_16412	Eucgr.D00645	AT4G02340.1	alpha/beta-Hydrolases superfamily protein
Eucgr.D00650	CUFF.15332	scaffold_4	11753040	11755630	FL_CUFF.15332	-1.05656	0.0129127	Transcript_16413	Eucgr.D00650	AT2G20780.1	Major facilitator superfamily protein
Eucgr.D00652	CUFF.15331	scaffold_4	11787264	11788119	FL_CUFF.15331	3.49513	0.000675194	Transcript_16414	Eucgr.D00652	AT1G28310.2	Dof-type zinc finger DNA-binding family protein
Eucgr.D00653	CUFF.15338	scaffold_4	11791213	11794872	FL_CUFF.15338	1.16293	0.000616986	Transcript_16417	Eucgr.D00653	AT4G27435.1	Protein of unknown function (DUF1218)
Eucgr.D00655	CUFF.15532	scaffold_4	11852816	11874440	FL_CUFF.15532	-1.01965	0.00677967	Transcript_16439	Eucgr.D00655	AT2G35630.1	ARM repeat superfamily protein
Eucgr.D00694	CUFF.15355	scaffold_4	12592065	12593235	FL_CUFF.15355	-2.01156	1.20321e-05	Transcript_16429	Eucgr.D00694	AT1G61170.1	unknown protein; FUNCTIONS IN: molecular_function unknown; INVOLVED IN: N-terminal protein myristoylation; LOCATED IN: cellular_component unknown; EXPRESSED IN: 19 plant structures; EXPRESSED DURING: 12 growth stages; BEST Arabidopsis thaliana protein match is: unknown protein (TAIR:AT1G11125.1); Has 54 Blast hits to 54 proteins in 15 species: Archae - 0; Bacteria - 0; Metazoa - 17; Fungi - 0; Pl…
Eucgr.D00703	CUFF.15363	scaffold_4	12735257	12742096	FL_CUFF.15363	-1.6092	9.21299e-05	Transcript_16440	Eucgr.D00703	AT2G28470.1	beta-galactosidase 8
Eucgr.D00704	CUFF.15359	scaffold_4	12761368	12762816	FL_CUFF.15359	-0.831613	0.0253635	Transcript_16432	Eucgr.D00704	AT1G61260.1	Protein of unknown function (DUF761)
Eucgr.D00708	CUFF.15496	scaffold_4	12818418	12820264	FL_CUFF.15496	-1.31545	0.000215191	Transcript_16648	Eucgr.D00708	AT4G05000.2	Vacuolar protein sorting-associated protein VPS28 family protein
Eucgr.D00708	CUFF.15495	scaffold_4	12818304	12819963	FL_CUFF.15495	-1.31518	0.000215317	Transcript_16647	Eucgr.D00708	AT4G05000.2	Vacuolar protein sorting-associated protein VPS28 family protein
Eucgr.D00712	CUFF.15365	scaffold_4	12833364	12834648	FL_CUFF.15365	1.01533	0.0238357	Transcript_16442	Eucgr.D00712	AT4G21510.1	F-box family protein
Eucgr.D00735	CUFF.15407	scaffold_4	13590968	13595404	FL_CUFF.15407	-1.62095	0.000730419	Transcript_16503	Eucgr.D00735	AT5G36930.2	Disease resistance protein (TIR-NBS-LRR class) family
Eucgr.D00736	CUFF.15408	scaffold_4	13599179	13603755	FL_CUFF.15408	-1.09301	0.0173994	Transcript_16505	Eucgr.D00736	AT5G36930.2	Disease resistance protein (TIR-NBS-LRR class) family
Eucgr.D00762	CUFF.15420	scaffold_4	14277821	14278666	FL_CUFF.15420	1.26613	0.0150611	Transcript_16512	Eucgr.D00762	AT4G05150.1	Octicosapeptide/Phox/Bem1p family protein
Eucgr.D00776	CUFF.15429	scaffold_4	14460744	14463716	FL_CUFF.15429	-1.73294	0.000261227	Transcript_16521	Eucgr.D00776	AT1G11330.2	S-locus lectin protein kinase family protein
Eucgr.D00784	CUFF.15431	scaffold_4	14571894	14573570	FL_CUFF.15431	3.03617	2.04542e-11	#N/A	Eucgr.D00784	AT1G11350.1	S-domain-1 13
Eucgr.D00793	CUFF.15437	scaffold_4	14760899	14761835	FL_CUFF.15437	4.80142	5.10335e-10	Transcript_16524	Eucgr.D00793	AT1G11350.1	S-domain-1 13
Eucgr.D00801	CUFF.15441	scaffold_4	14962077	14963923	FL_CUFF.15441	1.54557	1.65259e-05	Transcript_16527	Eucgr.D00801	AT4G27290.1	S-locus lectin protein kinase family protein
Eucgr.D00827	CUFF.15447	scaffold_4	15352054	15353145	FL_CUFF.15447	1.59639	0.000286404	Transcript_16533	Eucgr.D00827	AT4G11490.1	cysteine-rich RLK (RECEPTOR-like protein kinase) 33
Eucgr.D00851	CUFF.15450	scaffold_4	15837752	15840156	FL_CUFF.15450	1.91303	3.11641e-07	Transcript_16542	Eucgr.D00851	AT1G61740.1	Sulfite exporter TauE/SafE family protein
Eucgr.D00858	CUFF.15462	scaffold_4	15887721	15889805	FL_CUFF.15462	0.801082	0.0129621	Transcript_16552	Eucgr.D00858	AT1G61720.1	NAD(P)-binding Rossmann-fold superfamily protein
Eucgr.D00882	CUFF.15478	scaffold_4	16194084	16196199	FL_CUFF.15478	-1.32952	0.000314658	Transcript_16557	Eucgr.D00882	AT4G27270.1	Quinone reductase family protein
Eucgr.D00918	CUFF.15467	scaffold_4	16647053	16648808	FL_CUFF.15467	0.97463	0.0100006	Transcript_16558	Eucgr.D00918	AT1G65800.1	receptor kinase 2
Eucgr.D00920	CUFF.15473	scaffold_4	16674187	16675958	FL_CUFF.15473	-1.4271	6.98627e-05	Transcript_16566	Eucgr.D00920	AT3G63280.2	NIMA-related kinase 4
Eucgr.D00922	CUFF.15469	scaffold_4	16699939	16700797	FL_CUFF.15469	1.82333	2.89889e-05	Transcript_16561	Eucgr.D00922	AT1G65800.1	receptor kinase 2
Eucgr.D00943	CUFF.15475	scaffold_4	17291704	17295725	FL_CUFF.15475	-1.56851	0.00258198	Transcript_16567	Eucgr.D00943	AT4G26590.1	oligopeptide transporter 5
Eucgr.D00955	CUFF.15480	scaffold_4	17485843	17488336	FL_CUFF.15480	1.00709	0.00118742	Transcript_16569	Eucgr.D00955	AT4G17180.1	O-Glycosyl hydrolases family 17 protein
Eucgr.D00956	CUFF.15481	scaffold_4	17491935	17495284	FL_CUFF.15481	0.759371	0.0469377	Transcript_16570	Eucgr.D00956	AT5G47810.1	phosphofructokinase 2
Eucgr.D00975	CUFF.15494	scaffold_4	17607830	17611677	FL_CUFF.15494	-1.59547	0.00305178	Transcript_16584	Eucgr.D00975	AT2G44190.1	Family of unknown function (DUF566)
Eucgr.D00982	CUFF.15544	scaffold_4	17649550	17651606	FL_CUFF.15544	-1.17457	0.000701136	Transcript_16606	Eucgr.D00982	AT2G35120.1	Single hybrid motif superfamily protein
Eucgr.D00988	CUFF.15512	scaffold_4	17705433	17708168	FL_CUFF.15512	-1.29348	0.0285496	Transcript_16598	Eucgr.D00988	AT3G04220.1	Disease resistance protein (TIR-NBS-LRR class) family
Eucgr.D01019	CUFF.15524	scaffold_4	18361828	18363061	FL_CUFF.15524	2.26267	0.000610126	Transcript_16620	Eucgr.D01019	AT3G23290.2	Protein of unknown function (DUF640)
Eucgr.D01025	CUFF.15581	scaffold_4	18435066	18442404	FL_CUFF.15581	-0.704395	0.03618	Transcript_16664	Eucgr.D01025	AT1G30620.3	NAD(P)-binding Rossmann-fold superfamily protein
Eucgr.D01025	CUFF.15580	scaffold_4	18435066	18442885	FL_CUFF.15580	-0.697049	0.0352508	Transcript_16665	Eucgr.D01025	AT1G30620.3	NAD(P)-binding Rossmann-fold superfamily protein
Eucgr.D01026	CUFF.15617	scaffold_4	18481841	18487587	FL_CUFF.15617	-0.820102	0.0182336	Transcript_16688	Eucgr.D01026	AT1G30630.1	Coatomer epsilon subunit
Eucgr.D01029	CUFF.15595	scaffold_4	18671412	18678102	FL_CUFF.15595	-0.746078	0.0238357	Transcript_16635	Eucgr.D01029	AT4G20410.1	gamma-soluble NSF attachment protein
Eucgr.D01034	CUFF.15536	scaffold_4	18751529	18753756	FL_CUFF.15536	-1.35452	0.00290538	Transcript_16633	Eucgr.D01034	AT3G54950.1	patatin-like protein 6
Eucgr.D01040	CUFF.15545	scaffold_4	18918632	18930071	FL_CUFF.15545	0.643411	0.0437414	Transcript_16653	Eucgr.D01040	AT5G37340.2	ZPR1 zinc-finger domain protein
Eucgr.D01048	CUFF.15551	scaffold_4	19059265	19059972	FL_CUFF.15551	-1.13734	0.0031935	#N/A	Eucgr.D01048	AT3G03530.1	non-specific phospholipase C4
Eucgr.D01048	CUFF.15550	scaffold_4	19060374	19062559	FL_CUFF.15550	-0.795069	0.0457892	Transcript_16652	Eucgr.D01048	AT3G03530.1	non-specific phospholipase C4
Eucgr.D01115	CUFF.15583	scaffold_4	20043716	20047977	FL_CUFF.15583	-1.03303	0.0011657	Transcript_16684	Eucgr.D01115	AT2G43030.1	Ribosomal protein L3 family protein
Eucgr.D01123	CUFF.15584	scaffold_4	20340029	20341824	FL_CUFF.15584	-1.08228	0.0210341	Transcript_16687	Eucgr.D01123	AT3G17350.1	unknown protein; FUNCTIONS IN: molecular_function unknown; INVOLVED IN: biological_process unknown; LOCATED IN: endomembrane system; EXPRESSED IN: 19 plant structures; EXPRESSED DURING: 13 growth stages; BEST Arabidopsis thaliana protein match is: unknown protein (TAIR:AT5G50290.1); Has 203 Blast hits to 203 proteins in 13 species: Archae - 0; Bacteria - 0; Metazoa - 0; Fungi - 0; Plants - 203; V…
Eucgr.D01135	CUFF.15597	scaffold_4	20549382	20554950	FL_CUFF.15597	0.906491	0.0053821	Transcript_16698	Eucgr.D01135	AT2G02390.3	glutathione S-transferase zeta 1
Eucgr.D01139	CUFF.15599	scaffold_4	20590872	20597787	FL_CUFF.15599	-0.931221	0.0285328	Transcript_16707	Eucgr.D01139	AT1G08840.2	DNA replication helicase, putative
Eucgr.D01139	CUFF.15601	scaffold_4	20600245	20602570	FL_CUFF.15601	-0.909973	0.0497256	Transcript_16708	Eucgr.D01139	AT1G08840.2	DNA replication helicase, putative
Eucgr.D01150	CUFF.15606	scaffold_4	20918625	20921074	FL_CUFF.15606	-1.10086	0.0428149	Transcript_16717	Eucgr.D01150	AT2G44580.1	zinc ion binding
Eucgr.D01167	CUFF.15730	scaffold_4	21213781	21220739	FL_CUFF.15730	-1.12226	0.0044446	Transcript_16809	Eucgr.D01167	AT5G26667.1	P-loop containing nucleoside triphosphate hydrolases superfamily protein
Eucgr.D01170	CUFF.15618	scaffold_4	21268690	21270061	FL_CUFF.15618	-1.17087	0.00251447	Transcript_16722	Eucgr.D01170	AT2G44600.1	unknown protein; FUNCTIONS IN: molecular_function unknown; INVOLVED IN: biological_process unknown; LOCATED IN: plasma membrane; BEST Arabidopsis thaliana protein match is: unknown protein (TAIR:AT3G60200.1); Has 56 Blast hits to 55 proteins in 11 species: Archae - 0; Bacteria - 0; Metazoa - 2; Fungi - 0; Plants - 52; Viruses - 0; Other Eukaryotes - 2 (source: NCBI BLink).
Eucgr.D01171	CUFF.15650	scaffold_4	21281752	21286889	FL_CUFF.15650	-0.650123	0.0491142	Transcript_16746	Eucgr.D01171	AT2G44610.1	Ras-related small GTP-binding family protein
Eucgr.D01174	CUFF.15619	scaffold_4	21442759	21443660	FL_CUFF.15619	-1.26243	0.0105869	Transcript_16725	Eucgr.D01174	AT5G38610.1	Plant invertase/pectin methylesterase inhibitor superfamily protein
Eucgr.D01188	CUFF.15625	scaffold_4	21607566	21610931	FL_CUFF.15625	3.31777	1.71392e-05	Transcript_16730	Eucgr.D01188	AT5G47070.1	Protein kinase superfamily protein
Eucgr.D01202	CUFF.15641	scaffold_4	21748475	21751822	FL_CUFF.15641	-1.42169	0.00168866	Transcript_16739	Eucgr.D01202	AT2G44690.1	Arabidopsis RAC-like 9
Eucgr.D01203	CUFF.15632	scaffold_4	21756560	21760722	FL_CUFF.15632	1.52968	0.00034105	Transcript_16737	Eucgr.D01203	AT1G28710.3	Nucleotide-diphospho-sugar transferase family protein
Eucgr.D01221	CUFF.15658	scaffold_4	22067965	22068221	FL_CUFF.15658	-1.09733	0.00303354	Transcript_16758	Eucgr.D01221	AT2G44770.1	ELMO/CED-12 family protein
Eucgr.D01221	CUFF.15657	scaffold_4	22061558	22069658	FL_CUFF.15657	-0.961631	0.00564061	Transcript_16757	Eucgr.D01221	AT2G44770.1	ELMO/CED-12 family protein
Eucgr.D01232	CUFF.15653	scaffold_4	22226551	22227260	FL_CUFF.15653	1.23745	0.00240147	Transcript_16752	Eucgr.D01232	AT4G03440.1	Ankyrin repeat family protein
Eucgr.D01235	CUFF.15655	scaffold_4	22255371	22258655	FL_CUFF.15655	1.28747	0.00215167	Transcript_16755	Eucgr.D01235	AT1G03670.1	ankyrin repeat family protein
Eucgr.D01296	CUFF.15679	scaffold_4	23455688	23458824	FL_CUFF.15679	-1.2073	0.0211527	Transcript_16772	Eucgr.D01296	AT4G04900.1	ROP-interactive CRIB motif-containing protein 10
Eucgr.D01302	CUFF.15680	scaffold_4	23542606	23544902	FL_CUFF.15680	-2.20887	0.000108951	Transcript_16776	Eucgr.D01302	AT1G11600.1	cytochrome P450, family 77, subfamily B, polypeptide 1
Eucgr.D01304	CUFF.15681	scaffold_4	23559424	23563189	FL_CUFF.15681	1.04032	0.00238843	Transcript_16784	Eucgr.D01304	AT4G04880.1	adenosine/AMP deaminase family protein
Eucgr.D01309	CUFF.15686	scaffold_4	23595717	23596439	FL_CUFF.15686	1.81179	2.45903e-08	Transcript_16778	Eucgr.D01309	AT4G21870.1	HSP20-like chaperones superfamily protein
Eucgr.D01312	CUFF.15701	scaffold_4	23615089	23616426	FL_CUFF.15701	-1.3235	0.000844052	Transcript_16782	Eucgr.D01312	AT3G21690.1	MATE efflux family protein
Eucgr.D01315	CUFF.15704	scaffold_4	23645685	23651700	FL_CUFF.15704	-0.963882	0.00726484	Transcript_16792	Eucgr.D01315	AT4G21910.4	MATE efflux family protein
Eucgr.D01315	CUFF.15703	scaffold_4	23645194	23647970	FL_CUFF.15703	-0.946631	0.00622148	Transcript_16791	Eucgr.D01315	AT4G21910.4	MATE efflux family protein
Eucgr.D01317	CUFF.15697	scaffold_4	23677972	23682446	FL_CUFF.15697	-1.07913	0.00413293	Transcript_16799	Eucgr.D01317	AT1G61900.1	unknown protein; FUNCTIONS IN: molecular_function unknown; INVOLVED IN: biological_process unknown; LOCATED IN: anchored to plasma membrane, plasma membrane, anchored to membrane; EXPRESSED IN: 23 plant structures; EXPRESSED DURING: 13 growth stages; BEST Arabidopsis thaliana protein match is: unknown protein (TAIR:AT2G30700.1); Has 65 Blast hits to 65 proteins in 12 species: Archae - 0; Bacteria…
Eucgr.D01322	CUFF.15692	scaffold_4	23752439	23754564	FL_CUFF.15692	1.8114	1.56195e-07	Transcript_16796	Eucgr.D01322	AT4G21960.1	Peroxidase superfamily protein
Eucgr.D01323	CUFF.15690	scaffold_4	23759403	23759830	FL_CUFF.15690	1.43146	0.0090016	Transcript_16795	Eucgr.D01323	AT1G01380.1	Homeodomain-like superfamily protein
Eucgr.D01324	CUFF.15695	scaffold_4	23768392	23780700	FL_CUFF.15695	1.61065	0.000137043	Transcript_16803	Eucgr.D01324	AT1G11720.2	starch synthase 3
Eucgr.D01325	CUFF.15691	scaffold_4	23783709	23785617	FL_CUFF.15691	2.00176	7.32721e-07	Transcript_16797	Eucgr.D01325	AT4G04630.1	Protein of unknown function, DUF584
Eucgr.D01327	CUFF.15698	scaffold_4	23809856	23813954	FL_CUFF.15698	-1.68206	0.00162034	Transcript_16800	Eucgr.D01327	AT5G16980.2	Zinc-binding dehydrogenase family protein
Eucgr.D01334	CUFF.15694	scaffold_4	23869407	23872819	FL_CUFF.15694	-0.705522	0.0407983	Transcript_16801	Eucgr.D01334	AT1G62050.1	Ankyrin repeat family protein
Eucgr.D01344	CUFF.15708	scaffold_4	23954338	23958597	FL_CUFF.15708	-1.3327	0.000920525	Transcript_16812	Eucgr.D01344	AT4G22010.1	SKU5 similar 4
Eucgr.D01349	CUFF.15712	scaffold_4	24004695	24009072	FL_CUFF.15712	0.682314	0.0359881	Transcript_16817	Eucgr.D01349	AT4G04470.1	Peroxisomal membrane 22 kDa (Mpv17/PMP22) family protein
Eucgr.D01354	CUFF.15718	scaffold_4	24053740	24056800	FL_CUFF.15718	-0.641315	0.0475341	Transcript_16827	Eucgr.D01354	AT1G11950.1	Transcription factor jumonji (jmjC) domain-containing protein
Eucgr.D01366	CUFF.15725	scaffold_4	24233835	24234703	FL_CUFF.15725	-1.77357	3.1066e-07	Transcript_16834	Eucgr.D01366	AT4G22190.1	unknown protein; Has 283 Blast hits to 154 proteins in 44 species: Archae - 0; Bacteria - 2; Metazoa - 24; Fungi - 12; Plants - 48; Viruses - 0; Other Eukaryotes - 197 (source: NCBI BLink).
Eucgr.D01368	CUFF.15913	scaffold_4	24263389	24265361	FL_CUFF.15913	-1.55085	7.04473e-05	Transcript_16854	Eucgr.D01368	AT1G05010.1	ethylene-forming enzyme
Eucgr.D01376	CUFF.15755	scaffold_4	24317138	24321570	FL_CUFF.15755	1.17127	0.000376556	Transcript_16846	Eucgr.D01376	AT2G32950.1	Transducin/WD40 repeat-like superfamily protein
Eucgr.D01381	CUFF.15733	scaffold_4	24345703	24350792	FL_CUFF.15733	-1.09673	0.0444748	Transcript_16847	Eucgr.D01381	AT3G20290.2	EPS15 homology domain 1
Eucgr.D01383	CUFF.15734	scaffold_4	24370671	24374521	FL_CUFF.15734	1.25541	0.00113695	Transcript_16848	Eucgr.D01383	AT4G22290.1	Ubiquitin-specific protease family C19-related protein
Eucgr.D01383	CUFF.15735	scaffold_4	24372549	24372802	FL_CUFF.15735	1.4583	0.000356865	Transcript_16849	Eucgr.D01383	AT4G22290.1	Ubiquitin-specific protease family C19-related protein
Eucgr.D01388	CUFF.15736	scaffold_4	24477580	24479332	FL_CUFF.15736	-1.64042	0.000491439	Transcript_16855	Eucgr.D01388	AT4G22310.1	Uncharacterised protein family (UPF0041)
Eucgr.D01410	CUFF.15757	scaffold_4	25204031	25205145	FL_CUFF.15757	-1.46722	0.000400737	Transcript_16872	Eucgr.D01410	AT1G12070.1	Immunoglobulin E-set superfamily protein
Eucgr.D01411	CUFF.15756	scaffold_4	25209364	25211111	FL_CUFF.15756	-1.75947	7.63327e-05	Transcript_16871	Eucgr.D01411	AT4G22370.1	unknown protein; Has 12 Blast hits to 12 proteins in 6 species: Archae - 0; Bacteria - 0; Metazoa - 0; Fungi - 0; Plants - 12; Viruses - 0; Other Eukaryotes - 0 (source: NCBI BLink).
Eucgr.D01412	CUFF.15758	scaffold_4	25212928	25214711	FL_CUFF.15758	-0.670654	0.0404879	Transcript_16873	Eucgr.D01412	AT4G12590.1	Protein of unknown function DUF106, transmembrane
Eucgr.D01413	CUFF.15869	scaffold_4	25220548	25222871	FL_CUFF.15869	-1.30998	0.000187119	Transcript_16903	Eucgr.D01413	AT3G44340.2	clone eighty-four
Eucgr.D01428	CUFF.15776	scaffold_4	25439324	25441880	FL_CUFF.15776	-0.800864	0.0114892	Transcript_16883	Eucgr.D01428	AT4G16490.1	ARM repeat superfamily protein
Eucgr.D01440	CUFF.15769	scaffold_4	25498914	25500577	FL_CUFF.15769	0.806229	0.0290068	Transcript_16888	Eucgr.D01440	AT2G35760.1	Uncharacterised protein family (UPF0497)
Eucgr.D01443	CUFF.15770	scaffold_4	25512840	25514364	FL_CUFF.15770	-1.01809	0.0181095	Transcript_16891	Eucgr.D01443	AT4G17240.2	unknown protein; FUNCTIONS IN: molecular_function unknown; INVOLVED IN: biological_process unknown; LOCATED IN: chloroplast; EXPRESSED IN: 16 plant structures; EXPRESSED DURING: 8 growth stages.
Eucgr.D01444	CUFF.15774	scaffold_4	25516952	25524410	FL_CUFF.15774	0.939081	0.00850797	Transcript_16897	Eucgr.D01444	AT5G55600.3	agenet domain-containing protein / bromo-adjacent homology (BAH) domain-containing protein
Eucgr.D01515	CUFF.15800	scaffold_4	27435226	27439481	FL_CUFF.15800	0.689396	0.032482	Transcript_16914	Eucgr.D01515	AT3G60370.1	FKBP-like peptidyl-prolyl cis-trans isomerase family protein
Eucgr.D01515	CUFF.15801	scaffold_4	27436773	27437413	FL_CUFF.15801	0.985739	0.0105095	Transcript_16915	Eucgr.D01515	AT3G60370.1	FKBP-like peptidyl-prolyl cis-trans isomerase family protein
Eucgr.D01520	CUFF.15808	scaffold_4	27513082	27514073	FL_CUFF.15808	0.78375	0.0409194	Transcript_16922	Eucgr.D01520	AT2G44850.2	unknown protein; FUNCTIONS IN: molecular_function unknown; INVOLVED IN: biological_process unknown; LOCATED IN: cellular_component unknown; EXPRESSED IN: 13 plant structures; EXPRESSED DURING: M germinated pollen stage, LP.04 four leaves visible, 4 anthesis, petal differentiation and expansion stage, E expanded cotyledon stage; CONTAINS InterPro DOMAIN/s: Uncharacterised protein family UPF0565 (I…
Eucgr.D01574	CUFF.15816	scaffold_4	28725339	28726028	FL_CUFF.15816	-1.59239	0.000203415	Transcript_16932	Eucgr.D01574	AT1G31335.1	unknown protein; FUNCTIONS IN: molecular_function unknown; INVOLVED IN: biological_process unknown; LOCATED IN: plasma membrane; EXPRESSED IN: 20 plant structures; EXPRESSED DURING: 13 growth stages; Has 34 Blast hits to 34 proteins in 8 species: Archae - 0; Bacteria - 0; Metazoa - 0; Fungi - 0; Plants - 34; Viruses - 0; Other Eukaryotes - 0 (source: NCBI BLink).
Eucgr.D01596	CUFF.15838	scaffold_4	29596873	29602180	FL_CUFF.15838	-1.85921	0.00547378	Transcript_16952	Eucgr.D01596	AT1G27170.2	transmembrane receptors;ATP binding
Eucgr.D01612	CUFF.15876	scaffold_4	29807479	29810360	FL_CUFF.15876	-1.33478	0.000117204	Transcript_16974	Eucgr.D01612	AT5G23860.2	tubulin beta 8
Eucgr.D01613	CUFF.15848	scaffold_4	29823005	29827294	FL_CUFF.15848	-0.815444	0.0132421	Transcript_16956	Eucgr.D01613	AT2G34770.1	fatty acid hydroxylase 1
Eucgr.D01614	CUFF.15847	scaffold_4	29854506	29856277	FL_CUFF.15847	-1.68446	1.33566e-05	Transcript_16960	Eucgr.D01614	AT2G34790.1	FAD-binding Berberine family protein
Eucgr.D01624	CUFF.15845	scaffold_4	30081453	30083127	FL_CUFF.15845	1.07572	0.00523544	Transcript_16958	Eucgr.D01624	AT1G01980.1	FAD-binding Berberine family protein
Eucgr.D01627	CUFF.15849	scaffold_4	30135003	30137326	FL_CUFF.15849	-1.62422	0.00045101	Transcript_16963	Eucgr.D01627	AT1G30690.2	Sec14p-like phosphatidylinositol transfer family protein
Eucgr.D01630	CUFF.15850	scaffold_4	30203244	30204765	FL_CUFF.15850	-2.64242	5.18982e-05	Transcript_16964	Eucgr.D01630	AT2G34820.1	basic helix-loop-helix (bHLH) DNA-binding superfamily protein
Eucgr.D01652	CUFF.15857	scaffold_4	30488753	30489587	FL_CUFF.15857	-0.855285	0.0400373	Transcript_16971	Eucgr.D01652	AT5G59970.1	Histone superfamily protein
Eucgr.D01657	CUFF.15861	scaffold_4	30520118	30524922	FL_CUFF.15861	-1.43643	0.000449332	Transcript_16978	Eucgr.D01657	AT1G77810.1	Galactosyltransferase family protein
Eucgr.D01659	CUFF.15862	scaffold_4	30539207	30539917	FL_CUFF.15862	1.22935	0.00592192	Transcript_16977	Eucgr.D01659	AT1G32920.1	unknown protein; FUNCTIONS IN: molecular_function unknown; INVOLVED IN: response to wounding; LOCATED IN: endomembrane system; EXPRESSED IN: 23 plant structures; EXPRESSED DURING: 13 growth stages; BEST Arabidopsis thaliana protein match is: unknown protein (TAIR:AT1G32928.1); Has 42 Blast hits to 42 proteins in 8 species: Archae - 0; Bacteria - 0; Metazoa - 0; Fungi - 0; Plants - 42; Viruses - 0…
Eucgr.D01668	CUFF.15867	scaffold_4	30657981	30661040	FL_CUFF.15867	-0.904591	0.00950533	Transcript_16980	Eucgr.D01668	AT1G32860.1	Glycosyl hydrolase superfamily protein
Eucgr.D01671	CUFF.15895	scaffold_4	30694364	30696035	FL_CUFF.15895	-1.22334	0.000754387	Transcript_16989	Eucgr.D01671	AT3G61910.1	NAC domain protein 66
Eucgr.D01672	CUFF.15870	scaffold_4	30700826	30702130	FL_CUFF.15870	-0.926481	0.0286714	Transcript_16984	Eucgr.D01672	AT4G10630.1	Glutaredoxin family protein
Eucgr.D01674	CUFF.15875	scaffold_4	30715917	30717936	FL_CUFF.15875	-0.972288	0.00561422	Transcript_16988	Eucgr.D01674	AT2G06200.1	growth-regulating factor 6
Eucgr.D01681	CUFF.15874	scaffold_4	30801092	30803997	FL_CUFF.15874	2.05291	0.0010497	Transcript_16987	Eucgr.D01681	AT1G64660.1	methionine gamma-lyase
Eucgr.D01682	CUFF.15873	scaffold_4	30816984	30817771	FL_CUFF.15873	0.981762	0.0223382	Transcript_16985	Eucgr.D01682	AT4G24130.1	Protein of unknown function, DUF538
Eucgr.D01693	CUFF.15889	scaffold_4	30943308	30948748	FL_CUFF.15889	0.940321	0.00532544	Transcript_17000	Eucgr.D01693	AT4G10790.1	UBX domain-containing protein
Eucgr.D01694	CUFF.15890	scaffold_4	30950167	30953532	FL_CUFF.15890	1.06965	0.00145998	Transcript_17001	Eucgr.D01694	AT5G63830.1	HIT-type Zinc finger family protein
Eucgr.D01699	CUFF.15891	scaffold_4	31018984	31022452	FL_CUFF.15891	0.711588	0.0358018	Transcript_17003	Eucgr.D01699	AT3G05675.1	BTB/POZ domain-containing protein
Eucgr.D01704	CUFF.15949	scaffold_4	31055560	31059671	FL_CUFF.15949	-0.954799	0.00271238	Transcript_17037	Eucgr.D01704	AT4G10840.2	Tetratricopeptide repeat (TPR)-like superfamily protein
Eucgr.D01705	CUFF.15897	scaffold_4	31066407	31067050	FL_CUFF.15897	-0.695131	0.0331546	Transcript_17009	Eucgr.D01705	AT1G25375.1	Metallo-hydrolase/oxidoreductase superfamily protein
Eucgr.D01710	CUFF.15898	scaffold_4	31100718	31104685	FL_CUFF.15898	-1.25482	0.00060077	Transcript_17014	Eucgr.D01710	AT3G61670.1	Protein of unknown function (DUF3133)
Eucgr.D01714	CUFF.15901	scaffold_4	31137070	31137914	FL_CUFF.15901	1.37116	0.00344224	Transcript_17017	Eucgr.D01714	AT5G41810.2	unknown protein; BEST Arabidopsis thaliana protein match is: unknown protein (TAIR:AT1G64340.1); Has 514 Blast hits to 437 proteins in 98 species: Archae - 0; Bacteria - 21; Metazoa - 115; Fungi - 53; Plants - 52; Viruses - 5; Other Eukaryotes - 268 (source: NCBI BLink).
Eucgr.D01723	CUFF.15904	scaffold_4	31241562	31242635	FL_CUFF.15904	2.57237	0.0331546	Transcript_17022	Eucgr.D01723	AT1G67870.1	glycine-rich protein
Eucgr.D01724	CUFF.15907	scaffold_4	31252849	31254220	FL_CUFF.15907	3.44852	3.84912e-06	Transcript_17026	Eucgr.D01724	AT3G54850.1	plant U-box 14
Eucgr.D01724	CUFF.15906	scaffold_4	31252849	31253757	FL_CUFF.15906	3.52684	1.39674e-05	Transcript_17024	Eucgr.D01724	AT3G54850.1	plant U-box 14
Eucgr.D01750	CUFF.15919	scaffold_4	31491240	31496363	FL_CUFF.15919	1.42097	3.92814e-05	Transcript_17039	Eucgr.D01750	AT4G23920.1	UDP-D-glucose/UDP-D-galactose 4-epimerase 2
Eucgr.D01751	CUFF.15920	scaffold_4	31499370	31500474	FL_CUFF.15920	-0.651546	0.049103	Transcript_17040	Eucgr.D01751	AT1G64450.1	Glycine-rich protein family
Eucgr.D01756	CUFF.15924	scaffold_4	31515171	31516468	FL_CUFF.15924	-1.41429	0.000182263	Transcript_17041	Eucgr.D01756	AT4G17615.2	calcineurin B-like protein 1
Eucgr.D01757	CUFF.15928	scaffold_4	31527527	31528602	FL_CUFF.15928	-1.37822	9.92541e-05	Transcript_17045	Eucgr.D01757	AT1G64480.1	calcineurin B-like protein 8
Eucgr.D01759	CUFF.15921	scaffold_4	31552970	31554510	FL_CUFF.15921	1.17976	0.000558615	Transcript_17042	Eucgr.D01759	AT5G42070.1	unknown protein; FUNCTIONS IN: molecular_function unknown; INVOLVED IN: biological_process unknown; LOCATED IN: chloroplast thylakoid membrane, chloroplast; EXPRESSED IN: 21 plant structures; EXPRESSED DURING: 13 growth stages; Has 30201 Blast hits to 17322 proteins in 780 species: Archae - 12; Bacteria - 1396; Metazoa - 17338; Fungi - 3422; Plants - 5037; Viruses - 0; Other Eukaryotes - 2996 (so…
Eucgr.D01764	CUFF.15929	scaffold_4	31589289	31593900	FL_CUFF.15929	0.751157	0.038869	Transcript_17047	Eucgr.D01764	AT4G23980.1	auxin response factor 9
Eucgr.D01768	CUFF.15925	scaffold_4	31662780	31665282	FL_CUFF.15925	4.68264	1.48236e-05	#N/A	Eucgr.D01768	AT4G23990.1	cellulose synthase like G3
Eucgr.D01777	CUFF.15936	scaffold_4	31754760	31758977	FL_CUFF.15936	-1.47042	4.1145e-05	Transcript_17056	Eucgr.D01777	AT4G23740.1	Leucine-rich repeat protein kinase family protein
Eucgr.D01779	CUFF.15937	scaffold_4	31783359	31784128	FL_CUFF.15937	-1.12721	0.000714907	Transcript_17054	Eucgr.D01779	AT5G41670.2	6-phosphogluconate dehydrogenase family protein
Eucgr.D01780	CUFF.15938	scaffold_4	31788855	31790171	FL_CUFF.15938	-0.902531	0.0318619	Transcript_17055	Eucgr.D01780	AT4G23720.1	Protein of unknown function (DUF1191)
Eucgr.D01792	CUFF.15943	scaffold_4	31938491	31943180	FL_CUFF.15943	0.72187	0.0392219	Transcript_17062	Eucgr.D01792	AT1G64140.1	BEST Arabidopsis thaliana protein match is: loricrin-related (TAIR:AT5G64550.1); Has 3596 Blast hits to 2004 proteins in 150 species: Archae - 0; Bacteria - 54; Metazoa - 1597; Fungi - 38; Plants - 513; Viruses - 9; Other Eukaryotes - 1385 (source: NCBI BLink).
Eucgr.D01794	CUFF.15951	scaffold_4	31956927	31962234	FL_CUFF.15951	-0.808366	0.0182951	Transcript_17068	Eucgr.D01794	AT4G23640.1	Potassium transporter family protein
Eucgr.D01798	CUFF.15956	scaffold_4	31979869	31981996	FL_CUFF.15956	0.65846	0.0466273	Transcript_17067	Eucgr.D01798	AT4G23630.1	VIRB2-interacting protein 1
Eucgr.D01818	CUFF.15957	scaffold_4	32184114	32185972	FL_CUFF.15957	-1.15527	0.000803218	Transcript_17074	Eucgr.D01818	AT1G63930.1	from the Czech 'roh' meaning 'corner'
Eucgr.D01819	CUFF.15960	scaffold_4	32198757	32201026	FL_CUFF.15960	-1.16459	0.000365413	Transcript_17079	Eucgr.D01819	AT4G01680.2	myb domain protein 55
Eucgr.D01823	CUFF.15961	scaffold_4	32231601	32232897	FL_CUFF.15961	1.48237	0.000262611	Transcript_17082	Eucgr.D01823	AT4G25700.2	beta-hydroxylase 1
Eucgr.D01828	CUFF.15970	scaffold_4	32288155	32292192	FL_CUFF.15970	-0.669727	0.0384601	Transcript_17085	Eucgr.D01828	AT1G63830.3	PLAC8 family protein
Eucgr.D01829	CUFF.15971	scaffold_4	32305957	32314853	FL_CUFF.15971	-0.817212	0.0137582	Transcript_17089	Eucgr.D01829	AT4G11380.2	Adaptin family protein
Eucgr.D01836	CUFF.16102	scaffold_4	32374736	32377484	FL_CUFF.16102	-1.41328	0.000156176	Transcript_17106	Eucgr.D01836	AT1G01620.1	plasma membrane intrinsic protein 1C
Eucgr.D01837	CUFF.15992	scaffold_4	32399685	32402839	FL_CUFF.15992	-1.33001	0.00134525	Transcript_17096	Eucgr.D01837	AT4G23430.3	NAD(P)-binding Rossmann-fold superfamily protein
Eucgr.D01841	CUFF.15977	scaffold_4	32440738	32443089	FL_CUFF.15977	1.38234	9.14589e-05	Transcript_17097	Eucgr.D01841	AT1G63650.3	basic helix-loop-helix (bHLH) DNA-binding superfamily protein
Eucgr.D01841	CUFF.15976	scaffold_4	32443541	32445644	FL_CUFF.15976	1.41429	6.73039e-05	Transcript_17094	Eucgr.D01841	AT1G63650.3	basic helix-loop-helix (bHLH) DNA-binding superfamily protein
Eucgr.D01842	CUFF.15991	scaffold_4	32470796	32478013	FL_CUFF.15991	-0.796447	0.0347884	Transcript_17105	Eucgr.D01842	AT5G41310.1	P-loop nucleoside triphosphate hydrolases superfamily protein with CH (Calponin Homology) domain
Eucgr.D01847	CUFF.16165	scaffold_4	32498196	32500668	FL_CUFF.16165	-1.79507	1.99895e-06	Transcript_17125	Eucgr.D01847	AT5G62700.1	tubulin beta chain 3
Eucgr.D01857	CUFF.15996	scaffold_4	32593406	32595949	FL_CUFF.15996	0.994356	0.00473549	Transcript_17112	Eucgr.D01857	AT4G11600.1	glutathione peroxidase 6
Eucgr.D01865	CUFF.16009	scaffold_4	32662520	32667378	FL_CUFF.16009	-1.18802	0.00161945	Transcript_17123	Eucgr.D01865	AT1G63430.2	Leucine-rich repeat protein kinase family protein
Eucgr.D01870	CUFF.16008	scaffold_4	32735515	32740941	FL_CUFF.16008	-1.58824	0.000497225	Transcript_17124	Eucgr.D01870	AT1G63300.1	Myosin heavy chain-related protein
Eucgr.D01872	CUFF.16164	scaffold_4	32768013	32769971	FL_CUFF.16164	-1.15181	0.00562877	Transcript_17133	Eucgr.D01872	AT5G23750.2	Remorin family protein
Eucgr.D01873	CUFF.16007	scaffold_4	32771222	32771878	FL_CUFF.16007	-1.11618	0.0159541	#N/A	Eucgr.D01873	AT3G55770.7	GATA type zinc finger transcription factor family protein
Eucgr.D01874	CUFF.16010	scaffold_4	32772681	32778376	FL_CUFF.16010	0.65133	0.0406121	Transcript_17128	Eucgr.D01874	AT1G12800.1	Nucleic acid-binding, OB-fold-like protein
Eucgr.D01888	CUFF.16011	scaffold_4	32876687	32877689	FL_CUFF.16011	5.65733	1.62453e-17	Transcript_17126	Eucgr.D01888	AT4G11650.1	osmotin 34
Eucgr.D01917	CUFF.16019	scaffold_4	33104653	33107723	FL_CUFF.16019	-1.37781	0.00498976	Transcript_17136	Eucgr.D01917	AT1G63100.1	GRAS family transcription factor
Eucgr.D01920	CUFF.16021	scaffold_4	33118985	33120600	FL_CUFF.16021	-1.12279	0.00713599	Transcript_17140	Eucgr.D01920	AT5G62100.2	BCL-2-associated athanogene 2
Eucgr.D01930	CUFF.16033	scaffold_4	33295501	33304557	FL_CUFF.16033	-0.784931	0.0383928	Transcript_17147	Eucgr.D01930	AT4G22990.2	Major Facilitator Superfamily with SPX (SYG1/Pho81/XPR1) domain-containing protein
Eucgr.D01934	CUFF.16062	scaffold_4	33351450	33353734	FL_CUFF.16062	-1.41676	0.000218767	Transcript_17151	Eucgr.D01934	AT1G63000.1	nucleotide-rhamnose synthase/epimerase-reductase
Eucgr.D01935	CUFF.16099	scaffold_4	33355505	33360035	FL_CUFF.16099	-1.27222	0.000675194	Transcript_17247	Eucgr.D01935	AT1G62990.1	KNOTTED-like homeobox of Arabidopsis thaliana 7
Eucgr.D01935	CUFF.16098	scaffold_4	33355527	33359882	FL_CUFF.16098	-1.27216	0.000675194	Transcript_17249	Eucgr.D01935	AT1G62990.1	KNOTTED-like homeobox of Arabidopsis thaliana 7
Eucgr.D01936	CUFF.16035	scaffold_4	33366794	33370496	FL_CUFF.16035	1.17159	0.00413043	Transcript_17154	Eucgr.D01936	AT4G11860.1	Protein of unknown function (DUF544)
Eucgr.D01937	CUFF.16037	scaffold_4	33414681	33415642	FL_CUFF.16037	2.76085	9.93379e-11	Transcript_17156	Eucgr.D01937	AT4G22960.1	Protein of unknown function (DUF544)
Eucgr.D01937	CUFF.16039	scaffold_4	33411831	33413679	FL_CUFF.16039	2.84439	3.53654e-11	Transcript_17155	Eucgr.D01937	AT4G22960.1	Protein of unknown function (DUF544)
Eucgr.D01942	CUFF.16041	scaffold_4	33454812	33456770	FL_CUFF.16041	-1.09756	0.00567867	Transcript_17163	Eucgr.D01942	AT4G22900.1	Protein of unknown function (DUF1191)
Eucgr.D01942	CUFF.16042	scaffold_4	33454812	33456770	FL_CUFF.16042	-1.09756	0.00567867	Transcript_17161	Eucgr.D01942	AT4G22900.1	Protein of unknown function (DUF1191)
Eucgr.D01959	CUFF.16077	scaffold_4	33738503	33741791	FL_CUFF.16077	-1.61189	9.22152e-05	Transcript_17184	Eucgr.D01959	AT1G12500.1	Nucleotide-sugar transporter family protein
Eucgr.D01962	CUFF.16052	scaffold_4	33758278	33761762	FL_CUFF.16052	-1.0369	0.00530784	Transcript_17177	Eucgr.D01962	AT1G62950.1	leucine-rich repeat transmembrane protein kinase family protein
Eucgr.D01966	CUFF.16053	scaffold_4	33782344	33784540	FL_CUFF.16053	2.45995	0.00242197	Transcript_17176	Eucgr.D01966	AT4G12040.2	A20/AN1-like zinc finger family protein
Eucgr.D01979	CUFF.16064	scaffold_4	33902295	33906752	FL_CUFF.16064	-1.17107	0.000548725	Transcript_17185	Eucgr.D01979	AT4G22756.1	sterol C4-methyl oxidase 1-2
Eucgr.D01981	CUFF.16063	scaffold_4	33919834	33922955	FL_CUFF.16063	-0.992613	0.00223263	Transcript_17186	Eucgr.D01981	AT1G12380.1	unknown protein; BEST Arabidopsis thaliana protein match is: unknown protein (TAIR:AT1G62870.1); Has 173 Blast hits to 170 proteins in 34 species: Archae - 0; Bacteria - 4; Metazoa - 25; Fungi - 8; Plants - 123; Viruses - 7; Other Eukaryotes - 6 (source: NCBI BLink).
Eucgr.D01996	CUFF.16073	scaffold_4	34030603	34033664	FL_CUFF.16073	0.955079	0.00188415	Transcript_17193	Eucgr.D01996	AT4G12290.1	Copper amine oxidase family protein
Eucgr.D02013	CUFF.16074	scaffold_4	34187964	34192355	FL_CUFF.16074	-1.63608	0.000789657	Transcript_17194	Eucgr.D02013	AT4G12330.1	cytochrome P450, family 706, subfamily A, polypeptide 7
Eucgr.D02014	CUFF.16076	scaffold_4	34204467	34206558	FL_CUFF.16076	-0.658617	0.0413527	Transcript_17195	Eucgr.D02014	AT4G12350.1	myb domain protein 42
Eucgr.D02017	CUFF.16081	scaffold_4	34237107	34240357	FL_CUFF.16081	0.70524	0.0442559	Transcript_17202	Eucgr.D02017	AT1G62780.1	unknown protein; FUNCTIONS IN: molecular_function unknown; INVOLVED IN: biological_process unknown; LOCATED IN: chloroplast, chloroplast stroma; EXPRESSED IN: 22 plant structures; EXPRESSED DURING: 14 growth stages; Has 94 Blast hits to 94 proteins in 35 species: Archae - 6; Bacteria - 10; Metazoa - 21; Fungi - 2; Plants - 48; Viruses - 0; Other Eukaryotes - 7 (source: NCBI BLink).
Eucgr.D02018	CUFF.16079	scaffold_4	34243658	34244545	FL_CUFF.16079	-0.732237	0.0348067	Transcript_17200	Eucgr.D02018	AT4G12390.1	pectin methylesterase inhibitor 1
Eucgr.D02022	CUFF.16080	scaffold_4	34260369	34261163	FL_CUFF.16080	2.33334	0.0165308	Transcript_17201	Eucgr.D02022	AT4G12390.1	pectin methylesterase inhibitor 1
Eucgr.D02025	CUFF.16091	scaffold_4	34280649	34285181	FL_CUFF.16091	1.44142	0.000372116	Transcript_17214	Eucgr.D02025	AT1G62710.1	beta vacuolar processing enzyme
Eucgr.D02025	CUFF.16090	scaffold_4	34284021	34285459	FL_CUFF.16090	1.44271	0.00034076	Transcript_17216	Eucgr.D02025	AT1G62710.1	beta vacuolar processing enzyme
Eucgr.D02026	CUFF.16085	scaffold_4	34287796	34288515	FL_CUFF.16085	1.86897	0.00159353	Transcript_17207	Eucgr.D02026	AT4G22620.1	SAUR-like auxin-responsive protein family
Eucgr.D02035	CUFF.16121	scaffold_4	34531252	34539863	FL_CUFF.16121	-1.12996	0.00214749	Transcript_17227	Eucgr.D02035	AT4G22540.1	OSBP(oxysterol binding protein)-related protein 2A
Eucgr.D02035	CUFF.16122	scaffold_4	34537344	34540364	FL_CUFF.16122	-1.06531	0.0033393	Transcript_17228	Eucgr.D02035	AT4G22540.1	OSBP(oxysterol binding protein)-related protein 2A
Eucgr.D02047	CUFF.16104	scaffold_4	34634497	34637766	FL_CUFF.16104	0.933025	0.00951421	Transcript_17225	Eucgr.D02047	AT4G16520.2	Ubiquitin-like superfamily protein
Eucgr.D02047	CUFF.16103	scaffold_4	34634497	34636750	FL_CUFF.16103	0.935687	0.0128581	Transcript_17224	Eucgr.D02047	AT4G16520.2	Ubiquitin-like superfamily protein
Eucgr.D02074	CUFF.16115	scaffold_4	34912253	34914242	FL_CUFF.16115	-1.91037	2.27386e-05	Transcript_17232	Eucgr.D02074	AT4G16563.1	Eukaryotic aspartyl protease family protein
Eucgr.D02078	CUFF.16119	scaffold_4	34947612	34948925	FL_CUFF.16119	0.806673	0.026161	Transcript_17240	Eucgr.D02078	AT2G35710.2	Nucleotide-diphospho-sugar transferases superfamily protein
Eucgr.D02083	CUFF.16123	scaffold_4	34989335	34991367	FL_CUFF.16123	-1.09966	0.00390904	Transcript_17245	Eucgr.D02083	AT3G60580.1	C2H2-like zinc finger protein
Eucgr.D02085	CUFF.16130	scaffold_4	35008536	35010169	FL_CUFF.16130	-0.781736	0.0243989	Transcript_17251	Eucgr.D02085	AT5G47470.1	Nodulin MtN21 /EamA-like transporter family protein
Eucgr.D02093	CUFF.16131	scaffold_4	35064531	35067514	FL_CUFF.16131	-0.926179	0.00987814	Transcript_17258	Eucgr.D02093	AT4G17350.1	Plant protein of unknown function (DUF828) with plant pleckstrin homology-like region
Eucgr.D02101	CUFF.16136	scaffold_4	35108196	35112821	FL_CUFF.16136	1.10395	0.0020376	Transcript_17265	Eucgr.D02101	AT5G47400.1	unknown protein; FUNCTIONS IN: molecular_function unknown; LOCATED IN: endomembrane system; EXPRESSED IN: 23 plant structures; EXPRESSED DURING: 13 growth stages; Has 1807 Blast hits to 1807 proteins in 277 species: Archae - 0; Bacteria - 0; Metazoa - 736; Fungi - 347; Plants - 385; Viruses - 0; Other Eukaryotes - 339 (source: NCBI BLink).
Eucgr.D02102	CUFF.16138	scaffold_4	35124084	35125150	FL_CUFF.16138	0.950014	0.00422123	Transcript_17263	Eucgr.D02102	AT3G60490.1	Integrase-type DNA-binding superfamily protein
Eucgr.D02103	CUFF.16146	scaffold_4	35129417	35131932	FL_CUFF.16146	1.19312	0.000171779	Transcript_17278	Eucgr.D02103	AT5G47390.1	myb-like transcription factor family protein
Eucgr.D02103	CUFF.16145	scaffold_4	35128960	35130137	FL_CUFF.16145	1.19502	0.000140041	Transcript_17276	Eucgr.D02103	AT5G47390.1	myb-like transcription factor family protein
Eucgr.D02104	CUFF.16140	scaffold_4	35144837	35146075	FL_CUFF.16140	2.25233	4.76386e-09	Transcript_17268	Eucgr.D02104	AT4G17440.2	Protein of unknown function (DUF1639)
Eucgr.D02106	CUFF.16144	scaffold_4	35168272	35171035	FL_CUFF.16144	1.16892	0.00665547	Transcript_17267	Eucgr.D02106	AT5G45500.2	RNI-like superfamily protein
Eucgr.D02113	CUFF.16143	scaffold_4	35257465	35258796	FL_CUFF.16143	2.08589	1.10471e-06	Transcript_17270	Eucgr.D02113	AT4G17500.1	ethylene responsive element binding factor 1
Eucgr.D02129	CUFF.16160	scaffold_4	35385523	35391669	FL_CUFF.16160	1.06136	0.00165623	Transcript_17292	Eucgr.D02129	AT4G17570.3	GATA transcription factor 26
Eucgr.D02135	CUFF.16178	scaffold_4	35429091	35433159	FL_CUFF.16178	-1.11144	0.00352212	Transcript_17297	Eucgr.D02135	AT3G50500.2	SNF1-related protein kinase 2.2
Eucgr.D02141	CUFF.16173	scaffold_4	35480633	35486002	FL_CUFF.16173	-1.4032	0.000421109	Transcript_17303	Eucgr.D02141	AT2G35190.1	novel plant snare 11
Eucgr.D02145	CUFF.16182	scaffold_4	35594328	35595295	FL_CUFF.16182	-1.12706	0.00213998	Transcript_17314	Eucgr.D02145	AT4G17245.1	RING/U-box superfamily protein
Eucgr.D02146	CUFF.16184	scaffold_4	35598752	35600793	FL_CUFF.16184	-1.29188	0.000284535	Transcript_17317	Eucgr.D02146	AT5G47050.1	SBP (S-ribonuclease binding protein) family protein
Eucgr.D02153	CUFF.16183	scaffold_4	35678898	35685721	FL_CUFF.16183	-0.722158	0.0275286	Transcript_17316	Eucgr.D02153	AT5G18070.1	phosphoglucosamine mutase-related
Eucgr.D02154	CUFF.16190	scaffold_4	35689464	35694192	FL_CUFF.16190	-0.678551	0.0462538	Transcript_17328	Eucgr.D02154	AT4G18030.1	S-adenosyl-L-methionine-dependent methyltransferases superfamily protein
Eucgr.D02164	CUFF.16189	scaffold_4	35760440	35763148	FL_CUFF.16189	0.750464	0.0279648	Transcript_17323	Eucgr.D02164	AT1G65180.1	Cysteine/Histidine-rich C1 domain family protein
Eucgr.D02166	CUFF.16195	scaffold_4	35777544	35784319	FL_CUFF.16195	0.828285	0.0193552	Transcript_17326	Eucgr.D02166	AT1G32440.1	plastidial pyruvate kinase 3
Eucgr.D02185	CUFF.16200	scaffold_4	36092539	36094746	FL_CUFF.16200	1.72767	3.53399e-05	Transcript_17329	Eucgr.D02185	AT4G35470.1	plant intracellular ras group-related LRR 4
Eucgr.D02186	CUFF.16217	scaffold_4	36103072	36104942	FL_CUFF.16217	-1.17933	0.00182767	Transcript_17352	Eucgr.D02186	AT1G32540.3	lsd one like 1
Eucgr.D02186	CUFF.16216	scaffold_4	36102722	36104618	FL_CUFF.16216	-1.15839	0.00220622	Transcript_17350	Eucgr.D02186	AT1G32540.3	lsd one like 1
Eucgr.D02201	CUFF.16204	scaffold_4	36220706	36221966	FL_CUFF.16204	-0.989229	0.00818697	Transcript_17344	Eucgr.D02201	AT5G46790.1	PYR1-like 1
Eucgr.D02202	CUFF.16256	scaffold_4	36224278	36230522	FL_CUFF.16256	-0.681952	0.0418406	Transcript_17382	Eucgr.D02202	AT2G35210.1	root and pollen arfgap
Eucgr.D02202	CUFF.16257	scaffold_4	36225156	36230822	FL_CUFF.16257	-0.681399	0.0421141	Transcript_17383	Eucgr.D02202	AT2G35210.1	root and pollen arfgap
Eucgr.D02206	CUFF.16215	scaffold_4	36293141	36295380	FL_CUFF.16215	2.85558	0.000195859	Transcript_17354	Eucgr.D02206	AT1G32700.2	PLATZ transcription factor family protein
Eucgr.D02207	CUFF.16214	scaffold_4	36304179	36306834	FL_CUFF.16214	1.39938	0.000133158	Transcript_17355	Eucgr.D02207	AT2G35410.1	RNA-binding (RRM/RBD/RNP motifs) family protein
Eucgr.D02208	CUFF.16221	scaffold_4	36308910	36312682	FL_CUFF.16221	-1.44654	0.000452914	Transcript_17379	Eucgr.D02208	AT3G03550.1	RING/U-box superfamily protein
Eucgr.D02208	CUFF.16222	scaffold_4	36308910	36312682	FL_CUFF.16222	-1.44654	0.000452914	Transcript_17376	Eucgr.D02208	AT3G03550.1	RING/U-box superfamily protein
Eucgr.D02211	CUFF.16219	scaffold_4	36319635	36321213	FL_CUFF.16219	1.19731	0.00203412	Transcript_17359	Eucgr.D02211	AT4G17940.1	Tetratricopeptide repeat (TPR)-like superfamily protein
Eucgr.D02218	CUFF.16236	scaffold_4	36351643	36354921	FL_CUFF.16236	-0.789024	0.0134363	Transcript_17374	Eucgr.D02218	AT5G46860.1	Syntaxin/t-SNARE family protein
Eucgr.D02220	CUFF.16227	scaffold_4	36358030	36359341	FL_CUFF.16227	-0.911384	0.0327593	Transcript_17370	Eucgr.D02220	AT1G32250.1	Calcium-binding EF-hand family protein
Eucgr.D02221	CUFF.16228	scaffold_4	36360498	36363710	FL_CUFF.16228	0.728006	0.0338237	Transcript_17373	Eucgr.D02221	AT2G35490.1	Plastid-lipid associated protein PAP / fibrillin family protein
Eucgr.D02224	CUFF.16233	scaffold_4	36393864	36402283	FL_CUFF.16233	-1.11675	0.00387514	Transcript_17375	Eucgr.D02224	AT5G46910.1	Transcription factor jumonji (jmj) family protein / zinc finger (C5HC2 type) family protein
Eucgr.D02228	CUFF.16237	scaffold_4	36445718	36450725	FL_CUFF.16237	-1.54499	0.00404712	Transcript_17395	Eucgr.D02228	AT5G16910.1	cellulose-synthase like D2
Eucgr.D02229	CUFF.16245	scaffold_4	36451298	36453588	FL_CUFF.16245	-1.30348	0.00228757	Transcript_17391	Eucgr.D02229	AT1G32170.1	xyloglucan endotransglucosylase/hydrolase 30
Eucgr.D02237	CUFF.16248	scaffold_4	36495617	36497561	FL_CUFF.16248	-1.20193	0.000357186	Transcript_17397	Eucgr.D02237	AT3G44990.1	xyloglucan endo-transglycosylase-related 8
Eucgr.D02238	CUFF.16246	scaffold_4	36504569	36506022	FL_CUFF.16246	-1.25042	0.00108022	Transcript_17396	Eucgr.D02238	AT5G19790.1	related to AP2 11
Eucgr.D02245	CUFF.16254	scaffold_4	36543727	36548272	FL_CUFF.16254	-1.30991	0.00283042	Transcript_17399	Eucgr.D02245	AT4G00750.1	S-adenosyl-L-methionine-dependent methyltransferases superfamily protein
Eucgr.D02247	CUFF.16252	scaffold_4	36556610	36560887	FL_CUFF.16252	-0.884474	0.00856852	Transcript_17400	Eucgr.D02247	AT4G00740.1	S-adenosyl-L-methionine-dependent methyltransferases superfamily protein
Eucgr.D02256	CUFF.16260	scaffold_4	36656225	36657963	FL_CUFF.16260	2.11715	0.00435288	Transcript_17415	Eucgr.D02256	AT3G61220.2	NAD(P)-binding Rossmann-fold superfamily protein
Eucgr.D02269	CUFF.16264	scaffold_4	36758977	36762857	FL_CUFF.16264	-1.15233	0.0058505	Transcript_17417	Eucgr.D02269	AT2G38040.2	acetyl Co-enzyme a carboxylase carboxyltransferase alpha subunit
Eucgr.D02283	CUFF.16273	scaffold_4	36840917	36842411	FL_CUFF.16273	0.771261	0.0241213	Transcript_17422	Eucgr.D02283	AT4G00530.1	unknown protein; FUNCTIONS IN: molecular_function unknown; INVOLVED IN: biological_process unknown; LOCATED IN: mitochondrion; EXPRESSED IN: 19 plant structures; EXPRESSED DURING: 9 growth stages; BEST Arabidopsis thaliana protein match is: unknown protein (TAIR:AT1G01725.1); Has 1807 Blast hits to 1807 proteins in 277 species: Archae - 0; Bacteria - 0; Metazoa - 736; Fungi - 347; Plants - 385; V…
Eucgr.D02291	CUFF.16320	scaffold_4	36874054	36881367	FL_CUFF.16320	-1.17036	0.00627693	Transcript_17594	Eucgr.D02291	AT4G00440.3	Protein of unknown function (DUF3741)
Eucgr.D02294	CUFF.16278	scaffold_4	36895809	36899290	FL_CUFF.16278	1.63559	0.000192247	Transcript_17432	Eucgr.D02294	AT2G45910.1	U-box domain-containing protein kinase family protein
Eucgr.D02300	CUFF.16291	scaffold_4	36947220	36949403	FL_CUFF.16291	0.763378	0.0347884	Transcript_17440	Eucgr.D02300	AT2G45910.1	U-box domain-containing protein kinase family protein
Eucgr.D02315	CUFF.16301	scaffold_4	37070110	37073226	FL_CUFF.16301	-0.915955	0.00882423	Transcript_17450	Eucgr.D02315	AT4G34500.1	Protein kinase superfamily protein
Eucgr.D02321	CUFF.16311	scaffold_4	37109687	37114456	FL_CUFF.16311	-1.09512	0.00127604	Transcript_17468	Eucgr.D02321	AT1G01510.1	NAD(P)-binding Rossmann-fold superfamily protein
Eucgr.D02323	CUFF.16304	scaffold_4	37119774	37123968	FL_CUFF.16304	-0.862663	0.0160744	Transcript_17462	Eucgr.D02323	AT4G01270.1	RING/U-box superfamily protein
Eucgr.D02324	CUFF.16305	scaffold_4	37139191	37140715	FL_CUFF.16305	-1.05706	0.00365015	Transcript_17457	Eucgr.D02324	AT4G01250.1	WRKY family transcription factor
Eucgr.D02329	CUFF.16316	scaffold_4	37191510	37194070	FL_CUFF.16316	-0.691109	0.0338031	Transcript_17466	Eucgr.D02329	AT2G46180.1	golgin candidate 4
Eucgr.D02329	CUFF.16317	scaffold_4	37191510	37194070	FL_CUFF.16317	-0.691109	0.0338031	Transcript_17467	Eucgr.D02329	AT2G46180.1	golgin candidate 4
Eucgr.D02331	CUFF.16312	scaffold_4	37209205	37211189	FL_CUFF.16312	-1.06614	0.000849732	Transcript_17464	Eucgr.D02331	AT2G46210.1	Fatty acid/sphingolipid desaturase
Eucgr.D02333	CUFF.16349	scaffold_4	37213056	37216253	FL_CUFF.16349	-0.990728	0.00609254	Transcript_17469	Eucgr.D02333	AT2G46225.2	ABI-1-like 1
Eucgr.D02336	CUFF.16318	scaffold_4	37253694	37257423	FL_CUFF.16318	0.831993	0.0148018	Transcript_17473	Eucgr.D02336	AT5G41620.1	FUNCTIONS IN: molecular_function unknown; INVOLVED IN: biological_process unknown; LOCATED IN: chloroplast, plasma membrane; EXPRESSED IN: 9 plant structures; EXPRESSED DURING: 6 growth stages; BEST Arabidopsis thaliana protein match is: intracellular protein transport protein USO1-related (TAIR:AT1G64180.1); Has 30201 Blast hits to 17322 proteins in 780 species: Archae - 12; Bacteria - 1396; Met…
Eucgr.D02336	CUFF.16319	scaffold_4	37255705	37257592	FL_CUFF.16319	0.853113	0.0125193	Transcript_17474	Eucgr.D02336	AT5G41620.1	FUNCTIONS IN: molecular_function unknown; INVOLVED IN: biological_process unknown; LOCATED IN: chloroplast, plasma membrane; EXPRESSED IN: 9 plant structures; EXPRESSED DURING: 6 growth stages; BEST Arabidopsis thaliana protein match is: intracellular protein transport protein USO1-related (TAIR:AT1G64180.1); Has 30201 Blast hits to 17322 proteins in 780 species: Archae - 12; Bacteria - 1396; Met…
Eucgr.D02345	CUFF.16326	scaffold_4	37325220	37326818	FL_CUFF.16326	-1.21743	0.00153976	Transcript_17476	Eucgr.D02345	AT2G16070.2	plastid division2
Eucgr.D02358	CUFF.16329	scaffold_4	37466853	37467795	FL_CUFF.16329	2.77573	0.000400834	Transcript_17481	Eucgr.D02358	AT4G27250.1	NAD(P)-binding Rossmann-fold superfamily protein
Eucgr.D02362	CUFF.16331	scaffold_4	37503956	37505918	FL_CUFF.16331	1.25164	0.00113217	Transcript_17484	Eucgr.D02362	AT4G01037.1	Ubiquitin carboxyl-terminal hydrolase family protein
Eucgr.D02368	CUFF.16357	scaffold_4	37566443	37572329	FL_CUFF.16357	-0.702127	0.028287	Transcript_17511	Eucgr.D02368	AT2G46420.2	Plant protein 1589 of unknown function
Eucgr.D02371	CUFF.16337	scaffold_4	37585192	37588864	FL_CUFF.16337	-0.772025	0.0300867	Transcript_17494	Eucgr.D02371	AT3G61730.1	reduced male fertility
Eucgr.D02381	CUFF.16355	scaffold_4	37703951	37705868	FL_CUFF.16355	-0.958591	0.00327472	Transcript_17502	Eucgr.D02381	AT1G01300.1	Eukaryotic aspartyl protease family protein
Eucgr.D02391	CUFF.16377	scaffold_4	37777139	37781113	FL_CUFF.16377	-1.20746	0.00610343	Transcript_17531	Eucgr.D02391	AT3G18750.3	with no lysine (K) kinase 6
Eucgr.D02391	CUFF.16376	scaffold_4	37777139	37780368	FL_CUFF.16376	-1.17314	0.00951421	Transcript_17530	Eucgr.D02391	AT3G18750.3	with no lysine (K) kinase 6
Eucgr.D02393	CUFF.16371	scaffold_4	37796267	37798063	FL_CUFF.16371	0.723243	0.0326127	Transcript_17519	Eucgr.D02393	AT2G45690.1	shrunken seed protein (SSE1)
Eucgr.D02414	CUFF.16407	scaffold_4	38410102	38410851	FL_CUFF.16407	-2.82571	7.95764e-08	Transcript_17538	Eucgr.D02414	AT1G72080.1	unknown protein; FUNCTIONS IN: molecular_function unknown; INVOLVED IN: biological_process unknown; LOCATED IN: chloroplast; Has 30201 Blast hits to 17322 proteins in 780 species: Archae - 12; Bacteria - 1396; Metazoa - 17338; Fungi - 3422; Plants - 5037; Viruses - 0; Other Eukaryotes - 2996 (source: NCBI BLink).
Eucgr.D02415	CUFF.16408	scaffold_4	38411345	38412251	FL_CUFF.16408	-3.05964	1.60445e-08	Transcript_17544	Eucgr.D02415	AT3G44670.2	Disease resistance protein (TIR-NBS-LRR class) family
Eucgr.D02428	CUFF.16399	scaffold_4	38579881	38582431	FL_CUFF.16399	-0.817234	0.0308934	Transcript_17560	Eucgr.D02428	AT1G12550.1	D-isomer specific 2-hydroxyacid dehydrogenase family protein
Eucgr.D02432	CUFF.16410	scaffold_4	38614149	38615161	FL_CUFF.16410	-0.982551	0.00523544	Transcript_17564	Eucgr.D02432	AT2G45600.1	alpha/beta-Hydrolases superfamily protein
Eucgr.D02434	CUFF.16411	scaffold_4	38644962	38646174	FL_CUFF.16411	-1.13862	0.00309834	Transcript_17574	Eucgr.D02434	AT1G08500.1	early nodulin-like protein 18
Eucgr.D02443	CUFF.16423	scaffold_4	38733336	38738160	FL_CUFF.16423	0.658573	0.044477	Transcript_17580	Eucgr.D02443	AT1G01930.1	zinc finger protein-related
Eucgr.D02446	CUFF.16433	scaffold_4	38760086	38771513	FL_CUFF.16433	-0.811517	0.0269655	Transcript_17600	Eucgr.D02446	AT1G01950.3	armadillo repeat kinesin 2
[truncated: 5,242 more rows]
