# Supplementary material for: RNA-Seq Using Two Populations Reveals Genes and Alleles Controlling Wood Traits and Growth in Eucalyptus nitens
Source: PLoS One. 2014 Jun 26;9(6):e101104. doi: 10.1371/journal.pone.0101104 (PMC4072731; doi:10.1371/journal.pone.0101104)
Supplement: Table S3 — Differentially expressed transcripts between low and high KPY samples in both Florentine and Meunna. (XLSX) [file pone.0101104.s006.xlsx]

## Sheet: Sheet1
Table S3: Differentially expressed transcripts between low and high KPY samples in both Florentine and Meunna
Final_ID	geneID	Scaffold	Start	End	FL_gene_ID	logFC	logCPM	PValue	FDR	Common_Transcript_ID	Egrandis_ID	AT_accession	TAIR gene annotation	MEU_logFC	MEU_logCPM	MEU_FDR	AT_accession
Eucgr.B00543	CUFF.7902	scaffold_2	7052755	7054091	FL_CUFF.7902	-3.53081	0.120689	2.51814e-16	1.82504e-13	Transcript_8654	Eucgr.B00543	AT4G39110.1	Malectin/receptor-like protein kinase family protein	-2.27524	1.57312	2.3011e-05	AT4G39110.1
Eucgr.J02919	CUFF.4252	scaffold_10	36445914	36448153	FL_CUFF.4252	-3.12868	4.01636	3.78998e-08	2.00099e-06	Transcript_4739	Eucgr.J02919	AT1G51805.1	Leucine-rich repeat protein kinase family protein	-2.42524	3.14262	0.0143565	AT1G51805.1
Eucgr.J02919	CUFF.4251	scaffold_10	36445910	36447488	FL_CUFF.4251	-3.09889	3.2081	1.10533e-06	3.18124e-05	Transcript_4738	Eucgr.J02919	AT1G51805.1	Leucine-rich repeat protein kinase family protein	-2.42524	3.14262	0.0143565	AT1G51805.1
Eucgr.G03295	CUFF.25078	scaffold_7	50954166	50958287	FL_CUFF.25078	-3.01258	1.81461	2.75395e-18	3.46665e-15	Transcript_26724	Eucgr.G03295	AT3G63470.1	serine carboxypeptidase-like 40	-3.2025	1.551	0.00407904	AT3G63470.1
Eucgr.H01054	CUFF.25879	scaffold_8	12777008	12778211	FL_CUFF.25879	-2.83082	1.76823	3.17375e-12	6.65847e-10	Transcript_27641	Eucgr.H01054	AT4G02090.1	unknown protein; FUNCTIONS IN: molecular_function unknown; INVOLVED IN: N-terminal protein myristoylation; LOCATED IN: cellular_component unknown; EXPRESSED IN: root; Has 132 Blast hits to 132 proteins in 12 species: Archae - 0; Bacteria - 0; Metazoa - 0; Fungi - 0; Plants - 132; Viruses - 0; Other Eukaryotes - 0 (source: NCBI BLink).	-3.86243	1.07234	1.28355e-06	AT4G02090.1
Transcript_15791	CUFF.14690	scaffold_3067	1101	2569	FL_CUFF.14690	-2.77575	1.84439	1.64871e-05	0.000257726	Transcript_15791	#N/A	AT3G05750.1	unknown protein; FUNCTIONS IN: molecular_function unknown; INVOLVED IN: biological_process unknown; LOCATED IN: membrane; EXPRESSED IN: 17 plant structures; EXPRESSED DURING: 10 growth stages; BEST Arabidopsis thaliana protein match is: unknown protein (TAIR:AT5G26910.1); Has 2317 Blast hits to 1467 proteins in 247 species: Archae - 4; Bacteria - 750; Metazoa - 557; Fungi - 182; Plants - 180; Vir…	-2.4945	0.300412	1.32503e-06	AT3G05750.1
Eucgr.D01630	CUFF.15850	scaffold_4	30203244	30204765	FL_CUFF.15850	-2.64242	3.00083	2.0853e-06	5.18982e-05	Transcript_16964	Eucgr.D01630	AT2G34820.1	basic helix-loop-helix (bHLH) DNA-binding superfamily protein	-4.13267	2.3974	5.3301e-12	AT2G34820.1
Eucgr.H03407	CUFF.27477	scaffold_8	49874719	49878787	FL_CUFF.27477	-2.49202	2.77508	4.2974e-09	3.33704e-07	Transcript_29344	Eucgr.H03407	AT4G14650.1	unknown protein; FUNCTIONS IN: molecular_function unknown; INVOLVED IN: N-terminal protein myristoylation; EXPRESSED IN: 6 plant structures; EXPRESSED DURING: petal differentiation and expansion stage; Has 2407 Blast hits to 1833 proteins in 310 species: Archae - 19; Bacteria - 223; Metazoa - 708; Fungi - 285; Plants - 140; Viruses - 42; Other Eukaryotes - 990 (source: NCBI BLink).	-4.13962	2.49981	5.40528e-08	AT4G14650.1
Eucgr.J00937	CUFF.2914	scaffold_10	10251151	10252185	FL_CUFF.2914	-2.4465	8.01908	6.26278e-08	3.0566e-06	Transcript_3264	Eucgr.J00937	AT5G03170.1	FASCICLIN-like arabinogalactan-protein 11	-3.43056	7.2384	1.80118e-05	AT5G03170.1
Eucgr.B03781	CUFF.10837	scaffold_2	61991804	61996273	FL_CUFF.10837	-2.38807	2.06609	1.55651e-05	0.000247686	Transcript_11821	Eucgr.B03781	AT5G21105.2	Plant L-ascorbate oxidase	-2.08504	1.92721	0.00147335	AT5G21105.2
Transcript_13765	CUFF.12755	scaffold_3	26805379	26807277	FL_CUFF.12755	-2.38599	0.110649	0.000136933	0.00129345	Transcript_13765	#N/A	AT5G46400.1	Tetratricopeptide repeat (TPR)-like superfamily protein	-4.0299	0.101407	4.33047e-06	AT5G46400.1
Transcript_23294	CUFF.21882	scaffold_6	41581327	41583659	FL_CUFF.21882	-2.32198	2.41287	1.62391e-09	1.45465e-07	Transcript_23294	#N/A	AT1G65520.1	delta(3), delta(2)-enoyl CoA isomerase 1	-3.31228	1.66189	8.24407e-10	AT1G65520.1
Eucgr.K03566	CUFF.6858	scaffold_11	44796791	44798530	FL_CUFF.6858	-2.30477	2.64606	8.26031e-08	3.85111e-06	Transcript_7572	Eucgr.K03566	AT1G09390.1	GDSL-like Lipase/Acylhydrolase superfamily protein	-3.2651	1.86766	1.26084e-09	AT1G09390.1
Transcript_12186	CUFF.11206	scaffold_228	38893	42314	FL_CUFF.11206	-2.30431	2.70135	8.54102e-09	6.04366e-07	Transcript_12186	#N/A	AT4G08630.1	unknown protein; BEST Arabidopsis thaliana protein match is: unknown protein (TAIR:AT3G48860.2); Has 1487 Blast hits to 747 proteins in 184 species: Archae - 0; Bacteria - 56; Metazoa - 305; Fungi - 197; Plants - 180; Viruses - 3; Other Eukaryotes - 746 (source: NCBI BLink).	-2.11422	2.18296	0.0237732	AT4G08630.1
Eucgr.J00938	CUFF.3015	scaffold_10	10257813	10259190	FL_CUFF.3015	-2.2234	10.7522	4.53206e-10	4.75409e-08	Transcript_3297	Eucgr.J00938	AT5G60490.1	FASCICLIN-like arabinogalactan-protein 12	-3.03746	9.53784	1.40113e-08	AT5G60490.1
Eucgr.D01302	CUFF.15680	scaffold_4	23542606	23544902	FL_CUFF.15680	-2.20887	2.66255	5.26602e-06	0.000108951	Transcript_16776	Eucgr.D01302	AT1G11600.1	cytochrome P450, family 77, subfamily B, polypeptide 1	-3.39106	1.60054	1.57662e-13	AT1G11600.1
Eucgr.F03582	CUFF.22120	scaffold_6	44259703	44265353	FL_CUFF.22120	-2.20842	2.45855	5.26258e-05	0.000616986	Transcript_23562	Eucgr.F03582	AT4G15080.1	DHHC-type zinc finger family protein	-2.30716	2.51048	0.00302153	AT4G15080.1
Eucgr.C00139	CUFF.11624	scaffold_3	3999613	4000721	FL_CUFF.11624	-2.19947	0.280356	1.84037e-09	1.61231e-07	Transcript_12592	Eucgr.C00139	AT5G57340.2	unknown protein; Has 35333 Blast hits to 34131 proteins in 2444 species: Archae - 798; Bacteria - 22429; Metazoa - 974; Fungi - 991; Plants - 531; Viruses - 0; Other Eukaryotes - 9610 (source: NCBI BLink).	-1.93616	0.713234	0.000674655	AT5G57340.2
Eucgr.H04021	CUFF.28002	scaffold_8	58089928	58091954	FL_CUFF.28002	-2.17402	1.07767	4.00822e-05	0.000503929	Transcript_30015	Eucgr.H04021	AT4G16120.1	COBRA-like protein-7 precursor	-1.67807	1.5246	0.0120484	AT4G16120.1
Eucgr.H04424	CUFF.28403	scaffold_8	63400333	63400838	FL_CUFF.28403	-2.1716	0.7145	1.49248e-07	6.21875e-06	Transcript_30307	Eucgr.H04424	AT4G08630.1	unknown protein; BEST Arabidopsis thaliana protein match is: unknown protein (TAIR:AT3G48860.2); Has 1487 Blast hits to 747 proteins in 184 species: Archae - 0; Bacteria - 56; Metazoa - 305; Fungi - 197; Plants - 180; Viruses - 3; Other Eukaryotes - 746 (source: NCBI BLink).	-1.67512	0.428643	0.0269333	AT4G08630.1
Eucgr.K01501	CUFF.5386	scaffold_11	18121144	18122002	FL_CUFF.5386	-2.15818	4.2257	1.05776e-07	4.71985e-06	Transcript_5974	Eucgr.K01501	AT4G20260.4	plasma-membrane associated cation-binding protein 1	-3.29404	3.11293	9.47804e-11	AT4G20260.4
Eucgr.E00024	CUFF.16845	scaffold_5	306580	310311	FL_CUFF.16845	-2.15484	-0.0128521	1.76195e-05	0.000269787	Transcript_18032	Eucgr.E00024	AT2G46640.3	unknown protein; FUNCTIONS IN: molecular_function unknown; INVOLVED IN: biological_process unknown; LOCATED IN: cellular_component unknown; EXPRESSED IN: 20 plant structures; EXPRESSED DURING: 11 growth stages.	-1.83574	0.46663	0.002188	AT2G46640.3
Eucgr.F03723	CUFF.22222	scaffold_6	45413347	45415461	FL_CUFF.22222	-2.11458	2.2544	6.34912e-07	2.05205e-05	Transcript_23670	Eucgr.F03723	AT1G20190.1	expansin 11	-2.71673	0.484476	4.20667e-06	AT1G20190.1
Eucgr.C01361	CUFF.12550	scaffold_3	21828903	21830418	FL_CUFF.12550	-2.08454	0.431685	8.37121e-07	2.56685e-05	Transcript_13572	Eucgr.C01361	0	0	-2.39942	2.97284	9.72806e-08	0
Eucgr.F02525	CUFF.21294	scaffold_6	34847308	34848519	FL_CUFF.21294	-2.07416	2.58942	4.04032e-06	8.76086e-05	Transcript_22660	Eucgr.F02525	AT1G21510.1	unknown protein; FUNCTIONS IN: molecular_function unknown; INVOLVED IN: N-terminal protein myristoylation; LOCATED IN: cellular_component unknown; EXPRESSED IN: cotyledon; Has 380 Blast hits to 286 proteins in 63 species: Archae - 0; Bacteria - 6; Metazoa - 254; Fungi - 44; Plants - 13; Viruses - 5; Other Eukaryotes - 58 (source: NCBI BLink).	-2.70388	2.43327	0.000117345	AT1G21510.1
Transcript_27290	CUFF.25601	scaffold_8	8652511	8652700	FL_CUFF.25601	-2.07003	1.4577	7.56913e-07	2.36579e-05	Transcript_27290	#N/A	0	0	-2.33191	0.385737	0.0051757	0
Eucgr.B02486	CUFF.10025	scaffold_2	47021047	47022650	FL_CUFF.10025	-2.06947	11.724	2.12645e-07	8.39247e-06	Transcript_10708	Eucgr.B02486	AT5G60490.1	FASCICLIN-like arabinogalactan-protein 12	-2.97709	10.5068	7.59188e-09	AT5G60490.1
Eucgr.E03538	CUFF.19059	scaffold_5	60505885	60512954	FL_CUFF.19059	-2.0611	2.01883	4.02922e-06	8.75358e-05	Transcript_20232	Eucgr.E03538	AT4G08480.1	mitogen-activated protein kinase kinase kinase 9	-1.94046	3.07932	0.000266176	AT4G08480.1
Eucgr.H04514	CUFF.28434	scaffold_8	64437041	64441337	FL_CUFF.28434	-2.04648	4.08291	2.26347e-08	1.31397e-06	Transcript_30405	Eucgr.H04514	AT1G09090.2	respiratory burst oxidase homolog B	-2.87504	3.6219	4.44063e-11	AT1G09090.2
Eucgr.H04207	CUFF.28198	scaffold_8	60095246	60100556	FL_CUFF.28198	-2.02777	3.10236	3.41818e-07	1.26161e-05	Transcript_30157	Eucgr.H04207	AT5G18460.1	Protein of Unknown Function (DUF239)	-3.08464	2.54561	2.3851e-06	AT5G18460.1
Eucgr.C00602	CUFF.12017	scaffold_3	11309525	11311159	FL_CUFF.12017	-2.01784	2.11441	1.80938e-11	3.13586e-09	Transcript_13006	Eucgr.C00602	AT5G25830.1	GATA transcription factor 12	-2.06461	1.97726	1.58493e-05	AT5G25830.1
Eucgr.E01020	CUFF.17466	scaffold_5	10785957	10789540	FL_CUFF.17466	-2.01539	3.95594	8.39342e-08	3.89222e-06	Transcript_18693	Eucgr.E01020	AT3G49290.2	ABL interactor-like protein 2	-2.39713	3.08461	6.79178e-10	AT3G49290.2
Eucgr.K01841	CUFF.5620	scaffold_11	22839117	22842468	FL_CUFF.5620	-2.01389	7.60052	3.51898e-06	7.91753e-05	Transcript_6216	Eucgr.K01841	AT3G53750.1	actin 3	-2.77258	6.8915	3.62177e-07	AT3G53750.1
Eucgr.D00694	CUFF.15355	scaffold_4	12592065	12593235	FL_CUFF.15355	-2.01156	-0.241542	3.22976e-07	1.20321e-05	Transcript_16429	Eucgr.D00694	AT1G61170.1	unknown protein; FUNCTIONS IN: molecular_function unknown; INVOLVED IN: N-terminal protein myristoylation; LOCATED IN: cellular_component unknown; EXPRESSED IN: 19 plant structures; EXPRESSED DURING: 12 growth stages; BEST Arabidopsis thaliana protein match is: unknown protein (TAIR:AT1G11125.1); Has 54 Blast hits to 54 proteins in 15 species: Archae - 0; Bacteria - 0; Metazoa - 17; Fungi - 0; Pl…	-1.68725	0.784619	0.000210238	AT1G61170.1
Eucgr.J02930	CUFF.4254	scaffold_10	36579250	36580900	FL_CUFF.4254	-2.00949	2.12594	1.83622e-06	4.69197e-05	Transcript_4742	Eucgr.J02930	AT2G19770.1	profilin 5	-3.56478	2.04368	2.7429e-12	AT2G19770.1
Eucgr.C00771	CUFF.12144	scaffold_3	12870975	12871902	FL_CUFF.12144	-2.00766	1.31515	7.64942e-09	5.45267e-07	Transcript_13133	Eucgr.C00771	AT5G20820.1	SAUR-like auxin-responsive protein family	-2.56366	0.578868	4.00762e-07	AT5G20820.1
Eucgr.J01011	CUFF.2953	scaffold_10	10934710	10937147	FL_CUFF.2953	-2.00651	2.75885	4.94616e-07	1.69307e-05	Transcript_3316	Eucgr.J01011	AT5G04660.1	cytochrome P450, family 77, subfamily A, polypeptide 4	-2.75953	2.18305	1.08646e-06	AT5G04660.1
Eucgr.B00072	CUFF.7581	scaffold_2	1593047	1594049	FL_CUFF.7581	-2.00515	0.827684	1.53426e-08	9.58093e-07	Transcript_8295	Eucgr.B00072	AT2G31900.1	myosin-like protein XIF	-1.21989	5.0752	0.00376163	AT2G31900.1
Eucgr.E01366	CUFF.17731	scaffold_5	15311878	15313905	FL_CUFF.17731	-2.00223	7.28	9.8324e-07	2.89608e-05	Transcript_18967	Eucgr.E01366	AT2G45470.1	FASCICLIN-like arabinogalactan protein 8	-2.48451	7.16599	8.8449e-08	AT2G45470.1
Eucgr.F02183	CUFF.21548	scaffold_6	29627996	29630456	FL_CUFF.21548	-1.99425	11.9435	6.63608e-10	6.69684e-08	Transcript_22484	Eucgr.F02183	AT4G14960.2	Tubulin/FtsZ family protein	-2.05529	10.1507	1.97101e-06	AT4G14960.2
Eucgr.E04327	CUFF.19435	scaffold_5	73837626	73839315	FL_CUFF.19435	-1.99035	4.62589	6.46113e-07	2.07424e-05	Transcript_20715	Eucgr.E04327	AT3G12710.1	DNA glycosylase superfamily protein	-4.944	1.09564	1.65554e-11	AT3G12710.1
Eucgr.I01292	CUFF.29919	scaffold_9	23608151	23610705	FL_CUFF.29919	-1.99002	3.01012	1.03484e-07	4.6262e-06	Transcript_31979	Eucgr.I01292	AT4G39130.1	Dehydrin family protein	-2.56298	0.49242	4.33047e-06	AT4G39130.1
Eucgr.H04424	CUFF.28402	scaffold_8	63398194	63400818	FL_CUFF.28402	-1.98516	1.02348	2.2394e-06	5.47645e-05	Transcript_30305	Eucgr.H04424	AT4G08630.1	unknown protein; BEST Arabidopsis thaliana protein match is: unknown protein (TAIR:AT3G48860.2); Has 1487 Blast hits to 747 proteins in 184 species: Archae - 0; Bacteria - 56; Metazoa - 305; Fungi - 197; Plants - 180; Viruses - 3; Other Eukaryotes - 746 (source: NCBI BLink).	-1.67512	0.428643	0.0269333	AT4G08630.1
Eucgr.C00139	CUFF.11625	scaffold_3	3998591	4000721	FL_CUFF.11625	-1.97671	1.67856	2.69856e-09	2.24883e-07	Transcript_12593	Eucgr.C00139	AT5G57340.2	unknown protein; Has 35333 Blast hits to 34131 proteins in 2444 species: Archae - 798; Bacteria - 22429; Metazoa - 974; Fungi - 991; Plants - 531; Viruses - 0; Other Eukaryotes - 9610 (source: NCBI BLink).	-1.93616	0.713234	0.000674655	AT5G57340.2
Eucgr.I00074	CUFF.29071	scaffold_9	1467364	1467949	FL_CUFF.29071	-1.96243	3.45137	5.91805e-07	1.95376e-05	Transcript_31067	Eucgr.I00074	AT5G49190.1	sucrose synthase 2	-2.68043	3.81947	1.64329e-08	AT5G49190.1
Eucgr.I00074	CUFF.29070	scaffold_9	1467021	1467497	FL_CUFF.29070	-1.95549	3.45618	7.12892e-07	2.26431e-05	Transcript_31065	Eucgr.I00074	AT5G49190.1	sucrose synthase 2	-2.68043	3.81947	1.64329e-08	AT5G49190.1
Eucgr.H03496	CUFF.27572	scaffold_8	51417801	51418043	FL_CUFF.27572	-1.95092	2.70369	1.45296e-08	9.22828e-07	Transcript_29426	Eucgr.H03496	AT3G43190.1	sucrose synthase 4	-2.82619	1.47918	6.52407e-08	AT3G43190.1
Eucgr.G02798	CUFF.24683	scaffold_7	46217477	46217661	FL_CUFF.24683	-1.94506	2.82733	1.0748e-06	3.1121e-05	Transcript_26292	Eucgr.G02798	AT3G54770.1	RNA-binding (RRM/RBD/RNP motifs) family protein	-2.67816	4.15426	9.4594e-07	AT3G54770.1
Eucgr.B02796	CUFF.10290	scaffold_2	51353232	51353928	FL_CUFF.10290	-1.93847	0.542805	1.50968e-06	4.03883e-05	Transcript_11011	Eucgr.B02796	AT5G58910.1	laccase 16	-2.58765	3.92494	1.36226e-06	AT5G58910.1
Eucgr.B03012	CUFF.10249	scaffold_2	55082518	55084045	FL_CUFF.10249	-1.93485	1.80858	2.65132e-07	1.02442e-05	Transcript_11151	Eucgr.B03012	AT1G68440.1	unknown protein; BEST Arabidopsis thaliana protein match is: unknown protein (TAIR:AT1G25400.2); Has 86 Blast hits to 86 proteins in 29 species: Archae - 0; Bacteria - 6; Metazoa - 27; Fungi - 11; Plants - 24; Viruses - 0; Other Eukaryotes - 18 (source: NCBI BLink).	-2.02519	1.67056	0.000273576	AT1G68440.1
Eucgr.H01970	CUFF.26481	scaffold_8	25389605	25391390	FL_CUFF.26481	-1.93477	1.72938	0.00324705	0.0149991	Transcript_28246	Eucgr.H01970	AT2G23540.1	GDSL-like Lipase/Acylhydrolase superfamily protein	-2.87372	0.345111	9.87134e-06	AT2G23540.1
Eucgr.G00279	CUFF.23038	scaffold_7	4618997	4620077	FL_CUFF.23038	-1.93452	3.73085	1.56814e-07	6.47759e-06	Transcript_24509	Eucgr.G00279	AT2G21100.1	Disease resistance-responsive (dirigent-like protein) family protein	-3.87143	3.79793	1.41232e-11	AT2G21100.1
Eucgr.C04151	CUFF.14536	scaffold_3	76303536	76306372	FL_CUFF.14536	-1.93411	0.793179	2.05001e-08	1.20764e-06	Transcript_15630	Eucgr.C04151	AT2G26730.1	Leucine-rich repeat protein kinase family protein	-2.16748	1.90706	0.000680589	AT2G26730.1
Transcript_6271	CUFF.5658	scaffold_11	24167594	24168089	FL_CUFF.5658	-1.92599	0.87593	7.66717e-07	2.3846e-05	Transcript_6271	#N/A	AT2G03150.1	ATP/GTP-binding protein family	-2.09187	-0.0677949	0.00027688	AT2G03150.1
Eucgr.F02824	CUFF.21533	scaffold_6	37932061	37932986	FL_CUFF.21533	-1.91552	4.56888	1.40151e-07	5.90139e-06	Transcript_22917	Eucgr.F02824	0	0	-2.54156	3.6454	4.63833e-08	0
Transcript_3258	CUFF.2912	scaffold_10	10215066	10216059	FL_CUFF.2912	-1.91054	3.99171	1.24526e-08	8.07124e-07	Transcript_3258	#N/A	AT3G45230.1	hydroxyproline-rich glycoprotein family protein	-2.36241	3.50627	6.56633e-07	AT3G45230.1
Eucgr.D02074	CUFF.16115	scaffold_4	34912253	34914242	FL_CUFF.16115	-1.91037	2.69924	7.1685e-07	2.27386e-05	Transcript_17232	Eucgr.D02074	AT4G16563.1	Eukaryotic aspartyl protease family protein	-1.90471	3.53737	3.20717e-06	AT4G16563.1
Eucgr.H01124	CUFF.25966	scaffold_8	13648452	13649998	FL_CUFF.25966	-1.90186	0.306619	6.69693e-05	0.000745325	Transcript_27689	Eucgr.H01124	AT2G12190.1	Cytochrome P450 superfamily protein	-1.75737	0.918231	0.000109194	AT2G12190.1
Eucgr.K01241	CUFF.5195	scaffold_11	15596029	15596964	FL_CUFF.5195	-1.89422	0.987049	6.40269e-07	2.06379e-05	Transcript_5778	Eucgr.K01241	AT2G28260.1	cyclic nucleotide-gated channel 15	-2.66209	1.13412	1.17162e-07	AT2G28260.1
Eucgr.L02188	CUFF.22866	scaffold_665	9422	10408	FL_CUFF.22866	-1.8915	2.66092	2.3923e-06	5.77945e-05	Transcript_24355	Eucgr.L02188	AT5G11000.1	Plant protein of unknown function (DUF868)	-1.77297	2.70104	0.000115139	AT5G11000.1
Eucgr.C00653	CUFF.12097	scaffold_3	11743093	11745695	FL_CUFF.12097	-1.89064	8.81399	2.34639e-09	1.99336e-07	Transcript_13065	Eucgr.C00653	AT5G11890.1	FUNCTIONS IN: molecular_function unknown; LOCATED IN: plasma membrane; EXPRESSED IN: 12 plant structures; EXPRESSED DURING: 6 growth stages; BEST Arabidopsis thaliana protein match is: Late embryogenesis abundant (LEA) hydroxyproline-rich glycoprotein family (TAIR:AT1G17620.1); Has 1807 Blast hits to 1807 proteins in 277 species: Archae - 0; Bacteria - 0; Metazoa - 736; Fungi - 347; Plants - 385;…	-2.55806	7.93537	2.10047e-09	AT5G11890.1
Transcript_13426	CUFF.12440	scaffold_3	18263373	18266420	FL_CUFF.12440	-1.88979	3.04469	0.000174674	0.00155478	Transcript_13426	#N/A	AT3G25500.1	formin homology 1	-2.29663	1.08585	8.93764e-05	AT3G25500.1
Eucgr.E00835	CUFF.17341	scaffold_5	8824297	8826061	FL_CUFF.17341	-1.88973	5.83728	2.27399e-08	1.31688e-06	Transcript_18574	Eucgr.E00835	AT4G23760.1	Cox19-like CHCH family protein	-2.44098	4.97627	4.17973e-06	AT4G23760.1
Eucgr.K03427	CUFF.6768	scaffold_11	43323495	43325990	FL_CUFF.6768	-1.88504	5.18428	5.35565e-06	0.000110233	Transcript_7461	Eucgr.K03427	AT4G03100.1	Rho GTPase activating protein with PAK-box/P21-Rho-binding domain	-2.32439	6.31455	1.04221e-05	AT4G03100.1
Eucgr.A01205	CUFF.831	scaffold_1	18823040	18824721	FL_CUFF.831	-1.87983	1.38883	4.04795e-06	8.76153e-05	Transcript_888	Eucgr.A01205	AT3G12620.2	Protein phosphatase 2C family protein	-3.22591	0.474028	1.43118e-10	AT3G12620.2
Eucgr.C00184	CUFF.11648	scaffold_3	4383815	4385447	FL_CUFF.11648	-1.87851	3.60109	1.95636e-06	4.93048e-05	Transcript_12621	Eucgr.C00184	AT4G25810.1	xyloglucan endotransglycosylase 6	-1.64741	2.30132	0.000128199	AT4G25810.1
Eucgr.K00816	CUFF.4959	scaffold_11	9411595	9412374	FL_CUFF.4959	-1.87743	1.79411	1.11276e-05	0.00019202	Transcript_5539	Eucgr.K00816	AT5G49190.1	sucrose synthase 2	-2.49905	3.13068	1.36592e-09	AT5G49190.1
Eucgr.B01646	CUFF.8793	scaffold_2	28496153	28497123	FL_CUFF.8793	-1.87587	1.27658	7.64606e-06	0.00014422	Transcript_9529	Eucgr.B01646	AT3G62630.1	Protein of unknown function (DUF1645)	-2.51336	0.736878	1.07664e-05	AT3G62630.1
Eucgr.B03715	CUFF.10772	scaffold_2	61544073	61545090	FL_CUFF.10772	-1.87392	2.58538	0.000172526	0.00154254	Transcript_11760	Eucgr.B03715	AT3G10185.1	Gibberellin-regulated family protein	-6.19014	1.7891	2.12201e-30	AT3G10185.1
Eucgr.A02504	CUFF.1808	scaffold_1	35628580	35633563	FL_CUFF.1808	-1.8716	3.39111	0.000917233	0.00561422	Transcript_1984	Eucgr.A02504	AT4G11260.1	phosphatase-related	-2.24796	0.978739	7.00396e-05	AT4G11260.1
Eucgr.H03515	CUFF.27607	scaffold_8	51885343	51886211	FL_CUFF.27607	-1.87057	3.92168	4.21105e-07	1.48768e-05	Transcript_29465	Eucgr.H03515	AT3G43190.1	sucrose synthase 4	-3.03431	2.42049	2.05198e-08	AT3G43190.1
Eucgr.C04151	CUFF.14535	scaffold_3	76301953	76303419	FL_CUFF.14535	-1.8677	0.416378	5.67581e-06	0.00011553	Transcript_15631	Eucgr.C04151	AT2G26730.1	Leucine-rich repeat protein kinase family protein	-2.16748	1.90706	0.000680589	AT2G26730.1
Eucgr.B02726	CUFF.10060	scaffold_2	50147178	50148989	FL_CUFF.10060	-1.86484	5.14298	8.75755e-09	6.1354e-07	Transcript_10933	Eucgr.B02726	AT3G53950.1	glyoxal oxidase-related protein	-2.5159	5.03433	3.14284e-09	AT3G53950.1
Eucgr.K03427	CUFF.6769	scaffold_11	43323495	43327699	FL_CUFF.6769	-1.86222	6.46264	5.91855e-06	0.000119254	Transcript_7463	Eucgr.K03427	AT4G03100.1	Rho GTPase activating protein with PAK-box/P21-Rho-binding domain	-2.32439	6.31455	1.04221e-05	AT4G03100.1
Eucgr.H01055	CUFF.25901	scaffold_8	12783582	12788835	FL_CUFF.25901	-1.85779	7.7282	1.52179e-06	4.06668e-05	Transcript_27654	Eucgr.H01055	AT1G02640.1	beta-xylosidase 2	-2.83435	7.24321	5.71943e-06	AT1G02640.1
Eucgr.D00426	CUFF.15173	scaffold_4	7809591	7810675	FL_CUFF.15173	-1.85291	1.63453	4.72976e-06	9.94914e-05	Transcript_16228	Eucgr.D00426	AT5G45700.1	Haloacid dehalogenase-like hydrolase (HAD) superfamily protein	-1.88505	2.05673	0.00159985	AT5G45700.1
Eucgr.K03111	CUFF.6579	scaffold_11	39702352	39705113	FL_CUFF.6579	-1.85222	8.165	7.94202e-06	0.000148514	Transcript_7220	Eucgr.K03111	AT5G60020.1	laccase 17	-2.95812	7.31775	3.61533e-07	AT5G60020.1
Transcript_3779	CUFF.3359	scaffold_10	20202699	20202975	FL_CUFF.3359	-1.85156	0.125115	1.1962e-07	5.2107e-06	Transcript_3779	#N/A	AT5G05170.1	Cellulose synthase family protein	-1.70352	0.889387	4.30471e-05	AT5G05170.1
Eucgr.D02504	CUFF.16468	scaffold_4	39671582	39673244	FL_CUFF.16468	-1.84727	6.66275	5.38637e-06	0.00011077	Transcript_17630	Eucgr.D02504	AT2G45040.1	Matrixin family protein	-3.29216	5.88768	1.01291e-10	AT2G45040.1
Eucgr.H02270	CUFF.26678	scaffold_8	30083724	30084218	FL_CUFF.26678	-1.84654	4.52549	1.75652e-06	4.53189e-05	Transcript_28482	Eucgr.H02270	AT3G29060.1	EXS (ERD1/XPR1/SYG1) family protein	-2.44508	3.71345	7.9679e-05	AT3G29060.1
Eucgr.B02438	CUFF.9752	scaffold_2	46074501	46076421	FL_CUFF.9752	-1.8452	1.21336	2.81984e-09	2.33364e-07	Transcript_10587	Eucgr.B02438	AT5G60020.1	laccase 17	-3.77712	1.60011	1.12482e-09	AT5G60020.1
Eucgr.G02379	CUFF.24697	scaffold_7	42275937	42277158	FL_CUFF.24697	-1.84401	8.8397	1.60126e-07	6.60298e-06	Transcript_26300	Eucgr.G02379	AT1G68730.1	Zim17-type zinc finger protein	-2.83706	8.22006	1.97334e-08	AT1G68730.1
Eucgr.H00939	CUFF.25816	scaffold_8	11634323	11636207	FL_CUFF.25816	-1.84275	2.21459	0.000146367	0.00136266	Transcript_27523	Eucgr.H00939	AT4G32410.1	cellulose synthase 1	-1.18593	3.75251	0.0106452	AT4G32410.1
Transcript_25224	CUFF.23779	scaffold_7	21968165	21970118	FL_CUFF.23779	-1.84119	9.17639	1.47503e-08	9.33289e-07	Transcript_25224	#N/A	AT4G12490.1	Bifunctional inhibitor/lipid-transfer protein/seed storage 2S albumin superfamily protein	-2.56538	8.52941	7.61452e-07	AT4G12490.1
Eucgr.J01823	CUFF.3512	scaffold_10	24261823	24265775	FL_CUFF.3512	-1.81683	1.60933	4.0594e-10	4.31506e-08	Transcript_3944	Eucgr.J01823	AT4G25650.2	ACD1-like	-2.6106	0.275391	1.76945e-07	AT4G25650.2
Eucgr.G02379	CUFF.24696	scaffold_7	42273088	42276817	FL_CUFF.24696	-1.81125	8.88431	1.98572e-07	7.91541e-06	Transcript_26298	Eucgr.G02379	AT1G68730.1	Zim17-type zinc finger protein	-2.83706	8.22006	1.97334e-08	AT1G68730.1
Eucgr.F01753	CUFF.20746	scaffold_6	22647320	22648399	FL_CUFF.20746	-1.81124	1.16365	4.34778e-06	9.25141e-05	Transcript_22052	Eucgr.F01753	AT1G76240.1	Arabidopsis protein of unknown function (DUF241)	-2.44285	0.631678	0.00229012	AT1G76240.1
Eucgr.H01101	CUFF.25947	scaffold_8	13395002	13395932	FL_CUFF.25947	-1.81121	1.01693	7.63672e-07	2.38132e-05	Transcript_27670	Eucgr.H01101	AT1G02816.1	Protein of unknown function, DUF538	-2.82306	0.501799	2.88483e-08	AT1G02816.1
Eucgr.A00530	CUFF.692	scaffold_1	8595130	8599104	FL_CUFF.692	-1.80893	8.83588	6.66851e-06	0.000129581	Transcript_380	Eucgr.A00530	AT5G01360.1	Plant protein of unknown function (DUF828)	-2.86003	7.27212	9.31757e-09	AT5G01360.1
Eucgr.E00809	CUFF.17330	scaffold_5	8349618	8350796	FL_CUFF.17330	-1.80768	7.13665	5.41502e-06	0.000111264	Transcript_18552	Eucgr.E00809	AT4G23690.1	Disease resistance-responsive (dirigent-like protein) family protein	-2.60426	6.61467	4.13264e-07	AT4G23690.1
Eucgr.K02769	CUFF.6306	scaffold_11	35804610	35807078	FL_CUFF.6306	-1.8069	6.99462	8.41748e-10	8.25086e-08	Transcript_6968	Eucgr.K02769	AT5G50260.1	Cysteine proteinases superfamily protein	-1.13434	6.08015	0.00637936	AT5G50260.1
Eucgr.L00253	CUFF.7370	scaffold_17	326489	327300	FL_CUFF.7370	-1.80682	0.998547	8.39258e-08	3.89222e-06	Transcript_8079	Eucgr.L00253	AT1G09320.1	agenet domain-containing protein	-2.38556	1.11469	2.11106e-07	AT1G09320.1
Eucgr.L02919	CUFF.7309	scaffold_1626	6877	7715	FL_CUFF.7309	-1.80653	3.89477	0.000132515	0.00126119	Transcript_8048	Eucgr.L02919	AT2G25060.1	early nodulin-like protein 14	-1.73664	4.25758	0.00777739	AT2G25060.1
Eucgr.G02798	CUFF.24682	scaffold_7	46214908	46217873	FL_CUFF.24682	-1.80607	5.56788	2.13878e-05	0.000314658	Transcript_26291	Eucgr.G02798	AT3G54770.1	RNA-binding (RRM/RBD/RNP motifs) family protein	-2.67816	4.15426	9.4594e-07	AT3G54770.1
Eucgr.A02504	CUFF.1807	scaffold_1	35628475	35630585	FL_CUFF.1807	-1.80518	2.56078	0.00131204	0.00739307	Transcript_1983	Eucgr.A02504	AT4G11260.1	phosphatase-related	-2.24796	0.978739	7.00396e-05	AT4G11260.1
Eucgr.H01214	CUFF.26023	scaffold_8	14599510	14602385	FL_CUFF.26023	-1.80506	3.53981	0.000996903	0.00596969	Transcript_27751	Eucgr.H01214	AT3G06350.1	dehydroquinate dehydratase, putative / shikimate dehydrogenase, putative	-2.38626	0.796007	1.65237e-06	AT3G06350.1
Eucgr.E00461	CUFF.17179	scaffold_5	4400885	4406342	FL_CUFF.17179	-1.80481	7.13772	6.36398e-06	0.000125687	Transcript_18374	Eucgr.E00461	AT4G12420.2	Cupredoxin superfamily protein	-2.42844	6.81187	5.87013e-06	AT4G12420.2
Eucgr.H02103	CUFF.26572	scaffold_8	27488012	27488580	FL_CUFF.26572	-1.80295	1.72527	6.18599e-06	0.000122681	Transcript_28342	Eucgr.H02103	AT4G27430.2	COP1-interacting protein 7	-2.20874	1.7065	8.84604e-08	AT4G27430.2
Eucgr.K03279	CUFF.6635	scaffold_11	41588161	41591204	FL_CUFF.6635	-1.79937	5.85025	2.42566e-06	5.84234e-05	Transcript_7333	Eucgr.K03279	AT5G51560.1	Leucine-rich repeat protein kinase family protein	-2.72614	5.46842	2.17805e-05	AT5G51560.1
Eucgr.A01856	CUFF.1347	scaffold_1	28919431	28920948	FL_CUFF.1347	-1.7964	9.23849	1.91728e-06	4.86274e-05	Transcript_1452	Eucgr.A01856	AT1G03820.1	unknown protein; FUNCTIONS IN: molecular_function unknown; INVOLVED IN: biological_process unknown; LOCATED IN: endomembrane system; EXPRESSED IN: 21 plant structures; EXPRESSED DURING: 13 growth stages; Has 1345 Blast hits to 1122 proteins in 102 species: Archae - 2; Bacteria - 28; Metazoa - 28; Fungi - 30; Plants - 109; Viruses - 0; Other Eukaryotes - 1148 (source: NCBI BLink).	-2.51242	8.87312	1.46837e-06	AT1G03820.1
Eucgr.D01847	CUFF.16165	scaffold_4	32498196	32500668	FL_CUFF.16165	-1.79507	10.7511	3.77776e-08	1.99895e-06	Transcript_17125	Eucgr.D01847	AT5G62700.1	tubulin beta chain 3	-2.65224	9.38575	5.85168e-10	AT5G62700.1
Transcript_12126	CUFF.11112	scaffold_2157	4264	4742	FL_CUFF.11112	-1.7946	3.43607	1.74712e-05	0.000268375	Transcript_12126	#N/A	AT2G46270.1	G-box binding factor 3	-1.7867	4.41122	0.00480758	AT2G46270.1
Eucgr.H04097	CUFF.28147	scaffold_8	58926364	58927063	FL_CUFF.28147	-1.79358	3.98334	4.31489e-06	9.22152e-05	Transcript_30091	Eucgr.H04097	AT5G48920.1	tracheary element differentiation-related 7	-3.09822	3.21898	1.07317e-09	AT5G48920.1
Eucgr.G02745	CUFF.24634	scaffold_7	45502360	45504042	FL_CUFF.24634	-1.79142	3.56278	4.64949e-08	2.366e-06	Transcript_26239	Eucgr.G02745	AT2G28200.1	C2H2-type zinc finger family protein	-2.11211	2.53794	1.00423e-05	AT2G28200.1
Eucgr.H00798	CUFF.25864	scaffold_8	10136397	10141906	FL_CUFF.25864	-1.79125	8.50065	4.16042e-05	0.000518325	Transcript_27411	Eucgr.H00798	AT5G48740.1	Leucine-rich repeat protein kinase family protein	-2.8136	7.09897	6.57404e-06	AT5G48740.1
Eucgr.H01337	CUFF.26067	scaffold_8	16180377	16182425	FL_CUFF.26067	-1.79086	4.68185	4.73749e-07	1.64451e-05	Transcript_27800	Eucgr.H01337	AT1G09540.1	myb domain protein 61	-2.49724	3.27544	3.20822e-07	AT1G09540.1
Eucgr.K03279	CUFF.6636	scaffold_11	41588585	41592569	FL_CUFF.6636	-1.78932	5.91675	3.51022e-06	7.9055e-05	Transcript_7334	Eucgr.K03279	AT5G51560.1	Leucine-rich repeat protein kinase family protein	-2.72614	5.46842	2.17805e-05	AT5G51560.1
Eucgr.I00425	CUFF.29328	scaffold_9	8328370	8328708	FL_CUFF.29328	-1.78585	0.360059	4.82196e-05	0.000576634	#N/A	Eucgr.I00425	AT5G65160.1	tetratricopeptide repeat (TPR)-containing protein	-2.75955	1.43611	0.000515651	AT5G65160.1
Eucgr.H03496	CUFF.27571	scaffold_8	51416995	51417499	FL_CUFF.27571	-1.78538	2.74622	7.76132e-06	0.00014559	Transcript_29425	Eucgr.H03496	AT3G43190.1	sucrose synthase 4	-2.82619	1.47918	6.52407e-08	AT3G43190.1
Eucgr.E03246	CUFF.18794	scaffold_5	55108023	55109541	FL_CUFF.18794	-1.78437	8.08354	7.98091e-08	3.75747e-06	Transcript_19996	Eucgr.E03246	AT1G28400.1	unknown protein; FUNCTIONS IN: molecular_function unknown; INVOLVED IN: biological_process unknown; LOCATED IN: endomembrane system; EXPRESSED IN: 22 plant structures; EXPRESSED DURING: 13 growth stages; BEST Arabidopsis thaliana protein match is: unknown protein (TAIR:AT2G33850.1); Has 45374 Blast hits to 18870 proteins in 668 species: Archae - 72; Bacteria - 1460; Metazoa - 1191; Fungi - 1038; …	-2.23692	8.19936	3.78291e-06	AT1G28400.1
Eucgr.G02112	CUFF.24208	scaffold_7	38550125	38552149	FL_CUFF.24208	-1.78145	7.0701	7.90255e-06	0.000148007	Transcript_25780	Eucgr.G02112	AT2G01660.2	plasmodesmata-located protein 6	-2.0043	6.76144	1.2827e-06	AT2G01660.2
Eucgr.B01471	CUFF.8625	scaffold_2	24192252	24197110	FL_CUFF.8625	-1.78114	4.81395	2.50353e-08	1.42226e-06	Transcript_9369	Eucgr.B01471	AT1G55110.1	indeterminate(ID)-domain 7	-1.41078	4.08919	0.00107829	AT1G55110.1
Transcript_17104	CUFF.16152	scaffold_4	32497563	32498040	FL_CUFF.16152	-1.77673	7.24987	1.45077e-08	9.22828e-07	Transcript_17104	#N/A	AT2G04680.1	Cysteine/Histidine-rich C1 domain family protein	-2.35138	5.73372	4.60408e-07	AT2G04680.1
Eucgr.D01366	CUFF.15725	scaffold_4	24233835	24234703	FL_CUFF.15725	-1.77357	2.13093	3.9227e-09	3.1066e-07	Transcript_16834	Eucgr.D01366	AT4G22190.1	unknown protein; Has 283 Blast hits to 154 proteins in 44 species: Archae - 0; Bacteria - 2; Metazoa - 24; Fungi - 12; Plants - 48; Viruses - 0; Other Eukaryotes - 197 (source: NCBI BLink).	-2.16789	2.3651	0.000112234	AT4G22190.1
Eucgr.C00139	CUFF.11623	scaffold_3	3997884	3999141	FL_CUFF.11623	-1.7733	1.94512	7.33079e-07	2.31002e-05	Transcript_12591	Eucgr.C00139	AT5G57340.2	unknown protein; Has 35333 Blast hits to 34131 proteins in 2444 species: Archae - 798; Bacteria - 22429; Metazoa - 974; Fungi - 991; Plants - 531; Viruses - 0; Other Eukaryotes - 9610 (source: NCBI BLink).	-1.93616	0.713234	0.000674655	AT5G57340.2
Eucgr.E03542	CUFF.19076	scaffold_5	60581277	60584769	FL_CUFF.19076	-1.77157	2.19933	4.344e-07	1.52339e-05	Transcript_20247	Eucgr.E03542	AT4G12020.3	protein kinase family protein	-2.98482	2.8515	3.51763e-07	AT4G12020.3
Eucgr.B01279	CUFF.8528	scaffold_2	20923237	20925609	FL_CUFF.8528	-1.76926	4.49364	0.000421341	0.00308172	Transcript_9269	Eucgr.B01279	AT3G21450.1	Protein kinase superfamily protein	-2.9304	3.82673	9.92951e-07	AT3G21450.1
Eucgr.E00493	CUFF.17185	scaffold_5	4644998	4646406	FL_CUFF.17185	-1.76902	0.638339	3.78443e-05	0.000483505	Transcript_18399	Eucgr.E00493	AT4G22840.1	Sodium Bile acid symporter family	-1.17894	0.161314	0.0371417	AT4G22840.1
Eucgr.L00601	CUFF.14897	scaffold_38	433537	435795	FL_CUFF.14897	-1.76548	2.84749	2.6085e-06	6.20771e-05	Transcript_15974	Eucgr.L00601	AT5G19250.1	Glycoprotein membrane precursor GPI-anchored	-2.84327	2.72892	3.26197e-09	AT5G19250.1
Eucgr.F00358	CUFF.19770	scaffold_6	4833876	4834985	FL_CUFF.19770	-1.76524	5.15179	3.85824e-07	1.39603e-05	Transcript_21038	Eucgr.F00358	AT4G08950.1	Phosphate-responsive 1 family protein	-1.90884	3.95612	0.000119732	AT4G08950.1
Eucgr.B01716	CUFF.8924	scaffold_2	31535162	31536586	FL_CUFF.8924	-1.76516	3.98427	1.24471e-07	5.33577e-06	Transcript_9707	Eucgr.B01716	AT5G11000.1	Plant protein of unknown function (DUF868)	-1.8976	3.84034	2.30847e-05	AT5G11000.1
Eucgr.C00556	CUFF.11990	scaffold_3	9828774	9830846	FL_CUFF.11990	-1.76441	1.28657	4.40034e-09	3.38402e-07	Transcript_12984	Eucgr.C00556	AT5G25830.1	GATA transcription factor 12	-1.91308	1.70708	2.09933e-05	AT5G25830.1
Eucgr.B02796	CUFF.10291	scaffold_2	51354042	51355341	FL_CUFF.10291	-1.76075	3.4712	1.31781e-05	0.000217365	Transcript_11012	Eucgr.B02796	AT5G58910.1	laccase 16	-2.58765	3.92494	1.36226e-06	AT5G58910.1
Eucgr.G01386	CUFF.23723	scaffold_7	23461647	23462803	FL_CUFF.23723	-1.76026	1.33646	7.77461e-07	2.41174e-05	Transcript_25253	Eucgr.G01386	AT5G67210.1	Protein of unknown function (DUF579)	-2.54897	1.53223	1.79423e-05	AT5G67210.1
Eucgr.H01691	CUFF.26713	scaffold_8	20658555	20662886	FL_CUFF.26713	-1.7598	7.84097	3.93752e-06	8.58465e-05	Transcript_28401	Eucgr.H01691	AT2G23360.1	Plant protein of unknown function (DUF869)	-2.14254	7.1856	1.95769e-06	AT2G23360.1
Eucgr.D01411	CUFF.15756	scaffold_4	25209364	25211111	FL_CUFF.15756	-1.75947	2.05767	3.3671e-06	7.63327e-05	Transcript_16871	Eucgr.D01411	AT4G22370.1	unknown protein; Has 12 Blast hits to 12 proteins in 6 species: Archae - 0; Bacteria - 0; Metazoa - 0; Fungi - 0; Plants - 12; Viruses - 0; Other Eukaryotes - 0 (source: NCBI BLink).	-2.74631	1.68993	1.59577e-05	AT4G22370.1
Eucgr.B01973	CUFF.9204	scaffold_2	37104182	37105939	FL_CUFF.9204	-1.75687	-0.0653762	1.42072e-05	0.000231152	Transcript_9974	Eucgr.B01973	AT5G27550.1	P-loop containing nucleoside triphosphate hydrolases superfamily protein	-1.18832	0.570256	0.0422226	AT5G27550.1
Eucgr.J01635	CUFF.3466	scaffold_10	21302206	21303275	FL_CUFF.3466	-1.75524	1.98297	1.36067e-05	0.000222898	Transcript_3840	Eucgr.J01635	AT5G37478.1	TPX2 (targeting protein for Xklp2) protein family	-2.6031	5.91227	1.9122e-10	AT5G37478.1
Eucgr.H04612	CUFF.28505	scaffold_8	66239568	66240189	FL_CUFF.28505	-1.75503	0.888517	1.19826e-07	5.2107e-06	Transcript_30468	Eucgr.H04612	AT5G60920.1	COBRA-like extracellular glycosyl-phosphatidyl inositol-anchored protein family	-1.64441	0.349925	0.00142489	AT5G60920.1
Eucgr.B01279	CUFF.8529	scaffold_2	20925667	20926595	FL_CUFF.8529	-1.754	3.89632	5.51511e-05	0.000640626	Transcript_9270	Eucgr.B01279	AT3G21450.1	Protein kinase superfamily protein	-2.9304	3.82673	9.92951e-07	AT3G21450.1
Eucgr.J00170	CUFF.2649	scaffold_10	1813774	1817022	FL_CUFF.2649	-1.75353	10.3106	5.97045e-07	1.9561e-05	Transcript_2586	Eucgr.J00170	AT2G40320.1	TRICHOME BIREFRINGENCE-LIKE 33	-2.47765	9.11025	1.27623e-08	AT2G40320.1
Eucgr.A02216	CUFF.1559	scaffold_1	32911064	32912466	FL_CUFF.1559	-1.75309	1.42648	0.00187318	0.00974354	Transcript_1738	Eucgr.A02216	AT4G38690.1	PLC-like phosphodiesterases superfamily protein	-3.50252	1.57319	3.01645e-05	AT4G38690.1
Eucgr.H02071	CUFF.26605	scaffold_8	26991219	26992194	FL_CUFF.26605	-1.74982	5.73519	2.96616e-07	1.12249e-05	Transcript_28372	Eucgr.H02071	AT2G23360.1	Plant protein of unknown function (DUF869)	-2.50326	5.91326	1.60029e-10	AT2G23360.1
Eucgr.B01456	CUFF.8618	scaffold_2	23894373	23895217	FL_CUFF.8618	-1.74632	4.54215	1.84887e-05	0.000281115	Transcript_9359	Eucgr.B01456	AT5G16250.1	unknown protein; BEST Arabidopsis thaliana protein match is: unknown protein (TAIR:AT3G02640.1); Has 1807 Blast hits to 1807 proteins in 277 species: Archae - 0; Bacteria - 0; Metazoa - 736; Fungi - 347; Plants - 385; Viruses - 0; Other Eukaryotes - 339 (source: NCBI BLink).	-1.65332	5.05543	0.00638076	AT5G16250.1
Eucgr.K02948	CUFF.6418	scaffold_11	37592226	37596652	FL_CUFF.6418	-1.74605	1.67644	7.50531e-05	0.000811503	Transcript_7109	Eucgr.K02948	AT3G51660.1	Tautomerase/MIF superfamily protein	-1.56586	0.564011	0.00141967	AT3G51660.1
Eucgr.I00988	CUFF.29902	scaffold_9	20639160	20642712	FL_CUFF.29902	-1.7451	9.05039	1.62385e-05	0.000254839	Transcript_31768	Eucgr.I00988	AT5G66920.1	SKU5 similar 17	-3.19359	8.87123	2.32292e-06	AT5G66920.1
Eucgr.A01827	CUFF.1278	scaffold_1	28557615	28559760	FL_CUFF.1278	-1.74264	1.7744	2.50849e-06	5.99955e-05	Transcript_1421	Eucgr.A01827	AT4G03550.1	glucan synthase-like 5	-1.49615	1.47191	0.00706409	AT4G03550.1
Eucgr.H04097	CUFF.28148	scaffold_8	58926545	58927727	FL_CUFF.28148	-1.73731	4.09536	5.78726e-06	0.0001173	Transcript_30094	Eucgr.H04097	AT5G48920.1	tracheary element differentiation-related 7	-3.09822	3.21898	1.07317e-09	AT5G48920.1
Eucgr.I00731	CUFF.29569	scaffold_9	15401916	15403779	FL_CUFF.29569	-1.73617	6.70444	1.43998e-06	3.91017e-05	Transcript_31609	Eucgr.I00731	AT4G37450.1	arabinogalactan protein 18	-1.96716	6.51282	1.14912e-05	AT4G37450.1
Eucgr.H00009	CUFF.25269	scaffold_8	77060	81131	FL_CUFF.25269	-1.73602	5.69216	5.47526e-06	0.000112212	Transcript_26915	Eucgr.H00009	AT3G23750.1	Leucine-rich repeat protein kinase family protein	-2.84674	4.6774	6.82071e-07	AT3G23750.1
Eucgr.J00695	CUFF.2704	scaffold_10	7433129	7435780	FL_CUFF.2704	-1.73423	3.59595	5.61272e-05	0.000648813	Transcript_3035	Eucgr.J00695	AT5G19410.1	ABC-2 type transporter family protein	-2.72134	3.29918	3.41204e-08	AT5G19410.1
Eucgr.C02317	CUFF.13287	scaffold_3	43176336	43177627	FL_CUFF.13287	-1.73331	1.25066	7.90527e-05	0.000845953	Transcript_14357	Eucgr.C02317	AT3G43190.1	sucrose synthase 4	-2.77186	2.99599	2.49031e-08	AT3G43190.1
Eucgr.H02279	CUFF.26693	scaffold_8	30264080	30267262	FL_CUFF.26693	-1.7293	6.1933	5.59518e-08	2.79374e-06	Transcript_28494	Eucgr.H02279	AT5G67360.1	Subtilase family protein	-1.9403	5.99673	2.98695e-05	AT5G67360.1
Eucgr.K02974	CUFF.6544	scaffold_11	37879649	37881958	FL_CUFF.6544	-1.72758	7.92214	3.36791e-05	0.000442584	Transcript_7182	Eucgr.K02974	AT5G01360.1	Plant protein of unknown function (DUF828)	-2.76902	7.33247	1.25751e-09	AT5G01360.1
Eucgr.K02974	CUFF.6543	scaffold_11	37878998	37882042	FL_CUFF.6543	-1.72713	7.96783	3.38405e-05	0.00044373	Transcript_7180	Eucgr.K02974	AT5G01360.1	Plant protein of unknown function (DUF828)	-2.76902	7.33247	1.25751e-09	AT5G01360.1
Transcript_25211	CUFF.23671	scaffold_7	21967354	21967594	FL_CUFF.23671	-1.72611	5.92356	9.71177e-07	2.87827e-05	Transcript_25211	#N/A	AT3G46620.1	zinc finger (C3HC4-type RING finger) family protein	-2.79184	4.39831	1.01889e-07	AT3G46620.1
Eucgr.H00093	CUFF.25329	scaffold_8	902866	907043	FL_CUFF.25329	-1.72571	6.07032	1.42114e-06	3.87564e-05	Transcript_26994	Eucgr.H00093	AT1G04680.1	Pectin lyase-like superfamily protein	-2.80013	5.59616	1.04299e-07	AT1G04680.1
Eucgr.F03436	CUFF.22022	scaffold_6	43338098	43347892	FL_CUFF.22022	-1.72278	6.30559	2.96951e-05	0.000401706	Transcript_23461	Eucgr.F03436	AT5G54780.1	Ypt/Rab-GAP domain of gyp1p superfamily protein	-2.27847	5.17455	5.26286e-07	AT5G54780.1
Eucgr.K01821	CUFF.5582	scaffold_11	22595056	22598510	FL_CUFF.5582	-1.72161	4.39145	4.32777e-06	9.22152e-05	Transcript_6195	Eucgr.K01821	AT3G12150.1	unknown protein; CONTAINS InterPro DOMAIN/s: Protein of unknown function DUF2048 (InterPro:IPR019149); Has 421 Blast hits to 334 proteins in 155 species: Archae - 2; Bacteria - 147; Metazoa - 215; Fungi - 0; Plants - 43; Viruses - 0; Other Eukaryotes - 14 (source: NCBI BLink).	-3.07991	3.2562	1.70011e-08	AT3G12150.1
Eucgr.K00106	CUFF.4577	scaffold_11	1660452	1662572	FL_CUFF.4577	-1.72072	1.09015	1.72116e-06	4.46474e-05	Transcript_5100	Eucgr.K00106	AT5G48390.1	Tetratricopeptide repeat (TPR)-like superfamily protein	-2.40899	0.895455	3.3996e-07	AT5G48390.1
Eucgr.B02944	CUFF.10203	scaffold_2	53252086	53257159	FL_CUFF.10203	-1.7189	5.03824	3.7129e-05	0.000476403	Transcript_11098	Eucgr.B02944	AT1G23210.1	glycosyl hydrolase 9B6	-2.48813	5.58231	0.00222162	AT1G23210.1
Eucgr.B00548	CUFF.7907	scaffold_2	7106190	7107795	FL_CUFF.7907	-1.71723	4.55766	1.72977e-06	4.48223e-05	Transcript_8656	Eucgr.B00548	AT5G61340.1	unknown protein; BEST Arabidopsis thaliana protein match is: unknown protein (TAIR:AT1G26650.1); Has 30201 Blast hits to 17322 proteins in 780 species: Archae - 12; Bacteria - 1396; Metazoa - 17338; Fungi - 3422; Plants - 5037; Viruses - 0; Other Eukaryotes - 2996 (source: NCBI BLink).	-2.69982	4.25685	2.61157e-06	AT5G61340.1
Eucgr.G01773	CUFF.23969	scaffold_7	32685126	32688897	FL_CUFF.23969	-1.71663	5.57088	1.64715e-05	0.000257651	Transcript_25500	Eucgr.G01773	AT4G38650.1	Glycosyl hydrolase family 10 protein	-3.17339	4.79485	1.77257e-08	AT4G38650.1
Eucgr.B01665	CUFF.8847	scaffold_2	29802048	29804002	FL_CUFF.8847	-1.71629	2.97916	1.14484e-05	0.000195859	Transcript_9584	Eucgr.B01665	AT3G62630.1	Protein of unknown function (DUF1645)	-2.64801	2.07451	2.04471e-05	AT3G62630.1
Eucgr.G02452	CUFF.24417	scaffold_7	43091069	43093337	FL_CUFF.24417	-1.71625	3.31167	2.13188e-06	5.27828e-05	Transcript_26005	Eucgr.G02452	AT1G18650.1	plasmodesmata callose-binding protein 3	-2.81908	3.17306	1.7472e-07	AT1G18650.1
Transcript_21523	CUFF.20265	scaffold_6	14733576	14735100	FL_CUFF.20265	-1.71274	4.23144	6.1459e-06	0.000122289	Transcript_21523	#N/A	AT5G16950.1	unknown protein; Has 1807 Blast hits to 1807 proteins in 277 species: Archae - 0; Bacteria - 0; Metazoa - 736; Fungi - 347; Plants - 385; Viruses - 0; Other Eukaryotes - 339 (source: NCBI BLink).	-3.2267	3.78821	1.7414e-14	AT5G16950.1
Eucgr.H04380	CUFF.28312	scaffold_8	62984136	62984718	FL_CUFF.28312	-1.71177	2.5339	9.48723e-07	2.82925e-05	#N/A	Eucgr.H04380	AT3G04790.1	Ribose 5-phosphate isomerase, type A protein	-2.15565	1.56732	6.81192e-07	AT3G04790.1
Eucgr.F00411	CUFF.19812	scaffold_6	5251498	5253076	FL_CUFF.19812	-1.71129	7.5882	9.98894e-09	6.69203e-07	Transcript_21088	Eucgr.F00411	AT1G09750.1	Eukaryotic aspartyl protease family protein	-2.14347	7.06722	1.39211e-06	AT1G09750.1
Eucgr.F01155	CUFF.20270	scaffold_6	14875588	14875930	FL_CUFF.20270	-1.70517	0.634146	0.000861197	0.00535272	Transcript_21524	Eucgr.F01155	AT3G16160.1	Tesmin/TSO1-like CXC domain-containing protein	-1.80077	6.15718	0.00026138	AT3G16160.1
Transcript_28343	CUFF.26564	scaffold_8	27423069	27423628	FL_CUFF.26564	-1.70203	3.83942	9.06562e-07	2.71707e-05	Transcript_28343	#N/A	AT5G67210.1	Protein of unknown function (DUF579)	-1.91819	3.27557	8.14166e-05	AT5G67210.1
Eucgr.J00362	CUFF.2465	scaffold_10	3501792	3504384	FL_CUFF.2465	-1.70082	4.24207	2.4826e-06	5.94952e-05	Transcript_2745	Eucgr.J00362	AT5G41040.2	HXXXD-type acyl-transferase family protein	-2.88489	3.94443	1.31328e-09	AT5G41040.2
Eucgr.I01246	CUFF.29886	scaffold_9	23285144	23285837	FL_CUFF.29886	-1.69893	5.66291	2.95925e-08	1.64214e-06	Transcript_31935	Eucgr.I01246	AT5G48485.1	Bifunctional inhibitor/lipid-transfer protein/seed storage 2S albumin superfamily protein	-2.4612	6.66743	1.32066e-05	AT5G48485.1
Eucgr.C00214	CUFF.11667	scaffold_3	4750819	4755744	FL_CUFF.11667	-1.69536	3.25334	1.93731e-05	0.000291413	Transcript_12643	Eucgr.C00214	AT5G57800.1	Fatty acid hydroxylase superfamily	-2.79487	2.73195	9.74285e-06	AT5G57800.1
Eucgr.J01434	CUFF.3288	scaffold_10	17845632	17846406	FL_CUFF.3288	-1.69283	1.21865	1.26396e-05	0.000211696	Transcript_3702	Eucgr.J01434	AT5G27320.1	alpha/beta-Hydrolases superfamily protein	-3.07678	0.69222	0.000729635	AT5G27320.1
Eucgr.F01409	CUFF.20472	scaffold_6	18400272	18402543	FL_CUFF.20472	-1.69256	1.93275	1.24487e-07	5.33577e-06	Transcript_21740	Eucgr.F01409	AT3G14440.1	nine-cis-epoxycarotenoid dioxygenase 3	-2.39896	2.88429	1.02337e-05	AT3G14440.1
Eucgr.J02859	CUFF.4203	scaffold_10	35545348	35550607	FL_CUFF.4203	-1.69239	3.40385	5.35499e-05	0.000626285	Transcript_4688	Eucgr.J02859	AT5G56890.1	Protein kinase superfamily protein	-2.51418	2.84988	4.18389e-07	AT5G56890.1
Eucgr.L01504	CUFF.11229	scaffold_244	1293	2759	FL_CUFF.11229	-1.69197	0.906025	3.1568e-07	1.18341e-05	Transcript_12235	Eucgr.L01504	AT3G48610.1	non-specific phospholipase C6	-0.984879	1.26159	0.046985	AT3G48610.1
Eucgr.E03164	CUFF.18730	scaffold_5	53804198	53806737	FL_CUFF.18730	-1.69052	2.78004	3.14851e-06	7.20602e-05	Transcript_19949	Eucgr.E03164	AT2G34060.1	Peroxidase superfamily protein	-3.19857	1.96121	0.00026039	AT2G34060.1
Eucgr.A02016	CUFF.1412	scaffold_1	30919173	30921563	FL_CUFF.1412	-1.69051	6.00814	1.19247e-05	0.000202703	Transcript_1554	Eucgr.A02016	AT4G18260.1	Cytochrome b561/ferric reductase transmembrane protein family	-2.75643	3.2269	1.11534e-08	AT4G18260.1
Eucgr.G00281	CUFF.23041	scaffold_7	4631408	4632467	FL_CUFF.23041	-1.69048	4.9773	0.00145338	0.00801304	Transcript_24513	Eucgr.G00281	AT2G21100.1	Disease resistance-responsive (dirigent-like protein) family protein	-3.15549	4.47087	2.75256e-13	AT2G21100.1
Eucgr.G02129	CUFF.24228	scaffold_7	38721686	38723397	FL_CUFF.24228	-1.68958	1.41832	0.00924552	0.0341032	Transcript_25785	Eucgr.G02129	AT1G14870.1	PLANT CADMIUM RESISTANCE 2	-2.17113	1.20116	8.7569e-05	AT1G14870.1
Eucgr.A01154	CUFF.783	scaffold_1	17909823	17911484	FL_CUFF.783	-1.68779	0.80032	0.000207905	0.00178288	Transcript_843	Eucgr.A01154	AT3G09780.1	CRINKLY4 related 1	-2.19709	0.0432729	6.56984e-06	AT3G09780.1
Eucgr.A02016	CUFF.1411	scaffold_1	30918774	30919581	FL_CUFF.1411	-1.68729	4.58097	6.12962e-06	0.000122067	Transcript_1552	Eucgr.A02016	AT4G18260.1	Cytochrome b561/ferric reductase transmembrane protein family	-2.75643	3.2269	1.11534e-08	AT4G18260.1
Eucgr.A02264	CUFF.1610	scaffold_1	33360862	33362571	FL_CUFF.1610	-1.68598	5.68525	4.4457e-05	0.000543876	Transcript_1793	Eucgr.A02264	AT2G41330.1	Glutaredoxin family protein	-2.84451	5.20321	1.88994e-09	AT2G41330.1
Eucgr.D01614	CUFF.15847	scaffold_4	29854506	29856277	FL_CUFF.15847	-1.68446	5.34298	3.65231e-07	1.33566e-05	Transcript_16960	Eucgr.D01614	AT2G34790.1	FAD-binding Berberine family protein	-1.84191	5.25117	4.28373e-06	AT2G34790.1
Eucgr.F04164	CUFF.22529	scaffold_6	49869228	49870015	FL_CUFF.22529	-1.68431	1.71011	9.92275e-05	0.00101031	Transcript_24019	Eucgr.F04164	0	0	-1.87576	2.45739	0.0427413	0
Eucgr.C02317	CUFF.13290	scaffold_3	43179818	43181157	FL_CUFF.13290	-1.68266	2.4047	0.000228251	0.00191748	#N/A	Eucgr.C02317	AT3G43190.1	sucrose synthase 4	-2.77186	2.99599	2.49031e-08	AT3G43190.1
Eucgr.D01327	CUFF.15698	scaffold_4	23809856	23813954	FL_CUFF.15698	-1.68206	5.44167	0.000184208	0.00162034	Transcript_16800	Eucgr.D01327	AT5G16980.2	Zinc-binding dehydrogenase family protein	-1.96759	5.20044	0.000142302	AT5G16980.2
Eucgr.F02993	CUFF.21705	scaffold_6	39572353	39575188	FL_CUFF.21705	-1.68059	6.92903	1.77915e-07	7.23674e-06	Transcript_23064	Eucgr.F02993	AT1G72160.1	Sec14p-like phosphatidylinositol transfer family protein	-2.90825	6.38088	2.22953e-07	AT1G72160.1
Eucgr.G01518	CUFF.23798	scaffold_7	26243565	26244456	FL_CUFF.23798	-1.67874	2.59887	1.46446e-06	3.93988e-05	Transcript_25324	Eucgr.G01518	AT2G26500.1	cytochrome b6f complex subunit (petM), putative	-2.38887	2.00301	2.33028e-06	AT2G26500.1
Eucgr.G01518	CUFF.23799	scaffold_7	26243565	26244456	FL_CUFF.23799	-1.67874	2.59887	1.46446e-06	3.93988e-05	Transcript_25325	Eucgr.G01518	AT2G26500.1	cytochrome b6f complex subunit (petM), putative	-2.38887	2.00301	2.33028e-06	AT2G26500.1
Eucgr.H01774	CUFF.26381	scaffold_8	21866374	21866590	FL_CUFF.26381	-1.6787	1.84303	1.56692e-07	6.47759e-06	Transcript_28164	Eucgr.H01774	AT5G67210.1	Protein of unknown function (DUF579)	-2.43399	4.35173	0.000118798	AT5G67210.1
Eucgr.H02860	CUFF.27195	scaffold_8	41416556	41421819	FL_CUFF.27195	-1.67756	8.49821	9.36681e-06	0.000168821	Transcript_28928	Eucgr.H02860	AT1G04680.1	Pectin lyase-like superfamily protein	-2.92311	7.48766	2.99211e-05	AT1G04680.1
Eucgr.F01094	CUFF.20460	scaffold_6	14100798	14106840	FL_CUFF.20460	-1.67698	9.01329	3.07967e-06	7.06876e-05	Transcript_21645	Eucgr.F01094	AT4G27430.2	COP1-interacting protein 7	-2.18147	8.20346	7.15958e-08	AT4G27430.2
Eucgr.H01008	CUFF.25869	scaffold_8	12337515	12339428	FL_CUFF.25869	-1.67676	5.99174	9.59887e-08	4.36457e-06	Transcript_27570	Eucgr.H01008	AT2G47360.1	unknown protein; BEST Arabidopsis thaliana protein match is: unknown protein (TAIR:AT1G02570.1); Has 58 Blast hits to 55 proteins in 6 species: Archae - 0; Bacteria - 0; Metazoa - 0; Fungi - 0; Plants - 58; Viruses - 0; Other Eukaryotes - 0 (source: NCBI BLink).	-2.58379	5.57488	1.64329e-08	AT2G47360.1
Eucgr.C03199	CUFF.15984	scaffold_3	60483491	60490326	FL_CUFF.15984	-1.67577	11.6397	3.49389e-05	0.000453489	Transcript_17871	Eucgr.C03199	AT5G20830.2	sucrose synthase 1	-2.34948	10.7934	1.05676e-06	AT5G20830.2
Eucgr.A02689	CUFF.1921	scaffold_1	37467434	37470035	FL_CUFF.1921	-1.67422	2.7808	1.71124e-06	4.44679e-05	Transcript_2136	Eucgr.A02689	AT3G16520.2	UDP-glucosyl transferase 88A1	-2.62294	2.19249	1.71702e-07	AT3G16520.2
Eucgr.H01743	CUFF.26348	scaffold_8	21424461	21425884	FL_CUFF.26348	-1.67033	1.76552	3.28738e-06	7.4667e-05	Transcript_28111	Eucgr.H01743	AT4G00300.1	fringe-related protein	-3.87054	0.709795	1.15509e-08	AT4G00300.1
Eucgr.B02374	CUFF.9691	scaffold_2	44712045	44713152	FL_CUFF.9691	-1.66981	2.97242	1.80689e-06	4.62692e-05	Transcript_10529	Eucgr.B02374	AT2G37610.1	unknown protein; Has 21 Blast hits to 21 proteins in 5 species: Archae - 0; Bacteria - 0; Metazoa - 0; Fungi - 0; Plants - 21; Viruses - 0; Other Eukaryotes - 0 (source: NCBI BLink).	-2.58692	3.26629	1.98668e-07	AT2G37610.1
Eucgr.F02796	CUFF.21560	scaffold_6	37668166	37670477	FL_CUFF.21560	-1.66705	7.18132	1.81248e-05	0.000276285	Transcript_22899	Eucgr.F02796	AT1G66810.1	Zinc finger C-x8-C-x5-C-x3-H type family protein	-2.8155	6.48217	5.89717e-09	AT1G66810.1
Eucgr.A00095	CUFF.330	scaffold_1	1294705	1298434	FL_CUFF.330	-1.66634	9.27335	5.1734e-06	0.000107313	Transcript_263	Eucgr.A00095	AT2G31390.1	pfkB-like carbohydrate kinase family protein	-2.073	8.44185	3.20717e-06	AT2G31390.1
Eucgr.I01797	CUFF.30473	scaffold_9	27911434	27915524	FL_CUFF.30473	-1.66604	9.83392	1.27112e-05	0.000212448	Transcript_32887	Eucgr.I01797	AT3G27960.1	Tetratricopeptide repeat (TPR)-like superfamily protein	-2.76722	8.90478	2.45892e-10	AT3G27960.1
Eucgr.I01797	CUFF.30472	scaffold_9	27911068	27915524	FL_CUFF.30472	-1.66591	9.84392	1.27601e-05	0.000213117	Transcript_32886	Eucgr.I01797	AT3G27960.1	Tetratricopeptide repeat (TPR)-like superfamily protein	-2.76722	8.90478	2.45892e-10	AT3G27960.1
Eucgr.A00095	CUFF.331	scaffold_1	1294886	1299328	FL_CUFF.331	-1.66542	9.28774	5.18045e-06	0.000107366	Transcript_265	Eucgr.A00095	AT2G31390.1	pfkB-like carbohydrate kinase family protein	-2.073	8.44185	3.20717e-06	AT2G31390.1
Eucgr.C03721	CUFF.14226	scaffold_3	70697226	70701010	FL_CUFF.14226	-1.66512	2.114	4.50491e-05	0.000547942	Transcript_15298	Eucgr.C03721	AT5G19730.1	Pectin lyase-like superfamily protein	-2.73319	1.74698	0.00249104	AT5G19730.1
Eucgr.E01538	CUFF.17794	scaffold_5	18640470	18642447	FL_CUFF.17794	-1.66285	2.28703	3.35326e-06	7.60911e-05	Transcript_19045	Eucgr.E01538	AT2G44740.1	cyclin p4;1	-2.35247	2.08812	9.23927e-05	AT2G44740.1
Eucgr.C03886	CUFF.14345	scaffold_3	72665662	72667307	FL_CUFF.14345	-1.66248	1.13096	2.80326e-06	6.53839e-05	Transcript_15421	Eucgr.C03886	AT2G19590.1	ACC oxidase 1	-3.35459	2.37534	0.002368	AT2G19590.1
Eucgr.H02688	CUFF.27005	scaffold_8	38123192	38128267	FL_CUFF.27005	-1.66242	2.57853	0.000108331	0.00108454	Transcript_28817	Eucgr.H02688	AT3G23840.1	HXXXD-type acyl-transferase family protein	-3.30272	3.2057	1.10385e-06	AT3G23840.1
Eucgr.C00769	CUFF.13339	scaffold_3	12843464	12849137	FL_CUFF.13339	-1.66196	9.55856	2.66477e-06	6.29939e-05	Transcript_13974	Eucgr.C00769	AT3G43190.1	sucrose synthase 4	-2.31057	8.90282	1.86712e-07	AT3G43190.1
Eucgr.B01904	CUFF.9114	scaffold_2	36151425	36152673	FL_CUFF.9114	-1.65997	0.116834	0.00151527	0.00827033	Transcript_9915	Eucgr.B01904	AT2G02360.1	phloem protein 2-B10	-2.69588	0.465526	3.99378e-06	AT2G02360.1
Eucgr.C02329	CUFF.13286	scaffold_3	43423123	43424682	FL_CUFF.13286	-1.65883	1.57603	5.28956e-05	0.000619541	Transcript_14366	Eucgr.C02329	AT5G57420.1	indole-3-acetic acid inducible 33	-2.0539	0.394114	1.82374e-06	AT5G57420.1
Eucgr.J00745	CUFF.2785	scaffold_10	7847461	7853028	FL_CUFF.2785	-1.65817	5.90796	0.000107078	0.0010765	Transcript_3078	Eucgr.J00745	AT3G21090.1	ABC-2 type transporter family protein	-2.47958	5.21333	1.64329e-08	AT3G21090.1
Eucgr.C02317	CUFF.13291	scaffold_3	43180259	43181345	FL_CUFF.13291	-1.65771	2.36227	0.000308181	0.0024214	#N/A	Eucgr.C02317	AT3G43190.1	sucrose synthase 4	-2.77186	2.99599	2.49031e-08	AT3G43190.1
Eucgr.H00539	CUFF.25572	scaffold_8	7498488	7501597	FL_CUFF.25572	-1.65765	8.46787	3.9461e-06	8.59553e-05	Transcript_27239	Eucgr.H00539	AT1G48480.1	receptor-like kinase 1	-2.6613	7.7569	1.19792e-09	AT1G48480.1
Eucgr.F02333	CUFF.21238	scaffold_6	31865384	31871849	FL_CUFF.21238	-1.65633	7.51488	2.39364e-08	1.36632e-06	Transcript_22577	Eucgr.F02333	AT1G45207.2	Remorin family protein	-1.92099	7.25156	1.37571e-06	AT1G45207.2
Eucgr.K00797	CUFF.4947	scaffold_11	9143560	9144750	FL_CUFF.4947	-1.65631	2.736	3.51851e-05	0.00045611	Transcript_5519	Eucgr.K00797	AT5G54970.1	unknown protein; BEST Arabidopsis thaliana protein match is: unknown protein (TAIR:AT4G26960.1); Has 1807 Blast hits to 1807 proteins in 277 species: Archae - 0; Bacteria - 0; Metazoa - 736; Fungi - 347; Plants - 385; Viruses - 0; Other Eukaryotes - 339 (source: NCBI BLink).	-2.11249	2.64873	6.60845e-06	AT5G54970.1
Eucgr.G02156	CUFF.24225	scaffold_7	39174299	39175339	FL_CUFF.24225	-1.6534	6.22508	9.02535e-08	4.12733e-06	Transcript_25804	Eucgr.G02156	AT1G14890.1	Plant invertase/pectin methylesterase inhibitor superfamily protein	-2.31404	6.07006	6.07644e-05	AT1G14890.1
Eucgr.G02194	CUFF.24263	scaffold_7	39686427	39689950	FL_CUFF.24263	-1.65252	5.57956	5.47018e-05	0.000636643	Transcript_25844	Eucgr.G02194	AT1G23030.1	ARM repeat superfamily protein	-2.69843	4.79909	1.46663e-08	AT1G23030.1
Eucgr.A01970	CUFF.1377	scaffold_1	30433438	30434040	FL_CUFF.1377	-1.65227	1.26757	2.68409e-05	0.000373663	Transcript_1504	Eucgr.A01970	AT2G42870.1	phy rapidly regulated 1	-2.8291	1.26872	3.87283e-07	AT2G42870.1
Eucgr.J01624	CUFF.3388	scaffold_10	21163970	21167694	FL_CUFF.3388	-1.65101	4.1813	2.14184e-05	0.000314658	Transcript_3815	Eucgr.J01624	AT1G66150.1	transmembrane kinase 1	-3.07857	3.83112	7.82517e-07	AT1G66150.1
Eucgr.F01094	CUFF.20461	scaffold_6	14103111	14107750	FL_CUFF.20461	-1.65101	9.32346	1.78423e-06	4.58853e-05	Transcript_21647	Eucgr.F01094	AT4G27430.2	COP1-interacting protein 7	-2.18147	8.20346	7.15958e-08	AT4G27430.2
Eucgr.L00253	CUFF.7369	scaffold_17	326489	328518	FL_CUFF.7369	-1.65074	2.03438	1.77606e-07	7.23644e-06	Transcript_8081	Eucgr.L00253	AT1G09320.1	agenet domain-containing protein	-2.38556	1.11469	2.11106e-07	AT1G09320.1
Eucgr.L02268	CUFF.25211	scaffold_741	9695	11763	FL_CUFF.25211	-1.64939	2.22923	8.56651e-05	0.000901783	Transcript_26857	Eucgr.L02268	AT2G24430.2	NAC domain containing protein 38	-1.91752	2.06841	0.000393146	AT2G24430.2
Eucgr.B00670	CUFF.8010	scaffold_2	8456607	8461503	FL_CUFF.8010	-1.64628	3.72438	6.47489e-06	0.000126727	Transcript_8776	Eucgr.B00670	AT1G18550.1	ATP binding microtubule motor family protein	-1.6581	3.68004	0.00787135	AT1G18550.1
Eucgr.F04356	CUFF.22680	scaffold_6	52469092	52470906	FL_CUFF.22680	-1.64483	4.55045	7.50118e-05	0.000811423	Transcript_24161	Eucgr.F04356	AT1G44760.1	Adenine nucleotide alpha hydrolases-like superfamily protein	-3.00241	3.58944	2.83528e-09	AT1G44760.1
Eucgr.H03496	CUFF.27570	scaffold_8	51419972	51420420	FL_CUFF.27570	-1.64281	0.170482	1.29604e-05	0.000215191	Transcript_29429	Eucgr.H03496	AT3G43190.1	sucrose synthase 4	-2.82619	1.47918	6.52407e-08	AT3G43190.1
Eucgr.I01655	CUFF.30266	scaffold_9	26402038	26403610	FL_CUFF.30266	-1.6415	9.41075	2.38543e-06	5.77452e-05	Transcript_32283	Eucgr.I01655	AT3G27200.1	Cupredoxin superfamily protein	-2.76722	8.54982	3.05206e-10	AT3G27200.1
Eucgr.D01388	CUFF.15736	scaffold_4	24477580	24479332	FL_CUFF.15736	-1.64042	3.30731	3.86913e-05	0.000491439	Transcript_16855	Eucgr.D01388	AT4G22310.1	Uncharacterised protein family (UPF0041)	-0.981593	2.1371	0.0261259	AT4G22310.1
Eucgr.G02840	CUFF.24722	scaffold_7	46582929	46585888	FL_CUFF.24722	-1.64012	7.3083	9.65075e-07	2.86729e-05	Transcript_26335	Eucgr.G02840	AT3G54810.1	Plant-specific GATA-type zinc finger transcription factor family protein	-2.17208	6.83722	4.49032e-08	AT3G54810.1
Transcript_7392	CUFF.6688	scaffold_11	42647856	42648723	FL_CUFF.6688	-1.6369	2.14721	1.09784e-05	0.000189993	Transcript_7392	#N/A	AT4G14860.1	ovate family protein 11	-3.03903	2.24406	1.19527e-07	AT4G14860.1
Eucgr.H01667	CUFF.26323	scaffold_8	20377600	20377763	FL_CUFF.26323	-1.63686	1.65524	1.85645e-07	7.48745e-06	Transcript_28071	Eucgr.H01667	AT5G67050.1	alpha/beta-Hydrolases superfamily protein	-1.55183	4.5557	0.00237843	AT5G67050.1
Eucgr.D02013	CUFF.16074	scaffold_4	34187964	34192355	FL_CUFF.16074	-1.63608	3.91548	7.21082e-05	0.000789657	Transcript_17194	Eucgr.D02013	AT4G12330.1	cytochrome P450, family 706, subfamily A, polypeptide 7	-2.85777	3.04983	7.02514e-07	AT4G12330.1
Eucgr.H00766	CUFF.25686	scaffold_8	9795720	9797668	FL_CUFF.25686	-1.63431	0.415665	0.000485226	0.00343246	Transcript_27381	Eucgr.H00766	AT3G07250.1	nuclear transport factor 2 (NTF2) family protein / RNA recognition motif (RRM)-containing protein	-3.17551	0.98043	2.61503e-08	AT3G07250.1
Eucgr.K01821	CUFF.5583	scaffold_11	22598018	22598907	FL_CUFF.5583	-1.63354	2.81182	4.16099e-05	0.000518325	Transcript_6196	Eucgr.K01821	AT3G12150.1	unknown protein; CONTAINS InterPro DOMAIN/s: Protein of unknown function DUF2048 (InterPro:IPR019149); Has 421 Blast hits to 334 proteins in 155 species: Archae - 2; Bacteria - 147; Metazoa - 215; Fungi - 0; Plants - 43; Viruses - 0; Other Eukaryotes - 14 (source: NCBI BLink).	-3.07991	3.2562	1.70011e-08	AT3G12150.1
Eucgr.L00429	CUFF.11562	scaffold_28	230350	231868	FL_CUFF.11562	-1.63273	6.92231	8.99082e-06	0.000163648	Transcript_12404	Eucgr.L00429	AT1G34420.1	leucine-rich repeat transmembrane protein kinase family protein	-2.31107	7.43488	3.25089e-08	AT1G34420.1
Eucgr.B02660	CUFF.10015	scaffold_2	48631159	48634094	FL_CUFF.10015	-1.63138	7.6384	3.03537e-07	1.14326e-05	Transcript_10859	Eucgr.B02660	AT2G01850.1	endoxyloglucan transferase A3	-1.87406	7.05038	5.92598e-06	AT2G01850.1
Eucgr.L00429	CUFF.11563	scaffold_28	231553	233184	FL_CUFF.11563	-1.62683	8.26594	1.1807e-06	3.36175e-05	Transcript_12405	Eucgr.L00429	AT1G34420.1	leucine-rich repeat transmembrane protein kinase family protein	-2.31107	7.43488	3.25089e-08	AT1G34420.1
Eucgr.J00196	CUFF.2353	scaffold_10	2019517	2023344	FL_CUFF.2353	-1.62641	8.19217	8.39124e-06	0.000154737	Transcript_2594	Eucgr.J00196	AT3G55990.1	Plant protein of unknown function (DUF828)	-2.50451	7.39726	2.65662e-08	AT3G55990.1
Eucgr.L01544	CUFF.11293	scaffold_258	39128	41311	FL_CUFF.11293	-1.62508	2.14091	1.13902e-05	0.000195563	Transcript_12290	Eucgr.L01544	AT3G05330.1	cyclin family	-1.47822	2.66384	0.0237201	AT3G05330.1
Eucgr.H00370	CUFF.25451	scaffold_8	4937423	4938997	FL_CUFF.25451	-1.62472	6.81292	4.79475e-05	0.000574188	Transcript_27123	Eucgr.H00370	AT2G43290.1	Calcium-binding EF-hand family protein	-2.78416	6.15385	1.37044e-06	AT2G43290.1
Eucgr.D01627	CUFF.15849	scaffold_4	30135003	30137326	FL_CUFF.15849	-1.62422	5.71508	3.4622e-05	0.00045101	Transcript_16963	Eucgr.D01627	AT1G30690.2	Sec14p-like phosphatidylinositol transfer family protein	-1.76387	5.74125	0.000611017	AT1G30690.2
Transcript_11659	CUFF.10695	scaffold_2	60490981	60491913	FL_CUFF.10695	-1.62399	7.60076	1.70127e-05	0.00026357	Transcript_11659	#N/A	0	0	-2.39889	7.06751	0.000250526	0
Eucgr.D00735	CUFF.15407	scaffold_4	13590968	13595404	FL_CUFF.15407	-1.62095	3.55261	6.5294e-05	0.000730419	Transcript_16503	Eucgr.D00735	AT5G36930.2	Disease resistance protein (TIR-NBS-LRR class) family	-1.48486	2.00203	0.00751339	AT5G36930.2
Transcript_10578	CUFF.9744	scaffold_2	46015450	46016343	FL_CUFF.9744	-1.61457	0.970204	3.75223e-07	1.36594e-05	Transcript_10578	#N/A	AT5G16100.1	unknown protein; Has 30201 Blast hits to 17322 proteins in 780 species: Archae - 12; Bacteria - 1396; Metazoa - 17338; Fungi - 3422; Plants - 5037; Viruses - 0; Other Eukaryotes - 2996 (source: NCBI BLink).	-4.35794	1.40424	1.64978e-14	AT5G16100.1
Eucgr.D01959	CUFF.16077	scaffold_4	33738503	33741791	FL_CUFF.16077	-1.61189	7.21485	4.32988e-06	9.22152e-05	Transcript_17184	Eucgr.D01959	AT1G12500.1	Nucleotide-sugar transporter family protein	-2.12891	6.5413	1.41562e-07	AT1G12500.1
Eucgr.F02029	CUFF.20929	scaffold_6	27200634	27204961	FL_CUFF.20929	-1.61181	1.71378	5.7405e-07	1.90424e-05	Transcript_22278	Eucgr.F02029	AT3G25250.1	AGC (cAMP-dependent, cGMP-dependent and protein kinase C) kinase family protein	-1.42747	1.61122	0.015628	AT3G25250.1
Eucgr.K00264	CUFF.4996	scaffold_11	3247260	3250974	FL_CUFF.4996	-1.61044	11.6075	1.07099e-06	3.1086e-05	Transcript_5276	Eucgr.K00264	AT5G23860.2	tubulin beta 8	-1.96067	10.7239	5.86071e-07	AT5G23860.2
Eucgr.H02079	CUFF.26526	scaffold_8	27099671	27101252	FL_CUFF.26526	-1.61033	0.596187	9.97736e-06	0.000176893	Transcript_28319	Eucgr.H02079	AT2G23360.1	Plant protein of unknown function (DUF869)	-3.00446	-0.141808	5.496e-10	AT2G23360.1
Eucgr.I02578	CUFF.30828	scaffold_9	37097780	37099082	FL_CUFF.30828	-1.60975	1.0367	0.000684461	0.00450351	Transcript_33009	Eucgr.I02578	AT5G04410.1	NAC domain containing protein 2	-2.2427	0.533376	5.24059e-06	AT5G04410.1
Eucgr.D00703	CUFF.15363	scaffold_4	12735257	12742096	FL_CUFF.15363	-1.6092	4.546	4.29891e-06	9.21299e-05	Transcript_16440	Eucgr.D00703	AT2G28470.1	beta-galactosidase 8	-1.19181	3.52355	0.0162314	AT2G28470.1
Transcript_25098	CUFF.23583	scaffold_7	18816736	18817619	FL_CUFF.23583	-1.60785	2.7431	0.000133373	0.00126733	Transcript_25098	#N/A	AT4G28556.1	PAK-box/P21-Rho-binding family protein	-1.95753	2.18824	0.000639891	AT4G28556.1
Transcript_14221	CUFF.13133	scaffold_3	38349655	38351139	FL_CUFF.13133	-1.60747	3.701	0.000129113	0.00123518	Transcript_14221	#N/A	AT1G68400.1	leucine-rich repeat transmembrane protein kinase family protein	-1.2374	3.41141	0.0128109	AT1G68400.1
Eucgr.B00100	CUFF.7597	scaffold_2	1816080	1818220	FL_CUFF.7597	-1.60728	1.90936	8.04871e-06	0.000150044	Transcript_8318	Eucgr.B00100	AT3G48610.1	non-specific phospholipase C6	-1.186	1.43479	0.029868	AT3G48610.1
Eucgr.G03419	CUFF.25159	scaffold_7	52149058	52149756	FL_CUFF.25159	-1.6072	0.721082	4.55492e-05	0.000552154	Transcript_26801	Eucgr.G03419	AT2G31900.1	myosin-like protein XIF	-1.20904	1.21654	0.0405651	AT2G31900.1
Eucgr.I00669	CUFF.29514	scaffold_9	14223256	14228112	FL_CUFF.29514	-1.60625	4.12397	1.8317e-07	7.41264e-06	Transcript_31551	Eucgr.I00669	AT1G58440.1	FAD/NAD(P)-binding oxidoreductase family protein	-1.94849	3.69778	0.000399869	AT1G58440.1
Eucgr.B00572	CUFF.7931	scaffold_2	7310654	7313279	FL_CUFF.7931	-1.60578	4.36518	9.56652e-07	2.84935e-05	Transcript_8684	Eucgr.B00572	AT1G26610.1	C2H2-like zinc finger protein	-2.43897	3.71252	9.33465e-08	AT1G26610.1
Eucgr.K02806	CUFF.6312	scaffold_11	36097010	36097870	FL_CUFF.6312	-1.60519	5.04914	1.47567e-05	0.000237729	Transcript_6989	Eucgr.K02806	AT5G26660.1	myb domain protein 86	-2.62636	5.81802	2.85616e-07	AT5G26660.1
Eucgr.A02126	CUFF.2070	scaffold_1	31947582	31953014	FL_CUFF.2070	-1.60488	11.3035	7.48367e-07	2.352e-05	Transcript_1707	Eucgr.A02126	0	0	-2.03708	10.5418	1.4782e-06	0
Eucgr.G00649	CUFF.23323	scaffold_7	11243987	11248957	FL_CUFF.23323	-1.60476	7.91224	2.86073e-05	0.000391321	Transcript_24707	Eucgr.G00649	AT5G09730.1	beta-xylosidase 3	-2.60574	7.30494	4.82418e-06	AT5G09730.1
Eucgr.A02416	CUFF.1733	scaffold_1	34850514	34854721	FL_CUFF.1733	-1.60363	5.39681	5.95105e-06	0.000119606	Transcript_1933	Eucgr.A02416	AT3G57830.1	Leucine-rich repeat protein kinase family protein	-2.63261	1.01292	2.85104e-07	AT3G57830.1
Eucgr.B00944	CUFF.8247	scaffold_2	13330850	13333218	FL_CUFF.8247	-1.60232	7.80065	2.36531e-05	0.000340584	Transcript_8948	Eucgr.B00944	AT1G73620.1	Pathogenesis-related thaumatin superfamily protein	-2.04129	8.12876	0.00230756	AT1G73620.1
Eucgr.C03707	CUFF.14216	scaffold_3	70573561	70576734	FL_CUFF.14216	-1.6006	3.28789	2.84068e-07	1.08705e-05	Transcript_15286	Eucgr.C03707	AT4G29310.1	Protein of unknown function (DUF1005)	-2.12829	2.6845	2.89971e-07	AT4G29310.1
Eucgr.A02545	CUFF.1794	scaffold_1	35997205	36003424	FL_CUFF.1794	-1.60029	4.03589	6.03811e-05	0.000685568	Transcript_2028	Eucgr.A02545	AT2G38910.1	calcium-dependent protein kinase 20	-3.41129	2.8379	1.54818e-11	AT2G38910.1
Eucgr.J01837	CUFF.3516	scaffold_10	24417174	24418977	FL_CUFF.3516	-1.60004	1.68857	1.44507e-07	6.06345e-06	Transcript_3956	Eucgr.J01837	AT3G19850.1	Phototropic-responsive NPH3 family protein	-1.61572	1.65846	7.32716e-05	AT3G19850.1
Eucgr.J00559	CUFF.2593	scaffold_10	6162225	6165937	FL_CUFF.2593	-1.5992	6.92629	5.30823e-06	0.000109446	Transcript_2894	Eucgr.J00559	AT1G66150.1	transmembrane kinase 1	-2.06725	6.43637	5.47015e-07	AT1G66150.1
Eucgr.J00309	CUFF.2413	scaffold_10	3135190	3138388	FL_CUFF.2413	-1.59789	2.06531	2.07208e-06	5.16229e-05	Transcript_2709	Eucgr.J00309	AT3G03770.2	Leucine-rich repeat protein kinase family protein	-2.46751	1.10489	7.15658e-06	AT3G03770.2
Eucgr.B03143	CUFF.10365	scaffold_2	56560684	56564651	FL_CUFF.10365	-1.59703	6.88603	1.41735e-05	0.00023076	Transcript_11260	Eucgr.B03143	AT1G69200.1	fructokinase-like 2	-2.16735	6.05272	4.42465e-06	AT1G69200.1
Eucgr.C01417	CUFF.12625	scaffold_3	22890670	22892291	FL_CUFF.12625	-1.59667	0.979662	0.000137592	0.00129712	Transcript_13624	Eucgr.C01417	AT1G80490.2	TOPLESS-related 1	-1.27564	0.48042	0.0216798	AT1G80490.2
Eucgr.J00819	CUFF.2825	scaffold_10	8653167	8657524	FL_CUFF.2825	-1.59623	5.66057	1.48692e-06	3.98239e-05	Transcript_3148	Eucgr.J00819	AT3G45140.1	lipoxygenase 2	-2.15089	4.62017	1.28114e-06	AT3G45140.1
Eucgr.G02817	CUFF.24706	scaffold_7	46360120	46363700	FL_CUFF.24706	-1.59488	5.04239	2.66142e-06	6.29939e-05	Transcript_26313	Eucgr.G02817	AT2G35770.1	serine carboxypeptidase-like 28	-2.34698	4.65568	4.18108e-06	AT2G35770.1
Eucgr.H02071	CUFF.26606	scaffold_8	26991419	26996731	FL_CUFF.26606	-1.59301	6.5545	5.44281e-05	0.000634076	Transcript_28373	Eucgr.H02071	AT2G23360.1	Plant protein of unknown function (DUF869)	-2.50326	5.91326	1.60029e-10	AT2G23360.1
Eucgr.F03081	CUFF.21758	scaffold_6	40245135	40247599	FL_CUFF.21758	-1.5925	4.72026	2.23481e-05	0.000324924	Transcript_23159	Eucgr.F03081	AT3G16490.1	IQ-domain 26	-2.07295	4.63286	6.78911e-07	AT3G16490.1
Eucgr.D01574	CUFF.15816	scaffold_4	28725339	28726028	FL_CUFF.15816	-1.59239	3.21974	1.19899e-05	0.000203415	Transcript_16932	Eucgr.D01574	AT1G31335.1	unknown protein; FUNCTIONS IN: molecular_function unknown; INVOLVED IN: biological_process unknown; LOCATED IN: plasma membrane; EXPRESSED IN: 20 plant structures; EXPRESSED DURING: 13 growth stages; Has 34 Blast hits to 34 proteins in 8 species: Archae - 0; Bacteria - 0; Metazoa - 0; Fungi - 0; Plants - 34; Viruses - 0; Other Eukaryotes - 0 (source: NCBI BLink).	-1.23876	3.27227	0.0115267	AT1G31335.1
Eucgr.E02765	CUFF.18526	scaffold_5	44756057	44757955	FL_CUFF.18526	-1.59193	3.70676	5.79549e-06	0.000117367	Transcript_19745	Eucgr.E02765	AT4G18760.1	receptor like protein 51	-2.32514	3.06087	1.47712e-06	AT4G18760.1
Eucgr.J02452	CUFF.3949	scaffold_10	30630165	30636728	FL_CUFF.3949	-1.59191	4.50562	1.43891e-05	0.000233318	Transcript_4427	Eucgr.J02452	AT1G11000.1	Seven transmembrane MLO family protein	-2.15222	3.21669	6.56633e-07	AT1G11000.1
Eucgr.E03164	CUFF.18729	scaffold_5	53804198	53805184	FL_CUFF.18729	-1.5912	1.74555	3.37243e-05	0.000442934	Transcript_19948	Eucgr.E03164	AT2G34060.1	Peroxidase superfamily protein	-3.19857	1.96121	0.00026039	AT2G34060.1
Eucgr.F02243	CUFF.21271	scaffold_6	30415288	30417277	FL_CUFF.21271	-1.58991	9.23464	6.57797e-06	0.000128429	Transcript_22478	Eucgr.F02243	AT1G10200.1	GATA type zinc finger transcription factor family protein	-2.02381	8.57701	2.82123e-06	AT1G10200.1
Eucgr.A01776	CUFF.1226	scaffold_1	28070669	28072997	FL_CUFF.1226	-1.58937	5.77368	1.0392e-06	3.04217e-05	Transcript_1363	Eucgr.A01776	AT4G28230.1	unknown protein; Has 444 Blast hits to 358 proteins in 107 species: Archae - 0; Bacteria - 20; Metazoa - 179; Fungi - 26; Plants - 38; Viruses - 2; Other Eukaryotes - 179 (source: NCBI BLink).	-1.83922	5.81682	9.39648e-06	AT4G28230.1
Eucgr.I00425	CUFF.29327	scaffold_9	8325766	8330798	FL_CUFF.29327	-1.58936	4.23597	0.000133367	0.00126733	Transcript_31372	Eucgr.I00425	AT5G65160.1	tetratricopeptide repeat (TPR)-containing protein	-2.75955	1.43611	0.000515651	AT5G65160.1
Eucgr.D01870	CUFF.16008	scaffold_4	32735515	32740941	FL_CUFF.16008	-1.58824	7.21429	3.93131e-05	0.000497225	Transcript_17124	Eucgr.D01870	AT1G63300.1	Myosin heavy chain-related protein	-2.57008	5.92145	9.51835e-07	AT1G63300.1
Eucgr.C00728	CUFF.12113	scaffold_3	12457385	12460032	FL_CUFF.12113	-1.58816	5.34998	8.6526e-06	0.000158943	Transcript_13101	Eucgr.C00728	AT1G02180.1	ferredoxin-related	-1.91842	5.12348	0.000125952	AT1G02180.1
Eucgr.I01028	CUFF.29728	scaffold_9	21250503	21251503	FL_CUFF.29728	-1.58792	2.93559	1.54777e-06	4.104e-05	Transcript_31767	Eucgr.I01028	AT2G23690.1	unknown protein; FUNCTIONS IN: molecular_function unknown; INVOLVED IN: N-terminal protein myristoylation; LOCATED IN: cellular_component unknown; EXPRESSED IN: 7 plant structures; EXPRESSED DURING: petal differentiation and expansion stage; BEST Arabidopsis thaliana protein match is: unknown protein (TAIR:AT4G37240.1); Has 243 Blast hits to 243 proteins in 15 species: Archae - 0; Bacteria - 0; M…	-1.62779	2.27335	0.00121539	AT2G23690.1
Eucgr.H01476	CUFF.26175	scaffold_8	17500891	17502739	FL_CUFF.26175	-1.58695	4.04039	7.08841e-06	0.000136264	Transcript_27921	Eucgr.H01476	AT3G63200.1	PATATIN-like protein 9	-2.50333	4.51305	3.85949e-08	AT3G63200.1
Eucgr.E00537	CUFF.17201	scaffold_5	5100932	5104535	FL_CUFF.17201	-1.5858	3.08464	2.45901e-05	0.000350699	Transcript_18431	Eucgr.E00537	AT1G12740.2	cytochrome P450, family 87, subfamily A, polypeptide 2	-2.08568	1.41289	3.16103e-06	AT1G12740.2
Eucgr.E00893	CUFF.17446	scaffold_5	9333047	9336227	FL_CUFF.17446	-1.58525	2.49183	0.000278327	0.00224209	Transcript_18620	Eucgr.E00893	AT5G24310.1	ABL interactor-like protein 3	-2.80729	1.27973	8.99118e-06	AT5G24310.1
Eucgr.H01338	CUFF.26066	scaffold_8	16186451	16190480	FL_CUFF.26066	-1.58287	2.9573	0.000132239	0.00125956	Transcript_27801	Eucgr.H01338	AT5G26670.1	Pectinacetylesterase family protein	-2.02111	1.31651	0.000602121	AT5G26670.1
Eucgr.K02446	CUFF.6057	scaffold_11	31786180	31787399	FL_CUFF.6057	-1.57905	2.5761	5.91938e-07	1.95376e-05	Transcript_6715	Eucgr.K02446	AT3G29260.1	NAD(P)-binding Rossmann-fold superfamily protein	-2.16951	2.40369	2.6939e-06	AT3G29260.1
Eucgr.B00628	CUFF.7968	scaffold_2	8012552	8015361	FL_CUFF.7968	-1.57898	1.74195	3.35905e-05	0.000441714	Transcript_8731	Eucgr.B00628	AT3G02210.1	COBRA-like protein 1 precursor	-3.73506	2.17989	0.000603699	AT3G02210.1
Eucgr.A01324	CUFF.1122	scaffold_1	21272333	21279043	FL_CUFF.1122	-1.57751	11.4884	1.20946e-05	0.000204591	Transcript_1048	Eucgr.A01324	AT5G44030.1	cellulose synthase A4	-2.32903	10.2659	1.68854e-08	AT5G44030.1
Eucgr.J02625	CUFF.4077	scaffold_10	32220739	32222543	FL_CUFF.4077	-1.57489	3.36068	1.46224e-07	6.1034e-06	Transcript_4566	Eucgr.J02625	AT5G11000.1	Plant protein of unknown function (DUF868)	-2.14962	3.07282	4.79076e-05	AT5G11000.1
Eucgr.I00908	CUFF.29671	scaffold_9	18633445	18634911	FL_CUFF.29671	-1.57403	5.33644	4.0973e-07	1.46043e-05	Transcript_31705	Eucgr.I00908	AT4G36945.1	PLC-like phosphodiesterases superfamily protein	-2.62564	5.27471	7.52539e-09	AT4G36945.1
Eucgr.E03446	CUFF.18902	scaffold_5	58241221	58242281	FL_CUFF.18902	-1.57347	1.74016	0.000203379	0.00175224	Transcript_20148	Eucgr.E03446	AT1G61260.1	Protein of unknown function (DUF761)	-1.36171	2.16646	0.00385334	AT1G61260.1
Eucgr.K02540	CUFF.6838	scaffold_11	32588182	32590451	FL_CUFF.6838	-1.57287	10.6906	3.06291e-06	7.04473e-05	Transcript_7327	Eucgr.K02540	AT5G60920.1	COBRA-like extracellular glycosyl-phosphatidyl inositol-anchored protein family	-2.35863	9.34173	5.54105e-09	AT5G60920.1
Eucgr.L01389	CUFF.11091	scaffold_206	4150	6993	FL_CUFF.11091	-1.57225	3.31517	5.78587e-07	1.91663e-05	Transcript_12087	Eucgr.L01389	AT1G55850.1	cellulose synthase like E1	-1.48985	3.04711	0.00400206	AT1G55850.1
Eucgr.D02616	CUFF.16551	scaffold_4	40725225	40725795	FL_CUFF.16551	-1.57201	0.119905	0.00116414	0.00674322	#N/A	Eucgr.D02616	AT4G19020.1	chromomethylase 2	-1.94501	2.64637	0.000551486	AT4G19020.1
Eucgr.I02738	CUFF.30935	scaffold_9	38400852	38402230	FL_CUFF.30935	-1.57196	6.66248	0.000136622	0.00129154	Transcript_33130	Eucgr.I02738	AT2G46890.1	Protein of unknown function (DUF1295)	-1.20842	6.7818	0.00984845	AT2G46890.1
Transcript_30704	CUFF.28725	scaffold_8	70230694	70231132	FL_CUFF.28725	-1.57194	0.392853	2.62464e-05	0.000367526	Transcript_30704	#N/A	AT2G24590.1	RNA recognition motif and CCHC-type zinc finger domains containing protein	-1.27614	0.449026	0.0234361	AT2G24590.1
Eucgr.D00476	CUFF.15974	scaffold_4	8616508	8622782	FL_CUFF.15974	-1.57164	10.5662	3.03231e-05	0.000409046	Transcript_17107	Eucgr.D00476	AT4G18780.1	cellulose synthase family protein	-2.34509	9.64972	5.94875e-09	AT4G18780.1
Eucgr.E00070	CUFF.16904	scaffold_5	660613	663785	FL_CUFF.16904	-1.57073	4.53588	8.42509e-07	2.57908e-05	Transcript_18079	Eucgr.E00070	AT4G11090.1	TRICHOME BIREFRINGENCE-LIKE 23	-1.00023	6.20116	0.0128962	AT4G11090.1
Eucgr.E00278	CUFF.17021	scaffold_5	2675966	2676808	FL_CUFF.17021	-1.57026	1.12344	4.18443e-05	0.000519381	Transcript_18231	Eucgr.E00278	AT5G46770.1	unknown protein; Has 30201 Blast hits to 17322 proteins in 780 species: Archae - 12; Bacteria - 1396; Metazoa - 17338; Fungi - 3422; Plants - 5037; Viruses - 0; Other Eukaryotes - 2996 (source: NCBI BLink).	-2.46543	1.00119	1.58863e-07	AT5G46770.1
Transcript_24970	CUFF.23459	scaffold_7	15736171	15739444	FL_CUFF.23459	-1.56996	2.00351	4.07882e-05	0.000510482	Transcript_24970	#N/A	AT1G23720.1	Proline-rich extensin-like family protein	-1.4079	3.3609	0.0395594	AT1G23720.1
Eucgr.H04602	CUFF.28497	scaffold_8	66153708	66155168	FL_CUFF.28497	-1.56902	3.5728	1.88802e-06	4.79361e-05	Transcript_30460	Eucgr.H04602	AT5G13140.1	Pollen Ole e 1 allergen and extensin family protein	-2.4908	3.37166	1.44672e-07	AT5G13140.1
Eucgr.D00943	CUFF.15475	scaffold_4	17291704	17295725	FL_CUFF.15475	-1.56851	3.17149	0.000335493	0.00258198	Transcript_16567	Eucgr.D00943	AT4G26590.1	oligopeptide transporter 5	-2.5511	1.85205	1.52276e-05	AT4G26590.1
Eucgr.K01300	CUFF.5259	scaffold_11	16162482	16165012	FL_CUFF.5259	-1.56741	6.16507	9.76852e-06	0.000174466	Transcript_5850	Eucgr.K01300	AT3G08600.1	Protein of unknown function (DUF1191)	-2.32396	5.69485	3.83836e-07	AT3G08600.1
Eucgr.C02717	CUFF.13566	scaffold_3	51994287	51995758	FL_CUFF.13566	-1.56682	2.70624	1.19144e-07	5.19993e-06	Transcript_14622	Eucgr.C02717	AT5G11000.1	Plant protein of unknown function (DUF868)	-1.82741	2.88524	0.000250556	AT5G11000.1
Transcript_14700	CUFF.13641	scaffold_3	53423060	53424535	FL_CUFF.13641	-1.56636	1.23791	1.22427e-05	0.000206639	Transcript_14700	#N/A	AT2G18660.1	plant natriuretic peptide A	-2.50547	1.18879	3.21187e-07	AT2G18660.1
Eucgr.K01300	CUFF.5258	scaffold_11	16161868	16165012	FL_CUFF.5258	-1.56604	6.16987	1.02711e-05	0.000181119	Transcript_5848	Eucgr.K01300	AT3G08600.1	Protein of unknown function (DUF1191)	-2.32396	5.69485	3.83836e-07	AT3G08600.1
Eucgr.F00023	CUFF.19605	scaffold_6	642542	646387	FL_CUFF.19605	-1.56561	2.31506	0.000152017	0.00139838	Transcript_20859	Eucgr.F00023	AT5G42690.3	Protein of unknown function, DUF547	-2.96694	1.32185	4.15065e-07	AT5G42690.3
Eucgr.F03660	CUFF.22177	scaffold_6	44916590	44917945	FL_CUFF.22177	-1.56446	5.69625	1.93063e-06	4.87591e-05	Transcript_23616	Eucgr.F03660	AT3G13275.1	unknown protein; FUNCTIONS IN: molecular_function unknown; INVOLVED IN: biological_process unknown; LOCATED IN: endomembrane system; Has 29 Blast hits to 29 proteins in 10 species: Archae - 0; Bacteria - 0; Metazoa - 0; Fungi - 0; Plants - 29; Viruses - 0; Other Eukaryotes - 0 (source: NCBI BLink).	-1.9031	4.95101	1.59577e-05	AT3G13275.1
Eucgr.E00054	CUFF.17127	scaffold_5	492687	496011	FL_CUFF.17127	-1.56345	9.48369	3.61934e-05	0.000467341	Transcript_18081	Eucgr.E00054	AT3G61750.1	Cytochrome b561/ferric reductase transmembrane with DOMON related domain	-2.61721	8.64088	4.22954e-10	AT3G61750.1
Eucgr.K02245	CUFF.5923	scaffold_11	29649225	29652682	FL_CUFF.5923	-1.56327	4.77862	0.000295731	0.0023475	Transcript_6575	Eucgr.K02245	AT3G18170.1	Glycosyltransferase family 61 protein	-3.2493	4.12504	4.61414e-07	AT3G18170.1
Eucgr.J00537	CUFF.2561	scaffold_10	5921987	5922891	FL_CUFF.2561	-1.56304	1.62214	2.44138e-05	0.000348808	Transcript_2874	Eucgr.J00537	AT2G36026.1	Ovate family protein	-2.70882	1.08386	1.84823e-08	AT2G36026.1
Eucgr.J00363	CUFF.2475	scaffold_10	3512068	3514595	FL_CUFF.2475	-1.56262	5.69253	5.23184e-05	0.000614285	Transcript_2765	Eucgr.J00363	AT5G63560.1	HXXXD-type acyl-transferase family protein	-2.7755	5.77739	8.99287e-11	AT5G63560.1
Eucgr.F00357	CUFF.19769	scaffold_6	4829063	4830188	FL_CUFF.19769	-1.5618	5.00826	3.26463e-06	7.43621e-05	Transcript_21036	Eucgr.F00357	AT4G08950.1	Phosphate-responsive 1 family protein	-1.497	3.80957	0.00384884	AT4G08950.1
Eucgr.A02565	CUFF.1824	scaffold_1	36145857	36146705	FL_CUFF.1824	-1.56147	1.26199	1.74061e-06	4.50055e-05	Transcript_2041	Eucgr.A02565	AT2G35910.1	RING/U-box superfamily protein	-2.35978	0.922709	6.16862e-06	AT2G35910.1
Eucgr.C01741	CUFF.12912	scaffold_3	29600434	29604027	FL_CUFF.12912	-1.56124	6.15183	1.42226e-05	0.000231246	Transcript_13937	Eucgr.C01741	AT4G32330.3	TPX2 (targeting protein for Xklp2) protein family	-1.80264	5.19113	1.21529e-05	AT4G32330.3
Eucgr.F03081	CUFF.21759	scaffold_6	40245135	40248393	FL_CUFF.21759	-1.56081	5.56549	1.74952e-05	0.000268398	Transcript_23161	Eucgr.F03081	AT3G16490.1	IQ-domain 26	-2.07295	4.63286	6.78911e-07	AT3G16490.1
Eucgr.F03081	CUFF.21760	scaffold_6	40245135	40248393	FL_CUFF.21760	-1.56081	5.56549	1.74952e-05	0.000268398	Transcript_23160	Eucgr.F03081	AT3G16490.1	IQ-domain 26	-2.07295	4.63286	6.78911e-07	AT3G16490.1
Eucgr.B02433	CUFF.9811	scaffold_2	46040377	46046808	FL_CUFF.9811	-1.55915	7.7754	0.000160663	0.00145608	Transcript_10667	Eucgr.B02433	AT3G45850.2	P-loop containing nucleoside triphosphate hydrolases superfamily protein	-2.08277	7.12921	3.25077e-05	AT3G45850.2
Eucgr.C00437	CUFF.11856	scaffold_3	7831355	7832493	FL_CUFF.11856	-1.55906	1.87178	6.36707e-05	0.000716617	Transcript_12861	Eucgr.C00437	AT5G35090.1	unknown protein; Has 1807 Blast hits to 1807 proteins in 277 species: Archae - 0; Bacteria - 0; Metazoa - 736; Fungi - 347; Plants - 385; Viruses - 0; Other Eukaryotes - 339 (source: NCBI BLink).	-2.72321	1.12586	1.12645e-09	AT5G35090.1
Eucgr.F00100	CUFF.19647	scaffold_6	1884245	1888007	FL_CUFF.19647	-1.55845	4.55435	3.96684e-05	0.000499867	Transcript_20910	Eucgr.F00100	AT1G10120.1	basic helix-loop-helix (bHLH) DNA-binding superfamily protein	-2.88824	3.48659	4.84134e-08	AT1G10120.1
Transcript_7906	CUFF.7168	scaffold_1398	5	784	FL_CUFF.7168	-1.55706	0.245806	0.000378136	0.00283685	Transcript_7906	#N/A	AT3G51950.2	Zinc finger (CCCH-type) family protein / RNA recognition motif (RRM)-containing protein	-1.63636	0.314829	0.0318595	AT3G51950.2
Eucgr.K02134	CUFF.5823	scaffold_11	28483207	28485113	FL_CUFF.5823	-1.55694	5.46609	1.01848e-06	2.98516e-05	Transcript_6453	Eucgr.K02134	AT3G25130.1	unknown protein; FUNCTIONS IN: molecular_function unknown; INVOLVED IN: biological_process unknown; LOCATED IN: plasma membrane; EXPRESSED IN: 17 plant structures; EXPRESSED DURING: 9 growth stages; Has 3885 Blast hits to 2658 proteins in 280 species: Archae - 12; Bacteria - 208; Metazoa - 970; Fungi - 222; Plants - 148; Viruses - 11; Other Eukaryotes - 2314 (source: NCBI BLink).	-2.10918	5.59234	1.35639e-05	AT3G25130.1
Eucgr.E00910	CUFF.17406	scaffold_5	9519216	9519487	FL_CUFF.17406	-1.55649	1.46602	8.50734e-05	0.000897249	Transcript_18629	Eucgr.E00910	AT3G49290.2	ABL interactor-like protein 2	-2.7576	0.825137	5.11036e-08	AT3G49290.2
Eucgr.B02433	CUFF.9812	scaffold_2	46043624	46047243	FL_CUFF.9812	-1.55575	7.65863	4.87994e-05	0.000581823	Transcript_10668	Eucgr.B02433	AT3G45850.2	P-loop containing nucleoside triphosphate hydrolases superfamily protein	-2.08277	7.12921	3.25077e-05	AT3G45850.2
Eucgr.J01835	CUFF.3518	scaffold_10	24406463	24411830	FL_CUFF.3518	-1.55459	4.83114	2.19621e-05	0.000319895	Transcript_3960	Eucgr.J01835	AT1G10850.1	Leucine-rich repeat protein kinase family protein	-2.08686	4.51555	4.30723e-05	AT1G10850.1
Eucgr.I01996	CUFF.30426	scaffold_9	29679015	29681233	FL_CUFF.30426	-1.55444	5.22081	7.67078e-06	0.000144572	Transcript_32565	Eucgr.I01996	AT5G15350.1	early nodulin-like protein 17	-1.78518	5.45073	5.8185e-05	AT5G15350.1
Eucgr.B03303	CUFF.10473	scaffold_2	57957742	57961091	FL_CUFF.10473	-1.55328	5.69074	3.93553e-05	0.000497233	Transcript_11396	Eucgr.B03303	AT1G10750.1	Protein of Unknown Function (DUF239)	-2.43423	5.41253	6.70515e-06	AT1G10750.1
Eucgr.J02274	CUFF.3838	scaffold_10	28567912	28572909	FL_CUFF.3838	-1.55317	5.88231	3.20488e-08	1.76209e-06	Transcript_4314	Eucgr.J02274	AT5G40690.1	CONTAINS InterPro DOMAIN/s: EF-Hand 1, calcium-binding site (InterPro:IPR018247); BEST Arabidopsis thaliana protein match is: unknown protein (TAIR:AT2G41730.1); Has 1807 Blast hits to 1807 proteins in 277 species: Archae - 0; Bacteria - 0; Metazoa - 736; Fungi - 347; Plants - 385; Viruses - 0; Other Eukaryotes - 339 (source: NCBI BLink).	-1.14426	4.68865	0.0123195	AT5G40690.1
Eucgr.A02128	CUFF.1490	scaffold_1	31966189	31967191	FL_CUFF.1490	-1.55267	1.28799	0.000151726	0.00139732	Transcript_1662	Eucgr.A02128	AT1G54410.1	dehydrin family protein	-2.55261	1.79682	2.03112e-06	AT1G54410.1
Eucgr.D01368	CUFF.15913	scaffold_4	24263389	24265361	FL_CUFF.15913	-1.55085	8.96704	3.06366e-06	7.04473e-05	Transcript_16854	Eucgr.D01368	AT1G05010.1	ethylene-forming enzyme	-1.9304	8.31798	1.68182e-06	AT1G05010.1
Eucgr.K03109	CUFF.6518	scaffold_11	39687954	39691647	FL_CUFF.6518	-1.55034	3.34436	5.54253e-05	0.000642251	Transcript_7209	Eucgr.K03109	AT3G09340.1	Transmembrane amino acid transporter family protein	-1.38745	2.74215	0.00172279	AT3G09340.1
Eucgr.K01222	CUFF.5181	scaffold_11	15415280	15417002	FL_CUFF.5181	-1.54999	1.72104	0.001364	0.00761905	Transcript_5763	Eucgr.K01222	AT5G50890.1	alpha/beta-Hydrolases superfamily protein	-1.51383	1.97019	0.0041861	AT5G50890.1
Eucgr.K00551	CUFF.4834	scaffold_11	6197695	6199368	FL_CUFF.4834	-1.54967	4.38308	1.31501e-06	3.62339e-05	Transcript_5378	Eucgr.K00551	AT5G66460.1	Glycosyl hydrolase superfamily protein	-2.1731	4.93742	4.47429e-07	AT5G66460.1
Eucgr.E00938	CUFF.17396	scaffold_5	9717729	9719218	FL_CUFF.17396	-1.54962	2.03498	0.00741409	0.0287069	Transcript_18637	Eucgr.E00938	AT3G49290.2	ABL interactor-like protein 2	-3.42136	0.109741	1.43118e-10	AT3G49290.2
Transcript_23640	CUFF.22198	scaffold_6	45188713	45189839	FL_CUFF.22198	-1.5493	4.77029	7.21429e-06	0.000137705	Transcript_23640	#N/A	AT3G25840.2	Protein kinase superfamily protein	-1.94742	4.88427	5.39428e-05	AT3G25840.2
Eucgr.A02954	CUFF.2158	scaffold_1	39918306	39918551	FL_CUFF.2158	-1.54823	2.61503	1.32876e-06	3.65288e-05	Transcript_2386	Eucgr.A02954	AT3G03150.1	unknown protein; FUNCTIONS IN: molecular_function unknown; INVOLVED IN: biological_process unknown; LOCATED IN: mitochondrion; EXPRESSED IN: 22 plant structures; EXPRESSED DURING: 13 growth stages; BEST Arabidopsis thaliana protein match is: unknown protein (TAIR:AT5G17165.1); Has 39 Blast hits to 39 proteins in 11 species: Archae - 0; Bacteria - 0; Metazoa - 0; Fungi - 0; Plants - 39; Viruses - …	-2.45694	2.33786	1.61275e-06	AT3G03150.1
Eucgr.H04942	CUFF.28772	scaffold_8	70207652	70211318	FL_CUFF.28772	-1.5469	7.65923	4.6056e-06	9.72216e-05	Transcript_30706	Eucgr.H04942	AT3G18660.2	plant glycogenin-like starch initiation protein 1	-2.28031	7.06523	4.33564e-08	AT3G18660.2
Eucgr.F00208	CUFF.19705	scaffold_6	3186569	3189696	FL_CUFF.19705	-1.54683	5.78679	1.61404e-05	0.00025387	Transcript_20971	Eucgr.F00208	AT5G67090.1	Subtilisin-like serine endopeptidase family protein	-2.52856	5.09626	1.68854e-08	AT5G67090.1
Eucgr.C01582	CUFF.12738	scaffold_3	26308680	26312153	FL_CUFF.12738	-1.54629	3.59785	0.000509624	0.00356186	Transcript_13738	Eucgr.C01582	AT2G25737.1	Sulfite exporter TauE/SafE family protein	-1.8367	2.22812	4.72472e-05	AT2G25737.1
Transcript_3673	CUFF.3263	scaffold_10	16859455	16860047	FL_CUFF.3263	-1.54581	1.66309	5.4471e-06	0.000111731	Transcript_3673	#N/A	AT5G15490.1	UDP-glucose 6-dehydrogenase family protein	-1.99093	2.61407	1.62008e-05	AT5G15490.1
Eucgr.K01667	CUFF.5598	scaffold_11	20211666	20212959	FL_CUFF.5598	-1.54563	7.04437	7.54287e-06	0.000142798	Transcript_6185	Eucgr.K01667	AT3G56480.1	myosin heavy chain-related	-1.71673	7.80713	5.83274e-05	AT3G56480.1
Eucgr.K02408	CUFF.6033	scaffold_11	31429811	31432014	FL_CUFF.6033	-1.54548	2.15116	0.00010462	0.00105623	Transcript_6688	Eucgr.K02408	AT3G52970.1	cytochrome P450, family 76, subfamily G, polypeptide 1	-2.70991	1.96514	0.000208934	AT3G52970.1
Eucgr.E00562	CUFF.17211	scaffold_5	5368677	5371242	FL_CUFF.17211	-1.54441	5.5826	2.3787e-06	5.76992e-05	Transcript_18436	Eucgr.E00562	AT1G63220.2	Calcium-dependent lipid-binding (CaLB domain) family protein	-1.92574	5.23345	0.00061329	AT1G63220.2
Eucgr.H05072	CUFF.28901	scaffold_8	72473909	72475968	FL_CUFF.28901	-1.54403	9.1487	5.82341e-06	0.000117733	Transcript_30840	Eucgr.H05072	AT2G03200.1	Eukaryotic aspartyl protease family protein	-2.4463	8.38557	1.94409e-08	AT2G03200.1
Eucgr.D00630	CUFF.15322	scaffold_4	11559424	11559807	FL_CUFF.15322	-1.54401	-0.0879167	9.15292e-06	0.000165868	Transcript_16398	Eucgr.D00630	AT3G15390.1	silencing defective 5	-1.31974	3.08094	0.00256484	AT3G15390.1
Eucgr.H04942	CUFF.28773	scaffold_8	70207709	70208061	FL_CUFF.28773	-1.54399	2.53101	0.000141865	0.00133006	Transcript_30707	Eucgr.H04942	AT3G18660.2	plant glycogenin-like starch initiation protein 1	-2.28031	7.06523	4.33564e-08	AT3G18660.2
Eucgr.G02351	CUFF.24346	scaffold_7	41871676	41875225	FL_CUFF.24346	-1.54396	1.65859	6.44669e-07	2.07424e-05	Transcript_25929	Eucgr.G02351	AT1G68810.1	basic helix-loop-helix (bHLH) DNA-binding superfamily protein	-3.09098	1.54749	8.65708e-07	AT1G68810.1
Transcript_18510	CUFF.17273	scaffold_5	7042096	7045249	FL_CUFF.17273	-1.54261	2.51111	0.00632274	0.0254132	Transcript_18510	#N/A	AT3G49290.2	ABL interactor-like protein 2	-3.22415	0.156465	1.75832e-07	AT3G49290.2
Eucgr.I00910	CUFF.29658	scaffold_9	18673175	18675806	FL_CUFF.29658	-1.54222	4.75707	3.05123e-08	1.68148e-06	Transcript_31695	Eucgr.I00910	AT5G67090.1	Subtilisin-like serine endopeptidase family protein	-1.80725	4.3202	1.30261e-05	AT5G67090.1
Eucgr.K02082	CUFF.5811	scaffold_11	27683125	27685572	FL_CUFF.5811	-1.54141	7.29413	1.93896e-05	0.000291477	Transcript_6420	Eucgr.K02082	AT2G36570.1	Leucine-rich repeat protein kinase family protein	-2.10541	7.21639	4.12457e-05	AT2G36570.1
Eucgr.H04717	CUFF.28589	scaffold_8	67560823	67563839	FL_CUFF.28589	-1.54104	0.761302	6.55714e-05	0.000732525	Transcript_30551	Eucgr.H04717	AT1G67730.1	beta-ketoacyl reductase 1	-1.32215	0.896577	0.0331981	AT1G67730.1
Eucgr.C00246	CUFF.13487	scaffold_3	5069017	5080668	FL_CUFF.13487	-1.5406	11.3686	1.65136e-05	0.000257973	Transcript_12790	Eucgr.C00246	AT5G17420.1	Cellulose synthase family protein	-2.33979	10.366	3.18151e-09	AT5G17420.1
Eucgr.L01115	CUFF.7073	scaffold_125	37881	41857	FL_CUFF.7073	-1.54038	4.23118	2.55262e-07	9.91088e-06	Transcript_7805	Eucgr.L01115	AT5G44530.1	Subtilase family protein	-2.30606	4.54991	2.10671e-05	AT5G44530.1
Eucgr.C02665	CUFF.13549	scaffold_3	50878802	50882264	FL_CUFF.13549	-1.53833	5.29721	7.39384e-06	0.000140348	Transcript_14639	Eucgr.C02665	AT4G31890.2	ARM repeat superfamily protein	-1.75977	4.80796	1.70284e-05	AT4G31890.2
Eucgr.K02540	CUFF.6837	scaffold_11	32584589	32590451	FL_CUFF.6837	-1.53799	10.7629	3.78163e-06	8.32087e-05	Transcript_7325	Eucgr.K02540	AT5G60920.1	COBRA-like extracellular glycosyl-phosphatidyl inositol-anchored protein family	-2.35863	9.34173	5.54105e-09	AT5G60920.1
Eucgr.F00363	CUFF.19777	scaffold_6	4883104	4884059	FL_CUFF.19777	-1.53769	1.29485	2.63057e-05	0.000367926	Transcript_21045	Eucgr.F00363	AT4G08950.1	Phosphate-responsive 1 family protein	-1.59769	1.77106	0.000124861	AT4G08950.1
Eucgr.F03514	CUFF.22069	scaffold_6	43826056	43826808	FL_CUFF.22069	-1.53535	6.348	4.64742e-05	0.00055968	Transcript_23503	Eucgr.F03514	AT5G55460.1	Bifunctional inhibitor/lipid-transfer protein/seed storage 2S albumin superfamily protein	-4.04496	6.38249	1.03641e-08	AT5G55460.1
Transcript_17551	CUFF.16422	scaffold_4	38565967	38568727	FL_CUFF.16422	-1.53527	1.33286	2.68659e-05	0.000373794	Transcript_17551	#N/A	AT3G07250.1	nuclear transport factor 2 (NTF2) family protein / RNA recognition motif (RRM)-containing protein	-1.16506	0.297776	0.0105655	AT3G07250.1
Eucgr.B02355	CUFF.9704	scaffold_2	44558892	44561637	FL_CUFF.9704	-1.53463	8.49656	5.98752e-05	0.000681597	Transcript_10528	Eucgr.B02355	AT2G28950.1	expansin A6	-2.07304	8.19607	1.93719e-05	AT2G28950.1
Eucgr.K00551	CUFF.4835	scaffold_11	6197920	6200417	FL_CUFF.4835	-1.53338	4.80054	2.92337e-06	6.75537e-05	Transcript_5379	Eucgr.K00551	AT5G66460.1	Glycosyl hydrolase superfamily protein	-2.1731	4.93742	4.47429e-07	AT5G66460.1
Eucgr.H04654	CUFF.28541	scaffold_8	66789930	66794627	FL_CUFF.28541	-1.53185	6.97213	2.27145e-06	5.54351e-05	Transcript_30512	Eucgr.H04654	AT1G67510.1	Leucine-rich repeat protein kinase family protein	-2.26073	6.78187	1.59204e-07	AT1G67510.1
Eucgr.E01610	CUFF.17835	scaffold_5	19600793	19602142	FL_CUFF.17835	-1.53028	1.47853	0.000961309	0.00581331	Transcript_19081	Eucgr.E01610	AT3G60550.1	cyclin p3;2	-2.48024	1.45486	1.84031e-07	AT3G60550.1
Eucgr.H04101	CUFF.28150	scaffold_8	58954429	58955200	FL_CUFF.28150	-1.53015	1.91772	5.49478e-05	0.000638885	Transcript_30087	Eucgr.H04101	AT1G27970.2	nuclear transport factor 2B	-2.71457	1.27774	3.04554e-08	AT1G27970.2
Eucgr.H04101	CUFF.28151	scaffold_8	58954696	58955200	FL_CUFF.28151	-1.53015	1.91772	5.49478e-05	0.000638885	Transcript_30089	Eucgr.H04101	AT1G27970.2	nuclear transport factor 2B	-2.71457	1.27774	3.04554e-08	AT1G27970.2
Eucgr.F03734	CUFF.22231	scaffold_6	45514321	45515496	FL_CUFF.22231	-1.52877	2.95613	8.73208e-06	0.000160035	Transcript_23680	Eucgr.F03734	AT1G77855.1	unknown protein; BEST Arabidopsis thaliana protein match is: unknown protein (TAIR:AT1G22030.1); Has 120 Blast hits to 120 proteins in 17 species: Archae - 0; Bacteria - 0; Metazoa - 0; Fungi - 0; Plants - 120; Viruses - 0; Other Eukaryotes - 0 (source: NCBI BLink).	-1.85722	2.65872	1.38074e-06	AT1G77855.1
Eucgr.J01520	CUFF.3344	scaffold_10	19629696	19631581	FL_CUFF.3344	-1.5282	2.19357	1.23355e-05	0.000207621	Transcript_3757	Eucgr.J01520	AT1G25320.1	Leucine-rich repeat protein kinase family protein	-2.01591	2.5306	1.27135e-05	AT1G25320.1
Eucgr.J01392	CUFF.3384	scaffold_10	17179348	17181860	FL_CUFF.3384	-1.526	8.92654	8.05668e-06	0.000150044	Transcript_3696	Eucgr.J01392	AT5G15630.1	COBRA-like extracellular glycosyl-phosphatidyl inositol-anchored protein family	-2.33844	8.15716	5.03551e-08	AT5G15630.1
Eucgr.D00432	CUFF.15196	scaffold_4	7860271	7863632	FL_CUFF.15196	-1.52593	6.22817	6.37991e-05	0.000717388	Transcript_16253	Eucgr.D00432	AT2G47010.2	unknown protein; FUNCTIONS IN: molecular_function unknown; INVOLVED IN: biological_process unknown; LOCATED IN: endomembrane system; EXPRESSED IN: 17 plant structures; EXPRESSED DURING: 10 growth stages; BEST Arabidopsis thaliana protein match is: unknown protein (TAIR:AT1G17030.1); Has 72 Blast hits to 72 proteins in 13 species: Archae - 0; Bacteria - 0; Metazoa - 0; Fungi - 0; Plants - 71; Viru…	-2.60553	5.69824	6.7425e-09	AT2G47010.2
Eucgr.B02787	CUFF.10118	scaffold_2	51165602	51167748	FL_CUFF.10118	-1.52471	2.23894	2.75919e-05	0.000381453	Transcript_11002	Eucgr.B02787	AT3G07130.1	purple acid phosphatase 15	-2.23242	0.762778	9.34919e-07	AT3G07130.1
Eucgr.A01510	CUFF.1046	scaffold_1	23563753	23567682	FL_CUFF.1046	-1.52467	5.29262	1.7088e-05	0.000263673	Transcript_1136	Eucgr.A01510	AT3G52780.1	Purple acid phosphatases superfamily protein	-2.61767	4.74499	8.62317e-09	AT3G52780.1
Eucgr.L01682	CUFF.14898	scaffold_319	158	3106	FL_CUFF.14898	-1.524	6.47167	2.98453e-05	0.000403283	Transcript_15830	Eucgr.L01682	AT4G36945.1	PLC-like phosphodiesterases superfamily protein	-2.4881	5.35883	8.3413e-09	AT4G36945.1
Eucgr.K01853	CUFF.5613	scaffold_11	23196250	23199585	FL_CUFF.5613	-1.52366	5.49248	7.86435e-05	0.000844052	Transcript_6226	Eucgr.K01853	AT3G58060.1	Cation efflux family protein	-2.41015	4.94265	5.41673e-06	AT3G58060.1
Eucgr.H04141	CUFF.28174	scaffold_8	59329284	59330919	FL_CUFF.28174	-1.52361	3.4209	6.11057e-06	0.000121831	Transcript_30124	Eucgr.H04141	AT3G17600.1	indole-3-acetic acid inducible 31	-2.32319	2.63757	2.57494e-07	AT3G17600.1
Eucgr.F02085	CUFF.20990	scaffold_6	28131133	28132965	FL_CUFF.20990	-1.52295	6.13458	2.49913e-05	0.000354729	Transcript_22329	Eucgr.F02085	AT1G75590.1	SAUR-like auxin-responsive protein family	-2.31497	5.62945	4.11559e-05	AT1G75590.1
Transcript_26591	CUFF.24948	scaffold_7	50052238	50052711	FL_CUFF.24948	-1.52285	4.14268	0.00068392	0.00450118	Transcript_26591	#N/A	AT1G50010.1	tubulin alpha-2 chain	-1.97738	6.06361	4.51971e-07	AT1G50010.1
Eucgr.L02808	CUFF.7240	scaffold_1443	3666	8691	FL_CUFF.7240	-1.52212	3.82182	2.21177e-05	0.00032177	Transcript_7968	Eucgr.L02808	AT5G26910.3	unknown protein; FUNCTIONS IN: molecular_function unknown; INVOLVED IN: biological_process unknown; LOCATED IN: mitochondrion; EXPRESSED IN: 22 plant structures; EXPRESSED DURING: 13 growth stages; BEST Arabidopsis thaliana protein match is: unknown protein (TAIR:AT3G58650.1).	-1.96938	1.21486	1.84889e-06	AT5G26910.3
Eucgr.K01196	CUFF.5184	scaffold_11	15162841	15166672	FL_CUFF.5184	-1.52154	6.54681	1.61154e-06	4.24485e-05	Transcript_5757	Eucgr.K01196	AT1G78570.1	rhamnose biosynthesis 1	-2.54344	5.3153	2.3122e-05	AT1G78570.1
Eucgr.H01314	CUFF.26122	scaffold_8	15910681	15916396	FL_CUFF.26122	-1.52005	7.31385	1.30057e-05	0.000215562	Transcript_27836	Eucgr.H01314	AT1G56720.3	Protein kinase superfamily protein	-2.55057	6.49559	5.34904e-10	AT1G56720.3
Eucgr.B02861	CUFF.10149	scaffold_2	52327199	52331813	FL_CUFF.10149	-1.51992	2.97073	8.25811e-06	0.000152759	Transcript_11042	Eucgr.B02861	AT1G68190.1	B-box zinc finger family protein	-2.39863	2.45101	2.21231e-08	AT1G68190.1
Eucgr.A02551	CUFF.2001	scaffold_1	36037319	36041431	FL_CUFF.2001	-1.51957	9.41132	3.55058e-06	7.95739e-05	Transcript_2463	Eucgr.A02551	AT2G35860.1	FASCICLIN-like arabinogalactan protein 16 precursor	-2.33463	7.84901	1.76654e-08	AT2G35860.1
Eucgr.A02551	CUFF.2002	scaffold_1	36037319	36041431	FL_CUFF.2002	-1.51957	9.41132	3.55058e-06	7.95739e-05	Transcript_2461	Eucgr.A02551	AT2G35860.1	FASCICLIN-like arabinogalactan protein 16 precursor	-2.33463	7.84901	1.76654e-08	AT2G35860.1
Eucgr.E00897	CUFF.17448	scaffold_5	9364341	9364900	FL_CUFF.17448	-1.51882	1.53253	0.00515957	0.0216722	Transcript_18639	Eucgr.E00897	AT3G49290.2	ABL interactor-like protein 2	-2.17558	0.920803	0.00167983	AT3G49290.2
Eucgr.G02921	CUFF.24920	scaffold_7	47725851	47729294	FL_CUFF.24920	-1.51835	8.73592	0.000207621	0.00178172	Transcript_26411	Eucgr.G02921	AT3G53520.4	UDP-glucuronic acid decarboxylase 1	-2.49	8.03874	4.5259e-06	AT3G53520.4
Eucgr.I02299	CUFF.30627	scaffold_9	33501819	33504588	FL_CUFF.30627	-1.51826	6.34753	1.45915e-05	0.000235977	Transcript_32796	Eucgr.I02299	AT4G00240.1	phospholipase D beta 2	-2.64195	5.78494	2.84554e-09	AT4G00240.1
Eucgr.K03469	CUFF.6784	scaffold_11	43774188	43776006	FL_CUFF.6784	-1.51758	4.58196	0.00052679	0.00365301	Transcript_7494	Eucgr.K03469	AT1G08560.1	syntaxin of plants 111	-1.35573	5.1425	0.0353487	AT1G08560.1
Eucgr.I00888	CUFF.29708	scaffold_9	18225516	18227398	FL_CUFF.29708	-1.51548	7.91925	4.52521e-06	9.57783e-05	Transcript_31702	Eucgr.I00888	AT5G67210.1	Protein of unknown function (DUF579)	-2.20776	7.40031	3.3174e-08	AT5G67210.1
Eucgr.B03892	CUFF.10921	scaffold_2	62817398	62818767	FL_CUFF.10921	-1.51527	1.58359	3.60305e-06	8.05367e-05	Transcript_11918	Eucgr.B03892	AT2G27770.1	Plant protein of unknown function (DUF868)	-1.59123	0.682078	0.000958423	AT2G27770.1
Eucgr.B02787	CUFF.10119	scaffold_2	51165602	51170665	FL_CUFF.10119	-1.5142	2.81018	4.52539e-05	0.000549131	Transcript_11006	Eucgr.B02787	AT3G07130.1	purple acid phosphatase 15	-2.23242	0.762778	9.34919e-07	AT3G07130.1
Eucgr.E00537	CUFF.17200	scaffold_5	5100453	5104535	FL_CUFF.17200	-1.514	3.32069	0.000104552	0.00105598	Transcript_18429	Eucgr.E00537	AT1G12740.2	cytochrome P450, family 87, subfamily A, polypeptide 2	-2.08568	1.41289	3.16103e-06	AT1G12740.2
Eucgr.K01211	CUFF.5174	scaffold_11	15269527	15271548	FL_CUFF.5174	-1.51338	2.6642	0.000209797	0.00179589	Transcript_5755	Eucgr.K01211	AT2G42940.1	Predicted AT-hook DNA-binding family protein	-1.9335	1.7362	0.00100049	AT2G42940.1
Eucgr.K02527	CUFF.6112	scaffold_11	32469163	32471576	FL_CUFF.6112	-1.51333	3.05023	0.000695756	0.00456402	Transcript_6778	Eucgr.K02527	AT1G74310.1	heat shock protein 101	-2.03639	1.88031	0.000713176	AT1G74310.1
Transcript_7708	CUFF.6988	scaffold_12	1022772	1023736	FL_CUFF.6988	-1.51319	1.77892	0.000128397	0.00123131	Transcript_7708	#N/A	AT1G16610.2	arginine/serine-rich 45	-1.76463	1.62913	0.00452666	AT1G16610.2
Eucgr.E03846	CUFF.19174	scaffold_5	67310555	67314363	FL_CUFF.19174	-1.51192	5.95894	5.41739e-07	1.81213e-05	Transcript_20419	Eucgr.E03846	AT1G55850.1	cellulose synthase like E1	-1.66326	5.30104	0.00111742	AT1G55850.1
Eucgr.E00266	CUFF.17349	scaffold_5	2567042	2568703	FL_CUFF.17349	-1.51186	8.59124	4.27799e-06	9.17639e-05	Transcript_18411	Eucgr.E00266	AT4G17940.1	Tetratricopeptide repeat (TPR)-like superfamily protein	-2.20279	7.32704	1.86574e-08	AT4G17940.1
Eucgr.I01048	CUFF.29738	scaffold_9	21524107	21524576	FL_CUFF.29738	-1.51071	-0.265802	0.000281124	0.00225853	Transcript_31780	Eucgr.I01048	AT2G22490.2	Cyclin D2;1	-1.14299	0.943882	0.0254716	AT2G22490.2
Eucgr.B03036	CUFF.10275	scaffold_2	55309163	55311010	FL_CUFF.10275	-1.51064	2.82232	4.59793e-05	0.000555398	Transcript_11167	Eucgr.B03036	AT1G25510.1	Eukaryotic aspartyl protease family protein	-1.69315	2.71572	0.000361468	AT1G25510.1
Eucgr.J03088	CUFF.4370	scaffold_10	37942018	37944751	FL_CUFF.4370	-1.51054	4.82819	1.67292e-05	0.00026049	Transcript_4880	Eucgr.J03088	AT1G15760.1	Sterile alpha motif (SAM) domain-containing protein	-2.8244	3.76343	9.21154e-08	AT1G15760.1
Eucgr.J03088	CUFF.4371	scaffold_10	37942018	37944751	FL_CUFF.4371	-1.51054	4.82819	1.67292e-05	0.00026049	Transcript_4878	Eucgr.J03088	AT1G15760.1	Sterile alpha motif (SAM) domain-containing protein	-2.8244	3.76343	9.21154e-08	AT1G15760.1
Eucgr.C04383	CUFF.15299	scaffold_3	79713212	79719260	FL_CUFF.15299	-1.51052	11.0653	5.28904e-06	0.000109318	Transcript_15862	Eucgr.C04383	AT1G15690.2	Inorganic H pyrophosphatase family protein	-1.73318	10.1968	1.80118e-05	AT1G15690.2
Eucgr.K00225	CUFF.4897	scaffold_11	2850324	2853318	FL_CUFF.4897	-1.50951	10.3646	5.5647e-06	0.000113559	Transcript_5388	Eucgr.K00225	AT5G52060.1	BCL-2-associated athanogene 1	-2.14966	9.28596	2.2804e-08	AT5G52060.1
Eucgr.G02257	CUFF.24291	scaffold_7	40410058	40411273	FL_CUFF.24291	-1.5082	3.50196	1.3148e-05	0.00021702	Transcript_25875	Eucgr.G02257	AT4G08950.1	Phosphate-responsive 1 family protein	-1.87159	2.87122	0.000231804	AT4G08950.1
Eucgr.L01392	CUFF.11093	scaffold_206	32025	35697	FL_CUFF.11093	-1.50817	2.59397	3.09876e-06	7.09895e-05	Transcript_12088	Eucgr.L01392	AT1G55850.1	cellulose synthase like E1	-1.66595	2.31407	0.00166346	AT1G55850.1
Eucgr.G02119	CUFF.24366	scaffold_7	38614575	38616170	FL_CUFF.24366	-1.50596	7.78531	3.52387e-06	7.9211e-05	Transcript_25811	Eucgr.G02119	AT1G14870.1	PLANT CADMIUM RESISTANCE 2	-2.19091	6.98105	1.0326e-07	AT1G14870.1
Eucgr.B00987	CUFF.8234	scaffold_2	14372013	14373093	FL_CUFF.8234	-1.50558	3.71639	2.80731e-05	0.000386988	Transcript_8990	Eucgr.B00987	AT1G18290.1	unknown protein; FUNCTIONS IN: molecular_function unknown; INVOLVED IN: N-terminal protein myristoylation; LOCATED IN: chloroplast; EXPRESSED IN: root; Has 94 Blast hits to 94 proteins in 12 species: Archae - 0; Bacteria - 0; Metazoa - 0; Fungi - 0; Plants - 94; Viruses - 0; Other Eukaryotes - 0 (source: NCBI BLink).	-2.44031	3.14038	4.97514e-06	AT1G18290.1
Eucgr.H03092	CUFF.27245	scaffold_8	45439271	45441026	FL_CUFF.27245	-1.5054	1.44622	2.43732e-06	5.85863e-05	Transcript_29077	Eucgr.H03092	AT5G43420.1	RING/U-box superfamily protein	-1.87133	1.53591	0.0047942	AT5G43420.1
Eucgr.H03277	CUFF.27456	scaffold_8	48227099	48234105	FL_CUFF.27456	-1.50491	7.44464	2.38269e-05	0.000341647	Transcript_29260	Eucgr.H03277	AT5G27000.1	kinesin 4	-2.27895	6.7534	2.98316e-07	AT5G27000.1
Eucgr.C03260	CUFF.14019	scaffold_3	61928959	61932719	FL_CUFF.14019	-1.50438	6.25621	1.54506e-05	0.000246519	Transcript_15086	Eucgr.C03260	AT2G05920.1	Subtilase family protein	-1.97026	6.58034	2.93273e-05	AT2G05920.1
Transcript_33235	CUFF.31012	scaffold_90	216287	218682	FL_CUFF.31012	-1.50392	2.92642	0.00024024	0.00200011	Transcript_33235	#N/A	AT4G32410.1	cellulose synthase 1	-1.18297	3.10634	0.00280613	AT4G32410.1
Transcript_17752	CUFF.16566	scaffold_4	40894007	40894750	FL_CUFF.16566	-1.50361	6.97127	8.78569e-07	2.67678e-05	Transcript_17752	#N/A	AT3G14470.1	NB-ARC domain-containing disease resistance protein	-2.09273	6.60275	6.68406e-06	AT3G14470.1
Eucgr.G02102	CUFF.24244	scaffold_7	38435128	38446528	FL_CUFF.24244	-1.50174	7.85499	7.61353e-05	0.000822461	Transcript_25814	Eucgr.G02102	AT1G14830.1	DYNAMIN-like 1C	-2.33449	7.1042	1.16546e-06	AT1G14830.1
Transcript_7124	CUFF.6428	scaffold_11	37611591	37612731	FL_CUFF.6428	-1.50115	6.26066	1.23297e-06	3.47746e-05	Transcript_7124	#N/A	AT2G38360.1	prenylated RAB acceptor 1.B4	-1.73625	5.89976	3.22941e-05	AT2G38360.1
Eucgr.A02597	CUFF.1932	scaffold_1	36469070	36470346	FL_CUFF.1932	-1.50025	9.78874	8.52295e-07	2.60336e-05	Transcript_2084	Eucgr.A02597	AT5G06320.1	NDR1/HIN1-like 3	-1.88043	9.10945	9.4594e-07	AT5G06320.1
Transcript_18910	CUFF.17658	scaffold_5	14641303	14642067	FL_CUFF.17658	-1.50002	1.65049	1.70114e-05	0.00026357	Transcript_18910	#N/A	AT2G02520.1	RNA-directed DNA polymerase (reverse transcriptase)-related family protein	-1.50653	1.05087	0.0201291	AT2G02520.1
Eucgr.J03101	CUFF.4380	scaffold_10	38088020	38089606	FL_CUFF.4380	-1.4986	3.99505	1.47085e-05	0.000237531	Transcript_4890	Eucgr.J03101	AT5G25160.1	zinc finger protein 3	-2.15532	3.78648	1.09324e-07	AT5G25160.1
Eucgr.J02173	CUFF.3748	scaffold_10	27761486	27762798	FL_CUFF.3748	-1.49855	4.4847	6.66571e-06	0.000129581	Transcript_4206	Eucgr.J02173	AT5G40150.1	Peroxidase superfamily protein	-1.50497	4.65168	0.00201622	AT5G40150.1
Eucgr.J00771	CUFF.2782	scaffold_10	8105105	8106367	FL_CUFF.2782	-1.4985	4.73008	1.04601e-05	0.000183278	Transcript_3109	Eucgr.J00771	AT4G35410.1	Clathrin adaptor complex small chain family protein	-2.33187	4.56375	2.96722e-05	AT4G35410.1
Eucgr.J01519	CUFF.3343	scaffold_10	19585885	19588654	FL_CUFF.3343	-1.49765	4.01877	8.88959e-06	0.000162176	Transcript_3765	Eucgr.J01519	AT2G01210.1	Leucine-rich repeat protein kinase family protein	-2.01293	3.92827	8.21951e-06	AT2G01210.1
Eucgr.J03101	CUFF.4381	scaffold_10	38088122	38089606	FL_CUFF.4381	-1.49761	3.99433	1.49156e-05	0.000239904	Transcript_4892	Eucgr.J03101	AT5G25160.1	zinc finger protein 3	-2.15532	3.78648	1.09324e-07	AT5G25160.1
Eucgr.E00205	CUFF.16957	scaffold_5	2062520	2063482	FL_CUFF.16957	-1.4975	3.16252	5.15333e-06	0.00010699	Transcript_18152	Eucgr.E00205	AT2G45760.1	BON association protein 2	-2.24063	3.0936	3.62424e-05	AT2G45760.1
Eucgr.H00108	CUFF.25317	scaffold_8	1070170	1075042	FL_CUFF.25317	-1.49719	1.86313	0.000817756	0.00515608	Transcript_26979	Eucgr.H00108	AT2G33205.1	Serinc-domain containing serine and sphingolipid biosynthesis protein	-1.42495	0.342653	0.0229855	AT2G33205.1
Eucgr.F00189	CUFF.19690	scaffold_6	2907705	2911488	FL_CUFF.19690	-1.49711	3.92924	2.50323e-06	5.99297e-05	Transcript_20964	Eucgr.F00189	AT5G43020.1	Leucine-rich repeat protein kinase family protein	-1.69316	3.78443	7.83176e-05	AT5G43020.1
Eucgr.A02658	CUFF.1900	scaffold_1	37181138	37182793	FL_CUFF.1900	-1.49467	3.91619	2.27992e-06	5.55284e-05	Transcript_2112	Eucgr.A02658	AT5G03870.1	Glutaredoxin family protein	-2.2797	3.90652	2.92065e-06	AT5G03870.1
Eucgr.J01837	CUFF.3515	scaffold_10	24415860	24418977	FL_CUFF.3515	-1.49356	2.17363	3.22953e-07	1.20321e-05	Transcript_3955	Eucgr.J01837	AT3G19850.1	Phototropic-responsive NPH3 family protein	-1.61572	1.65846	7.32716e-05	AT3G19850.1
Eucgr.J00820	CUFF.2829	scaffold_10	8689248	8698092	FL_CUFF.2829	-1.49301	6.28361	1.84713e-06	4.70978e-05	Transcript_3155	Eucgr.J00820	AT3G45140.1	lipoxygenase 2	-1.66785	5.66941	8.65626e-05	AT3G45140.1
Eucgr.J00771	CUFF.2783	scaffold_10	8105264	8108463	FL_CUFF.2783	-1.49244	4.93262	1.65904e-05	0.000258834	Transcript_3110	Eucgr.J00771	AT4G35410.1	Clathrin adaptor complex small chain family protein	-2.33187	4.56375	2.96722e-05	AT4G35410.1
Eucgr.F01804	CUFF.20771	scaffold_6	23318362	23319349	FL_CUFF.20771	-1.49188	1.6168	1.91447e-05	0.000288805	Transcript_22094	Eucgr.F01804	AT1G20823.1	RING/U-box superfamily protein	-1.81542	2.06075	0.000338404	AT1G20823.1
Eucgr.E00596	CUFF.17258	scaffold_5	5706766	5711367	FL_CUFF.17258	-1.49177	7.35921	7.63893e-05	0.00082446	Transcript_18561	Eucgr.E00596	AT4G11450.1	Protein of unknown function (DUF3527)	-2.52772	6.89016	4.37932e-08	AT4G11450.1
Eucgr.B03692	CUFF.10761	scaffold_2	61395023	61395756	FL_CUFF.10761	-1.49149	1.91913	3.7946e-06	8.32959e-05	Transcript_11738	Eucgr.B03692	AT3G21055.1	photosystem II subunit T	-2.09708	2.18053	1.33433e-06	AT3G21055.1
Eucgr.I00002	CUFF.28975	scaffold_9	24194	24771	FL_CUFF.28975	-1.49067	0.865329	0.000190946	0.00166856	Transcript_30964	Eucgr.I00002	AT5G03740.1	histone deacetylase 2C	-1.86339	0.249447	0.000482151	AT5G03740.1
Eucgr.E01574	CUFF.17809	scaffold_5	19141722	19144017	FL_CUFF.17809	-1.49045	3.26092	2.53824e-07	9.87107e-06	Transcript_19063	Eucgr.E01574	AT3G60380.1	FUNCTIONS IN: molecular_function unknown; INVOLVED IN: biological_process unknown; LOCATED IN: cellular_component unknown; EXPRESSED IN: 24 plant structures; EXPRESSED DURING: 13 growth stages; BEST Arabidopsis thaliana protein match is: hydroxyproline-rich glycoprotein family protein (TAIR:AT4G16790.1); Has 6102 Blast hits to 3981 proteins in 424 species: Archae - 6; Bacteria - 372; Metazoa - 26…	-1.56905	3.59468	0.000137602	AT3G60380.1
Eucgr.H00463	CUFF.25531	scaffold_8	6112631	6114886	FL_CUFF.25531	-1.48867	7.13471	3.15837e-05	0.000421298	Transcript_27220	Eucgr.H00463	AT2G33460.1	ROP-interactive CRIB motif-containing protein 1	-2.57472	6.21287	2.09483e-10	AT2G33460.1
Eucgr.G03115	CUFF.24905	scaffold_7	49653093	49655014	FL_CUFF.24905	-1.48738	2.79823	0.00231406	0.0114883	Transcript_26547	Eucgr.G03115	AT2G40435.1	BEST Arabidopsis thaliana protein match is: transcription regulators (TAIR:AT3G56220.1); Has 289 Blast hits to 289 proteins in 30 species: Archae - 0; Bacteria - 0; Metazoa - 0; Fungi - 0; Plants - 289; Viruses - 0; Other Eukaryotes - 0 (source: NCBI BLink).	-4.83872	1.49806	9.3097e-15	AT2G40435.1
Eucgr.H00463	CUFF.25532	scaffold_8	6112933	6114886	FL_CUFF.25532	-1.48738	7.11958	3.14543e-05	0.000420745	Transcript_27221	Eucgr.H00463	AT2G33460.1	ROP-interactive CRIB motif-containing protein 1	-2.57472	6.21287	2.09483e-10	AT2G33460.1
Eucgr.K01211	CUFF.5173	scaffold_11	15269527	15271890	FL_CUFF.5173	-1.48687	2.70938	0.000291024	0.00232092	Transcript_5756	Eucgr.K01211	AT2G42940.1	Predicted AT-hook DNA-binding family protein	-1.9335	1.7362	0.00100049	AT2G42940.1
Eucgr.G02126	CUFF.24227	scaffold_7	38702618	38704357	FL_CUFF.24227	-1.48621	4.15765	7.49093e-05	0.000810681	Transcript_25797	Eucgr.G02126	AT1G14870.1	PLANT CADMIUM RESISTANCE 2	-2.29077	4.03833	6.63372e-07	AT1G14870.1
Eucgr.G02356	CUFF.24350	scaffold_7	41914794	41915894	FL_CUFF.24350	-1.48604	3.95177	3.63572e-07	1.33163e-05	Transcript_25933	Eucgr.G02356	AT1G68795.1	CLAVATA3/ESR-RELATED 12	-2.27816	4.27886	1.86072e-05	AT1G68795.1
Eucgr.H01667	CUFF.26322	scaffold_8	20376163	20380057	FL_CUFF.26322	-1.48417	5.33467	9.88524e-06	0.00017565	Transcript_28070	Eucgr.H01667	AT5G67050.1	alpha/beta-Hydrolases superfamily protein	-1.55183	4.5557	0.00237843	AT5G67050.1
Eucgr.J01372	CUFF.3450	scaffold_10	16775586	16778549	FL_CUFF.3450	-1.48367	10.7359	2.62171e-05	0.000367331	Transcript_3682	Eucgr.J01372	AT5G15490.1	UDP-glucose 6-dehydrogenase family protein	-2.02629	10.1817	1.0083e-05	AT5G15490.1
Eucgr.A01960	CUFF.1373	scaffold_1	30329943	30337209	FL_CUFF.1373	-1.48351	3.03079	1.13282e-07	4.99882e-06	Transcript_1520	Eucgr.A01960	AT3G58770.1	unknown protein; Has 38 Blast hits to 36 proteins in 11 species: Archae - 0; Bacteria - 0; Metazoa - 0; Fungi - 2; Plants - 32; Viruses - 0; Other Eukaryotes - 4 (source: NCBI BLink).	-1.83163	2.95876	1.20156e-05	AT3G58770.1
Eucgr.B02770	CUFF.10111	scaffold_2	50810832	50817971	FL_CUFF.10111	-1.4835	4.86681	1.6274e-05	0.000255073	Transcript_10975	Eucgr.B02770	AT2G38040.2	acetyl Co-enzyme a carboxylase carboxyltransferase alpha subunit	-1.36749	4.3192	0.00207602	AT2G38040.2
Eucgr.E00642	CUFF.17248	scaffold_5	6119100	6119826	FL_CUFF.17248	-1.48225	0.947343	2.13835e-05	0.000314658	Transcript_18480	Eucgr.E00642	AT1G63850.1	BTB/POZ domain-containing protein	-1.61249	0.52862	0.000218383	AT1G63850.1
Eucgr.K01667	CUFF.5597	scaffold_11	20202584	20212723	FL_CUFF.5597	-1.48117	8.30099	4.78843e-05	0.000573772	Transcript_6184	Eucgr.K01667	AT3G56480.1	myosin heavy chain-related	-1.71673	7.80713	5.83274e-05	AT3G56480.1
Eucgr.J02614	CUFF.4108	scaffold_10	31863228	31866658	FL_CUFF.4108	-1.48037	7.3855	1.29701e-06	3.59034e-05	Transcript_4565	Eucgr.J02614	AT3G14172.2	FUNCTIONS IN: molecular_function unknown; INVOLVED IN: biological_process unknown; LOCATED IN: cellular_component unknown; BEST Arabidopsis thaliana protein match is: COP1-interacting protein-related (TAIR:AT1G72410.1).	-2.10209	6.21098	9.0301e-08	AT3G14172.2
Transcript_10726	CUFF.10034	scaffold_2	47546487	47547040	FL_CUFF.10034	-1.48031	0.231787	4.88525e-05	0.000582028	Transcript_10726	#N/A	AT5G22760.1	PHD finger family protein	-1.89569	0.812866	0.0011904	AT5G22760.1
Eucgr.E00910	CUFF.17405	scaffold_5	9518329	9522039	FL_CUFF.17405	-1.48002	2.61769	0.00306439	0.0143427	Transcript_18628	Eucgr.E00910	AT3G49290.2	ABL interactor-like protein 2	-2.7576	0.825137	5.11036e-08	AT3G49290.2
Eucgr.F01203	CUFF.20544	scaffold_6	15302805	15305665	FL_CUFF.20544	-1.47953	8.7445	8.26792e-05	0.000874973	Transcript_21779	Eucgr.F01203	AT2G33990.1	IQ-domain 9	-2.17147	7.05465	4.28112e-05	AT2G33990.1
Eucgr.E01574	CUFF.17808	scaffold_5	19141329	19144017	FL_CUFF.17808	-1.47942	3.26964	2.75822e-07	1.06229e-05	Transcript_19062	Eucgr.E01574	AT3G60380.1	FUNCTIONS IN: molecular_function unknown; INVOLVED IN: biological_process unknown; LOCATED IN: cellular_component unknown; EXPRESSED IN: 24 plant structures; EXPRESSED DURING: 13 growth stages; BEST Arabidopsis thaliana protein match is: hydroxyproline-rich glycoprotein family protein (TAIR:AT4G16790.1); Has 6102 Blast hits to 3981 proteins in 424 species: Archae - 6; Bacteria - 372; Metazoa - 26…	-1.56905	3.59468	0.000137602	AT3G60380.1
Eucgr.D02649	CUFF.16574	scaffold_4	41034482	41037536	FL_CUFF.16574	-1.47916	0.379706	0.00150463	0.00823295	Transcript_17762	Eucgr.D02649	AT2G46760.1	D-arabinono-1,4-lactone oxidase family protein	-3.00428	0.762479	0.00087121	AT2G46760.1
Eucgr.G02126	CUFF.24226	scaffold_7	38702427	38704357	FL_CUFF.24226	-1.47905	4.1622	8.20654e-05	0.000871176	Transcript_25795	Eucgr.G02126	AT1G14870.1	PLANT CADMIUM RESISTANCE 2	-2.29077	4.03833	6.63372e-07	AT1G14870.1
Eucgr.J00204	CUFF.2329	scaffold_10	2084900	2088328	FL_CUFF.2329	-1.47901	4.14976	0.000110063	0.00109646	Transcript_2599	Eucgr.J00204	AT3G55950.1	CRINKLY4 related 3	-2.44834	3.27934	1.98068e-09	AT3G55950.1
Eucgr.I01644	CUFF.30218	scaffold_9	26341175	26346591	FL_CUFF.30218	-1.47753	7.00474	1.09962e-05	0.000190163	Transcript_32277	Eucgr.I01644	AT1G27930.1	Protein of unknown function (DUF579)	-2.12764	6.36959	3.85662e-06	AT1G27930.1
Transcript_2822	CUFF.2516	scaffold_10	5096325	5097383	FL_CUFF.2516	-1.47712	2.7172	0.000933442	0.00567945	Transcript_2822	#N/A	AT3G19430.1	late embryogenesis abundant protein-related / LEA protein-related	-2.7497	2.06377	4.09152e-06	AT3G19430.1
Eucgr.B00353	CUFF.7748	scaffold_2	4835479	4837216	FL_CUFF.7748	-1.47699	1.80223	9.49766e-06	0.000170922	Transcript_8473	Eucgr.B00353	AT1G23980.1	RING/U-box superfamily protein	-1.14231	1.77701	0.00801268	AT1G23980.1
Eucgr.D02601	CUFF.16542	scaffold_4	40602051	40604244	FL_CUFF.16542	-1.47688	2.4861	8.05855e-06	0.000150044	Transcript_17717	Eucgr.D02601	AT4G11120.1	translation elongation factor Ts (EF-Ts), putative	-1.41916	2.02111	0.000963205	AT4G11120.1
Eucgr.L02246	CUFF.25193	scaffold_725	14399	15137	FL_CUFF.25193	-1.47641	0.0580457	0.00039887	0.00295715	Transcript_26849	Eucgr.L02246	AT1G02816.1	Protein of unknown function, DUF538	-2.82448	0.123601	4.99056e-09	AT1G02816.1
Eucgr.B00168	CUFF.7695	scaffold_2	2613860	2615384	FL_CUFF.7695	-1.47634	7.4211	1.30675e-05	0.000216288	Transcript_8379	Eucgr.B00168	AT4G24780.2	Pectin lyase-like superfamily protein	-1.85247	8.06452	0.000158435	AT4G24780.2
Eucgr.F01564	CUFF.20587	scaffold_6	20017915	20022975	FL_CUFF.20587	-1.47566	7.31226	8.87793e-06	0.000162165	Transcript_21926	Eucgr.F01564	AT5G42710.2	unknown protein; INVOLVED IN: biological_process unknown.	-2.14081	6.99757	2.61347e-08	AT5G42710.2
Eucgr.F03734	CUFF.22230	scaffold_6	45514321	45515872	FL_CUFF.22230	-1.47559	3.5049	7.08136e-06	0.000136255	Transcript_23682	Eucgr.F03734	AT1G77855.1	unknown protein; BEST Arabidopsis thaliana protein match is: unknown protein (TAIR:AT1G22030.1); Has 120 Blast hits to 120 proteins in 17 species: Archae - 0; Bacteria - 0; Metazoa - 0; Fungi - 0; Plants - 120; Viruses - 0; Other Eukaryotes - 0 (source: NCBI BLink).	-1.85722	2.65872	1.38074e-06	AT1G77855.1
Eucgr.A00882	CUFF.771	scaffold_1	14048737	14054899	FL_CUFF.771	-1.47452	9.25261	7.19564e-05	0.000788356	Transcript_922	Eucgr.A00882	AT1G79620.1	Leucine-rich repeat protein kinase family protein	-2.11099	8.94221	9.51835e-07	AT1G79620.1
Eucgr.C03325	CUFF.14055	scaffold_3	62940146	62943184	FL_CUFF.14055	-1.47449	4.89167	1.60023e-05	0.000252625	Transcript_15123	Eucgr.C03325	AT2G05920.1	Subtilase family protein	-1.81906	5.54951	3.60141e-05	AT2G05920.1
Eucgr.K02397	CUFF.6028	scaffold_11	31254202	31254970	FL_CUFF.6028	-1.4742	2.2306	0.000104368	0.00105465	Transcript_6684	Eucgr.K02397	AT3G61040.1	cytochrome P450, family 76, subfamily C, polypeptide 7	-2.58473	1.62256	9.07281e-06	AT3G61040.1
Eucgr.A01815	CUFF.1269	scaffold_1	28456196	28459227	FL_CUFF.1269	-1.47416	5.17724	1.37737e-06	3.76486e-05	Transcript_1400	Eucgr.A01815	AT5G56170.1	LORELEI-LIKE-GPI-ANCHORED PROTEIN 1	-1.56393	5.25797	0.000153957	AT5G56170.1
Eucgr.L03092	CUFF.7538	scaffold_1972	1882	2803	FL_CUFF.7538	-1.47375	3.94531	0.000153197	0.00140778	Transcript_8251	Eucgr.L03092	AT2G47360.1	unknown protein; BEST Arabidopsis thaliana protein match is: unknown protein (TAIR:AT1G02570.1); Has 58 Blast hits to 55 proteins in 6 species: Archae - 0; Bacteria - 0; Metazoa - 0; Fungi - 0; Plants - 58; Viruses - 0; Other Eukaryotes - 0 (source: NCBI BLink).	-2.76268	1.45095	1.06627e-07	AT2G47360.1
Eucgr.K01945	CUFF.5683	scaffold_11	24727820	24731135	FL_CUFF.5683	-1.47339	3.58057	1.32405e-05	0.000218245	Transcript_6302	Eucgr.K01945	AT1G30570.1	hercules receptor kinase 2	-1.74799	4.12769	1.73208e-05	AT1G30570.1
Eucgr.F01203	CUFF.20545	scaffold_6	15302878	15307063	FL_CUFF.20545	-1.47328	8.80034	9.22827e-05	0.000956106	Transcript_21780	Eucgr.F01203	AT2G33990.1	IQ-domain 9	-2.17147	7.05465	4.28112e-05	AT2G33990.1
Eucgr.G02118	CUFF.24365	scaffold_7	38611662	38616209	FL_CUFF.24365	-1.47277	7.85535	4.93386e-06	0.000102969	Transcript_25809	Eucgr.G02118	AT2G01630.1	O-Glycosyl hydrolases family 17 protein	-1.9577	7.16152	7.3163e-07	AT2G01630.1
Eucgr.A02563	CUFF.1819	scaffold_1	36135451	36137254	FL_CUFF.1819	-1.47254	3.78426	1.44642e-06	3.91336e-05	Transcript_2037	Eucgr.A02563	AT5G06470.1	Glutaredoxin family protein	-1.99684	3.60226	6.24677e-05	AT5G06470.1
Eucgr.C03201	CUFF.15988	scaffold_3	60528496	60529917	FL_CUFF.15988	-1.47168	6.56597	8.68043e-05	0.000911769	Transcript_15026	Eucgr.C03201	AT5G20830.2	sucrose synthase 1	-4.10966	2.6655	3.5132e-10	AT5G20830.2
Eucgr.D01777	CUFF.15936	scaffold_4	31754760	31758977	FL_CUFF.15936	-1.47042	2.26233	1.55345e-06	4.1145e-05	Transcript_17056	Eucgr.D01777	AT4G23740.1	Leucine-rich repeat protein kinase family protein	-1.87415	2.46921	0.000367143	AT4G23740.1
Eucgr.E01215	CUFF.17692	scaffold_5	13064204	13065105	FL_CUFF.17692	-1.46933	1.79039	0.00198441	0.0101782	Transcript_18840	Eucgr.E01215	AT5G45380.1	solute:sodium symporters;urea transmembrane transporters	-2.1575	2.10269	0.00139629	AT5G45380.1
Eucgr.E00893	CUFF.17444	scaffold_5	9332310	9332905	FL_CUFF.17444	-1.46898	1.60126	0.00635355	0.0255048	Transcript_18617	Eucgr.E00893	AT5G24310.1	ABL interactor-like protein 3	-2.80729	1.27973	8.99118e-06	AT5G24310.1
Eucgr.E00893	CUFF.17445	scaffold_5	9332317	9332905	FL_CUFF.17445	-1.46898	1.60126	0.00635355	0.0255048	Transcript_18618	Eucgr.E00893	AT5G24310.1	ABL interactor-like protein 3	-2.80729	1.27973	8.99118e-06	AT5G24310.1
Eucgr.L01966	CUFF.16811	scaffold_490	5694	7082	FL_CUFF.16811	-1.46884	1.95264	1.2944e-05	0.000215191	Transcript_17999	Eucgr.L01966	AT5G52060.1	BCL-2-associated athanogene 1	-2.76022	1.06863	1.26136e-10	AT5G52060.1
Eucgr.A01076	CUFF.733	scaffold_1	16458928	16464958	FL_CUFF.733	-1.46831	1.36748	0.00245798	0.0120426	Transcript_776	Eucgr.A01076	AT5G48090.1	EDM2-like protein1	-2.43101	1.18891	1.22236e-08	AT5G48090.1
Eucgr.A02954	CUFF.2157	scaffold_1	39918720	39919706	FL_CUFF.2157	-1.46809	4.33149	1.05976e-05	0.000184605	#N/A	Eucgr.A02954	AT3G03150.1	unknown protein; FUNCTIONS IN: molecular_function unknown; INVOLVED IN: biological_process unknown; LOCATED IN: mitochondrion; EXPRESSED IN: 22 plant structures; EXPRESSED DURING: 13 growth stages; BEST Arabidopsis thaliana protein match is: unknown protein (TAIR:AT5G17165.1); Has 39 Blast hits to 39 proteins in 11 species: Archae - 0; Bacteria - 0; Metazoa - 0; Fungi - 0; Plants - 39; Viruses - …	-2.45694	2.33786	1.61275e-06	AT3G03150.1
Eucgr.C00725	CUFF.12107	scaffold_3	12447852	12449108	FL_CUFF.12107	-1.46788	3.46472	1.76734e-05	0.000270438	Transcript_13098	Eucgr.C00725	AT3G13540.1	myb domain protein 5	-1.4014	3.08907	0.00717168	AT3G13540.1
Eucgr.I02784	CUFF.31080	scaffold_9	38752460	38756275	FL_CUFF.31080	-1.46779	10.1045	2.27902e-06	5.55284e-05	Transcript_33205	Eucgr.I02784	AT1G09610.1	Protein of unknown function (DUF579)	-2.03793	9.25863	1.44908e-07	AT1G09610.1
Eucgr.C00646	CUFF.12166	scaffold_3	11694884	11701407	FL_CUFF.12166	-1.46729	9.23451	2.94949e-05	0.000400584	Transcript_13150	Eucgr.C00646	AT4G33010.2	glycine decarboxylase P-protein 1	-2.10188	8.10752	3.266e-06	AT4G33010.2
Eucgr.D01410	CUFF.15757	scaffold_4	25204031	25205145	FL_CUFF.15757	-1.46722	4.8169	2.95635e-05	0.000400737	Transcript_16872	Eucgr.D01410	AT1G12070.1	Immunoglobulin E-set superfamily protein	-1.75065	4.21694	7.84227e-05	AT1G12070.1
Eucgr.K03187	CUFF.6562	scaffold_11	40556563	40558184	FL_CUFF.6562	-1.46685	2.50341	0.00212328	0.0107181	Transcript_7258	Eucgr.K03187	AT1G77800.2	PHD finger family protein	-2.98393	2.85936	1.09324e-07	AT1G77800.2
Eucgr.J02401	CUFF.3977	scaffold_10	29921476	29928887	FL_CUFF.3977	-1.46666	7.96448	0.000315943	0.00246363	Transcript_4424	Eucgr.J02401	AT3G51150.2	ATP binding microtubule motor family protein	-2.65104	7.099	4.31017e-09	AT3G51150.2
Eucgr.G03419	CUFF.25158	scaffold_7	52142371	52148912	FL_CUFF.25158	-1.46559	2.85923	5.35955e-05	0.000626512	Transcript_26809	Eucgr.G03419	AT2G31900.1	myosin-like protein XIF	-1.20904	1.21654	0.0405651	AT2G31900.1
Transcript_10709	CUFF.11193	scaffold_2	44790122	44795019	FL_CUFF.11193	-1.46454	10.6645	2.75712e-05	0.000381389	Transcript_10709	#N/A	AT3G46440.2	UDP-XYL synthase 5	-2.14949	9.99659	5.59173e-07	AT3G46440.2
Eucgr.K00655	CUFF.4866	scaffold_11	7357239	7361890	FL_CUFF.4866	-1.46379	4.61203	0.000216463	0.00184044	Transcript_5414	Eucgr.K00655	AT2G05160.1	CCCH-type zinc fingerfamily protein with RNA-binding domain	-2.01708	3.97335	0.00130551	AT2G05160.1
Eucgr.K03338	CUFF.6749	scaffold_11	42405990	42411327	FL_CUFF.6749	-1.46267	7.50308	2.90545e-06	6.72698e-05	Transcript_7414	Eucgr.K03338	AT1G54510.3	NIMA-related serine/threonine kinase 1	-1.42169	6.66285	0.000182078	AT1G54510.3
Eucgr.C00732	CUFF.12111	scaffold_3	12484158	12488413	FL_CUFF.12111	-1.46249	1.31932	0.000155862	0.00142335	Transcript_13104	Eucgr.C00732	AT2G26330.1	Leucine-rich receptor-like protein kinase family protein	-1.58294	0.438604	0.00462278	AT2G26330.1
Eucgr.H01669	CUFF.26324	scaffold_8	20402164	20406127	FL_CUFF.26324	-1.46232	3.04214	1.05075e-05	0.000183839	Transcript_28069	Eucgr.H01669	AT5G67050.1	alpha/beta-Hydrolases superfamily protein	-1.50789	2.54378	0.0299132	AT5G67050.1
Eucgr.J01032	CUFF.2972	scaffold_10	11279249	11279960	FL_CUFF.2972	-1.46194	4.67137	3.80053e-05	0.000485044	Transcript_3334	Eucgr.J01032	AT3G28770.1	Protein of unknown function (DUF1216)	-1.87526	3.99847	6.699e-06	AT3G28770.1
Eucgr.J01032	CUFF.2973	scaffold_10	11279312	11280168	FL_CUFF.2973	-1.46106	4.67876	3.66928e-05	0.000471565	Transcript_3335	Eucgr.J01032	AT3G28770.1	Protein of unknown function (DUF1216)	-1.87526	3.99847	6.699e-06	AT3G28770.1
Eucgr.E03909	CUFF.19257	scaffold_5	68098064	68104219	FL_CUFF.19257	-1.45961	6.07132	7.12427e-07	2.26431e-05	Transcript_20481	Eucgr.E03909	AT1G11860.3	Glycine cleavage T-protein family	-1.82566	6.02972	1.93719e-05	AT1G11860.3
Eucgr.B00164	CUFF.7655	scaffold_2	2577725	2582575	FL_CUFF.7655	-1.45938	4.83573	3.4536e-06	7.80715e-05	Transcript_8377	Eucgr.B00164	AT4G24805.1	S-adenosyl-L-methionine-dependent methyltransferases superfamily protein	-2.11381	4.30451	3.47842e-06	AT4G24805.1
Transcript_23677	CUFF.22228	scaffold_6	45515987	45516543	FL_CUFF.22228	-1.45842	2.39336	9.82642e-06	0.000174995	Transcript_23677	#N/A	AT1G22030.1	CONTAINS InterPro DOMAIN/s: Protein BYPASS related (InterPro:IPR008511); BEST Arabidopsis thaliana protein match is: unknown protein (TAIR:AT1G77855.1); Has 99 Blast hits to 99 proteins in 17 species: Archae - 0; Bacteria - 0; Metazoa - 3; Fungi - 0; Plants - 96; Viruses - 0; Other Eukaryotes - 0 (source: NCBI BLink).	-1.42504	0.872253	0.00097169	AT1G22030.1
Eucgr.E00955	CUFF.17433	scaffold_5	9858836	9859944	FL_CUFF.17433	-1.45715	3.01412	0.00842211	0.0317276	Transcript_18657	Eucgr.E00955	AT3G49290.2	ABL interactor-like protein 2	-2.816	2.47609	6.38491e-06	AT3G49290.2
Eucgr.G03419	CUFF.25161	scaffold_7	52156219	52157583	FL_CUFF.25161	-1.45702	0.639344	0.000111715	0.00110867	Transcript_26803	Eucgr.G03419	AT2G31900.1	myosin-like protein XIF	-1.20904	1.21654	0.0405651	AT2G31900.1
Eucgr.H02676	CUFF.26995	scaffold_8	37821165	37822392	FL_CUFF.26995	-1.45694	4.79359	5.55796e-06	0.000113518	Transcript_28807	Eucgr.H02676	AT3G23805.1	ralf-like 24	-1.804	4.07121	0.00018475	AT3G23805.1
Eucgr.E03228	CUFF.18790	scaffold_5	54790738	54794096	FL_CUFF.18790	-1.4564	7.75944	4.51908e-06	9.57333e-05	Transcript_19994	Eucgr.E03228	AT1G28440.1	HAESA-like 1	-1.92907	7.68668	1.67945e-06	AT1G28440.1
Eucgr.G03135	CUFF.24922	scaffold_7	49823596	49828481	FL_CUFF.24922	-1.456	5.25149	1.15367e-05	0.000197087	Transcript_26575	Eucgr.G03135	AT2G40620.1	Basic-leucine zipper (bZIP) transcription factor family protein	-2.27868	4.46046	5.51454e-07	AT2G40620.1
Transcript_17765	CUFF.16577	scaffold_4	41039466	41042967	FL_CUFF.16577	-1.45531	3.09068	7.14975e-05	0.000785487	Transcript_17765	#N/A	AT4G00830.4	RNA-binding (RRM/RBD/RNP motifs) family protein	-2.85239	0.955725	1.88994e-09	AT4G00830.4
Eucgr.A02985	CUFF.2222	scaffold_1	40191056	40195040	FL_CUFF.2222	-1.45435	9.22893	2.01642e-05	0.000300666	Transcript_2521	Eucgr.A02985	AT5G16730.1	Plant protein of unknown function (DUF827)	-1.8401	8.62148	5.23296e-06	AT5G16730.1
Eucgr.B01664	CUFF.8853	scaffold_2	29788975	29794005	FL_CUFF.8853	-1.45431	4.55321	1.07554e-05	0.000187081	Transcript_9611	Eucgr.B01664	AT5G26910.3	unknown protein; FUNCTIONS IN: molecular_function unknown; INVOLVED IN: biological_process unknown; LOCATED IN: mitochondrion; EXPRESSED IN: 22 plant structures; EXPRESSED DURING: 13 growth stages; BEST Arabidopsis thaliana protein match is: unknown protein (TAIR:AT3G58650.1).	-1.41502	3.7494	0.00733781	AT5G26910.3
Eucgr.B03143	CUFF.10364	scaffold_2	56555240	56564761	FL_CUFF.10364	-1.45407	7.09175	2.16598e-05	0.000316461	Transcript_11258	Eucgr.B03143	AT1G69200.1	fructokinase-like 2	-2.16735	6.05272	4.42465e-06	AT1G69200.1
Eucgr.A00713	CUFF.468	scaffold_1	11639463	11640624	FL_CUFF.468	-1.45369	2.61141	0.000635943	0.00424027	Transcript_482	Eucgr.A00713	AT1G06920.1	ovate family protein 4	-2.55886	2.73041	2.83013e-06	AT1G06920.1
Eucgr.B00868	CUFF.8112	scaffold_2	10670818	10673135	FL_CUFF.8112	-1.4536	6.522	4.60689e-05	0.000555918	Transcript_8851	Eucgr.B00868	AT3G18050.1	unknown protein; BEST Arabidopsis thaliana protein match is: unknown protein (TAIR:AT4G28100.1); Has 67 Blast hits to 66 proteins in 12 species: Archae - 0; Bacteria - 0; Metazoa - 0; Fungi - 0; Plants - 67; Viruses - 0; Other Eukaryotes - 0 (source: NCBI BLink).	-2.33145	6.24766	5.78797e-07	AT3G18050.1
Eucgr.B03801	CUFF.10862	scaffold_2	62126058	62129772	FL_CUFF.10862	-1.45306	6.88939	2.14929e-05	0.000315264	Transcript_11839	Eucgr.B03801	AT2G35860.1	FASCICLIN-like arabinogalactan protein 16 precursor	-2.05538	6.48332	2.04136e-07	AT2G35860.1
Eucgr.L00643	CUFF.16662	scaffold_41	114993	122939	FL_CUFF.16662	-1.45134	4.90785	0.000194696	0.00169083	Transcript_17840	Eucgr.L00643	AT3G23670.1	phragmoplast-associated kinesin-related protein, putative	-1.48416	4.62546	0.00590893	AT3G23670.1
Eucgr.E00266	CUFF.17348	scaffold_5	2566950	2570105	FL_CUFF.17348	-1.4512	9.05336	4.95506e-06	0.000103232	Transcript_18409	Eucgr.E00266	AT4G17940.1	Tetratricopeptide repeat (TPR)-like superfamily protein	-2.20279	7.32704	1.86574e-08	AT4G17940.1
Eucgr.H02966	CUFF.27194	scaffold_8	43268471	43270256	FL_CUFF.27194	-1.45086	5.62565	2.39851e-06	5.78279e-05	Transcript_29017	Eucgr.H02966	AT2G33400.1	unknown protein; BEST Arabidopsis thaliana protein match is: unknown protein (TAIR:AT1G04030.1); Has 3875 Blast hits to 2949 proteins in 323 species: Archae - 6; Bacteria - 281; Metazoa - 960; Fungi - 593; Plants - 281; Viruses - 98; Other Eukaryotes - 1656 (source: NCBI BLink).	-2.07584	5.58276	0.000939226	AT2G33400.1
Eucgr.E00266	CUFF.17350	scaffold_5	2567357	2570783	FL_CUFF.17350	-1.45045	9.0442	4.66382e-06	9.83638e-05	Transcript_18413	Eucgr.E00266	AT4G17940.1	Tetratricopeptide repeat (TPR)-like superfamily protein	-2.20279	7.32704	1.86574e-08	AT4G17940.1
Eucgr.I00074	CUFF.29072	scaffold_9	1468005	1470080	FL_CUFF.29072	-1.4495	1.01754	0.00428757	0.0187059	Transcript_31084	Eucgr.I00074	AT5G49190.1	sucrose synthase 2	-2.68043	3.81947	1.64329e-08	AT5G49190.1
Transcript_1740	CUFF.1564	scaffold_1	32991558	32992765	FL_CUFF.1564	-1.44887	2.63296	2.42986e-06	5.84656e-05	Transcript_1740	#N/A	AT2G01505.1	CLAVATA3/ESR-RELATED 16	-2.01441	2.22974	1.10443e-06	AT2G01505.1
Eucgr.F03054	CUFF.21718	scaffold_6	40013129	40014820	FL_CUFF.21718	-1.44873	5.75182	5.09802e-05	0.00060213	Transcript_23123	Eucgr.F03054	AT3G16240.1	delta tonoplast integral protein	-1.95264	6.82198	2.63125e-05	AT3G16240.1
Eucgr.K00883	CUFF.5236	scaffold_11	10901352	10903865	FL_CUFF.5236	-1.44741	10.2904	6.34575e-06	0.000125431	Transcript_5601	Eucgr.K00883	AT4G03210.2	xyloglucan endotransglucosylase/hydrolase 9	-2.02178	10.0128	3.94945e-05	AT4G03210.2
Eucgr.A01172	CUFF.895	scaffold_1	18203005	18206987	FL_CUFF.895	-1.44704	8.84498	2.62768e-05	0.000367737	Transcript_877	Eucgr.A01172	AT2G37090.1	Nucleotide-diphospho-sugar transferases superfamily protein	-2.36999	8.03808	7.39357e-09	AT2G37090.1
Eucgr.D02208	CUFF.16221	scaffold_4	36308910	36312682	FL_CUFF.16221	-1.44654	4.46407	3.48431e-05	0.000452914	Transcript_17379	Eucgr.D02208	AT3G03550.1	RING/U-box superfamily protein	-1.39255	3.32038	0.00220542	AT3G03550.1
Eucgr.D02208	CUFF.16222	scaffold_4	36308910	36312682	FL_CUFF.16222	-1.44654	4.46407	3.48431e-05	0.000452914	Transcript_17376	Eucgr.D02208	AT3G03550.1	RING/U-box superfamily protein	-1.39255	3.32038	0.00220542	AT3G03550.1
Eucgr.F03495	CUFF.22051	scaffold_6	43693891	43697008	FL_CUFF.22051	-1.44608	5.12688	0.00209135	0.0106017	Transcript_23489	Eucgr.F03495	AT5G55180.2	O-Glycosyl hydrolases family 17 protein	-1.90386	5.60102	0.00313769	AT5G55180.2
Eucgr.F03235	CUFF.21887	scaffold_6	41577261	41579682	FL_CUFF.21887	-1.44572	4.41678	0.00107821	0.00635633	Transcript_23291	Eucgr.F03235	AT1G29050.1	TRICHOME BIREFRINGENCE-LIKE 38	-2.49552	4.15668	1.68854e-08	AT1G29050.1
Transcript_20245	CUFF.19074	scaffold_5	60575550	60577711	FL_CUFF.19074	-1.44503	1.26943	0.00317624	0.0147421	Transcript_20245	#N/A	AT4G08500.1	MAPK/ERK kinase kinase 1	-2.03493	1.17104	5.57173e-05	AT4G08500.1
Eucgr.B00458	CUFF.7928	scaffold_2	5846250	5850857	FL_CUFF.7928	-1.44481	7.57632	4.10482e-05	0.000513199	Transcript_8674	Eucgr.B00458	AT1G74690.1	IQ-domain 31	-2.05229	6.69826	3.83011e-07	AT1G74690.1
Eucgr.K00751	CUFF.4906	scaffold_11	8671331	8671801	FL_CUFF.4906	-1.44412	1.31927	8.87329e-05	0.000925562	Transcript_5460	Eucgr.K00751	AT4G22250.1	RING/U-box superfamily protein	-2.77476	1.36502	0.000386007	AT4G22250.1
Eucgr.G00960	CUFF.23496	scaffold_7	16758374	16762301	FL_CUFF.23496	-1.44388	4.71114	1.55509e-05	0.000247623	Transcript_25012	Eucgr.G00960	AT5G64330.2	Phototropic-responsive NPH3 family protein	-2.06216	4.3467	9.04046e-05	AT5G64330.2
Transcript_32675	CUFF.30530	scaffold_9	31515616	31520262	FL_CUFF.30530	-1.44257	6.69694	0.000453425	0.00326534	Transcript_32675	#N/A	AT3G14310.1	pectin methylesterase 3	-2.57155	6.48012	1.17059e-05	AT3G14310.1
Eucgr.J00114	CUFF.2260	scaffold_10	1444899	1446376	FL_CUFF.2260	-1.44206	2.8023	3.69424e-06	8.22673e-05	Transcript_2517	Eucgr.J00114	AT3G56360.1	unknown protein; FUNCTIONS IN: molecular_function unknown; INVOLVED IN: biological_process unknown; LOCATED IN: chloroplast; EXPRESSED IN: 24 plant structures; EXPRESSED DURING: 15 growth stages; BEST Arabidopsis thaliana protein match is: unknown protein (TAIR:AT5G05250.1); Has 45 Blast hits to 45 proteins in 13 species: Archae - 0; Bacteria - 0; Metazoa - 0; Fungi - 0; Plants - 45; Viruses - 0;…	-1.40889	4.12273	0.0234694	AT3G56360.1
Eucgr.K03007	CUFF.6471	scaffold_11	38213523	38215119	FL_CUFF.6471	-1.44125	6.55515	7.76561e-05	0.000835117	Transcript_7165	Eucgr.K03007	AT3G54040.1	PAR1 protein	-2.02925	5.73138	5.16186e-06	AT3G54040.1
Eucgr.J01598	CUFF.3380	scaffold_10	20886961	20889169	FL_CUFF.3380	-1.44105	4.34849	0.000266902	0.00216317	Transcript_3790	Eucgr.J01598	AT5G16720.1	Protein of unknown function, DUF593	-1.87489	4.39011	0.000171371	AT5G16720.1
Eucgr.J00082	CUFF.2228	scaffold_10	1128781	1129860	FL_CUFF.2228	-1.43952	2.56771	5.58751e-05	0.000646524	Transcript_2476	Eucgr.J00082	AT5G07040.1	RING/U-box superfamily protein	-2.47884	2.46812	2.63547e-07	AT5G07040.1
Eucgr.F03619	CUFF.22139	scaffold_6	44589046	44591915	FL_CUFF.22139	-1.43884	4.31638	8.95785e-06	0.000163186	Transcript_23584	Eucgr.F03619	AT2G33570.1	Domain of unknown function (DUF23)	-2.26009	3.81611	2.16149e-05	AT2G33570.1
Eucgr.J02867	CUFF.4220	scaffold_10	35777364	35784261	FL_CUFF.4220	-1.43792	5.5381	0.00035208	0.00268115	Transcript_4692	Eucgr.J02867	AT3G13750.1	beta galactosidase 1	-2.08756	5.28806	0.0066829	AT3G13750.1
Eucgr.I00418	CUFF.29324	scaffold_9	8141190	8144210	FL_CUFF.29324	-1.43784	4.08744	0.000199586	0.0017264	Transcript_31356	Eucgr.I00418	AT5G10150.1	Domain of unknown function (DUF966)	-1.10682	4.78645	0.0159778	AT5G10150.1
Eucgr.K02492	CUFF.6088	scaffold_11	32181767	32183563	FL_CUFF.6088	-1.43695	7.40355	4.1256e-05	0.000515528	Transcript_6753	Eucgr.K02492	AT5G61340.1	unknown protein; BEST Arabidopsis thaliana protein match is: unknown protein (TAIR:AT1G26650.1); Has 30201 Blast hits to 17322 proteins in 780 species: Archae - 12; Bacteria - 1396; Metazoa - 17338; Fungi - 3422; Plants - 5037; Viruses - 0; Other Eukaryotes - 2996 (source: NCBI BLink).	-2.36772	6.87597	1.68854e-08	AT5G61340.1
Eucgr.K01536	CUFF.5402	scaffold_11	18462165	18465563	FL_CUFF.5402	-1.43663	3.29982	4.41182e-06	9.37101e-05	Transcript_6019	Eucgr.K01536	AT3G03680.1	C2 calcium/lipid-binding plant phosphoribosyltransferase family protein	-1.87569	3.19486	5.8185e-05	AT3G03680.1
Eucgr.D01657	CUFF.15861	scaffold_4	30520118	30524922	FL_CUFF.15861	-1.43643	4.45893	3.44368e-05	0.000449332	Transcript_16978	Eucgr.D01657	AT1G77810.1	Galactosyltransferase family protein	-2.1242	4.35426	1.04777e-05	AT1G77810.1
Eucgr.A01357	CUFF.943	scaffold_1	21918059	21920456	FL_CUFF.943	-1.43486	4.54501	0.000768665	0.00492082	Transcript_1017	Eucgr.A01357	AT1G04030.1	unknown protein; BEST Arabidopsis thaliana protein match is: unknown protein (TAIR:AT5G44040.1); Has 1835 Blast hits to 1511 proteins in 238 species: Archae - 7; Bacteria - 164; Metazoa - 377; Fungi - 135; Plants - 187; Viruses - 22; Other Eukaryotes - 943 (source: NCBI BLink).	-1.47939	4.63605	0.0128437	AT1G04030.1
Eucgr.J01821	CUFF.3538	scaffold_10	24248899	24251621	FL_CUFF.3538	-1.43454	6.86555	6.511e-05	0.000729716	Transcript_4018	Eucgr.J01821	AT4G08810.1	calcium ion binding	-1.87155	6.55721	3.36941e-06	AT4G08810.1
Eucgr.J01821	CUFF.3539	scaffold_10	24248899	24251777	FL_CUFF.3539	-1.43443	6.86633	6.54152e-05	0.000731433	Transcript_4020	Eucgr.J01821	AT4G08810.1	calcium ion binding	-1.87155	6.55721	3.36941e-06	AT4G08810.1
Eucgr.J02393	CUFF.4071	scaffold_10	29822054	29824765	FL_CUFF.4071	-1.43397	10.6923	5.00799e-06	0.000104244	Transcript_4393	Eucgr.J02393	AT4G36220.1	ferulic acid 5-hydroxylase 1	-2.08718	9.75391	4.61414e-07	AT4G36220.1
Eucgr.H04702	CUFF.28582	scaffold_8	67327133	67329592	FL_CUFF.28582	-1.43318	1.76158	0.000665639	0.00439903	Transcript_30544	Eucgr.H04702	AT1G67730.1	beta-ketoacyl reductase 1	-1.38403	0.542343	0.00360034	AT1G67730.1
Eucgr.B02547	CUFF.10051	scaffold_2	47572680	47574299	FL_CUFF.10051	-1.43278	6.56069	3.37494e-06	7.64379e-05	Transcript_10773	Eucgr.B02547	AT1G24030.1	Protein kinase superfamily protein	-2.1207	6.34111	3.36355e-08	AT1G24030.1
Eucgr.K02500	CUFF.6091	scaffold_11	32216571	32219043	FL_CUFF.6091	-1.43178	4.25543	3.7618e-05	0.000481128	Transcript_6757	Eucgr.K02500	AT1G26610.1	C2H2-like zinc finger protein	-1.65994	3.64295	0.000120501	AT1G26610.1
Eucgr.J00621	CUFF.2625	scaffold_10	6896855	6898169	FL_CUFF.2625	-1.43104	4.03542	7.33155e-06	0.000139609	Transcript_2946	Eucgr.J00621	AT3G51530.1	F-box/RNI-like/FBD-like domains-containing protein	-2.50971	2.45954	9.88464e-07	AT3G51530.1
Eucgr.K01968	CUFF.5719	scaffold_11	25280054	25288083	FL_CUFF.5719	-1.43102	6.03279	8.01519e-05	0.000854656	Transcript_6337	Eucgr.K01968	AT5G44530.1	Subtilase family protein	-2.11102	6.24823	3.75202e-06	AT5G44530.1
Eucgr.B02583	CUFF.9931	scaffold_2	47906603	47908889	FL_CUFF.9931	-1.42771	2.96457	4.17754e-05	0.00051918	Transcript_10794	Eucgr.B02583	AT5G23400.1	Leucine-rich repeat (LRR) family protein	-1.64692	3.49487	0.00157306	AT5G23400.1
Eucgr.D00920	CUFF.15473	scaffold_4	16674187	16675958	FL_CUFF.15473	-1.4271	5.07133	3.02913e-06	6.98627e-05	Transcript_16566	Eucgr.D00920	AT3G63280.2	NIMA-related kinase 4	-1.49319	3.88601	0.000173796	AT3G63280.2
Transcript_4542	CUFF.4053	scaffold_10	31752904	31756163	FL_CUFF.4053	-1.42649	5.70088	1.54169e-06	4.09733e-05	Transcript_4542	#N/A	AT1G53840.1	pectin methylesterase 1	-1.82905	5.92164	7.22108e-06	AT1G53840.1
Transcript_25520	CUFF.23990	scaffold_7	33510628	33511460	FL_CUFF.23990	-1.42578	0.422088	4.82785e-05	0.00057705	Transcript_25520	#N/A	AT1G52030.1	myrosinase-binding protein 2	-2.45263	0.439553	5.13885e-06	AT1G52030.1
Eucgr.I00199	CUFF.29179	scaffold_9	4243274	4247236	FL_CUFF.29179	-1.42564	3.5099	0.000731507	0.00474003	Transcript_31200	Eucgr.I00199	AT4G33440.1	Pectin lyase-like superfamily protein	-2.64745	3.24495	0.000125511	AT4G33440.1
Eucgr.C01899	CUFF.12968	scaffold_3	32900980	32906179	FL_CUFF.12968	-1.42367	5.19308	7.71301e-05	0.000830648	Transcript_14012	Eucgr.C01899	AT4G31820.1	Phototropic-responsive NPH3 family protein	-2.12665	4.54151	1.17836e-07	AT4G31820.1
Eucgr.E00955	CUFF.17432	scaffold_5	9858651	9859768	FL_CUFF.17432	-1.42292	2.9479	0.0109371	0.0388911	Transcript_18656	Eucgr.E00955	AT3G49290.2	ABL interactor-like protein 2	-2.816	2.47609	6.38491e-06	AT3G49290.2
Eucgr.J00621	CUFF.2626	scaffold_10	6895618	6898169	FL_CUFF.2626	-1.42266	4.49279	7.72204e-06	0.000145195	Transcript_2948	Eucgr.J00621	AT3G51530.1	F-box/RNI-like/FBD-like domains-containing protein	-2.50971	2.45954	9.88464e-07	AT3G51530.1
Eucgr.A01002	CUFF.683	scaffold_1	15644294	15647368	FL_CUFF.683	-1.42228	2.57224	0.00123753	0.00706225	Transcript_730	Eucgr.A01002	AT4G01730.1	DHHC-type zinc finger family protein	-1.4365	2.82578	0.0339305	AT4G01730.1
Eucgr.G01455	CUFF.23786	scaffold_7	25072596	25075590	FL_CUFF.23786	-1.42193	1.16862	0.000417177	0.00305875	Transcript_25300	Eucgr.G01455	AT3G19184.1	AP2/B3-like transcriptional factor family protein	-1.40758	1.57769	0.0162053	AT3G19184.1
Eucgr.H03517	CUFF.27595	scaffold_8	51977842	51982334	FL_CUFF.27595	-1.42187	3.08716	4.31743e-05	0.000532346	Transcript_29467	Eucgr.H03517	AT1G05370.1	Sec14p-like phosphatidylinositol transfer family protein	-1.77283	2.56574	6.65986e-05	AT1G05370.1
Eucgr.F03345	CUFF.21964	scaffold_6	42383552	42386820	FL_CUFF.21964	-1.42176	5.00691	0.000114114	0.0011264	Transcript_23389	Eucgr.F03345	AT5G54380.1	protein kinase family protein	-2.03852	4.45292	3.91087e-05	AT5G54380.1
Eucgr.D01202	CUFF.15641	scaffold_4	21748475	21751822	FL_CUFF.15641	-1.42169	4.18319	0.000194376	0.00168866	Transcript_16739	Eucgr.D01202	AT2G44690.1	Arabidopsis RAC-like 9	-2.17161	4.2413	8.88061e-05	AT2G44690.1
Eucgr.F01377	CUFF.20450	scaffold_6	17940664	17942209	FL_CUFF.20450	-1.42088	2.67843	1.97474e-05	0.000296113	Transcript_21720	Eucgr.F01377	AT1G78530.1	Protein kinase superfamily protein	-1.24394	2.73713	0.00655709	AT1G78530.1
Eucgr.G01186	CUFF.23958	scaffold_7	19902989	19905637	FL_CUFF.23958	-1.42071	9.92887	6.46122e-06	0.000126666	Transcript_25723	Eucgr.G01186	AT1G50010.1	tubulin alpha-2 chain	-2.07043	9.48075	4.9948e-07	AT1G50010.1
Eucgr.J00819	CUFF.2824	scaffold_10	8650788	8651322	FL_CUFF.2824	-1.42071	2.60979	2.28353e-05	0.0003308	Transcript_3145	Eucgr.J00819	AT3G45140.1	lipoxygenase 2	-2.15089	4.62017	1.28114e-06	AT3G45140.1
Eucgr.G03059	CUFF.24869	scaffold_7	49205048	49205215	FL_CUFF.24869	-1.42036	0.804266	3.10664e-05	0.000417342	Transcript_26501	Eucgr.G03059	AT5G05690.2	Cytochrome P450 superfamily protein	-2.06488	4.0633	3.44841e-05	AT5G05690.2
Eucgr.K02955	CUFF.6425	scaffold_11	37665283	37668135	FL_CUFF.6425	-1.4197	5.2684	0.000341799	0.00261761	Transcript_7118	Eucgr.K02955	AT2G38320.1	TRICHOME BIREFRINGENCE-LIKE 34	-2.346	4.43767	2.15561e-06	AT2G38320.1
Eucgr.B02000	CUFF.9222	scaffold_2	37567556	37569291	FL_CUFF.9222	-1.41933	4.83297	0.0002433	0.00201699	Transcript_9995	Eucgr.B02000	AT1G72210.1	basic helix-loop-helix (bHLH) DNA-binding superfamily protein	-2.76164	3.52954	3.1534e-06	AT1G72210.1
Eucgr.J02591	CUFF.4048	scaffold_10	31725376	31727223	FL_CUFF.4048	-1.41875	3.67607	2.19248e-05	0.000319659	Transcript_4534	Eucgr.J02591	AT1G53820.1	RING/U-box superfamily protein	-1.83259	3.73836	0.00111763	AT1G53820.1
Eucgr.B01107	CUFF.8400	scaffold_2	17423061	17425813	FL_CUFF.8400	-1.41817	8.04329	4.85076e-05	0.00057912	Transcript_9094	Eucgr.B01107	AT3G06035.1	Glycoprotein membrane precursor GPI-anchored	-2.16137	7.27643	6.28766e-07	AT3G06035.1
Eucgr.C03048	CUFF.13785	scaffold_3	57451299	57453377	FL_CUFF.13785	-1.41797	1.44207	0.000295444	0.00234616	Transcript_14850	Eucgr.C03048	AT4G26150.1	cytokinin-responsive gata factor 1	-4.3305	0.465197	1.38198e-15	AT4G26150.1
Eucgr.I00880	CUFF.29666	scaffold_9	18061965	18070509	FL_CUFF.29666	-1.41757	7.85935	1.11762e-05	0.000192442	Transcript_31681	Eucgr.I00880	AT4G36890.1	Nucleotide-diphospho-sugar transferases superfamily protein	-2.14643	6.72181	1.51426e-07	AT4G36890.1
Eucgr.D01934	CUFF.16062	scaffold_4	33351450	33353734	FL_CUFF.16062	-1.41676	8.09235	1.32814e-05	0.000218767	Transcript_17151	Eucgr.D01934	AT1G63000.1	nucleotide-rhamnose synthase/epimerase-reductase	-2.20598	7.75233	6.95384e-08	AT1G63000.1
Eucgr.J02873	CUFF.4213	scaffold_10	35821140	35823514	FL_CUFF.4213	-1.41652	1.58365	0.000412101	0.00303285	Transcript_4698	Eucgr.J02873	AT3G13690.1	Protein kinase protein with adenine nucleotide alpha hydrolases-like domain	-1.98536	1.70908	0.0169681	AT3G13690.1
Eucgr.B03054	CUFF.10284	scaffold_2	55490873	55493125	FL_CUFF.10284	-1.41627	5.33857	6.24214e-07	2.02844e-05	Transcript_11175	Eucgr.B03054	AT1G13250.1	galacturonosyltransferase-like 3	-1.84329	4.34403	4.48282e-06	AT1G13250.1
Eucgr.C03822	CUFF.14356	scaffold_3	71583357	71585908	FL_CUFF.14356	-1.41557	6.65781	1.56076e-05	0.000248197	Transcript_15425	Eucgr.C03822	AT3G24550.1	proline extensin-like receptor kinase 1	-1.99013	6.42253	8.61309e-07	AT3G24550.1
Eucgr.K01295	CUFF.5328	scaffold_11	16110238	16115334	FL_CUFF.5328	-1.41511	8.13873	8.40627e-06	0.000154894	Transcript_5881	Eucgr.K01295	AT3G08670.1	unknown protein; BEST Arabidopsis thaliana protein match is: unknown protein (TAIR:AT3G51540.1); Has 48380 Blast hits to 29827 proteins in 1356 species: Archae - 46; Bacteria - 5589; Metazoa - 17361; Fungi - 13192; Plants - 2237; Viruses - 905; Other Eukaryotes - 9050 (source: NCBI BLink).	-1.87905	7.57282	8.37343e-07	AT3G08670.1
Eucgr.K00711	CUFF.4884	scaffold_11	8226496	8228534	FL_CUFF.4884	-1.41474	4.21148	0.0002018	0.00174059	Transcript_5437	Eucgr.K00711	AT2G04780.2	FASCICLIN-like arabinoogalactan 7	-1.88829	4.38876	5.85438e-05	AT2G04780.2
Eucgr.F02628	CUFF.21372	scaffold_6	35891100	35894735	FL_CUFF.21372	-1.41465	1.82663	0.0124985	0.0430111	Transcript_22742	Eucgr.F02628	AT1G34355.1	forkhead-associated (FHA) domain-containing protein	-1.60226	2.06587	0.0196319	AT1G34355.1
Eucgr.B02229	CUFF.9869	scaffold_2	43552482	43555714	FL_CUFF.9869	-1.41439	9.44148	3.09934e-05	0.000417146	Transcript_10535	Eucgr.B02229	AT5G58540.3	Protein kinase superfamily protein	-2.07211	8.56166	4.20612e-08	AT5G58540.3
Eucgr.D01756	CUFF.15924	scaffold_4	31515171	31516468	FL_CUFF.15924	-1.41429	1.17494	1.03717e-05	0.000182263	Transcript_17041	Eucgr.D01756	AT4G17615.2	calcineurin B-like protein 1	-1.40586	1.23569	0.00122265	AT4G17615.2
Eucgr.H04119	CUFF.28418	scaffold_8	59125587	59130061	FL_CUFF.28418	-1.41414	9.28881	4.10082e-05	0.000512967	Transcript_30327	Eucgr.H04119	AT1G56720.3	Protein kinase superfamily protein	-2.08429	8.48674	1.22214e-07	AT1G56720.3
Eucgr.K03437	CUFF.6748	scaffold_11	43462567	43463442	FL_CUFF.6748	-1.41401	2.13772	9.25175e-06	0.000167378	Transcript_7457	Eucgr.K03437	AT2G33050.1	receptor like protein 26	-2.46563	0.672983	1.67922e-05	AT2G33050.1
Eucgr.H04034	CUFF.28918	scaffold_8	58207598	58209802	FL_CUFF.28918	-1.41369	12.0877	3.75154e-06	8.31026e-05	Transcript_30101	Eucgr.H04034	AT3G16920.1	chitinase-like protein 2	-1.93415	11.1171	1.0333e-06	AT3G16920.1
Eucgr.D01836	CUFF.16102	scaffold_4	32374736	32377484	FL_CUFF.16102	-1.41328	11.0919	8.48889e-06	0.000156176	Transcript_17106	Eucgr.D01836	AT1G01620.1	plasma membrane intrinsic protein 1C	-1.98131	10.3353	2.19606e-06	AT1G01620.1
Eucgr.G00446	CUFF.23128	scaffold_7	7883792	7888687	FL_CUFF.23128	-1.41284	6.42709	4.01518e-05	0.000504099	Transcript_24589	Eucgr.G00446	AT4G34500.1	Protein kinase superfamily protein	-2.1126	5.77456	1.19684e-07	AT4G34500.1
Eucgr.G02816	CUFF.24700	scaffold_7	46354202	46358366	FL_CUFF.24700	-1.41251	3.22561	0.000257395	0.00210594	Transcript_26311	Eucgr.G02816	AT3G07990.1	serine carboxypeptidase-like 27	-1.85984	2.73866	0.00743063	AT3G07990.1
Eucgr.B03929	CUFF.10949	scaffold_2	63189100	63190433	FL_CUFF.10949	-1.4124	3.98628	1.09239e-05	0.000189254	Transcript_11956	Eucgr.B03929	AT5G03510.1	C2H2-type zinc finger family protein	-2.08171	3.91949	4.07974e-07	AT5G03510.1
Eucgr.B03929	CUFF.10950	scaffold_2	63189100	63190433	FL_CUFF.10950	-1.4124	3.98628	1.09239e-05	0.000189254	Transcript_11954	Eucgr.B03929	AT5G03510.1	C2H2-type zinc finger family protein	-2.08171	3.91949	4.07974e-07	AT5G03510.1
Eucgr.H02314	CUFF.26743	scaffold_8	31015953	31019809	FL_CUFF.26743	-1.41181	5.86367	4.21408e-05	0.000522218	Transcript_28524	Eucgr.H02314	AT5G67620.1	unknown protein; FUNCTIONS IN: molecular_function unknown; INVOLVED IN: N-terminal protein myristoylation; LOCATED IN: microtubule; BEST Arabidopsis thaliana protein match is: unknown protein (TAIR:AT5G62900.1); Has 1807 Blast hits to 1807 proteins in 277 species: Archae - 0; Bacteria - 0; Metazoa - 736; Fungi - 347; Plants - 385; Viruses - 0; Other Eukaryotes - 339 (source: NCBI BLink).	-2.13762	5.70577	6.10522e-08	AT5G67620.1
Eucgr.I02168	CUFF.30545	scaffold_9	31541161	31544782	FL_CUFF.30545	-1.41115	7.61384	4.02402e-06	8.75358e-05	Transcript_32678	Eucgr.I02168	AT5G50420.1	O-fucosyltransferase family protein	-2.10813	6.94394	2.98316e-07	AT5G50420.1
Transcript_3672	CUFF.3264	scaffold_10	16894427	16894826	FL_CUFF.3264	-1.41103	0.324957	0.000195776	0.00169898	Transcript_3672	#N/A	AT5G39320.1	UDP-glucose 6-dehydrogenase family protein	-2.98463	0.909373	1.46663e-08	AT5G39320.1
Eucgr.G00021	CUFF.22913	scaffold_7	208831	212475	FL_CUFF.22913	-1.41062	6.91983	0.000187082	0.001642	Transcript_24436	Eucgr.G00021	AT2G44500.1	O-fucosyltransferase family protein	-2.34976	6.17883	8.16854e-08	AT2G44500.1
Eucgr.A02902	CUFF.2103	scaffold_1	39426391	39429923	FL_CUFF.2103	-1.41059	7.60357	2.82364e-05	0.000388344	Transcript_2328	Eucgr.A02902	AT5G61480.1	Leucine-rich repeat protein kinase family protein	-2.04528	7.50748	1.27328e-05	AT5G61480.1
Eucgr.G01977	CUFF.24255	scaffold_7	35872282	35874756	FL_CUFF.24255	-1.41023	8.84237	9.38353e-05	0.000967634	Transcript_25803	Eucgr.G01977	AT5G61840.1	Exostosin family protein	-2.41566	7.83355	6.79995e-09	AT5G61840.1
Eucgr.H02219	CUFF.26686	scaffold_8	29492241	29494920	FL_CUFF.26686	-1.40921	6.56592	3.13627e-05	0.000419989	Transcript_28467	Eucgr.H02219	AT5G67230.1	Nucleotide-diphospho-sugar transferases superfamily protein	-2.12163	6.09939	1.14748e-06	AT5G67230.1
Transcript_31890	CUFF.29856	scaffold_9	23035351	23035948	FL_CUFF.29856	-1.40879	0.884179	2.30209e-05	0.000333087	Transcript_31890	#N/A	AT5G11510.2	myb domain protein 3r-4	-1.65279	0.294663	0.00239515	AT5G11510.2
Eucgr.J02152	CUFF.3725	scaffold_10	27540936	27543974	FL_CUFF.3725	-1.40832	2.0167	0.00015462	0.00141634	Transcript_4184	Eucgr.J02152	AT5G40030.1	Protein kinase superfamily protein	-1.72094	0.41665	0.00013144	AT5G40030.1
Eucgr.A02688	CUFF.1922	scaffold_1	37459469	37461928	FL_CUFF.1922	-1.40784	4.13767	1.00398e-05	0.000177737	Transcript_2132	Eucgr.A02688	AT5G52860.1	ABC-2 type transporter family protein	-1.87089	4.00216	0.000232824	AT5G52860.1
Eucgr.H01971	CUFF.26482	scaffold_8	25398551	25400121	FL_CUFF.26482	-1.40725	3.64745	3.58763e-05	0.000463813	Transcript_28249	Eucgr.H01971	AT3G50410.1	OBF binding protein 1	-2.08772	3.87878	2.13043e-05	AT3G50410.1
Eucgr.E01258	CUFF.17661	scaffold_5	13639468	13646273	FL_CUFF.17661	-1.40714	5.67032	4.11906e-06	8.89129e-05	Transcript_18908	Eucgr.E01258	AT1G32090.1	early-responsive to dehydration stress protein (ERD4)	-1.27807	5.69215	0.00604778	AT1G32090.1
Transcript_27424	CUFF.25735	scaffold_8	10362459	10363939	FL_CUFF.25735	-1.40686	3.27205	8.60985e-05	0.000905548	Transcript_27424	#N/A	AT5G49430.1	WD40/YVTN repeat-like-containing domain;Bromodomain	-2.40041	2.98632	4.0034e-07	AT5G49430.1
Eucgr.C01066	CUFF.12363	scaffold_3	16865744	16867186	FL_CUFF.12363	-1.40655	4.55355	2.56097e-05	0.000360935	Transcript_13352	Eucgr.C01066	AT3G24480.1	Leucine-rich repeat (LRR) family protein	-1.30054	4.29524	0.00700515	AT3G24480.1
Eucgr.B03604	CUFF.10883	scaffold_2	60519893	60522595	FL_CUFF.10883	-1.40504	10.2997	2.64262e-05	0.000369395	Transcript_11679	Eucgr.B03604	AT5G19780.1	tubulin alpha-5	-1.53668	9.80111	8.39668e-05	AT5G19780.1
Eucgr.K02439	CUFF.6065	scaffold_11	31739841	31744288	FL_CUFF.6065	-1.40452	6.08627	5.12115e-05	0.000603957	Transcript_6712	Eucgr.K02439	AT3G53190.1	Pectin lyase-like superfamily protein	-1.66695	5.92612	0.000961496	AT3G53190.1
Eucgr.A00973	CUFF.666	scaffold_1	15418289	15419694	FL_CUFF.666	-1.40422	4.5025	4.38109e-05	0.000538728	Transcript_707	Eucgr.A00973	AT4G01575.1	serine protease inhibitor, Kazal-type family protein	-2.11524	4.42527	6.78249e-07	AT4G01575.1
Eucgr.J01176	CUFF.3072	scaffold_10	12870588	12872978	FL_CUFF.3072	-1.40385	1.23352	4.39189e-05	0.000539387	Transcript_3441	Eucgr.J01176	AT5G07030.1	Eukaryotic aspartyl protease family protein	-1.75641	1.88986	0.00776293	AT5G07030.1
Eucgr.J02266	CUFF.3832	scaffold_10	28528989	28531153	FL_CUFF.3832	-1.40325	5.99983	1.05876e-05	0.000184605	Transcript_4299	Eucgr.J02266	AT3G27400.1	Pectin lyase-like superfamily protein	-1.8913	6.60798	0.00360204	AT3G27400.1
Eucgr.D02141	CUFF.16173	scaffold_4	35480633	35486002	FL_CUFF.16173	-1.4032	6.06577	3.1523e-05	0.000421109	Transcript_17303	Eucgr.D02141	AT2G35190.1	novel plant snare 11	-1.91405	5.48628	1.59577e-05	AT2G35190.1
Eucgr.K03516	CUFF.6820	scaffold_11	44245994	44247916	FL_CUFF.6820	-1.40261	5.29711	1.8551e-06	4.72506e-05	Transcript_7539	Eucgr.K03516	AT3G62660.1	galacturonosyltransferase-like 7	-1.63209	4.89078	9.68111e-05	AT3G62660.1
Eucgr.E01215	CUFF.17691	scaffold_5	13064204	13066010	FL_CUFF.17691	-1.40248	2.07486	0.00389019	0.017294	Transcript_18844	Eucgr.E01215	AT5G45380.1	solute:sodium symporters;urea transmembrane transporters	-2.1575	2.10269	0.00139629	AT5G45380.1
Eucgr.G01563	CUFF.23812	scaffold_7	27411366	27414334	FL_CUFF.23812	-1.40194	1.89083	0.00026297	0.00213927	Transcript_25339	Eucgr.G01563	AT4G01710.1	ARP2/3 complex 16 kDa subunit (p16-Arc)	-2.18203	2.12807	8.73166e-07	AT4G01710.1
Eucgr.J01423	CUFF.3282	scaffold_10	17767064	17772349	FL_CUFF.3282	-1.4012	2.35656	0.000473048	0.00336353	Transcript_3703	Eucgr.J01423	AT3G18410.2	Complex I subunit NDUFS6	-1.62538	2.00322	0.000489145	AT3G18410.2
Eucgr.E00309	CUFF.17055	scaffold_5	2881390	2887310	FL_CUFF.17055	-1.40071	6.03161	4.43548e-05	0.000542904	Transcript_18271	Eucgr.E00309	AT4G18020.6	CheY-like two-component responsive regulator family protein	-2.71339	2.25231	7.88205e-09	AT4G18020.6
Eucgr.E03228	CUFF.18789	scaffold_5	54789690	54790586	FL_CUFF.18789	-1.39988	7.36027	1.17519e-06	3.35181e-05	Transcript_19987	Eucgr.E03228	AT1G28440.1	HAESA-like 1	-1.92907	7.68668	1.67945e-06	AT1G28440.1
Eucgr.L02739	CUFF.7189	scaffold_1315	1	1882	FL_CUFF.7189	-1.39965	4.67863	2.93605e-05	0.00039944	Transcript_7888	Eucgr.L02739	AT1G54610.3	Protein kinase superfamily protein	-2.99925	4.46108	2.82755e-10	AT1G54610.3
Eucgr.F02669	CUFF.21414	scaffold_6	36365087	36368215	FL_CUFF.21414	-1.39953	5.01358	5.14674e-05	0.000606377	Transcript_22795	Eucgr.F02669	AT1G69640.1	sphingoid base hydroxylase 1	-1.87908	5.07103	8.07245e-05	AT1G69640.1
Eucgr.B02510	CUFF.10042	scaffold_2	47215893	47218944	FL_CUFF.10042	-1.39943	9.28247	8.75339e-05	0.000916214	Transcript_10710	Eucgr.B02510	AT2G28315.1	Nucleotide/sugar transporter family protein	-2.35984	8.26788	1.26375e-08	AT2G28315.1
Eucgr.G01563	CUFF.23813	scaffold_7	27412349	27414334	FL_CUFF.23813	-1.3986	1.59868	0.000188735	0.00165226	Transcript_25340	Eucgr.G01563	AT4G01710.1	ARP2/3 complex 16 kDa subunit (p16-Arc)	-2.18203	2.12807	8.73166e-07	AT4G01710.1
Eucgr.H00308	CUFF.25886	scaffold_8	4236654	4241217	FL_CUFF.25886	-1.39839	11.1992	3.9924e-05	0.000502559	Transcript_28767	Eucgr.H00308	AT3G59690.1	IQ-domain 13	-1.97131	10.2095	2.27461e-06	AT3G59690.1
Eucgr.B02583	CUFF.9930	scaffold_2	47906392	47908889	FL_CUFF.9930	-1.39837	3.01311	5.2804e-05	0.000618771	Transcript_10793	Eucgr.B02583	AT5G23400.1	Leucine-rich repeat (LRR) family protein	-1.64692	3.49487	0.00157306	AT5G23400.1
Eucgr.C00610	CUFF.12028	scaffold_3	11369722	11375140	FL_CUFF.12028	-1.39713	5.88023	0.00024268	0.00201464	Transcript_13012	Eucgr.C00610	AT2G19900.1	NADP-malic enzyme 1	-1.94605	5.81084	0.000430256	AT2G19900.1
Eucgr.E00016	CUFF.16836	scaffold_5	218982	220222	FL_CUFF.16836	-1.39663	5.87504	1.24548e-05	0.000209334	Transcript_18027	Eucgr.E00016	AT3G61920.1	unknown protein; FUNCTIONS IN: molecular_function unknown; INVOLVED IN: N-terminal protein myristoylation; LOCATED IN: cellular_component unknown; EXPRESSED IN: shoot, hypocotyl, root, egg cell; BEST Arabidopsis thaliana protein match is: unknown protein (TAIR:AT1G64700.1); Has 77 Blast hits to 77 proteins in 8 species: Archae - 0; Bacteria - 0; Metazoa - 0; Fungi - 0; Plants - 77; Viruses - 0; O…	-1.67346	5.61373	0.000128199	AT3G61920.1
Eucgr.B03139	CUFF.10330	scaffold_2	56514048	56515575	FL_CUFF.10330	-1.39595	5.39667	0.000224918	0.00189614	Transcript_11230	Eucgr.B03139	AT1G69160.1	unknown protein; BEST Arabidopsis thaliana protein match is: unknown protein (TAIR:AT3G13980.1); Has 173 Blast hits to 172 proteins in 54 species: Archae - 0; Bacteria - 0; Metazoa - 25; Fungi - 33; Plants - 84; Viruses - 2; Other Eukaryotes - 29 (source: NCBI BLink).	-2.57674	5.00827	5.42842e-06	AT1G69160.1
Eucgr.J02618	CUFF.4073	scaffold_10	31902594	31905122	FL_CUFF.4073	-1.39591	3.16251	6.33548e-07	2.05041e-05	Transcript_4575	Eucgr.J02618	AT5G45470.1	Protein of unknown function (DUF594)	-1.87505	2.64698	3.34112e-05	AT5G45470.1
Eucgr.J02618	CUFF.4074	scaffold_10	31902594	31905122	FL_CUFF.4074	-1.39591	3.16251	6.33548e-07	2.05041e-05	Transcript_4573	Eucgr.J02618	AT5G45470.1	Protein of unknown function (DUF594)	-1.87505	2.64698	3.34112e-05	AT5G45470.1
Eucgr.H02628	CUFF.26956	scaffold_8	36897201	36899858	FL_CUFF.26956	-1.3957	5.2222	6.07644e-05	0.000688769	Transcript_28762	Eucgr.H02628	AT5G48560.1	basic helix-loop-helix (bHLH) DNA-binding superfamily protein	-2.04623	4.86081	2.32394e-05	AT5G48560.1
Eucgr.A00485	CUFF.337	scaffold_1	7586696	7588591	FL_CUFF.337	-1.39547	6.78808	1.1758e-06	3.35181e-05	Transcript_324	Eucgr.A00485	AT1G19300.1	Nucleotide-diphospho-sugar transferases superfamily protein	-2.14029	6.21939	7.4526e-07	AT1G19300.1
Eucgr.B00072	CUFF.7592	scaffold_2	1594739	1603057	FL_CUFF.7592	-1.39479	5.51277	1.25758e-05	0.000211071	Transcript_8305	Eucgr.B00072	AT2G31900.1	myosin-like protein XIF	-1.21989	5.0752	0.00376163	AT2G31900.1
Eucgr.B02672	CUFF.10011	scaffold_2	49308694	49309838	FL_CUFF.10011	-1.39391	2.41958	2.47209e-05	0.000351934	Transcript_10877	Eucgr.B02672	AT1G24620.1	EF hand calcium-binding protein family	-1.97819	1.96597	2.1669e-05	AT1G24620.1
Transcript_28354	CUFF.26597	scaffold_8	27706198	27707351	FL_CUFF.26597	-1.39389	2.88928	0.00851642	0.031966	Transcript_28354	#N/A	0	0	-1.42926	1.26462	0.0377333	0
Eucgr.G01116	CUFF.23590	scaffold_7	18831955	18833754	FL_CUFF.23590	-1.39388	5.12954	0.000370572	0.00278797	Transcript_25137	Eucgr.G01116	AT3G10450.2	serine carboxypeptidase-like 7	-1.85627	4.16856	0.000257088	AT3G10450.2
Eucgr.H02636	CUFF.26964	scaffold_8	37006991	37010213	FL_CUFF.26964	-1.39215	2.24015	0.000172614	0.00154275	Transcript_28774	Eucgr.H02636	AT3G23750.1	Leucine-rich repeat protein kinase family protein	-1.65478	0.730415	0.000368149	AT3G23750.1
Eucgr.L03598	CUFF.14924	scaffold_3896	1388	3596	FL_CUFF.14924	-1.39198	4.55313	1.58081e-06	4.17769e-05	Transcript_15986	Eucgr.L03598	AT1G15690.2	Inorganic H pyrophosphatase family protein	-1.03674	4.21732	0.00920554	AT1G15690.2
Eucgr.C01100	CUFF.12386	scaffold_3	17354073	17358009	FL_CUFF.12386	-1.39165	5.77739	1.03488e-05	0.000182129	Transcript_13375	Eucgr.C01100	AT2G26730.1	Leucine-rich repeat protein kinase family protein	-1.77989	5.48264	1.49681e-05	AT2G26730.1
Eucgr.G01116	CUFF.23589	scaffold_7	18831825	18833895	FL_CUFF.23589	-1.39124	5.13096	0.00038155	0.00285619	Transcript_25135	Eucgr.G01116	AT3G10450.2	serine carboxypeptidase-like 7	-1.85627	4.16856	0.000257088	AT3G10450.2
Eucgr.A02299	CUFF.1632	scaffold_1	33707471	33710123	FL_CUFF.1632	-1.39093	4.96263	2.91022e-05	0.000396603	Transcript_1812	Eucgr.A02299	AT3G10150.1	purple acid phosphatase 16	-2.2228	4.02675	5.40703e-08	AT3G10150.1
Eucgr.E03867	CUFF.19184	scaffold_5	67590222	67591886	FL_CUFF.19184	-1.39074	5.40996	5.01043e-05	0.000593412	Transcript_20444	Eucgr.E03867	AT4G16380.2	Heavy metal transport/detoxification superfamily protein	-2.01074	4.82918	7.48898e-06	AT4G16380.2
Eucgr.A02896	CUFF.2093	scaffold_1	39360439	39361100	FL_CUFF.2093	-1.39044	4.68908	0.000166346	0.00149792	Transcript_2323	Eucgr.A02896	AT2G37585.1	Core-2/I-branching beta-1,6-N-acetylglucosaminyltransferase family protein	-1.79623	4.82478	1.82103e-06	AT2G37585.1
Eucgr.A01710	CUFF.1184	scaffold_1	27300284	27303817	FL_CUFF.1184	-1.39016	2.33574	9.28891e-05	0.000960496	Transcript_1302	Eucgr.A01710	AT3G21690.1	MATE efflux family protein	-2.87989	2.41994	2.50053e-07	AT3G21690.1
Eucgr.C04118	CUFF.14547	scaffold_3	75876024	75876711	FL_CUFF.14547	-1.39015	1.6509	9.76142e-06	0.000174466	Transcript_15586	Eucgr.C04118	AT2G25430.1	epsin N-terminal homology (ENTH) domain-containing protein / clathrin assembly protein-related	-1.10539	1.15593	0.0359603	AT2G25430.1
Eucgr.J00985	CUFF.3019	scaffold_10	10679120	10681340	FL_CUFF.3019	-1.39014	9.195	0.000698905	0.00457714	Transcript_3300	Eucgr.J00985	AT3G54260.1	TRICHOME BIREFRINGENCE-LIKE 36	-2.18756	9.04352	0.000269302	AT3G54260.1
Eucgr.F03515	CUFF.22082	scaffold_6	43835459	43840377	FL_CUFF.22082	-1.39001	6.02552	5.51473e-05	0.000640626	Transcript_23508	Eucgr.F03515	AT4G26690.1	PLC-like phosphodiesterase family protein	-1.64431	5.9794	0.000247039	AT4G26690.1
Eucgr.C02197	CUFF.13300	scaffold_3	40120067	40133593	FL_CUFF.13300	-1.38985	7.72222	0.000117241	0.00115074	Transcript_14328	Eucgr.C02197	AT3G10700.1	galacturonic acid kinase	-2.06667	6.44131	1.26147e-06	AT3G10700.1
Eucgr.B02358	CUFF.9706	scaffold_2	44571537	44572195	FL_CUFF.9706	-1.38978	3.09323	4.16089e-05	0.000518325	Transcript_10518	Eucgr.B02358	AT2G39700.1	expansin A4	-2.44529	4.69053	3.45726e-06	AT2G39700.1
Eucgr.F04217	CUFF.22772	scaffold_6	50376433	50382764	FL_CUFF.22772	-1.38936	8.42977	0.000232553	0.00194679	Transcript_24200	Eucgr.F04217	AT4G39350.1	cellulose synthase A2	-2.53297	7.49863	9.38844e-08	AT4G39350.1
Eucgr.K03354	CUFF.6695	scaffold_11	42557334	42558262	FL_CUFF.6695	-1.38923	7.18554	6.18613e-06	0.000122681	Transcript_7387	Eucgr.K03354	AT3G16570.1	rapid alkalinization factor 23	-2.08857	6.49007	2.15561e-06	AT3G16570.1
Transcript_27382	CUFF.25690	scaffold_8	9837285	9838210	FL_CUFF.25690	-1.38884	1.75209	8.69309e-06	0.000159565	Transcript_27382	#N/A	AT1G62760.1	Plant invertase/pectin methylesterase inhibitor superfamily protein	-1.65997	0.747319	0.00031349	AT1G62760.1
Eucgr.K02761	CUFF.6277	scaffold_11	35752729	35754172	FL_CUFF.6277	-1.38882	2.24996	0.00038286	0.00286421	Transcript_6953	Eucgr.K02761	AT5G55850.3	RPM1-interacting protein 4 (RIN4) family protein	-2.68894	1.28512	8.65708e-07	AT5G55850.3
Eucgr.A02349	CUFF.1680	scaffold_1	34263312	34267902	FL_CUFF.1680	-1.38848	7.90904	3.1763e-05	0.000422982	Transcript_1856	Eucgr.A02349	AT2G41770.1	Protein of unknown function (DUF288)	-2.09777	7.30184	1.47448e-06	AT2G41770.1
Eucgr.I01048	CUFF.29737	scaffold_9	21522408	21524576	FL_CUFF.29737	-1.38755	1.91645	0.000486745	0.00344117	Transcript_31779	Eucgr.I01048	AT2G22490.2	Cyclin D2;1	-1.14299	0.943882	0.0254716	AT2G22490.2
Eucgr.G02748	CUFF.24653	scaffold_7	45531802	45536156	FL_CUFF.24653	-1.38723	4.97128	1.75477e-05	0.000269031	Transcript_26260	Eucgr.G02748	AT5G04310.1	Pectin lyase-like superfamily protein	-1.6912	4.49528	0.00122265	AT5G04310.1
Eucgr.H02125	CUFF.26632	scaffold_8	27884138	27885202	FL_CUFF.26632	-1.38666	4.66218	3.77114e-05	0.000482065	Transcript_28364	Eucgr.H02125	0	0	-2.72117	4.05211	8.22677e-07	0
Eucgr.G02887	CUFF.24761	scaffold_7	47165960	47168536	FL_CUFF.24761	-1.38662	4.39843	7.71363e-05	0.000830648	Transcript_26378	Eucgr.G02887	AT5G04310.1	Pectin lyase-like superfamily protein	-1.51852	4.70883	0.00236193	AT5G04310.1
Eucgr.C02755	CUFF.13608	scaffold_3	52761190	52768285	FL_CUFF.13608	-1.38632	6.67849	2.06997e-05	0.000307119	Transcript_14667	Eucgr.C02755	AT4G32140.1	EamA-like transporter family	-2.13324	4.0939	4.49032e-08	AT4G32140.1
Eucgr.B00451	CUFF.7833	scaffold_2	5799173	5800274	FL_CUFF.7833	-1.38624	1.42537	0.000109352	0.00109156	Transcript_8581	Eucgr.B00451	AT3G53520.1	UDP-glucuronic acid decarboxylase 1	-2.30515	3.95457	1.22299e-06	AT3G53520.1
Transcript_10225	CUFF.9433	scaffold_2	41680853	41682275	FL_CUFF.9433	-1.38511	-0.0968555	0.000158461	0.00144048	Transcript_10225	#N/A	AT2G31900.1	myosin-like protein XIF	-1.30696	0.943949	0.0280191	AT2G31900.1
Transcript_704	CUFF.659	scaffold_1	15371120	15371748	FL_CUFF.659	-1.38479	1.16242	5.44162e-05	0.000634076	Transcript_704	#N/A	AT5G24570.1	unknown protein; Has 30201 Blast hits to 17322 proteins in 780 species: Archae - 12; Bacteria - 1396; Metazoa - 17338; Fungi - 3422; Plants - 5037; Viruses - 0; Other Eukaryotes - 2996 (source: NCBI BLink).	-2.02124	0.411722	0.000734272	AT5G24570.1
Eucgr.F01640	CUFF.20793	scaffold_6	20804901	20808992	FL_CUFF.20793	-1.38451	9.58642	1.28222e-05	0.000213706	Transcript_21989	Eucgr.F01640	AT1G19940.1	glycosyl hydrolase 9B5	-1.64483	8.88842	1.07664e-05	AT1G19940.1
Eucgr.L02925	CUFF.7344	scaffold_1637	2	1542	FL_CUFF.7344	-1.38371	4.71978	8.33974e-06	0.000153906	Transcript_8055	Eucgr.L02925	AT1G75780.1	tubulin beta-1 chain	-1.86713	5.57947	2.77371e-06	AT1G75780.1
Eucgr.E01096	CUFF.17614	scaffold_5	11695343	11698957	FL_CUFF.17614	-1.38335	8.08249	3.75496e-05	0.00048051	Transcript_18803	Eucgr.E01096	AT2G45530.1	RING/U-box superfamily protein	-2.00658	7.03867	6.78249e-07	AT2G45530.1
Transcript_13161	CUFF.12175	scaffold_3	13312288	13312887	FL_CUFF.12175	-1.38326	2.08433	0.00229012	0.0113968	Transcript_13161	#N/A	AT5G17960.1	Cysteine/Histidine-rich C1 domain family protein	-1.45883	1.39767	0.0480558	AT5G17960.1
Eucgr.E01168	CUFF.17664	scaffold_5	12446244	12450444	FL_CUFF.17664	-1.38285	7.04177	3.9343e-05	0.000497233	Transcript_18853	Eucgr.E01168	AT1G31650.1	RHO guanyl-nucleotide exchange factor 14	-1.651	6.4254	0.000156429	AT1G31650.1
Eucgr.A01158	CUFF.800	scaffold_1	18009043	18010106	FL_CUFF.800	-1.38266	8.89867	6.81489e-05	0.000754941	Transcript_856	Eucgr.A01158	AT5G03170.1	FASCICLIN-like arabinogalactan-protein 11	-2.29871	8.50683	1.4258e-08	AT5G03170.1
Eucgr.E00212	CUFF.16978	scaffold_5	2106259	2111442	FL_CUFF.16978	-1.38224	6.45826	5.68638e-05	0.000654796	Transcript_18164	Eucgr.E00212	AT2G45750.1	S-adenosyl-L-methionine-dependent methyltransferases superfamily protein	-2.06528	5.78003	1.1245e-06	AT2G45750.1
Eucgr.E03677	CUFF.19107	scaffold_5	64329052	64329743	FL_CUFF.19107	-1.38177	4.12139	1.44359e-06	3.91017e-05	Transcript_20330	Eucgr.E03677	AT1G11380.1	PLAC8 family protein	-1.01091	5.15095	0.0129935	AT1G11380.1
Eucgr.J02288	CUFF.3850	scaffold_10	28740261	28742148	FL_CUFF.3850	-1.38079	0.444183	0.000199542	0.0017264	Transcript_4318	Eucgr.J02288	AT3G04120.1	glyceraldehyde-3-phosphate dehydrogenase C subunit 1	-1.39854	1.3927	0.00076721	AT3G04120.1
Eucgr.F04483	CUFF.22787	scaffold_6	53767306	53771038	FL_CUFF.22787	-1.38062	3.00816	0.00295262	0.013893	Transcript_24306	Eucgr.F04483	AT3G12690.3	AGC kinase 1.5	-2.73999	2.03575	1.24987e-08	AT3G12690.3
Eucgr.G00006	CUFF.22896	scaffold_7	96512	96922	FL_CUFF.22896	-1.38044	0.668631	0.000861986	0.00535623	Transcript_24384	Eucgr.G00006	AT1G79650.1	Rad23 UV excision repair protein family	-2.36204	0.20295	4.80141e-06	AT1G79650.1
Eucgr.F03192	CUFF.21846	scaffold_6	41252482	41257534	FL_CUFF.21846	-1.37956	4.16982	0.000303089	0.00239083	Transcript_23262	Eucgr.F03192	AT1G72250.2	Di-glucose binding protein with Kinesin motor domain	-1.46	3.81347	0.00592593	AT1G72250.2
Eucgr.H02475	CUFF.26844	scaffold_8	33831344	33838539	FL_CUFF.26844	-1.37946	5.86195	7.55468e-07	2.36579e-05	Transcript_28629	Eucgr.H02475	AT3G26370.1	O-fucosyltransferase family protein	-1.72231	5.65926	1.81289e-05	AT3G26370.1
Transcript_16835	CUFF.15726	scaffold_4	24234889	24235417	FL_CUFF.15726	-1.37945	1.70629	1.50435e-05	0.000241474	Transcript_16835	#N/A	AT4G22190.1	unknown protein; Has 283 Blast hits to 154 proteins in 44 species: Archae - 0; Bacteria - 2; Metazoa - 24; Fungi - 12; Plants - 48; Viruses - 0; Other Eukaryotes - 197 (source: NCBI BLink).	-1.80146	0.947613	0.00065537	AT4G22190.1
Eucgr.F00558	CUFF.19913	scaffold_6	7381618	7382749	FL_CUFF.19913	-1.37931	4.19525	0.000139495	0.00131196	Transcript_21184	Eucgr.F00558	AT1G20030.2	Pathogenesis-related thaumatin superfamily protein	-1.63912	4.08125	0.00871327	AT1G20030.2
Eucgr.D01757	CUFF.15928	scaffold_4	31527527	31528602	FL_CUFF.15928	-1.37822	4.1026	4.71433e-06	9.92541e-05	Transcript_17045	Eucgr.D01757	AT1G64480.1	calcineurin B-like protein 8	-1.40923	2.77751	0.000763107	AT1G64480.1
Eucgr.E01067	CUFF.17515	scaffold_5	11422622	11425774	FL_CUFF.17515	-1.37804	7.35207	1.30494e-05	0.000216137	Transcript_18732	Eucgr.E01067	AT1G32860.1	Glycosyl hydrolase superfamily protein	-2.16804	7.03099	8.14534e-06	AT1G32860.1
Eucgr.J00621	CUFF.2624	scaffold_10	6895450	6896685	FL_CUFF.2624	-1.37787	3.29834	1.55288e-05	0.000247437	Transcript_2944	Eucgr.J00621	AT3G51530.1	F-box/RNI-like/FBD-like domains-containing protein	-2.50971	2.45954	9.88464e-07	AT3G51530.1
Eucgr.F03360	CUFF.21975	scaffold_6	42468598	42470861	FL_CUFF.21975	-1.37787	5.26174	2.12236e-05	0.000313514	Transcript_23397	Eucgr.F03360	AT4G27350.1	Protein of unknown function (DUF1223)	-2.41849	4.82946	2.65943e-09	AT4G27350.1
Eucgr.D01917	CUFF.16019	scaffold_4	33104653	33107723	FL_CUFF.16019	-1.37781	2.84726	0.000782981	0.00498976	Transcript_17136	Eucgr.D01917	AT1G63100.1	GRAS family transcription factor	-1.28715	3.22024	0.0188188	AT1G63100.1
Eucgr.H05090	CUFF.28853	scaffold_8	72658693	72661607	FL_CUFF.28853	-1.37759	0.977659	0.000132437	0.00126095	Transcript_30855	Eucgr.H05090	AT1G77410.1	beta-galactosidase 16	-2.36555	1.13299	1.27669e-05	AT1G77410.1
Eucgr.A00785	CUFF.577	scaffold_1	12921579	12927124	FL_CUFF.577	-1.37733	6.87337	4.3956e-05	0.000539403	Transcript_651	Eucgr.A00785	AT3G08680.2	Leucine-rich repeat protein kinase family protein	-2.03928	6.33143	3.06628e-07	AT3G08680.2
Eucgr.A00785	CUFF.578	scaffold_1	12921769	12927124	FL_CUFF.578	-1.37695	6.87112	4.4297e-05	0.000542904	Transcript_653	Eucgr.A00785	AT3G08680.2	Leucine-rich repeat protein kinase family protein	-2.03928	6.33143	3.06628e-07	AT3G08680.2
Eucgr.B02229	CUFF.9868	scaffold_2	43550494	43556784	FL_CUFF.9868	-1.37693	10.3573	2.24654e-05	0.000326232	Transcript_10533	Eucgr.B02229	AT5G58540.3	Protein kinase superfamily protein	-2.07211	8.56166	4.20612e-08	AT5G58540.3
Eucgr.F01531	CUFF.20554	scaffold_6	19652776	19654834	FL_CUFF.20554	-1.37689	5.96812	4.82457e-06	0.000101017	Transcript_21878	Eucgr.F01531	AT1G19300.1	Nucleotide-diphospho-sugar transferases superfamily protein	-1.54847	5.8341	0.000244064	AT1G19300.1
Eucgr.B02471	CUFF.9820	scaffold_2	46855827	46857436	FL_CUFF.9820	-1.37594	2.10513	0.000270765	0.00219076	Transcript_10663	Eucgr.B02471	AT5G60370.1	FUNCTIONS IN: molecular_function unknown; INVOLVED IN: biological_process unknown; LOCATED IN: chloroplast; CONTAINS InterPro DOMAIN/s: Defects-in-morphology protein 1-like, mitochondrial (InterPro:IPR019190); BEST Arabidopsis thaliana protein match is: unknown protein (TAIR:AT3G57110.1); Has 1807 Blast hits to 1807 proteins in 277 species: Archae - 0; Bacteria - 0; Metazoa - 736; Fungi - 347; Pl…	-2.18366	2.80775	7.72649e-08	AT5G60370.1
Eucgr.I02384	CUFF.30753	scaffold_9	34466403	34472725	FL_CUFF.30753	-1.37539	8.27272	6.01811e-05	0.000684102	Transcript_32866	Eucgr.I02384	AT4G36360.1	beta-galactosidase 3	-1.18544	7.87428	0.00583605	AT4G36360.1
Eucgr.F02206	CUFF.21084	scaffold_6	29885429	29887067	FL_CUFF.21084	-1.3751	4.93896	4.39236e-05	0.000539387	Transcript_22431	Eucgr.F02206	AT5G06710.1	homeobox from Arabidopsis thaliana	-1.04841	5.4547	0.0273481	AT5G06710.1
Transcript_5623	CUFF.5044	scaffold_11	11423906	11426184	FL_CUFF.5044	-1.37495	3.58016	3.24288e-05	0.000429933	Transcript_5623	#N/A	AT2G33060.1	receptor like protein 27	-1.68722	3.20576	1.4003e-05	AT2G33060.1
Transcript_2828	CUFF.2520	scaffold_10	5097656	5099824	FL_CUFF.2520	-1.37474	3.61069	0.00352326	0.0159806	Transcript_2828	#N/A	AT3G19430.1	late embryogenesis abundant protein-related / LEA protein-related	-3.19208	2.89194	9.9219e-09	AT3G19430.1
Eucgr.I02514	CUFF.30781	scaffold_9	36222048	36224931	FL_CUFF.30781	-1.37438	1.16571	0.000187625	0.00164616	Transcript_32956	Eucgr.I02514	AT4G17000.1	unknown protein; Has 2862 Blast hits to 2331 proteins in 349 species: Archae - 6; Bacteria - 408; Metazoa - 833; Fungi - 223; Plants - 134; Viruses - 7; Other Eukaryotes - 1251 (source: NCBI BLink).	-1.24195	1.83347	0.0298122	AT4G17000.1
Eucgr.G03385	CUFF.25125	scaffold_7	51880943	51882869	FL_CUFF.25125	-1.37372	4.63345	0.000600081	0.00405428	Transcript_26781	Eucgr.G03385	AT3G08500.1	myb domain protein 83	-2.27148	4.11053	1.6416e-05	AT3G08500.1
Eucgr.A02143	CUFF.1513	scaffold_1	32094924	32097715	FL_CUFF.1513	-1.37352	5.79613	1.04483e-05	0.000183205	Transcript_1686	Eucgr.A02143	AT3G03690.1	Core-2/I-branching beta-1,6-N-acetylglucosaminyltransferase family protein	-2.02895	5.64862	2.85104e-07	AT3G03690.1
Eucgr.F04193	CUFF.22598	scaffold_6	50183150	50186523	FL_CUFF.22598	-1.37342	7.89828	0.000293836	0.00233633	Transcript_24061	Eucgr.F04193	AT1G54610.3	Protein kinase superfamily protein	-2.63776	6.86637	8.84604e-08	AT1G54610.3
Eucgr.G03028	CUFF.24855	scaffold_7	48938130	48942085	FL_CUFF.24855	-1.37148	7.14744	4.22493e-06	9.09519e-05	Transcript_26496	Eucgr.G03028	AT2G38080.1	Laccase/Diphenol oxidase family protein	-2.14198	6.09211	3.37592e-05	AT2G38080.1
Eucgr.J01083	CUFF.3028	scaffold_10	11846339	11848246	FL_CUFF.3028	-1.37081	5.45706	2.44795e-05	0.000349329	Transcript_3380	Eucgr.J01083	AT3G54810.1	Plant-specific GATA-type zinc finger transcription factor family protein	-1.31489	5.07843	0.000574267	AT3G54810.1
Eucgr.H00044	CUFF.25273	scaffold_8	435487	436180	FL_CUFF.25273	-1.37036	3.38295	5.64815e-05	0.000651335	Transcript_26931	Eucgr.H00044	AT4G13730.3	Ypt/Rab-GAP domain of gyp1p superfamily protein	-2.12104	3.36622	1.23245e-06	AT4G13730.3
Transcript_5573	CUFF.5012	scaffold_11	10947308	10948142	FL_CUFF.5012	-1.36991	1.3717	0.00148826	0.00817328	Transcript_5573	#N/A	AT1G18010.1	Major facilitator superfamily protein	-1.68812	1.09847	0.0119657	AT1G18010.1
Eucgr.L03554	CUFF.14845	scaffold_3615	716	1580	FL_CUFF.14845	-1.3695	3.93601	4.64259e-05	0.000559379	Transcript_15918	Eucgr.L03554	AT3G07880.1	Immunoglobulin E-set superfamily protein	-1.69763	3.11856	0.000153484	AT3G07880.1
Eucgr.A02812	CUFF.2017	scaffold_1	38595954	38597530	FL_CUFF.2017	-1.36901	2.15724	6.04606e-05	0.000685976	Transcript_2256	Eucgr.A02812	AT5G52100.1	Dihydrodipicolinate reductase, bacterial/plant	-2.16353	0.967893	1.73208e-05	AT5G52100.1
Eucgr.G03004	CUFF.24828	scaffold_7	48692282	48695842	FL_CUFF.24828	-1.36887	3.07257	0.00135343	0.00757545	Transcript_26456	Eucgr.G03004	AT5G02010.1	RHO guanyl-nucleotide exchange factor 7	-1.60683	3.40024	0.00515598	AT5G02010.1
Eucgr.C02755	CUFF.13609	scaffold_3	52768140	52768671	FL_CUFF.13609	-1.36885	4.78849	2.1419e-06	5.29212e-05	Transcript_14669	Eucgr.C02755	AT4G32140.1	EamA-like transporter family	-2.13324	4.0939	4.49032e-08	AT4G32140.1
Eucgr.B00580	CUFF.7938	scaffold_2	7375970	7382170	FL_CUFF.7938	-1.36863	5.2294	8.52449e-05	0.00089815	Transcript_8696	Eucgr.B00580	AT5G07990.1	Cytochrome P450 superfamily protein	-2.09631	4.94953	3.05104e-07	AT5G07990.1
Eucgr.B03112	CUFF.10361	scaffold_2	56106783	56107604	FL_CUFF.10361	-1.36856	6.55157	4.17759e-05	0.00051918	Transcript_11245	Eucgr.B03112	AT1G13635.2	DNA glycosylase superfamily protein	-2.19765	5.7206	1.0136e-07	AT1G13635.2
Eucgr.J02403	CUFF.3912	scaffold_10	29982877	29983467	FL_CUFF.3912	-1.36809	0.521637	0.00130572	0.00736703	Transcript_4392	Eucgr.J02403	AT3G51150.2	ATP binding microtubule motor family protein	-3.3769	0.181394	6.86202e-11	AT3G51150.2
Eucgr.H03019	CUFF.27202	scaffold_8	44192199	44195286	FL_CUFF.27202	-1.36698	2.4244	0.000983949	0.00590545	Transcript_29024	Eucgr.H03019	AT4G14330.1	P-loop containing nucleoside triphosphate hydrolases superfamily protein	-1.29119	2.97974	0.0446518	AT4G14330.1
Eucgr.G00444	CUFF.23144	scaffold_7	7850830	7858080	FL_CUFF.23144	-1.36695	7.38091	0.000135599	0.00128338	Transcript_24586	Eucgr.G00444	AT4G34450.1	coatomer gamma-2 subunit, putative / gamma-2 coat protein, putative / gamma-2 COP, putative	-1.87095	7.1261	3.14321e-05	AT4G34450.1
Transcript_15426	CUFF.14331	scaffold_3	72203297	72205695	FL_CUFF.14331	-1.36601	3.23406	0.000147916	0.00137226	Transcript_15426	#N/A	AT4G13340.1	Leucine-rich repeat (LRR) family protein	-1.83118	2.90396	1.36156e-05	AT4G13340.1
Eucgr.I01433	CUFF.30018	scaffold_9	24708900	24710521	FL_CUFF.30018	-1.36463	1.5547	9.50042e-05	0.000974841	Transcript_32091	Eucgr.I01433	AT5G26330.1	Cupredoxin superfamily protein	-2.25129	1.22931	5.10147e-07	AT5G26330.1
Eucgr.I01433	CUFF.30019	scaffold_9	24708900	24710521	FL_CUFF.30019	-1.36463	1.5547	9.50042e-05	0.000974841	Transcript_32089	Eucgr.I01433	AT5G26330.1	Cupredoxin superfamily protein	-2.25129	1.22931	5.10147e-07	AT5G26330.1
Eucgr.I00729	CUFF.29563	scaffold_9	15324063	15326984	FL_CUFF.29563	-1.36345	4.27678	5.83463e-05	0.000668688	Transcript_31607	Eucgr.I00729	AT5G43120.1	ARM-repeat/Tetratricopeptide repeat (TPR)-like protein	-2.44115	3.70876	1.09324e-07	AT5G43120.1
Eucgr.A02299	CUFF.1633	scaffold_1	33707471	33710614	FL_CUFF.1633	-1.36238	5.2329	3.68466e-05	0.000473287	Transcript_1814	Eucgr.A02299	AT3G10150.1	purple acid phosphatase 16	-2.2228	4.02675	5.40703e-08	AT3G10150.1
Eucgr.C02370	CUFF.13312	scaffold_3	43976724	43980294	FL_CUFF.13312	-1.36235	2.5503	6.8978e-05	0.000760954	Transcript_14379	Eucgr.C02370	AT2G18910.1	hydroxyproline-rich glycoprotein family protein	-2.35997	2.59494	5.46604e-08	AT2G18910.1
Eucgr.F01584	CUFF.20999	scaffold_6	20179078	20181518	FL_CUFF.20999	-1.36076	11.3981	2.18757e-05	0.000319219	Transcript_21938	Eucgr.F01584	AT1G75290.1	NAD(P)-binding Rossmann-fold superfamily protein	-1.62734	10.7199	3.50409e-05	AT1G75290.1
Transcript_28644	CUFF.26850	scaffold_8	34445382	34445848	FL_CUFF.26850	-1.3607	1.09955	0.000207722	0.00178195	Transcript_28644	#N/A	AT5G45360.1	F-box family protein	-1.92496	0.523736	2.94374e-05	AT5G45360.1
Eucgr.J00502	CUFF.2540	scaffold_10	5364059	5364842	FL_CUFF.2540	-1.36053	1.90036	2.5705e-05	0.000361852	Transcript_2849	Eucgr.J00502	AT3G44380.1	Late embryogenesis abundant (LEA) hydroxyproline-rich glycoprotein family	-1.33777	2.22705	0.0146811	AT3G44380.1
Transcript_30868	CUFF.28876	scaffold_8	73560940	73561514	FL_CUFF.28876	-1.36037	1.30117	1.77548e-05	0.000271509	Transcript_30868	#N/A	AT2G29210.1	splicing factor PWI domain-containing protein	-1.09064	1.58277	0.0290412	AT2G29210.1
Transcript_1315	CUFF.1191	scaffold_1	27496394	27497901	FL_CUFF.1191	-1.36	3.54427	2.97666e-05	0.000402446	Transcript_1315	#N/A	AT3G22070.1	proline-rich family protein	-1.59673	3.74352	0.000219435	AT3G22070.1
Eucgr.L02477	CUFF.31041	scaffold_957	10	1005	FL_CUFF.31041	-1.35953	1.70025	3.66295e-05	0.000471257	Transcript_33255	Eucgr.L02477	AT2G31900.1	myosin-like protein XIF	-1.14386	0.879006	0.0298543	AT2G31900.1
Eucgr.G02747	CUFF.24637	scaffold_7	45523842	45525212	FL_CUFF.24637	-1.35889	4.02877	0.000290491	0.00231744	Transcript_26243	Eucgr.G02747	AT3G44940.1	Protein of unknown function (DUF1635)	-2.25526	3.88246	0.000394881	AT3G44940.1
Eucgr.A00344	CUFF.231	scaffold_1	4858373	4859364	FL_CUFF.231	-1.35725	1.7844	0.00011218	0.00111098	Transcript_238	Eucgr.A00344	AT4G02080.1	secretion-associated RAS super family 2	-1.74256	1.41731	0.00486518	AT4G02080.1
Eucgr.A00344	CUFF.232	scaffold_1	4858445	4859364	FL_CUFF.232	-1.35725	1.7844	0.00011218	0.00111098	Transcript_239	Eucgr.A00344	AT4G02080.1	secretion-associated RAS super family 2	-1.74256	1.41731	0.00486518	AT4G02080.1
Eucgr.D01034	CUFF.15536	scaffold_4	18751529	18753756	FL_CUFF.15536	-1.35452	3.43101	0.000389578	0.00290538	Transcript_16633	Eucgr.D01034	AT3G54950.1	patatin-like protein 6	-2.1228	3.75193	0.00304264	AT3G54950.1
Eucgr.J00015	CUFF.2200	scaffold_10	233124	236292	FL_CUFF.2200	-1.35425	6.30798	4.00352e-05	0.000503694	Transcript_2440	Eucgr.J00015	AT3G53750.1	actin 3	-2.03279	6.06351	2.81749e-06	AT3G53750.1
Transcript_27362	CUFF.25670	scaffold_8	9607063	9608072	FL_CUFF.25670	-1.35404	4.97596	1.17937e-05	0.000200762	Transcript_27362	#N/A	AT4G12980.1	Auxin-responsive family protein	-1.73558	5.17618	0.00255752	AT4G12980.1
Eucgr.E00450	CUFF.17149	scaffold_5	4292717	4294127	FL_CUFF.17149	-1.35348	4.98808	1.88015e-05	0.000284784	Transcript_18365	Eucgr.E00450	AT1G62520.1	unknown protein; BEST Arabidopsis thaliana protein match is: unknown protein (TAIR:AT4G12450.1); Has 388 Blast hits to 388 proteins in 26 species: Archae - 0; Bacteria - 1; Metazoa - 0; Fungi - 8; Plants - 376; Viruses - 0; Other Eukaryotes - 3 (source: NCBI BLink).	-1.87139	4.94082	4.43869e-06	AT1G62520.1
Eucgr.C00422	CUFF.12021	scaffold_3	7682074	7684578	FL_CUFF.12021	-1.35099	8.79993	3.43686e-05	0.000449007	Transcript_12860	Eucgr.C00422	AT5G35160.2	Endomembrane protein 70 protein family	-1.6552	8.41452	2.17587e-05	AT5G35160.2
Eucgr.B02529	CUFF.9940	scaffold_2	47389605	47393670	FL_CUFF.9940	-1.35099	7.62468	0.00013433	0.00127592	Transcript_10792	Eucgr.B02529	AT5G60720.1	Protein of unknown function, DUF547	-1.95847	6.50018	5.10425e-05	AT5G60720.1
Eucgr.B02529	CUFF.9939	scaffold_2	47389294	47393670	FL_CUFF.9939	-1.3509	7.62487	0.000134442	0.00127604	Transcript_10791	Eucgr.B02529	AT5G60720.1	Protein of unknown function, DUF547	-1.95847	6.50018	5.10425e-05	AT5G60720.1
Eucgr.I01429	CUFF.30095	scaffold_9	24682703	24684858	FL_CUFF.30095	-1.34996	9.86139	4.47435e-05	0.000545428	Transcript_32100	Eucgr.I01429	AT4G35100.2	plasma membrane intrinsic protein 3	-2.17756	9.47315	4.29379e-06	AT4G35100.2
Eucgr.B02900	CUFF.10179	scaffold_2	52829522	52830625	FL_CUFF.10179	-1.34941	6.96055	1.39632e-05	0.000227958	Transcript_11068	Eucgr.B02900	AT2G15130.2	Plant basic secretory protein (BSP) family protein	-1.661	6.82924	2.90926e-05	AT2G15130.2
Eucgr.L02974	CUFF.7420	scaffold_1741	4641	5969	FL_CUFF.7420	-1.34847	4.2783	9.3962e-05	0.000968242	Transcript_8132	Eucgr.L02974	AT3G07880.1	Immunoglobulin E-set superfamily protein	-1.78081	3.78934	4.0587e-05	AT3G07880.1
Eucgr.F00360	CUFF.19772	scaffold_6	4848027	4849265	FL_CUFF.19772	-1.34795	2.22403	0.000117788	0.00115409	Transcript_21039	Eucgr.F00360	AT4G08950.1	Phosphate-responsive 1 family protein	-1.23266	1.06691	0.0103826	AT4G08950.1
Eucgr.G03140	CUFF.24938	scaffold_7	49853353	49857742	FL_CUFF.24938	-1.34785	6.3041	0.000120279	0.00117178	Transcript_26587	Eucgr.G03140	AT3G56370.1	Leucine-rich repeat protein kinase family protein	-1.63292	6.20283	0.000176172	AT3G56370.1
Eucgr.A01798	CUFF.1256	scaffold_1	28305326	28309881	FL_CUFF.1256	-1.3473	4.38969	0.000696075	0.00456485	Transcript_1394	Eucgr.A01798	AT1G03620.1	ELMO/CED-12 family protein	-2.40969	3.91725	0.00560805	AT1G03620.1
Eucgr.G01880	CUFF.24101	scaffold_7	34282403	34287237	FL_CUFF.24101	-1.34726	8.09475	1.16828e-05	0.000199121	Transcript_25676	Eucgr.G01880	AT4G35300.4	tonoplast monosaccharide transporter2	-1.6542	7.86988	0.00013099	AT4G35300.4
Eucgr.L02806	CUFF.7218	scaffold_1438	197	928	FL_CUFF.7218	-1.34634	2.67277	6.46101e-05	0.000725143	Transcript_7949	Eucgr.L02806	AT2G31900.1	myosin-like protein XIF	-1.52955	2.44587	0.000835184	AT2G31900.1
Eucgr.F00965	CUFF.20127	scaffold_6	12952727	12958846	FL_CUFF.20127	-1.34543	7.05817	7.70818e-05	0.000830648	Transcript_21410	Eucgr.F00965	AT4G27060.1	ARM repeat superfamily protein	-1.91176	6.46373	3.03838e-06	AT4G27060.1
Eucgr.B02771	CUFF.10096	scaffold_2	50821732	50822511	FL_CUFF.10096	-1.34496	1.35135	0.000151866	0.00139753	Transcript_10972	Eucgr.B02771	AT1G58170.1	Disease resistance-responsive (dirigent-like protein) family protein	-2.7415	0.839668	1.33433e-06	AT1G58170.1
Eucgr.G03286	CUFF.25076	scaffold_7	50868642	50871908	FL_CUFF.25076	-1.3441	4.94288	3.84327e-05	0.000488673	Transcript_26723	Eucgr.G03286	AT3G63470.1	serine carboxypeptidase-like 40	-1.7678	3.61824	0.00616304	AT3G63470.1
Eucgr.A02777	CUFF.2155	scaffold_1	38250591	38251012	FL_CUFF.2155	-1.34387	3.03438	0.000789346	0.00502095	Transcript_2239	Eucgr.A02777	AT5G23870.3	Pectinacetylesterase family protein	-1.94678	6.27327	8.26539e-05	AT5G23870.3
Eucgr.K01668	CUFF.5480	scaffold_11	20218468	20221048	FL_CUFF.5480	-1.34383	3.3464	0.00151773	0.00827999	Transcript_6096	Eucgr.K01668	AT2G26760.1	Cyclin B1;4	-1.35899	3.87199	0.0242732	AT2G26760.1
Eucgr.H04722	CUFF.28595	scaffold_8	67635451	67636444	FL_CUFF.28595	-1.34337	4.18304	6.43048e-06	0.000126478	Transcript_30559	Eucgr.H04722	AT5G65495.1	unknown protein; Has 9 Blast hits to 9 proteins in 5 species: Archae - 0; Bacteria - 0; Metazoa - 0; Fungi - 0; Plants - 9; Viruses - 0; Other Eukaryotes - 0 (source: NCBI BLink).	-1.38633	4.4515	0.00153359	AT5G65495.1
Eucgr.H00553	CUFF.25557	scaffold_8	7732864	7737229	FL_CUFF.25557	-1.34336	1.88114	0.000208289	0.00178554	Transcript_27240	Eucgr.H00553	AT3G02050.1	K+ uptake transporter 3	-2.14074	2.26298	6.68112e-07	AT3G02050.1
Eucgr.K01666	CUFF.5494	scaffold_11	20187095	20189714	FL_CUFF.5494	-1.34247	7.41402	6.83199e-05	0.000756135	Transcript_6095	Eucgr.K01666	AT5G12250.1	beta-6 tubulin	-2.31921	7.24042	1.21488e-06	AT5G12250.1
Eucgr.E02023	CUFF.18073	scaffold_5	28854841	28856797	FL_CUFF.18073	-1.34156	0.332841	0.00103716	0.00617365	Transcript_19300	Eucgr.E02023	AT1G54280.1	ATPase E1-E2 type family protein / haloacid dehalogenase-like hydrolase family protein	-2.82167	-0.275155	0.000388172	AT1G54280.1
Eucgr.K00751	CUFF.4907	scaffold_11	8671878	8672999	FL_CUFF.4907	-1.34077	1.89417	6.89255e-05	0.000760725	Transcript_5465	Eucgr.K00751	AT4G22250.1	RING/U-box superfamily protein	-2.77476	1.36502	0.000386007	AT4G22250.1
Eucgr.F01155	CUFF.20279	scaffold_6	14876114	14880080	FL_CUFF.20279	-1.34033	6.46738	0.000117254	0.00115074	Transcript_21537	Eucgr.F01155	AT3G16160.1	Tesmin/TSO1-like CXC domain-containing protein	-1.80077	6.15718	0.00026138	AT3G16160.1
Eucgr.L03186	CUFF.11152	scaffold_2224	4531	6820	FL_CUFF.11152	-1.33938	4.25084	7.37507e-06	0.000140103	Transcript_12164	Eucgr.L03186	AT3G08550.1	elongation defective 1 protein / ELD1 protein	-1.60633	3.6687	5.83274e-05	AT3G08550.1
Eucgr.F00251	CUFF.19729	scaffold_6	3511280	3512649	FL_CUFF.19729	-1.33912	4.06409	1.25113e-06	3.51293e-05	Transcript_21002	Eucgr.F00251	AT1G47480.1	alpha/beta-Hydrolases superfamily protein	-2.28216	3.12583	5.40027e-08	AT1G47480.1
Eucgr.F02839	CUFF.21538	scaffold_6	38066646	38067114	FL_CUFF.21538	-1.33905	0.258513	8.87403e-05	0.000925562	Transcript_22927	Eucgr.F02839	AT4G38170.1	FAR1-related sequence 9	-2.28227	0.141011	8.54831e-07	AT4G38170.1
Eucgr.B02574	CUFF.9918	scaffold_2	47823840	47825761	FL_CUFF.9918	-1.33898	3.86116	1.12737e-05	0.000193702	Transcript_10771	Eucgr.B02574	AT1G70090.2	glucosyl transferase family 8	-2.06024	3.1351	2.16526e-06	AT1G70090.2
Eucgr.F04349	CUFF.22677	scaffold_6	52412072	52417144	FL_CUFF.22677	-1.33886	5.66567	0.000688225	0.0045233	Transcript_24165	Eucgr.F04349	AT1G77580.2	Plant protein of unknown function (DUF869)	-2.27081	5.10717	8.71727e-05	AT1G77580.2
Eucgr.J00542	CUFF.2573	scaffold_10	5947545	5948326	FL_CUFF.2573	-1.33867	2.86798	0.000751459	0.00483526	Transcript_2884	Eucgr.J00542	AT3G44220.1	Late embryogenesis abundant (LEA) hydroxyproline-rich glycoprotein family	-2.14676	3.59475	0.000252673	AT3G44220.1
Eucgr.F01663	CUFF.20725	scaffold_6	21062553	21066563	FL_CUFF.20725	-1.33798	7.63837	0.000131747	0.00125538	Transcript_22043	Eucgr.F01663	AT5G62700.1	tubulin beta chain 3	-2.22594	7.52173	2.40468e-06	AT5G62700.1
Eucgr.A01171	CUFF.807	scaffold_1	18193372	18198099	FL_CUFF.807	-1.33649	6.92491	3.37663e-05	0.000442999	Transcript_868	Eucgr.A01171	AT5G03040.3	IQ-domain 2	-1.56943	6.58547	0.00013061	AT5G03040.3
Eucgr.F00361	CUFF.19773	scaffold_6	4854066	4855232	FL_CUFF.19773	-1.33584	3.45452	3.75799e-06	8.31046e-05	Transcript_21041	Eucgr.F00361	AT4G08950.1	Phosphate-responsive 1 family protein	-1.36684	2.52258	0.00605202	AT4G08950.1
Eucgr.D01612	CUFF.15876	scaffold_4	29807479	29810360	FL_CUFF.15876	-1.33478	9.42719	5.77271e-06	0.000117204	Transcript_16974	Eucgr.D01612	AT5G23860.2	tubulin beta 8	-1.56124	8.76438	8.6491e-05	AT5G23860.2
Transcript_16579	CUFF.15490	scaffold_4	17573586	17574467	FL_CUFF.15490	-1.33366	0.937101	0.000127851	0.00122748	Transcript_16579	#N/A	AT5G64620.1	cell wall / vacuolar inhibitor of fructosidase 2	-1.75006	1.3106	4.24062e-05	AT5G64620.1
Eucgr.B00412	CUFF.7809	scaffold_2	5371129	5375781	FL_CUFF.7809	-1.33337	4.98522	0.000951481	0.00576992	Transcript_8544	Eucgr.B00412	AT5G62710.1	Leucine-rich repeat protein kinase family protein	-2.29486	5.05222	4.35674e-05	AT5G62710.1
Eucgr.G02846	CUFF.24807	scaffold_7	46710139	46714203	FL_CUFF.24807	-1.33281	8.46331	0.000233114	0.00195054	Transcript_26339	Eucgr.G02846	AT5G03250.1	Phototropic-responsive NPH3 family protein	-2.52633	8.48938	3.85986e-07	AT5G03250.1
Eucgr.D01344	CUFF.15708	scaffold_4	23954338	23958597	FL_CUFF.15708	-1.3327	2.04965	8.80227e-05	0.000920525	Transcript_16812	Eucgr.D01344	AT4G22010.1	SKU5 similar 4	-1.69181	1.07664	0.00660993	AT4G22010.1
Eucgr.J01663	CUFF.3434	scaffold_10	21629041	21632457	FL_CUFF.3434	-1.33218	6.33202	0.000211508	0.00180794	Transcript_3855	Eucgr.J01663	AT5G13870.1	xyloglucan endotransglucosylase/hydrolase 5	-2.2382	6.28123	4.00134e-05	AT5G13870.1
Eucgr.B03821	CUFF.10899	scaffold_2	62307918	62308125	FL_CUFF.10899	-1.33217	2.41899	0.000512399	0.00357394	Transcript_11861	Eucgr.B03821	AT3G44200.1	NIMA (never in mitosis, gene A)-related 6	-1.92944	7.22016	8.49543e-07	AT3G44200.1
Eucgr.G02309	CUFF.24319	scaffold_7	41414417	41416222	FL_CUFF.24319	-1.33156	5.77174	4.54254e-05	0.000550932	Transcript_25896	Eucgr.G02309	AT1G68330.1	unknown protein; BEST Arabidopsis thaliana protein match is: unknown protein (TAIR:AT1G48780.1); Has 155 Blast hits to 147 proteins in 23 species: Archae - 0; Bacteria - 0; Metazoa - 19; Fungi - 3; Plants - 126; Viruses - 0; Other Eukaryotes - 7 (source: NCBI BLink).	-1.33746	5.60971	0.00137165	AT1G68330.1
Eucgr.J01629	CUFF.4297	scaffold_10	21203949	21206215	FL_CUFF.4297	-1.33124	9.83338	0.000154576	0.00141634	Transcript_3964	Eucgr.J01629	AT5G37478.1	TPX2 (targeting protein for Xklp2) protein family	-2.2456	8.63776	3.48095e-08	AT5G37478.1
Eucgr.J01629	CUFF.4298	scaffold_10	21203949	21206476	FL_CUFF.4298	-1.33112	9.83444	0.000155008	0.00141825	Transcript_3966	Eucgr.J01629	AT5G37478.1	TPX2 (targeting protein for Xklp2) protein family	-2.2456	8.63776	3.48095e-08	AT5G37478.1
Eucgr.G03393	CUFF.25133	scaffold_7	51925834	51927378	FL_CUFF.25133	-1.33082	6.9084	6.06584e-05	0.000687893	Transcript_26787	Eucgr.G03393	AT3G12610.1	Leucine-rich repeat (LRR) family protein	-2.11526	6.86219	4.98081e-05	AT3G12610.1
Transcript_13209	CUFF.12209	scaffold_3	13747872	13750579	FL_CUFF.12209	-1.33022	3.43951	2.76738e-06	6.47626e-05	Transcript_13209	#N/A	AT5G57070.1	hydroxyproline-rich glycoprotein family protein	-1.84214	3.51376	3.33059e-06	AT5G57070.1
Eucgr.A02372	CUFF.1674	scaffold_1	34488646	34492471	FL_CUFF.1674	-1.33019	1.803	0.000103707	0.00104923	Transcript_1869	Eucgr.A02372	AT5G05170.1	Cellulose synthase family protein	-2.62433	1.83924	5.0292e-06	AT5G05170.1
Eucgr.D01837	CUFF.15992	scaffold_4	32399685	32402839	FL_CUFF.15992	-1.33001	6.69984	0.000143766	0.00134525	Transcript_17096	Eucgr.D01837	AT4G23430.3	NAD(P)-binding Rossmann-fold superfamily protein	-1.64051	6.12021	0.000769799	AT4G23430.3
Eucgr.B03821	CUFF.10898	scaffold_2	62304466	62311084	FL_CUFF.10898	-1.32999	7.55418	7.25592e-05	0.000792407	Transcript_11859	Eucgr.B03821	AT3G44200.1	NIMA (never in mitosis, gene A)-related 6	-1.92944	7.22016	8.49543e-07	AT3G44200.1
Eucgr.A01397	CUFF.2980	scaffold_1	22486466	22486563	FL_CUFF.2980	-1.32998	8.10512	3.75963e-06	8.31046e-05	Transcript_1079	Eucgr.A01397	AT5G54160.1	O-methyltransferase 1	-1.50814	10.5872	4.70771e-05	AT5G54160.1
Eucgr.G01728	CUFF.23918	scaffold_7	31824904	31827370	FL_CUFF.23918	-1.32961	2.23487	8.23851e-05	0.000872629	Transcript_25445	Eucgr.G01728	AT4G39010.1	glycosyl hydrolase 9B18	-2.56242	1.84025	2.89901e-07	AT4G39010.1
Eucgr.B00050	CUFF.7576	scaffold_2	1129848	1131460	FL_CUFF.7576	-1.32953	4.28298	3.90046e-05	0.000494508	Transcript_8288	Eucgr.B00050	AT4G40080.1	ENTH/ANTH/VHS superfamily protein	-1.92964	4.5159	0.000167128	AT4G40080.1
Eucgr.D00882	CUFF.15478	scaffold_4	16194084	16196199	FL_CUFF.15478	-1.32952	5.97017	2.14023e-05	0.000314658	Transcript_16557	Eucgr.D00882	AT4G27270.1	Quinone reductase family protein	-1.58111	5.84627	0.00108294	AT4G27270.1
Eucgr.F03659	CUFF.22166	scaffold_6	44910058	44910474	FL_CUFF.22166	-1.32944	1.41441	5.93569e-05	0.000677631	Transcript_23614	Eucgr.F03659	AT3G13310.1	Chaperone DnaJ-domain superfamily protein	-1.2106	1.28412	0.0229324	AT3G13310.1
Eucgr.F00232	CUFF.19737	scaffold_6	3380470	3383662	FL_CUFF.19737	-1.32936	7.60508	1.98938e-05	0.000297375	Transcript_21035	Eucgr.F00232	AT4G33330.1	plant glycogenin-like starch initiation protein 3	-2.22112	7.3056	7.34866e-08	AT4G33330.1
Eucgr.B00229	CUFF.7685	scaffold_2	3353492	3355434	FL_CUFF.7685	-1.32923	5.04813	0.000257506	0.00210594	Transcript_8412	Eucgr.B00229	AT3G13890.2	myb domain protein 26	-2.31278	4.68079	2.50053e-07	AT3G13890.2
Eucgr.I00378	CUFF.29555	scaffold_9	7138883	7150099	FL_CUFF.29555	-1.32915	9.60126	2.31956e-05	0.000335411	Transcript_31379	Eucgr.I00378	AT2G22125.1	binding	-1.644	8.93393	1.67857e-05	AT2G22125.1
Eucgr.H02163	CUFF.26653	scaffold_8	28421000	28421913	FL_CUFF.26653	-1.32897	5.54737	5.57543e-05	0.000645751	Transcript_28438	Eucgr.H02163	AT5G67210.1	Protein of unknown function (DUF579)	-2.24389	5.08762	2.8088e-06	AT5G67210.1
Eucgr.H02618	CUFF.26932	scaffold_8	36677248	36680786	FL_CUFF.26932	-1.32894	3.61168	2.10289e-06	5.22272e-05	Transcript_28751	Eucgr.H02618	AT3G28040.1	Leucine-rich receptor-like protein kinase family protein	-1.57916	3.6298	0.00335109	AT3G28040.1
Eucgr.H02217	CUFF.26712	scaffold_8	29481448	29483040	FL_CUFF.26712	-1.32854	8.98939	6.45018e-06	0.000126609	Transcript_28485	Eucgr.H02217	AT5G67210.1	Protein of unknown function (DUF579)	-1.92456	8.59109	1.29675e-05	AT5G67210.1
Eucgr.E02480	CUFF.18339	scaffold_5	38010388	38017124	FL_CUFF.18339	-1.32808	5.60565	3.08183e-05	0.000415024	Transcript_19557	Eucgr.E02480	AT1G30440.1	Phototropic-responsive NPH3 family protein	-1.77058	5.00523	6.08597e-05	AT1G30440.1
Eucgr.A00686	CUFF.458	scaffold_1	11278002	11279886	FL_CUFF.458	-1.32787	4.25993	6.70515e-05	0.000745546	Transcript_458	Eucgr.A00686	AT2G38370.1	Plant protein of unknown function (DUF827)	-1.64179	4.52673	0.000776253	AT2G38370.1
Transcript_5274	CUFF.4734	scaffold_11	4332136	4336173	FL_CUFF.4734	-1.32759	5.94933	9.33047e-05	0.000963544	Transcript_5274	#N/A	AT5G53370.1	pectin methylesterase PCR fragment F	-2.01007	5.60264	1.43728e-06	AT5G53370.1
Eucgr.G00035	CUFF.23602	scaffold_7	350590	354746	FL_CUFF.23602	-1.32711	10.9499	9.02588e-06	0.000164161	Transcript_25431	Eucgr.G00035	AT5G49720.1	glycosyl hydrolase 9A1	-1.54923	10.1751	4.29726e-05	AT5G49720.1
Eucgr.B00050	CUFF.7575	scaffold_2	1129848	1134148	FL_CUFF.7575	-1.32703	4.28412	3.75074e-05	0.000480228	Transcript_8290	Eucgr.B00050	AT4G40080.1	ENTH/ANTH/VHS superfamily protein	-1.92964	4.5159	0.000167128	AT4G40080.1
Eucgr.E03959	CUFF.19249	scaffold_5	68615023	68617213	FL_CUFF.19249	-1.327	5.38399	0.00076074	0.00488446	Transcript_20501	Eucgr.E03959	AT4G22270.1	Protein of unknown function (DUF3537)	-2.46775	5.08818	3.32039e-05	AT4G22270.1
Eucgr.B03344	CUFF.10483	scaffold_2	58358364	58360964	FL_CUFF.10483	-1.32684	2.05747	0.00227145	0.0113203	Transcript_11409	Eucgr.B03344	AT1G23790.1	Plant protein of unknown function (DUF936)	-1.42657	2.59762	0.0132057	AT1G23790.1
Eucgr.B03317	CUFF.10479	scaffold_2	58060878	58065427	FL_CUFF.10479	-1.3263	2.90471	0.00924853	0.0341081	Transcript_11408	Eucgr.B03317	AT1G70460.1	root hair specific 10	-3.02502	1.71616	3.32051e-08	AT1G70460.1
Eucgr.I00123	CUFF.29134	scaffold_9	2690340	2694827	FL_CUFF.29134	-1.32624	1.10541	0.000283414	0.00227082	Transcript_31140	Eucgr.I00123	AT5G63910.1	farnesylcysteine lyase	-1.53471	1.07211	0.00112932	AT5G63910.1
Eucgr.G02470	CUFF.24573	scaffold_7	43246577	43252550	FL_CUFF.24573	-1.32586	8.26985	7.87598e-05	0.000844052	Transcript_26162	Eucgr.G02470	AT1G69420.1	DHHC-type zinc finger family protein	-1.82412	7.85615	7.82779e-05	AT1G69420.1
Eucgr.A02012	CUFF.1400	scaffold_1	30899039	30899674	FL_CUFF.1400	-1.3252	3.56928	6.01037e-05	0.000683548	Transcript_1538	Eucgr.A02012	AT1G06475.1	unknown protein; Has 35333 Blast hits to 34131 proteins in 2444 species: Archae - 798; Bacteria - 22429; Metazoa - 974; Fungi - 991; Plants - 531; Viruses - 0; Other Eukaryotes - 9610 (source: NCBI BLink).	-1.54537	2.8372	0.000990393	AT1G06475.1
Eucgr.K01543	CUFF.5479	scaffold_11	18548768	18553412	FL_CUFF.5479	-1.32475	7.58811	2.04156e-05	0.00030328	Transcript_6088	Eucgr.K01543	AT5G17770.1	NADH:cytochrome B5 reductase 1	-1.88128	7.02312	1.29674e-05	AT5G17770.1
Eucgr.I02121	CUFF.30503	scaffold_9	30949174	30953109	FL_CUFF.30503	-1.32465	4.63117	0.000229377	0.00192627	Transcript_32639	Eucgr.I02121	AT5G38560.1	Protein kinase superfamily protein	-1.98476	4.07904	7.1302e-06	AT5G38560.1
Eucgr.C01361	CUFF.12552	scaffold_3	21828903	21832036	FL_CUFF.12552	-1.32354	1.72879	0.000336642	0.00258889	Transcript_13574	Eucgr.C01361	0	0	-2.39942	2.97284	9.72806e-08	0
Eucgr.D01312	CUFF.15701	scaffold_4	23615089	23616426	FL_CUFF.15701	-1.3235	0.571851	7.87693e-05	0.000844052	Transcript_16782	Eucgr.D01312	AT3G21690.1	MATE efflux family protein	-1.58507	0.384701	0.00111527	AT3G21690.1
Eucgr.I01052	CUFF.29747	scaffold_9	21539506	21541093	FL_CUFF.29747	-1.32346	4.35628	6.78486e-06	0.000131289	Transcript_31781	Eucgr.I01052	AT2G43800.1	Actin-binding FH2 (formin homology 2) family protein	-1.32606	3.5571	0.00460577	AT2G43800.1
Eucgr.A01160	CUFF.798	scaffold_1	18041771	18049482	FL_CUFF.798	-1.32323	6.52293	1.3436e-05	0.000220404	Transcript_867	Eucgr.A01160	AT3G09740.1	syntaxin of plants 71	-1.59004	6.37567	9.26484e-05	AT3G09740.1
Eucgr.B03967	CUFF.10983	scaffold_2	63534713	63535831	FL_CUFF.10983	-1.32289	2.31192	9.70881e-05	0.000992332	Transcript_11992	Eucgr.B03967	AT3G17130.1	Plant invertase/pectin methylesterase inhibitor superfamily protein	-2.97153	1.8399	6.17795e-09	AT3G17130.1
Eucgr.H03515	CUFF.27608	scaffold_8	51886321	51888605	FL_CUFF.27608	-1.32232	3.08551	4.43418e-05	0.000542904	Transcript_29477	Eucgr.H03515	AT3G43190.1	sucrose synthase 4	-3.03431	2.42049	2.05198e-08	AT3G43190.1
Eucgr.G02932	CUFF.24825	scaffold_7	47965311	47968022	FL_CUFF.24825	-1.32049	7.86416	7.96972e-05	0.000850566	Transcript_26446	Eucgr.G02932	AT3G53750.1	actin 3	-1.60468	7.67343	0.000109194	AT3G53750.1
Eucgr.A00629	CUFF.436	scaffold_1	9990692	9994617	FL_CUFF.436	-1.31988	3.80918	8.17228e-05	0.000868309	Transcript_430	Eucgr.A00629	AT2G38460.1	iron regulated 1	-2.81453	3.04449	6.69892e-10	AT2G38460.1
Eucgr.H02409	CUFF.26817	scaffold_8	32933308	32937918	FL_CUFF.26817	-1.31875	6.19164	2.75542e-06	6.46091e-05	Transcript_28608	Eucgr.H02409	AT5G10560.1	Glycosyl hydrolase family protein	-1.71154	5.48266	8.80184e-06	AT5G10560.1
Eucgr.B02173	CUFF.9522	scaffold_2	42916246	42917862	FL_CUFF.9522	-1.31865	5.37816	1.90642e-05	0.000287852	Transcript_10375	Eucgr.B02173	AT5G18310.2	unknown protein; FUNCTIONS IN: molecular_function unknown; INVOLVED IN: biological_process unknown; LOCATED IN: plasma membrane; EXPRESSED IN: 22 plant structures; EXPRESSED DURING: 13 growth stages; Has 60 Blast hits to 60 proteins in 14 species: Archae - 0; Bacteria - 0; Metazoa - 7; Fungi - 0; Plants - 53; Viruses - 0; Other Eukaryotes - 0 (source: NCBI BLink).	-1.70755	5.4616	6.9409e-05	AT5G18310.2
Eucgr.G03122	CUFF.24937	scaffold_7	49760119	49764129	FL_CUFF.24937	-1.31858	8.58785	0.000230534	0.00193395	Transcript_26562	Eucgr.G03122	AT2G40480.1	Plant protein of unknown function (DUF827)	-1.93222	8.92586	6.73842e-05	AT2G40480.1
Eucgr.F02851	CUFF.21561	scaffold_6	38205943	38206481	FL_CUFF.21561	-1.31848	5.57739	1.5863e-05	0.000251326	Transcript_22936	Eucgr.F02851	AT3G02885.1	GAST1 protein homolog 5	-2.00754	6.41208	0.00271812	AT3G02885.1
Eucgr.B03841	CUFF.10885	scaffold_2	62421581	62425317	FL_CUFF.10885	-1.31847	7.12406	0.000141091	0.00132332	Transcript_11879	Eucgr.B03841	AT5G22400.1	Rho GTPase activating protein with PAK-box/P21-Rho-binding domain	-2.3012	6.36283	1.80118e-05	AT5G22400.1
Eucgr.K00788	CUFF.4944	scaffold_11	9078881	9080453	FL_CUFF.4944	-1.31845	4.2494	7.22725e-05	0.000790732	Transcript_5516	Eucgr.K00788	AT1G05100.1	mitogen-activated protein kinase kinase kinase 18	-2.38411	4.21719	6.66884e-09	AT1G05100.1
Eucgr.F03759	CUFF.22254	scaffold_6	45770424	45770736	FL_CUFF.22254	-1.31774	0.838053	5.0981e-05	0.00060213	Transcript_23707	Eucgr.F03759	AT4G38680.1	glycine rich protein 2	-1.23275	0.655053	0.0118222	AT4G38680.1
Eucgr.A01171	CUFF.809	scaffold_1	18197630	18197770	FL_CUFF.809	-1.31761	1.99211	0.00025638	0.00210149	Transcript_870	Eucgr.A01171	AT5G03040.3	IQ-domain 2	-1.56943	6.58547	0.00013061	AT5G03040.3
Eucgr.H03959	CUFF.27978	scaffold_8	57451804	57453001	FL_CUFF.27978	-1.31727	1.80551	0.00152663	0.00831531	Transcript_29991	Eucgr.H03959	AT3G06840.1	unknown protein; BEST Arabidopsis thaliana protein match is: unknown protein (TAIR:AT5G49170.1); Has 33 Blast hits to 33 proteins in 9 species: Archae - 0; Bacteria - 0; Metazoa - 0; Fungi - 0; Plants - 33; Viruses - 0; Other Eukaryotes - 0 (source: NCBI BLink).	-2.30709	2.19851	0.00019644	AT3G06840.1
Eucgr.C03065	CUFF.13954	scaffold_3	57639555	57643766	FL_CUFF.13954	-1.31716	7.89967	1.27078e-05	0.000212448	Transcript_15012	Eucgr.C03065	AT4G33080.2	AGC (cAMP-dependent, cGMP-dependent and protein kinase C) kinase family protein	-1.75822	6.89188	8.66267e-06	AT4G33080.2
Eucgr.G03059	CUFF.24868	scaffold_7	49202607	49206552	FL_CUFF.24868	-1.31673	4.84502	9.82011e-07	2.89603e-05	Transcript_26500	Eucgr.G03059	AT5G05690.2	Cytochrome P450 superfamily protein	-2.06488	4.0633	3.44841e-05	AT5G05690.2
Eucgr.K00734	CUFF.4898	scaffold_11	8491054	8492994	FL_CUFF.4898	-1.3167	4.58216	1.53395e-06	4.09321e-05	Transcript_5452	Eucgr.K00734	AT1G50640.1	ethylene responsive element binding factor 3	-1.42117	4.42336	0.00119185	AT1G50640.1
Eucgr.H03574	CUFF.27638	scaffold_8	52677424	52680991	FL_CUFF.27638	-1.31623	3.43104	0.00128787	0.00729298	Transcript_29537	Eucgr.H03574	AT5G19160.1	TRICHOME BIREFRINGENCE-LIKE 11	-2.42596	3.00747	8.98485e-05	AT5G19160.1
Eucgr.D00708	CUFF.15496	scaffold_4	12818418	12820264	FL_CUFF.15496	-1.31545	8.0513	1.29652e-05	0.000215191	Transcript_16648	Eucgr.D00708	AT4G05000.2	Vacuolar protein sorting-associated protein VPS28 family protein	-1.55616	7.32641	7.41693e-05	AT4G05000.2
Eucgr.H04045	CUFF.28136	scaffold_8	58314781	58320732	FL_CUFF.28136	-1.31533	7.20163	0.000656536	0.00435288	Transcript_30069	Eucgr.H04045	AT3G06650.1	ATP-citrate lyase B-1	-2.07989	6.77327	9.85243e-05	AT3G06650.1
Eucgr.D00708	CUFF.15495	scaffold_4	12818304	12819963	FL_CUFF.15495	-1.31518	8.05137	1.29819e-05	0.000215317	Transcript_16647	Eucgr.D00708	AT4G05000.2	Vacuolar protein sorting-associated protein VPS28 family protein	-1.55616	7.32641	7.41693e-05	AT4G05000.2
Eucgr.B02763	CUFF.10128	scaffold_2	50742125	50745137	FL_CUFF.10128	-1.31491	7.58411	1.89335e-05	0.000286241	Transcript_10973	Eucgr.B02763	AT3G54120.1	Reticulon family protein	-1.43456	7.23383	0.000819588	AT3G54120.1
Eucgr.L03383	CUFF.11422	scaffold_2918	1326	3094	FL_CUFF.11422	-1.31484	4.01366	8.68477e-05	0.000911825	Transcript_12407	Eucgr.L03383	AT3G04790.1	Ribose 5-phosphate isomerase, type A protein	-1.74651	3.64686	3.27714e-05	AT3G04790.1
Transcript_32637	CUFF.30496	scaffold_9	30946922	30947486	FL_CUFF.30496	-1.31482	1.21538	0.000357827	0.00271342	Transcript_32637	#N/A	AT3G24870.2	Helicase/SANT-associated, DNA binding protein	-1.98029	0.722182	4.11757e-05	AT3G24870.2
Eucgr.G02702	CUFF.24597	scaffold_7	45112263	45114278	FL_CUFF.24597	-1.31426	3.77352	5.24332e-07	1.7666e-05	Transcript_26198	Eucgr.G02702	AT2G27690.1	cytochrome P450, family 94, subfamily C, polypeptide 1	-2.61375	3.10435	6.96162e-06	AT2G27690.1
Eucgr.B02450	CUFF.9770	scaffold_2	46646665	46647589	FL_CUFF.9770	-1.31209	3.66001	0.000749337	0.0048268	Transcript_10629	Eucgr.B02450	AT5G23080.2	SWAP (Suppressor-of-White-APricot)/surp domain-containing protein	-1.77109	4.22005	0.000237585	AT5G23080.2
Eucgr.C03200	CUFF.15985	scaffold_3	60495875	60496472	FL_CUFF.15985	-1.31072	0.656374	0.00016182	0.00146457	Transcript_15014	Eucgr.C03200	AT5G20820.1	SAUR-like auxin-responsive protein family	-4.21548	0.00574761	2.15511e-10	AT5G20820.1
Eucgr.H01079	CUFF.26360	scaffold_8	13107149	13114338	FL_CUFF.26360	-1.31023	9.47405	0.000466528	0.00333073	Transcript_28030	Eucgr.H01079	AT2G47500.1	P-loop nucleoside triphosphate hydrolases superfamily protein with CH (Calponin Homology) domain	-2.12193	8.8116	1.25872e-06	AT2G47500.1
Transcript_9174	CUFF.8421	scaffold_2	18695978	18698893	FL_CUFF.8421	-1.3102	2.72346	0.00811634	0.0308076	Transcript_9174	#N/A	AT5G18960.1	FAR1-related sequence 12	-1.57714	2.27663	0.00114135	AT5G18960.1
Eucgr.A02920	CUFF.2105	scaffold_1	39629414	39632465	FL_CUFF.2105	-1.31007	6.03478	1.47286e-05	0.000237695	Transcript_2341	Eucgr.A02920	AT5G07620.1	Protein kinase superfamily protein	-1.81259	5.55634	6.79004e-06	AT5G07620.1
Eucgr.E00020	CUFF.16879	scaffold_5	256225	260253	FL_CUFF.16879	-1.30998	7.94683	4.9607e-05	0.000589455	Transcript_18041	Eucgr.E00020	AT2G46710.1	Rho GTPase activating protein with PAK-box/P21-Rho-binding domain	-1.95375	7.37391	4.68484e-07	AT2G46710.1
Eucgr.D01413	CUFF.15869	scaffold_4	25220548	25222871	FL_CUFF.15869	-1.30998	9.54997	1.07654e-05	0.000187119	Transcript_16903	Eucgr.D01413	AT3G44340.2	clone eighty-four	-1.5782	10.0682	0.00065184	AT3G44340.2
Eucgr.D02245	CUFF.16254	scaffold_4	36543727	36548272	FL_CUFF.16254	-1.30991	5.66328	0.000377161	0.00283042	Transcript_17399	Eucgr.D02245	AT4G00750.1	S-adenosyl-L-methionine-dependent methyltransferases superfamily protein	-2.58279	5.28791	6.40916e-07	AT4G00750.1
Eucgr.G02884	CUFF.24757	scaffold_7	47154573	47155481	FL_CUFF.24757	-1.30949	0.819906	0.000291158	0.00232119	Transcript_26367	Eucgr.G02884	AT5G04310.1	Pectin lyase-like superfamily protein	-2.13887	1.13108	1.25213e-05	AT5G04310.1
Eucgr.K02951	CUFF.6422	scaffold_11	37617471	37620108	FL_CUFF.6422	-1.30862	1.75607	0.00330026	0.0151926	Transcript_7115	Eucgr.K02951	AT3G51740.1	inflorescence meristem receptor-like kinase 2	-1.38675	2.59053	0.026997	AT3G51740.1
Eucgr.H04787	CUFF.28710	scaffold_8	68243551	68246658	FL_CUFF.28710	-1.30845	6.67992	0.000237259	0.00198063	Transcript_30605	Eucgr.H04787	AT5G10220.1	annexin 6	-2.07731	5.81485	5.56639e-05	AT5G10220.1
Transcript_15968	CUFF.14893	scaffold_38	371715	372360	FL_CUFF.14893	-1.30839	1.40832	2.86216e-05	0.000391321	Transcript_15968	#N/A	AT4G14220.1	RING-H2 group F1A	-0.966081	0.714182	0.0485631	AT4G14220.1
Eucgr.A00686	CUFF.457	scaffold_1	11277000	11279587	FL_CUFF.457	-1.30786	4.33019	8.71168e-05	0.000913847	Transcript_457	Eucgr.A00686	AT2G38370.1	Plant protein of unknown function (DUF827)	-1.64179	4.52673	0.000776253	AT2G38370.1
Eucgr.A01635	CUFF.1132	scaffold_1	25850335	25851848	FL_CUFF.1132	-1.30684	0.939156	0.00360402	0.01628	Transcript_1279	Eucgr.A01635	AT4G13750.1	Histidine kinase-, DNA gyrase B-, and HSP90-like ATPase family protein	-2.31086	2.15977	1.82816e-06	AT4G13750.1
Eucgr.A02777	CUFF.2154	scaffold_1	38251927	38256532	FL_CUFF.2154	-1.30621	7.18458	0.000344382	0.00263486	Transcript_2238	Eucgr.A02777	AT5G23870.3	Pectinacetylesterase family protein	-1.94678	6.27327	8.26539e-05	AT5G23870.3
Eucgr.K02721	CUFF.6245	scaffold_11	35455985	35458186	FL_CUFF.6245	-1.30569	3.13052	7.03412e-05	0.000774563	Transcript_6922	Eucgr.K02721	AT4G37100.1	Pyridoxal phosphate (PLP)-dependent transferases superfamily protein	-1.51261	2.58667	0.00139629	AT4G37100.1
Eucgr.C02987	CUFF.13741	scaffold_3	56417067	56419472	FL_CUFF.13741	-1.30565	3.25259	0.000408929	0.00301398	Transcript_14807	Eucgr.C02987	AT2G25880.1	ataurora2	-1.3696	3.60141	0.0178089	AT2G25880.1
Eucgr.D00335	CUFF.15926	scaffold_4	5554189	5561530	FL_CUFF.15926	-1.30503	9.90932	0.000353873	0.00269198	Transcript_16551	Eucgr.D00335	AT5G46340.1	O-acetyltransferase family protein	-2.04033	9.23661	5.51454e-07	AT5G46340.1
Eucgr.E00448	CUFF.17151	scaffold_5	4272904	4273831	FL_CUFF.17151	-1.3047	6.81091	3.14888e-05	0.000420972	Transcript_18364	Eucgr.E00448	AT4G12510.1	Bifunctional inhibitor/lipid-transfer protein/seed storage 2S albumin superfamily protein	-3.00249	6.66334	1.84974e-06	AT4G12510.1
Eucgr.A00804	CUFF.552	scaffold_1	13342199	13346518	FL_CUFF.552	-1.30405	1.82747	0.0047052	0.0201206	Transcript_577	Eucgr.A00804	AT3G47750.1	ATP binding cassette subfamily A4	-1.78332	0.811634	0.000222773	AT3G47750.1
Eucgr.A00804	CUFF.553	scaffold_1	13342199	13346518	FL_CUFF.553	-1.30405	1.82747	0.0047052	0.0201206	Transcript_575	Eucgr.A00804	AT3G47750.1	ATP binding cassette subfamily A4	-1.78332	0.811634	0.000222773	AT3G47750.1
Eucgr.B01827	CUFF.9016	scaffold_2	33362322	33363761	FL_CUFF.9016	-1.30386	4.16692	8.42452e-05	0.000889184	Transcript_9766	Eucgr.B01827	AT1G09540.1	myb domain protein 61	-1.27939	3.80407	0.0494609	AT1G09540.1
Eucgr.D02229	CUFF.16245	scaffold_4	36451298	36453588	FL_CUFF.16245	-1.30348	4.53959	0.000286078	0.00228757	Transcript_17391	Eucgr.D02229	AT1G32170.1	xyloglucan endotransglucosylase/hydrolase 30	-2.07341	3.88177	6.59956e-06	AT1G32170.1
Eucgr.I00229	CUFF.29204	scaffold_9	4692213	4693424	FL_CUFF.29204	-1.30302	4.03586	9.6891e-06	0.000173531	Transcript_31241	Eucgr.I00229	AT5G09800.1	ARM repeat superfamily protein	-1.39418	4.64127	0.00206173	AT5G09800.1
Eucgr.L00763	CUFF.22815	scaffold_62	22671	24823	FL_CUFF.22815	-1.30239	3.06159	7.16996e-05	0.000786623	Transcript_24302	Eucgr.L00763	AT1G17840.1	white-brown complex homolog protein 11	-1.7879	3.73472	6.67514e-05	AT1G17840.1
Eucgr.C00786	CUFF.12441	scaffold_3	13072335	13077466	FL_CUFF.12441	-1.30147	9.6049	4.18467e-05	0.000519381	Transcript_13955	Eucgr.C00786	AT1G19170.1	Pectin lyase-like superfamily protein	-1.86349	8.75796	1.99457e-06	AT1G19170.1
Eucgr.F00362	CUFF.19775	scaffold_6	4867416	4868499	FL_CUFF.19775	-1.30132	3.73853	8.70087e-05	0.000913114	Transcript_21050	Eucgr.F00362	AT4G08950.1	Phosphate-responsive 1 family protein	-1.64101	3.03866	0.000263372	AT4G08950.1
Eucgr.A00726	CUFF.506	scaffold_1	11816590	11821200	FL_CUFF.506	-1.30128	6.34915	0.000342841	0.00262391	Transcript_505	Eucgr.A00726	AT3G56370.1	Leucine-rich repeat protein kinase family protein	-1.99624	4.85783	0.000497412	AT3G56370.1
Eucgr.I01272	CUFF.29914	scaffold_9	23466695	23472765	FL_CUFF.29914	-1.30066	5.97267	0.000119465	0.0011657	Transcript_31973	Eucgr.I01272	AT2G16250.1	Leucine-rich repeat protein kinase family protein	-1.76465	5.79181	0.000199199	AT2G16250.1
Eucgr.A00394	CUFF.701	scaffold_1	5372454	5378007	FL_CUFF.701	-1.30027	9.64149	5.52139e-05	0.000640733	Transcript_570	Eucgr.A00394	AT2G44160.1	methylenetetrahydrofolate reductase 2	-1.69537	8.86878	7.96645e-05	AT2G44160.1
Eucgr.F00103	CUFF.19649	scaffold_6	1913337	1917962	FL_CUFF.19649	-1.30013	4.70656	8.08743e-05	0.000860823	Transcript_20911	Eucgr.F00103	AT1G58440.1	FAD/NAD(P)-binding oxidoreductase family protein	-1.4985	4.62959	0.000606838	AT1G58440.1
Eucgr.A02896	CUFF.2094	scaffold_1	39360439	39365036	FL_CUFF.2094	-1.29974	5.45139	0.00041767	0.00306142	Transcript_2324	Eucgr.A02896	AT2G37585.1	Core-2/I-branching beta-1,6-N-acetylglucosaminyltransferase family protein	-1.79623	4.82478	1.82103e-06	AT2G37585.1
Eucgr.K03173	CUFF.6559	scaffold_11	40418953	40424241	FL_CUFF.6559	-1.29932	6.38223	0.000122116	0.00118581	Transcript_7253	Eucgr.K03173	AT3G53540.1	unknown protein; LOCATED IN: plasma membrane; EXPRESSED IN: 24 plant structures; EXPRESSED DURING: 14 growth stages; CONTAINS InterPro DOMAIN/s: Protein of unknown function DUF3741 (InterPro:IPR022212); BEST Arabidopsis thaliana protein match is: Protein of unknown function (DUF3741) (TAIR:AT4G28760.2); Has 1710 Blast hits to 868 proteins in 206 species: Archae - 2; Bacteria - 409; Metazoa - 304;…	-1.40704	6.06101	0.000429182	AT3G53540.1
Eucgr.C03065	CUFF.13953	scaffold_3	57635164	57643998	FL_CUFF.13953	-1.29802	8.60586	4.45689e-05	0.000544322	Transcript_15010	Eucgr.C03065	AT4G33080.2	AGC (cAMP-dependent, cGMP-dependent and protein kinase C) kinase family protein	-1.75822	6.89188	8.66267e-06	AT4G33080.2
Eucgr.A02368	CUFF.1666	scaffold_1	34459097	34473018	FL_CUFF.1666	-1.29796	4.66498	0.000617782	0.00413996	Transcript_1865	Eucgr.A02368	AT2G41830.1	Uncharacterized protein	-2.1567	3.63162	2.40759e-05	AT2G41830.1
Eucgr.B00048	CUFF.7573	scaffold_2	1108079	1108512	FL_CUFF.7573	-1.29612	1.11615	4.75893e-05	0.000571383	Transcript_8285	Eucgr.B00048	AT1G72210.1	basic helix-loop-helix (bHLH) DNA-binding superfamily protein	-1.62747	2.50648	0.000170361	AT1G72210.1
Eucgr.E02482	CUFF.18521	scaffold_5	38067295	38086340	FL_CUFF.18521	-1.29553	6.26179	0.0017763	0.00936179	Transcript_19693	Eucgr.E02482	AT2G34680.1	Outer arm dynein light chain 1 protein	-1.489	7.03273	0.000111502	AT2G34680.1
Eucgr.F02028	CUFF.21072	scaffold_6	27194689	27197976	FL_CUFF.21072	-1.29532	9.38172	3.81327e-05	0.000485892	Transcript_22417	Eucgr.F02028	AT5G55970.2	RING/U-box superfamily protein	-1.93544	8.46517	8.40146e-07	AT5G55970.2
Eucgr.C00655	CUFF.12070	scaffold_3	11755508	11757479	FL_CUFF.12070	-1.29513	6.36384	4.32824e-05	0.000533326	Transcript_13062	Eucgr.C00655	AT2G46210.1	Fatty acid/sphingolipid desaturase	-1.36655	5.92213	0.001095	AT2G46210.1
Eucgr.I01156	CUFF.29818	scaffold_9	22639136	22642086	FL_CUFF.29818	-1.29512	2.37992	0.000107769	0.00108054	Transcript_31855	Eucgr.I01156	AT3G19230.1	Leucine-rich repeat (LRR) family protein	-1.65577	1.45384	0.0117424	AT3G19230.1
Eucgr.K00077	CUFF.4549	scaffold_11	1471213	1473240	FL_CUFF.4549	-1.29483	0.906133	0.000717123	0.00466833	Transcript_5082	Eucgr.K00077	AT3G02940.1	myb domain protein 107	-2.57448	0.300067	1.18148e-07	AT3G02940.1
Eucgr.F02028	CUFF.21073	scaffold_6	27195007	27197976	FL_CUFF.21073	-1.29478	9.3793	3.83957e-05	0.000488462	Transcript_22418	Eucgr.F02028	AT5G55970.2	RING/U-box superfamily protein	-1.93544	8.46517	8.40146e-07	AT5G55970.2
Eucgr.E04312	CUFF.19425	scaffold_5	73710579	73712489	FL_CUFF.19425	-1.29427	4.61224	0.000755563	0.00485643	Transcript_20702	Eucgr.E04312	AT4G20050.2	Pectin lyase-like superfamily protein	-1.99143	4.44007	0.00201702	AT4G20050.2
Eucgr.F03133	CUFF.21786	scaffold_6	40730922	40732436	FL_CUFF.21786	-1.29406	5.90485	2.15058e-06	5.3081e-05	Transcript_23186	Eucgr.F03133	AT1G17620.1	Late embryogenesis abundant (LEA) hydroxyproline-rich glycoprotein family	-2.36782	5.43266	1.05528e-07	AT1G17620.1
Eucgr.J02978	CUFF.4311	scaffold_10	37045433	37051432	FL_CUFF.4311	-1.29379	7.28517	0.000347972	0.00265723	Transcript_4788	Eucgr.J02978	AT3G16060.1	ATP binding microtubule motor family protein	-1.75438	6.85479	0.000120284	AT3G16060.1
Eucgr.B02078	CUFF.9353	scaffold_2	40352889	40353301	FL_CUFF.9353	-1.2936	1.48079	0.000319958	0.00248698	Transcript_10124	Eucgr.B02078	AT5G26980.2	syntaxin of plants 41	-0.987849	1.26324	0.0317131	AT5G26980.2
Eucgr.D02146	CUFF.16184	scaffold_4	35598752	35600793	FL_CUFF.16184	-1.29188	5.07984	1.87653e-05	0.000284535	Transcript_17317	Eucgr.D02146	AT5G47050.1	SBP (S-ribonuclease binding protein) family protein	-1.87098	4.3566	5.68923e-06	AT5G47050.1
Eucgr.C00065	CUFF.11568	scaffold_3	3243158	3245150	FL_CUFF.11568	-1.29138	5.17612	6.85471e-06	0.000132426	Transcript_12531	Eucgr.C00065	AT2G30490.1	cinnamate-4-hydroxylase	-1.67572	5.18487	0.00672483	AT2G30490.1
Eucgr.D02497	CUFF.16454	scaffold_4	39566911	39568677	FL_CUFF.16454	-1.29129	2.48106	9.86409e-05	0.001006	Transcript_17613	Eucgr.D02497	AT2G45120.1	C2H2-like zinc finger protein	-1.85934	2.28755	0.000134729	AT2G45120.1
Transcript_5485	CUFF.4931	scaffold_11	8825063	8826166	FL_CUFF.4931	-1.29067	2.04305	0.000517098	0.00360247	Transcript_5485	#N/A	AT5G64800.1	CLAVATA3/ESR-RELATED 21	-2.01866	1.74734	0.00148328	AT5G64800.1
Eucgr.A01021	CUFF.967	scaffold_1	15850870	15853598	FL_CUFF.967	-1.29039	11.5607	1.23346e-05	0.000207621	Transcript_791	Eucgr.A01021	AT4G01850.2	S-adenosylmethionine synthetase 2	-1.70214	10.8928	1.80118e-05	AT4G01850.2
Eucgr.K00318	CUFF.4713	scaffold_11	3788658	3791935	FL_CUFF.4713	-1.28951	5.70247	2.8217e-05	0.000388344	Transcript_5243	Eucgr.K00318	AT4G23740.1	Leucine-rich repeat protein kinase family protein	-1.19102	6.04035	0.00562131	AT4G23740.1
Eucgr.H02274	CUFF.26679	scaffold_8	30154180	30155180	FL_CUFF.26679	-1.28937	1.7935	9.86293e-06	0.000175515	Transcript_28488	Eucgr.H02274	AT5G67360.1	Subtilase family protein	-1.74597	2.90008	3.33733e-05	AT5G67360.1
Eucgr.K00907	CUFF.5018	scaffold_11	11098295	11098950	FL_CUFF.5018	-1.28881	1.94109	0.0142612	0.047631	Transcript_5587	Eucgr.K00907	AT4G10270.1	Wound-responsive family protein	-1.90397	1.83903	0.0244292	AT4G10270.1
Eucgr.C02811	CUFF.13634	scaffold_3	53259232	53265844	FL_CUFF.13634	-1.28849	3.70828	3.669e-05	0.000471565	Transcript_14705	Eucgr.C02811	AT3G22780.1	Tesmin/TSO1-like CXC domain-containing protein	-1.74922	2.88428	0.00114135	AT3G22780.1
Eucgr.A01746	CUFF.1209	scaffold_1	27681697	27686672	FL_CUFF.1209	-1.28833	2.49911	9.55964e-06	0.000171779	Transcript_1352	Eucgr.A01746	AT4G03230.1	S-locus lectin protein kinase family protein	-1.15767	0.597184	0.0107597	AT4G03230.1
Eucgr.D00003	CUFF.14933	scaffold_4	57530	60370	FL_CUFF.14933	-1.2874	1.37276	0.00150753	0.00823941	Transcript_16012	Eucgr.D00003	AT4G20140.1	Leucine-rich repeat transmembrane protein kinase	-1.57456	1.16105	0.000184317	AT4G20140.1
Eucgr.J00169	CUFF.2299	scaffold_10	1808679	1810110	FL_CUFF.2299	-1.28709	4.32137	3.06626e-06	7.04473e-05	Transcript_2562	Eucgr.J00169	AT2G38310.1	PYR1-like 4	-1.76839	3.90618	9.00939e-05	AT2G38310.1
Eucgr.K01962	CUFF.5706	scaffold_11	25204513	25205050	FL_CUFF.5706	-1.28571	3.22054	8.17274e-06	0.000151525	Transcript_6320	Eucgr.K01962	AT5G11720.1	Glycosyl hydrolases family 31 protein	-2.45803	0.641247	9.9219e-09	AT5G11720.1
Eucgr.C00351	CUFF.11802	scaffold_3	6804365	6807859	FL_CUFF.11802	-1.28568	6.60633	2.322e-05	0.000335561	Transcript_12792	Eucgr.C00351	AT2G24230.1	Leucine-rich repeat protein kinase family protein	-2.03412	6.42076	1.99457e-06	AT2G24230.1
Eucgr.G01362	CUFF.23720	scaffold_7	23012976	23015268	FL_CUFF.23720	-1.28548	4.56667	1.80894e-05	0.000275922	Transcript_25248	Eucgr.G01362	AT2G15310.1	ADP-ribosylation factor B1A	-1.34684	4.82874	0.000537329	AT2G15310.1
Eucgr.F02084	CUFF.20998	scaffold_6	28072047	28080586	FL_CUFF.20998	-1.28521	7.02191	0.000257188	0.00210512	Transcript_22348	Eucgr.F02084	AT1G19835.2	Plant protein of unknown function (DUF869)	-1.79837	6.41095	3.67072e-06	AT1G19835.2
Eucgr.J01906	CUFF.3571	scaffold_10	25207307	25209061	FL_CUFF.3571	-1.28489	5.2118	2.83524e-05	0.000389045	Transcript_4005	Eucgr.J01906	AT5G58530.1	Glutaredoxin family protein	-2.23163	4.63139	2.85616e-07	AT5G58530.1
Eucgr.K00892	CUFF.5016	scaffold_11	10962979	10964837	FL_CUFF.5016	-1.28482	3.51737	0.000158818	0.00144318	Transcript_5575	Eucgr.K00892	AT1G18010.1	Major facilitator superfamily protein	-2.37029	4.21498	4.31771e-06	AT1G18010.1
Transcript_27428	CUFF.25734	scaffold_8	10371898	10373415	FL_CUFF.25734	-1.28446	2.73038	1.85463e-05	0.000281812	Transcript_27428	#N/A	AT2G17265.1	homoserine kinase	-1.77826	1.98423	3.07584e-05	AT2G17265.1
Eucgr.E03831	CUFF.19197	scaffold_5	67161430	67165662	FL_CUFF.19197	-1.28426	6.31595	1.8727e-05	0.000284197	Transcript_20409	Eucgr.E03831	AT4G26570.2	calcineurin B-like 3	-1.046	5.75587	0.0287895	AT4G26570.2
Eucgr.B02169	CUFF.9571	scaffold_2	42891572	42898110	FL_CUFF.9571	-1.28351	4.5552	0.000137738	0.00129798	Transcript_10302	Eucgr.B02169	AT4G23160.1	cysteine-rich RLK (RECEPTOR-like protein kinase) 8	-1.70405	6.34494	2.38678e-05	AT4G23160.1
Eucgr.H04456	CUFF.28380	scaffold_8	63639618	63641730	FL_CUFF.28380	-1.28343	5.36169	0.000165893	0.00149498	Transcript_30374	Eucgr.H04456	AT1G54790.2	GDSL-like Lipase/Acylhydrolase superfamily protein	-2.07766	4.54541	1.56819e-06	AT1G54790.2
Transcript_779	CUFF.735	scaffold_1	16483030	16484245	FL_CUFF.735	-1.28312	3.43339	6.87874e-05	0.000759986	Transcript_779	#N/A	AT1G41820.1	unknown protein; Has 46 Blast hits to 46 proteins in 21 species: Archae - 0; Bacteria - 6; Metazoa - 8; Fungi - 2; Plants - 5; Viruses - 1; Other Eukaryotes - 24 (source: NCBI BLink).	-1.53922	2.40702	0.00100262	AT1G41820.1
Eucgr.E00105	CUFF.16915	scaffold_5	937888	941057	FL_CUFF.16915	-1.28304	6.42593	9.2457e-05	0.000956588	Transcript_18105	Eucgr.E00105	AT3G61490.3	Pectin lyase-like superfamily protein	-2.00296	5.9208	1.20851e-05	AT3G61490.3
Eucgr.H02679	CUFF.27214	scaffold_8	37891195	37893668	FL_CUFF.27214	-1.28256	10.3389	2.02542e-05	0.000301631	Transcript_28851	Eucgr.H02679	AT4G13930.1	serine hydroxymethyltransferase 4	-1.83898	9.69837	1.23216e-05	AT4G13930.1
Eucgr.F00370	CUFF.19800	scaffold_6	4926717	4928757	FL_CUFF.19800	-1.28225	7.39918	2.55617e-05	0.000360684	Transcript_21065	Eucgr.F00370	AT1G78300.1	general regulatory factor 2	-1.47732	7.01779	0.000384871	AT1G78300.1
Eucgr.A02380	CUFF.1714	scaffold_1	34576859	34580427	FL_CUFF.1714	-1.28192	7.17686	1.52937e-05	0.000244505	Transcript_1902	Eucgr.A02380	AT3G57550.2	guanylate kinase	-0.922751	6.52856	0.0258525	AT3G57550.2
Eucgr.B03757	CUFF.10911	scaffold_2	61821837	61834412	FL_CUFF.10911	-1.28187	8.70901	0.000180309	0.00159248	Transcript_11897	Eucgr.B03757	AT2G26770.2	plectin-related	-1.24612	8.51203	0.00194633	AT2G26770.2
Eucgr.K00891	CUFF.5014	scaffold_11	10957510	10960624	FL_CUFF.5014	-1.28138	5.03892	0.000209451	0.00179357	Transcript_5589	Eucgr.K00891	AT1G18010.1	Major facilitator superfamily protein	-2.15733	4.77484	1.06202e-05	AT1G18010.1
Eucgr.F03855	CUFF.22326	scaffold_6	46776187	46776992	FL_CUFF.22326	-1.2813	1.37693	0.000493593	0.00347828	Transcript_23780	Eucgr.F03855	AT1G79460.1	Terpenoid cyclases/Protein prenyltransferases superfamily protein	-1.66565	5.51934	5.37829e-05	AT1G79460.1
Eucgr.J00100	CUFF.2323	scaffold_10	1321921	1325686	FL_CUFF.2323	-1.2806	8.13232	0.000116209	0.00114283	Transcript_2588	Eucgr.J00100	AT5G58300.2	Leucine-rich repeat protein kinase family protein	-1.95054	7.62109	7.28464e-06	AT5G58300.2
Eucgr.I01480	CUFF.30053	scaffold_9	25082476	25083495	FL_CUFF.30053	-1.28038	1.37935	0.00217505	0.0109172	Transcript_32132	Eucgr.I01480	AT2G41990.1	CONTAINS InterPro DOMAIN/s: Late embryogenesis abundant protein, group 2 (InterPro:IPR004864); BEST Arabidopsis thaliana protein match is: Late embryogenesis abundant (LEA) hydroxyproline-rich glycoprotein family (TAIR:AT4G35170.1); Has 172 Blast hits to 168 proteins in 15 species: Archae - 0; Bacteria - 0; Metazoa - 0; Fungi - 0; Plants - 172; Viruses - 0; Other Eukaryotes - 0 (source: NCBI BLin…	-2.4402	2.08011	1.52969e-06	AT2G41990.1
Eucgr.J00100	CUFF.2322	scaffold_10	1321671	1325112	FL_CUFF.2322	-1.27922	7.85822	0.000155516	0.00142182	Transcript_2587	Eucgr.J00100	AT5G58300.2	Leucine-rich repeat protein kinase family protein	-1.95054	7.62109	7.28464e-06	AT5G58300.2
Eucgr.D02616	CUFF.16550	scaffold_4	40715952	40730149	FL_CUFF.16550	-1.27768	4.63209	0.00268188	0.0128852	Transcript_17744	Eucgr.D02616	AT4G19020.1	chromomethylase 2	-1.94501	2.64637	0.000551486	AT4G19020.1
Eucgr.F01542	CUFF.20560	scaffold_6	19848992	19851224	FL_CUFF.20560	-1.2772	4.17987	0.000808357	0.00510927	Transcript_21884	Eucgr.F01542	AT1G75090.1	DNA glycosylase superfamily protein	-2.04872	3.86189	1.16139e-06	AT1G75090.1
Eucgr.C02732	CUFF.13623	scaffold_3	52375132	52379313	FL_CUFF.13623	-1.27702	5.12192	9.05854e-05	0.00094238	Transcript_14653	Eucgr.C02732	AT2G12400.1	unknown protein; FUNCTIONS IN: molecular_function unknown; INVOLVED IN: biological_process unknown; LOCATED IN: endomembrane system; EXPRESSED IN: 25 plant structures; EXPRESSED DURING: 13 growth stages; BEST Arabidopsis thaliana protein match is: unknown protein (TAIR:AT2G25270.1); Has 177 Blast hits to 172 proteins in 23 species: Archae - 0; Bacteria - 2; Metazoa - 3; Fungi - 0; Plants - 164; V…	-1.21015	4.89502	0.0243861	AT2G12400.1
Transcript_27106	CUFF.25434	scaffold_8	4658869	4659641	FL_CUFF.25434	-1.27637	0.693768	8.32971e-05	0.000880733	Transcript_27106	#N/A	AT5G18170.1	glutamate dehydrogenase 1	-1.74634	0.242342	0.000316849	AT5G18170.1
Eucgr.F02941	CUFF.21626	scaffold_6	39076947	39079544	FL_CUFF.21626	-1.27582	5.19369	0.000168854	0.00151595	Transcript_23015	Eucgr.F02941	AT1G22880.1	cellulase 5	-1.97354	4.89953	3.20717e-06	AT1G22880.1
Eucgr.I02366	CUFF.30680	scaffold_9	34184533	34188223	FL_CUFF.30680	-1.27478	6.57942	1.74419e-05	0.000268096	Transcript_32858	Eucgr.I02366	AT2G18060.1	vascular related NAC-domain protein 1	-1.72253	6.10881	3.75202e-06	AT2G18060.1
Eucgr.G02456	CUFF.24427	scaffold_7	43114532	43120880	FL_CUFF.24427	-1.27351	6.19273	0.000125297	0.00120905	Transcript_26011	Eucgr.G02456	AT1G13860.3	QUASIMODO2 LIKE 1	-2.39957	2.76158	3.51641e-07	AT1G13860.3
Eucgr.C03055	CUFF.13795	scaffold_3	57507514	57508443	FL_CUFF.13795	-1.27292	3.99479	8.13756e-06	0.000151107	Transcript_14858	Eucgr.C03055	AT4G33040.1	Thioredoxin superfamily protein	-1.35476	3.54459	0.00229296	AT4G33040.1
Eucgr.F00624	CUFF.19963	scaffold_6	8267648	8271505	FL_CUFF.19963	-1.27283	7.45776	9.70491e-05	0.000992332	Transcript_21232	Eucgr.F00624	AT5G47620.4	RNA-binding (RRM/RBD/RNP motifs) family protein	-1.67315	6.37782	1.97367e-05	AT5G47620.4
Eucgr.F02834	CUFF.21546	scaffold_6	38012914	38016345	FL_CUFF.21546	-1.27269	6.37101	7.35386e-05	0.000800556	Transcript_22926	Eucgr.F02834	AT5G37790.1	Protein kinase superfamily protein	-1.94227	5.85011	6.55637e-07	AT5G37790.1
Eucgr.F02941	CUFF.21627	scaffold_6	39077334	39079544	FL_CUFF.21627	-1.27225	4.91784	0.000181043	0.0015972	Transcript_23017	Eucgr.F02941	AT1G22880.1	cellulase 5	-1.97354	4.89953	3.20717e-06	AT1G22880.1
Eucgr.D01935	CUFF.16099	scaffold_4	33355505	33360035	FL_CUFF.16099	-1.27222	8.08232	5.90736e-05	0.000675194	Transcript_17247	Eucgr.D01935	AT1G62990.1	KNOTTED-like homeobox of Arabidopsis thaliana 7	-1.87818	7.3893	1.21515e-05	AT1G62990.1
Eucgr.D01935	CUFF.16098	scaffold_4	33355527	33359882	FL_CUFF.16098	-1.27216	8.08221	5.90607e-05	0.000675194	Transcript_17249	Eucgr.D01935	AT1G62990.1	KNOTTED-like homeobox of Arabidopsis thaliana 7	-1.87818	7.3893	1.21515e-05	AT1G62990.1
Eucgr.C00960	CUFF.12297	scaffold_3	14883187	14885264	FL_CUFF.12297	-1.27215	5.00661	7.19356e-06	0.000137419	Transcript_13291	Eucgr.C00960	AT2G19780.1	Leucine-rich repeat (LRR) family protein	-1.91096	4.93749	7.03868e-05	AT2G19780.1
Eucgr.H03059	CUFF.27256	scaffold_8	44736873	44738364	FL_CUFF.27256	-1.27201	4.45156	0.000177828	0.00157932	Transcript_29080	Eucgr.H03059	AT1G08650.2	phosphoenolpyruvate carboxylase kinase 1	-1.98254	3.95035	1.16426e-06	AT1G08650.2
Eucgr.I01311	CUFF.30005	scaffold_9	23771153	23780858	FL_CUFF.30005	-1.2719	8.89746	0.000246365	0.00203534	Transcript_32060	Eucgr.I01311	AT4G39050.1	Kinesin motor family protein	-1.83412	8.00321	1.58493e-05	AT4G39050.1
Eucgr.H03930	CUFF.27967	scaffold_8	57140484	57141447	FL_CUFF.27967	-1.2717	2.53771	2.74348e-05	0.000379721	Transcript_29970	Eucgr.H03930	AT2G33730.1	P-loop containing nucleoside triphosphate hydrolases superfamily protein	-1.26529	1.94795	0.010045	AT2G33730.1
Eucgr.A01559	CUFF.1212	scaffold_1	24543371	24549286	FL_CUFF.1212	-1.27155	8.82752	1.83326e-05	0.000279097	Transcript_1322	Eucgr.A01559	AT5G03760.1	Nucleotide-diphospho-sugar transferases superfamily protein	-1.51001	8.48516	7.96645e-05	AT5G03760.1
Eucgr.H03059	CUFF.27255	scaffold_8	44736771	44738364	FL_CUFF.27255	-1.27128	4.45402	0.000179623	0.00158936	Transcript_29078	Eucgr.H03059	AT1G08650.2	phosphoenolpyruvate carboxylase kinase 1	-1.98254	3.95035	1.16426e-06	AT1G08650.2
Eucgr.B03382	CUFF.10539	scaffold_2	58682343	58686466	FL_CUFF.10539	-1.27104	7.60906	0.000530419	0.00367285	Transcript_11474	Eucgr.B03382	AT1G27210.1	ARM repeat superfamily protein	-2.01999	6.76138	1.68938e-06	AT1G27210.1
Transcript_4570	CUFF.4089	scaffold_10	32325350	32325563	FL_CUFF.4089	-1.27016	-0.0260503	0.00455549	0.019649	Transcript_4570	#N/A	AT2G03610.1	F-box family protein	-3.57816	-0.483038	3.40887e-11	AT2G03610.1
Eucgr.K01962	CUFF.5707	scaffold_11	25199385	25204909	FL_CUFF.5707	-1.27008	3.92722	1.50798e-05	0.000241894	Transcript_6315	Eucgr.K01962	AT5G11720.1	Glycosyl hydrolases family 31 protein	-2.45803	0.641247	9.9219e-09	AT5G11720.1
Eucgr.L02937	CUFF.7360	scaffold_1659	2069	8352	FL_CUFF.7360	-1.26788	7.2761	3.27152e-05	0.00043301	Transcript_8062	Eucgr.L02937	AT5G17770.1	NADH:cytochrome B5 reductase 1	-1.98938	6.82352	5.96468e-06	AT5G17770.1
Eucgr.F00658	CUFF.19964	scaffold_6	8672462	8675346	FL_CUFF.19964	-1.26765	2.34358	0.00224816	0.0112322	Transcript_21244	Eucgr.F00658	AT3G20300.1	Protein of unknown function (DUF3537)	-1.93606	2.41126	3.78291e-06	AT3G20300.1
Eucgr.A01520	CUFF.1048	scaffold_1	23683651	23684540	FL_CUFF.1048	-1.26733	4.19017	0.000432317	0.00314469	Transcript_1144	Eucgr.A01520	AT3G52790.1	peptidoglycan-binding LysM domain-containing protein	-1.63994	3.89847	1.22401e-05	AT3G52790.1
Eucgr.A01282	CUFF.931	scaffold_1	20767688	20771776	FL_CUFF.931	-1.2671	8.94104	0.000101551	0.00103052	Transcript_974	Eucgr.A01282	AT5G60020.1	laccase 17	-2.10036	8.39175	1.05542e-06	AT5G60020.1
Eucgr.I00565	CUFF.29473	scaffold_9	11614568	11618353	FL_CUFF.29473	-1.26631	6.94325	0.000136727	0.00129202	Transcript_31532	Eucgr.I00565	AT5G65530.1	Protein kinase superfamily protein	-1.67977	6.59395	0.000218682	AT5G65530.1
Transcript_4203	CUFF.3743	scaffold_10	27749431	27750374	FL_CUFF.3743	-1.26616	3.72434	0.000159959	0.00145189	Transcript_4203	#N/A	AT3G48200.1	unknown protein; FUNCTIONS IN: molecular_function unknown; INVOLVED IN: biological_process unknown; LOCATED IN: endomembrane system; EXPRESSED IN: 21 plant structures; EXPRESSED DURING: 13 growth stages; Has 210 Blast hits to 148 proteins in 42 species: Archae - 0; Bacteria - 118; Metazoa - 0; Fungi - 0; Plants - 48; Viruses - 0; Other Eukaryotes - 44 (source: NCBI BLink).	-1.68551	3.45202	0.000934	AT3G48200.1
Eucgr.J02048	CUFF.3647	scaffold_10	26521876	26523856	FL_CUFF.3647	-1.26557	6.28956	0.00684092	0.0270338	Transcript_4089	Eucgr.J02048	AT2G28950.1	expansin A6	-1.47892	6.14056	0.0010401	AT2G28950.1
Eucgr.H02591	CUFF.26938	scaffold_8	36288439	36289067	FL_CUFF.26938	-1.26521	0.574727	0.00474411	0.0202338	Transcript_28713	Eucgr.H02591	AT3G23750.1	Leucine-rich repeat protein kinase family protein	-1.90015	0.431929	0.0002649	AT3G23750.1
Eucgr.B00615	CUFF.7964	scaffold_2	7690744	7693001	FL_CUFF.7964	-1.26513	2.67485	0.000174852	0.00155578	Transcript_8728	Eucgr.B00615	AT1G44191.1	ECA1 gametogenesis related family protein	-1.82361	2.19021	0.000216194	AT1G44191.1
Eucgr.B00563	CUFF.7947	scaffold_2	7229397	7229569	FL_CUFF.7947	-1.26369	1.05575	0.00219883	0.0110273	Transcript_8839	Eucgr.B00563	AT5G39380.1	Plant calmodulin-binding protein-related	-1.70016	6.70017	6.14297e-06	AT5G39380.1
Eucgr.J02210	CUFF.3773	scaffold_10	28058050	28061739	FL_CUFF.3773	-1.2633	7.5234	0.000422163	0.00308512	Transcript_4228	Eucgr.J02210	AT3G27960.1	Tetratricopeptide repeat (TPR)-like superfamily protein	-2.23603	6.82551	3.93359e-08	AT3G27960.1
Eucgr.A00972	CUFF.670	scaffold_1	15407581	15410242	FL_CUFF.670	-1.26312	6.44492	9.64275e-06	0.000173012	Transcript_708	Eucgr.A00972	AT5G03140.1	Concanavalin A-like lectin protein kinase family protein	-1.64567	5.98751	4.32879e-05	AT5G03140.1
Eucgr.H04721	CUFF.28715	scaffold_8	67628003	67628185	FL_CUFF.28715	-1.26264	3.60921	0.00021568	0.00183486	Transcript_30597	Eucgr.H04721	AT4G38050.1	Xanthine/uracil permease family protein	-1.57985	7.77189	8.02258e-05	AT4G38050.1
Eucgr.D01174	CUFF.15619	scaffold_4	21442759	21443660	FL_CUFF.15619	-1.26243	0.375432	0.00208533	0.0105869	Transcript_16725	Eucgr.D01174	AT5G38610.1	Plant invertase/pectin methylesterase inhibitor superfamily protein	-1.62897	0.44552	0.0297615	AT5G38610.1
Eucgr.B03684	CUFF.10764	scaffold_2	61360061	61363054	FL_CUFF.10764	-1.26214	6.98747	0.000281049	0.00225853	Transcript_11737	Eucgr.B03684	AT5G12870.1	myb domain protein 46	-1.76013	6.76984	1.35157e-05	AT5G12870.1
Eucgr.H01014	CUFF.25882	scaffold_8	12378716	12387142	FL_CUFF.25882	-1.26134	5.51889	2.39737e-05	0.000343341	Transcript_27574	Eucgr.H01014	AT2G47390.1	Prolyl oligopeptidase family protein	-1.75899	4.87668	4.29784e-05	AT2G47390.1
Eucgr.H04935	CUFF.28719	scaffold_8	70127684	70128602	FL_CUFF.28719	-1.26115	1.93125	0.00142315	0.00788633	Transcript_30697	Eucgr.H04935	AT5G64667.1	inflorescence deficient in abscission (IDA)-like 2	-1.64337	2.04243	0.000413445	AT5G64667.1
Eucgr.B00563	CUFF.7946	scaffold_2	7229730	7233755	FL_CUFF.7946	-1.26001	7.10413	2.83308e-05	0.000388971	Transcript_8838	Eucgr.B00563	AT5G39380.1	Plant calmodulin-binding protein-related	-1.70016	6.70017	6.14297e-06	AT5G39380.1
Eucgr.E01004	CUFF.17499	scaffold_5	10592036	10596347	FL_CUFF.17499	-1.25956	8.68114	0.000515814	0.00359461	Transcript_18696	Eucgr.E01004	AT1G77280.1	Protein kinase protein with adenine nucleotide alpha hydrolases-like domain	-1.74157	8.18676	9.98323e-06	AT1G77280.1
Eucgr.I01329	CUFF.30146	scaffold_9	23903179	23911144	FL_CUFF.30146	-1.25819	9.24404	0.000186059	0.00163482	Transcript_32028	Eucgr.I01329	AT2G21300.2	ATP binding microtubule motor family protein	-1.40392	8.56487	0.000402481	AT2G21300.2
Eucgr.F01987	CUFF.20897	scaffold_6	26619523	26622258	FL_CUFF.20897	-1.25788	1.46827	3.72254e-05	0.000477383	Transcript_22227	Eucgr.F01987	AT5G56220.1	P-loop containing nucleoside triphosphate hydrolases superfamily protein	-2.10516	1.24989	9.92043e-06	AT5G56220.1
Eucgr.J03081	CUFF.4403	scaffold_10	37907049	37913077	FL_CUFF.4403	-1.25723	8.32031	0.000278529	0.00224256	Transcript_4932	Eucgr.J03081	AT1G15690.1	Inorganic H pyrophosphatase family protein	-1.74589	7.88207	4.49308e-05	AT1G15690.1
Eucgr.K01637	CUFF.5474	scaffold_11	19904338	19908711	FL_CUFF.5474	-1.25722	5.98871	8.34306e-05	0.000881754	Transcript_6077	Eucgr.K01637	AT3G52990.1	Pyruvate kinase family protein	-1.79286	5.68969	1.28518e-05	AT3G52990.1
Eucgr.H00191	CUFF.25423	scaffold_8	1897889	1901346	FL_CUFF.25423	-1.2572	8.10336	0.000139577	0.00131221	Transcript_27066	Eucgr.H00191	AT3G23090.2	TPX2 (targeting protein for Xklp2) protein family	-1.88022	7.14818	1.49534e-06	AT3G23090.2
Eucgr.E04024	CUFF.19275	scaffold_5	69347496	69349863	FL_CUFF.19275	-1.25677	5.59559	6.22891e-05	0.000702389	Transcript_20545	Eucgr.E04024	AT1G11905.1	B-cell receptor-associated protein 31-like	-1.73816	5.31238	2.03541e-05	AT1G11905.1
Eucgr.A01171	CUFF.808	scaffold_1	18197326	18197527	FL_CUFF.808	-1.25617	1.83582	0.000463303	0.00331404	Transcript_869	Eucgr.A01171	AT5G03040.3	IQ-domain 2	-1.56943	6.58547	0.00013061	AT5G03040.3
Eucgr.A02185	CUFF.1817	scaffold_1	32471743	32475005	FL_CUFF.1817	-1.25594	2.74826	0.000110073	0.00109646	Transcript_1717	Eucgr.A02185	AT2G40890.1	cytochrome P450, family 98, subfamily A, polypeptide 3	-1.37061	2.95278	0.0032367	AT2G40890.1
Eucgr.H04456	CUFF.28379	scaffold_8	63637497	63641730	FL_CUFF.28379	-1.25478	5.40099	0.000210473	0.00180038	Transcript_30373	Eucgr.H04456	AT1G54790.2	GDSL-like Lipase/Acylhydrolase superfamily protein	-2.07766	4.54541	1.56819e-06	AT1G54790.2
Eucgr.B03885	CUFF.11031	scaffold_2	62773357	62775148	FL_CUFF.11031	-1.25475	8.20955	0.00123496	0.007051	Transcript_11921	Eucgr.B03885	AT3G09980.1	Family of unknown function (DUF662)	-2.26001	7.58578	1.64148e-08	AT3G09980.1
Eucgr.A02567	CUFF.1833	scaffold_1	36149317	36151435	FL_CUFF.1833	-1.25472	6.30922	0.000271299	0.00219434	Transcript_2045	Eucgr.A02567	AT3G44150.1	unknown protein; FUNCTIONS IN: molecular_function unknown; INVOLVED IN: biological_process unknown; LOCATED IN: plasma membrane; EXPRESSED IN: cultured cell; BEST Arabidopsis thaliana protein match is: unknown protein (TAIR:AT3G11800.1); Has 76 Blast hits to 75 proteins in 19 species: Archae - 0; Bacteria - 0; Metazoa - 0; Fungi - 0; Plants - 74; Viruses - 0; Other Eukaryotes - 2 (source: NCBI BL…	-1.81849	6.11864	8.36706e-06	AT3G44150.1
Eucgr.B02731	CUFF.10125	scaffold_2	50204387	50208074	FL_CUFF.10125	-1.25465	7.76771	0.000607764	0.00408765	Transcript_11013	Eucgr.B02731	AT5G02010.1	RHO guanyl-nucleotide exchange factor 7	-1.94681	7.30572	0.000104921	AT5G02010.1
Eucgr.F02505	CUFF.21283	scaffold_6	34674897	34675867	FL_CUFF.21283	-1.25411	2.962	0.000370253	0.00278645	Transcript_22645	Eucgr.F02505	AT1G67030.1	zinc finger protein 6	-2.03175	3.08501	0.00051742	AT1G67030.1
Eucgr.K02109	CUFF.5813	scaffold_11	28124308	28125616	FL_CUFF.5813	-1.25409	4.99543	1.92754e-05	0.000290491	Transcript_6439	Eucgr.K02109	AT5G48560.1	basic helix-loop-helix (bHLH) DNA-binding superfamily protein	-1.94159	4.83073	0.000628239	AT5G48560.1
Eucgr.H00748	CUFF.25675	scaffold_8	9675513	9678550	FL_CUFF.25675	-1.25383	5.85633	0.000128832	0.00123399	Transcript_27367	Eucgr.H00748	AT5G48560.1	basic helix-loop-helix (bHLH) DNA-binding superfamily protein	-1.86914	4.77099	0.000460288	AT5G48560.1
Eucgr.I00565	CUFF.29472	scaffold_9	11613928	11617164	FL_CUFF.29472	-1.25279	6.58957	0.000111022	0.00110356	Transcript_31530	Eucgr.I00565	AT5G65530.1	Protein kinase superfamily protein	-1.67977	6.59395	0.000218682	AT5G65530.1
Eucgr.B03936	CUFF.10957	scaffold_2	63235148	63237272	FL_CUFF.10957	-1.25238	6.37055	2.8015e-05	0.00038641	Transcript_11963	Eucgr.B03936	AT2G28120.1	Major facilitator superfamily protein	-1.73004	6.35059	1.52958e-05	AT2G28120.1
Eucgr.B03312	CUFF.10507	scaffold_2	58035188	58042491	FL_CUFF.10507	-1.25184	5.22872	9.24711e-05	0.000956588	Transcript_11435	Eucgr.B03312	AT1G60590.1	Pectin lyase-like superfamily protein	-1.03582	4.20175	0.0133725	AT1G60590.1
Eucgr.B03312	CUFF.10508	scaffold_2	58035188	58042491	FL_CUFF.10508	-1.25184	5.22872	9.24711e-05	0.000956588	Transcript_11437	Eucgr.B03312	AT1G60590.1	Pectin lyase-like superfamily protein	-1.03582	4.20175	0.0133725	AT1G60590.1
Eucgr.A00190	CUFF.134	scaffold_1	2212309	2215428	FL_CUFF.134	-1.25182	4.72859	1.7403e-05	0.000267842	Transcript_135	Eucgr.A00190	AT4G16120.1	COBRA-like protein-7 precursor	-1.23616	4.9938	0.00288442	AT4G16120.1
Eucgr.K03519	CUFF.6818	scaffold_11	44361340	44362547	FL_CUFF.6818	-1.25131	3.28746	5.54454e-06	0.000113341	Transcript_7537	Eucgr.K03519	AT5G54585.1	unknown protein; Has 30201 Blast hits to 17322 proteins in 780 species: Archae - 12; Bacteria - 1396; Metazoa - 17338; Fungi - 3422; Plants - 5037; Viruses - 0; Other Eukaryotes - 2996 (source: NCBI BLink).	-1.73944	1.89094	4.59366e-05	AT5G54585.1
Eucgr.C01054	CUFF.12351	scaffold_3	16720677	16721397	FL_CUFF.12351	-1.25096	3.16706	5.01188e-05	0.000593412	Transcript_13345	Eucgr.C01054	AT2G25735.1	unknown protein; Has 31 Blast hits to 31 proteins in 9 species: Archae - 0; Bacteria - 0; Metazoa - 0; Fungi - 0; Plants - 31; Viruses - 0; Other Eukaryotes - 0 (source: NCBI BLink).	-1.52702	3.9725	0.000567427	AT2G25735.1
Eucgr.H02338	CUFF.26795	scaffold_8	31427936	31432585	FL_CUFF.26795	-1.25048	6.81739	0.00011249	0.00111313	Transcript_28542	Eucgr.H02338	AT3G49720.2	unknown protein; FUNCTIONS IN: molecular_function unknown; INVOLVED IN: biological_process unknown; LOCATED IN: chloroplast thylakoid membrane, Golgi apparatus, plasma membrane, membrane; EXPRESSED IN: 25 plant structures; EXPRESSED DURING: 15 growth stages; BEST Arabidopsis thaliana protein match is: unknown protein (TAIR:AT5G65810.1); Has 64 Blast hits to 64 proteins in 11 species: Archae - 0; …	-1.48727	6.91502	0.000246982	AT3G49720.2
Eucgr.F00087	CUFF.19651	scaffold_6	1782225	1783928	FL_CUFF.19651	-1.24995	6.23518	5.00262e-05	0.000593152	Transcript_20891	Eucgr.F00087	AT1G10200.1	GATA type zinc finger transcription factor family protein	-1.90473	5.85678	5.35845e-06	AT1G10200.1
Eucgr.F03419	CUFF.22113	scaffold_6	43201056	43206745	FL_CUFF.22113	-1.24987	8.74961	0.000280829	0.00225844	Transcript_23484	Eucgr.F03419	AT4G27180.1	kinesin 2	-1.81909	7.81763	1.03605e-05	AT4G27180.1
Eucgr.G01862	CUFF.24022	scaffold_7	34126048	34127376	FL_CUFF.24022	-1.24957	6.65233	1.62123e-05	0.000254596	Transcript_25554	Eucgr.G01862	AT2G17230.1	EXORDIUM like 5	-1.49631	5.99699	0.00031349	AT2G17230.1
Eucgr.A02653	CUFF.1910	scaffold_1	37149246	37153666	FL_CUFF.1910	-1.24922	6.37516	4.17356e-05	0.00051918	Transcript_2163	Eucgr.A02653	AT3G11490.1	rac GTPase activating protein	-1.89934	5.68836	6.56633e-07	AT3G11490.1
Eucgr.K00774	CUFF.4940	scaffold_11	8863815	8866412	FL_CUFF.4940	-1.24881	2.69043	0.000191957	0.00167311	Transcript_5497	Eucgr.K00774	AT1G62305.1	Core-2/I-branching beta-1,6-N-acetylglucosaminyltransferase family protein	-1.80642	2.2599	0.00152622	AT1G62305.1
Eucgr.A02660	CUFF.1901	scaffold_1	37189072	37190091	FL_CUFF.1901	-1.24816	4.30878	5.30611e-06	0.000109446	Transcript_2116	Eucgr.A02660	AT3G52710.1	unknown protein; FUNCTIONS IN: molecular_function unknown; INVOLVED IN: biological_process unknown; LOCATED IN: plasma membrane; EXPRESSED IN: 19 plant structures; EXPRESSED DURING: 9 growth stages; BEST Arabidopsis thaliana protein match is: unknown protein (TAIR:AT2G36220.1); Has 64 Blast hits to 64 proteins in 10 species: Archae - 0; Bacteria - 0; Metazoa - 0; Fungi - 0; Plants - 64; Viruses -…	-1.28238	4.3847	0.00334428	AT3G52710.1
Eucgr.A01260	CUFF.870	scaffold_1	20330753	20331609	FL_CUFF.870	-1.24811	1.35459	0.000231015	0.00193731	Transcript_933	Eucgr.A01260	AT2G37610.1	unknown protein; Has 21 Blast hits to 21 proteins in 5 species: Archae - 0; Bacteria - 0; Metazoa - 0; Fungi - 0; Plants - 21; Viruses - 0; Other Eukaryotes - 0 (source: NCBI BLink).	-1.84604	1.17852	0.000367918	AT2G37610.1
Eucgr.H03155	CUFF.28116	scaffold_8	46369800	46374160	FL_CUFF.28116	-1.24743	10.2757	3.47876e-05	0.000452914	Transcript_30026	Eucgr.H03155	AT3G23090.2	TPX2 (targeting protein for Xklp2) protein family	-1.53635	9.09306	7.96645e-05	AT3G23090.2
Eucgr.F03524	CUFF.22074	scaffold_6	43888893	43891007	FL_CUFF.22074	-1.24732	0.812825	0.00056379	0.00385924	Transcript_23514	Eucgr.F03524	AT5G55570.1	unknown protein; LOCATED IN: chloroplast; Has 35333 Blast hits to 34131 proteins in 2444 species: Archae - 798; Bacteria - 22429; Metazoa - 974; Fungi - 991; Plants - 531; Viruses - 0; Other Eukaryotes - 9610 (source: NCBI BLink).	-1.70221	0.550053	0.000206055	AT5G55570.1
Eucgr.H01075	CUFF.25899	scaffold_8	13064687	13066765	FL_CUFF.25899	-1.24719	5.92528	3.94105e-05	0.000497667	Transcript_27655	Eucgr.H01075	AT3G62660.1	galacturonosyltransferase-like 7	-1.19359	5.44247	0.00706662	AT3G62660.1
Eucgr.A01991	CUFF.1407	scaffold_1	30624428	30628540	FL_CUFF.1407	-1.24672	6.70452	0.000113566	0.00112191	Transcript_1543	Eucgr.A01991	AT2G42960.1	Protein kinase superfamily protein	-1.88518	6.13537	1.12252e-05	AT2G42960.1
Eucgr.G02511	CUFF.24479	scaffold_7	43567065	43576572	FL_CUFF.24479	-1.24671	4.54169	0.000586985	0.00398607	Transcript_26086	Eucgr.G02511	AT1G69710.1	Regulator of chromosome condensation (RCC1) family with FYVE zinc finger domain	-1.61689	3.69742	0.000101841	AT1G69710.1
Eucgr.H03968	CUFF.27992	scaffold_8	57702278	57702470	FL_CUFF.27992	-1.2462	1.38121	0.00024477	0.00202531	Transcript_30017	Eucgr.H03968	AT3G16800.1	Protein phosphatase 2C family protein	-1.62293	3.62343	0.000393494	AT3G16800.1
Eucgr.J00040	CUFF.3012	scaffold_10	670315	674903	FL_CUFF.3012	-1.24369	9.58223	0.000216645	0.00184133	Transcript_2506	Eucgr.J00040	AT2G28760.3	UDP-XYL synthase 6	-1.71551	8.84567	1.94279e-05	AT2G28760.3
Transcript_14822	CUFF.13755	scaffold_3	56653745	56654571	FL_CUFF.13755	-1.24358	7.08132	1.608e-05	0.000253684	Transcript_14822	#N/A	AT3G17440.1	novel plant snare 13	-1.0928	7.64633	0.0158591	AT3G17440.1
Eucgr.F03095	CUFF.21761	scaffold_6	40324814	40329072	FL_CUFF.21761	-1.24337	6.02801	0.000402556	0.00297837	Transcript_23157	Eucgr.F03095	AT5G11730.1	Core-2/I-branching beta-1,6-N-acetylglucosaminyltransferase family protein	-1.61327	5.24001	3.975e-05	AT5G11730.1
Eucgr.K00774	CUFF.4939	scaffold_11	8862477	8866412	FL_CUFF.4939	-1.24284	2.97883	0.000303645	0.00239374	Transcript_5496	Eucgr.K00774	AT1G62305.1	Core-2/I-branching beta-1,6-N-acetylglucosaminyltransferase family protein	-1.80642	2.2599	0.00152622	AT1G62305.1
Eucgr.B03348	CUFF.10487	scaffold_2	58378613	58380301	FL_CUFF.10487	-1.24281	3.60966	0.00142006	0.00787289	Transcript_11413	Eucgr.B03348	AT1G10550.1	xyloglucan:xyloglucosyl transferase 33	-3.55488	2.71936	3.21732e-06	AT1G10550.1
Eucgr.A02601	CUFF.1848	scaffold_1	36516694	36519007	FL_CUFF.1848	-1.24272	3.89774	2.89503e-05	0.000394757	Transcript_2063	Eucgr.A02601	AT3G52500.1	Eukaryotic aspartyl protease family protein	-1.87868	4.01512	1.53849e-05	AT3G52500.1
Eucgr.I01406	CUFF.29997	scaffold_9	24505716	24507406	FL_CUFF.29997	-1.24167	3.9659	5.16846e-05	0.000608402	Transcript_32059	Eucgr.I01406	AT4G38620.1	myb domain protein 4	-1.92102	3.62715	3.84785e-05	AT4G38620.1
Eucgr.I01293	CUFF.29949	scaffold_9	23610782	23616261	FL_CUFF.29949	-1.24154	8.12454	0.000145684	0.00135833	Transcript_32108	Eucgr.I01293	AT2G16400.1	BEL1-like homeodomain 7	-1.86013	7.41509	3.01222e-06	AT2G16400.1
Eucgr.G02621	CUFF.24585	scaffold_7	44532071	44540254	FL_CUFF.24585	-1.24028	7.00512	0.000225126	0.00189721	Transcript_26159	Eucgr.G02621	AT5G23430.1	Transducin/WD40 repeat-like superfamily protein	-1.62645	6.52417	0.000152583	AT5G23430.1
Eucgr.A01167	CUFF.792	scaffold_1	18141889	18144906	FL_CUFF.792	-1.23965	4.4491	3.86519e-05	0.000491199	Transcript_864	Eucgr.A01167	AT3G53380.1	Concanavalin A-like lectin protein kinase family protein	-1.26087	4.12111	0.00406436	AT3G53380.1
Eucgr.H00877	CUFF.25813	scaffold_8	10963659	10968336	FL_CUFF.25813	-1.2391	7.00996	0.000471142	0.00335416	Transcript_27479	Eucgr.H00877	AT4G16360.2	5'-AMP-activated protein kinase beta-2 subunit protein	-1.79966	5.98625	3.85817e-05	AT4G16360.2
Eucgr.E02482	CUFF.18518	scaffold_5	38050609	38062214	FL_CUFF.18518	-1.23883	7.45518	0.000455074	0.00327339	Transcript_19558	Eucgr.E02482	AT2G34680.1	Outer arm dynein light chain 1 protein	-1.489	7.03273	0.000111502	AT2G34680.1
Eucgr.B02498	CUFF.9859	scaffold_2	47090510	47091789	FL_CUFF.9859	-1.23562	4.97566	0.000130056	0.00124088	Transcript_10694	Eucgr.B02498	AT2G28410.1	unknown protein; Has 18 Blast hits to 18 proteins in 5 species: Archae - 0; Bacteria - 0; Metazoa - 0; Fungi - 0; Plants - 18; Viruses - 0; Other Eukaryotes - 0 (source: NCBI BLink).	-2.12226	5.41043	2.91557e-06	AT2G28410.1
Eucgr.H03930	CUFF.27966	scaffold_8	57138869	57141447	FL_CUFF.27966	-1.23551	3.05156	0.000112271	0.00111142	Transcript_29967	Eucgr.H03930	AT2G33730.1	P-loop containing nucleoside triphosphate hydrolases superfamily protein	-1.26529	1.94795	0.010045	AT2G33730.1
Eucgr.G01911	CUFF.24051	scaffold_7	34943393	34944471	FL_CUFF.24051	-1.23474	3.56909	0.00339712	0.0155322	Transcript_25585	Eucgr.G01911	AT5G47920.1	unknown protein; BEST Arabidopsis thaliana protein match is: unknown protein (TAIR:AT5G13880.1); Has 1807 Blast hits to 1807 proteins in 277 species: Archae - 0; Bacteria - 0; Metazoa - 736; Fungi - 347; Plants - 385; Viruses - 0; Other Eukaryotes - 339 (source: NCBI BLink).	-2.15551	4.24959	1.32866e-06	AT5G47920.1
Eucgr.K00658	CUFF.4895	scaffold_11	7384758	7389537	FL_CUFF.4895	-1.23466	8.32154	2.78019e-05	0.000383692	Transcript_5425	Eucgr.K00658	AT2G04850.1	Auxin-responsive family protein	-2.32065	7.37542	3.9976e-08	AT2G04850.1
Eucgr.D00246	CUFF.15058	scaffold_4	3953325	3957094	FL_CUFF.15058	-1.23371	5.35517	7.43773e-05	0.000806018	Transcript_16121	Eucgr.D00246	AT5G07220.1	BCL-2-associated athanogene 3	-1.27396	4.86243	0.00243645	AT5G07220.1
Eucgr.E02755	CUFF.18550	scaffold_5	44610355	44615481	FL_CUFF.18550	-1.23269	6.56484	0.000515173	0.0035912	Transcript_19749	Eucgr.E02755	AT4G18640.1	Leucine-rich repeat protein kinase family protein	-2.08271	6.29117	3.44257e-06	AT4G18640.1
Eucgr.F04025	CUFF.23408	scaffold_6	48377658	48383451	FL_CUFF.23408	-1.23199	8.66233	5.76899e-05	0.000663351	Transcript_23937	Eucgr.F04025	AT1G16860.1	Ubiquitin-specific protease family C19-related protein	-1.38721	8.06899	0.000334814	AT1G16860.1
Eucgr.F01636	CUFF.20684	scaffold_6	20752033	20752835	FL_CUFF.20684	-1.23165	3.4084	5.34861e-05	0.000625845	Transcript_21978	Eucgr.F01636	AT1G75580.1	SAUR-like auxin-responsive protein family	-1.01413	2.96874	0.0225291	AT1G75580.1
Eucgr.F00659	CUFF.19969	scaffold_6	8681441	8682873	FL_CUFF.19969	-1.23157	3.76396	9.67124e-06	0.000173394	Transcript_21245	Eucgr.F00659	AT1G50640.1	ethylene responsive element binding factor 3	-1.53361	4.30502	0.000104191	AT1G50640.1
Eucgr.E02667	CUFF.18646	scaffold_5	42824860	42829453	FL_CUFF.18646	-1.23155	8.19269	0.000179854	0.00159082	Transcript_19818	Eucgr.E02667	AT2G33990.1	IQ-domain 9	-2.05038	7.568	2.21624e-07	AT2G33990.1
Eucgr.A02594	CUFF.1842	scaffold_1	36440747	36447534	FL_CUFF.1842	-1.23124	4.82057	0.00201689	0.0103073	Transcript_2055	Eucgr.A02594	AT5G52340.1	exocyst subunit exo70 family protein A2	-1.30861	3.22703	0.00178597	AT5G52340.1
Eucgr.J00984	CUFF.2938	scaffold_10	10676681	10677683	FL_CUFF.2938	-1.23119	0.797965	0.000103013	0.00104352	Transcript_3292	Eucgr.J00984	AT3G10080.1	RmlC-like cupins superfamily protein	-1.8188	0.676796	0.00216498	AT3G10080.1
Eucgr.E00025	CUFF.16855	scaffold_5	317408	318963	FL_CUFF.16855	-1.23085	5.28408	0.000178605	0.0015847	Transcript_18035	Eucgr.E00025	AT1G01200.1	RAB GTPase homolog A3	-1.39728	5.38532	0.000926728	AT1G01200.1
Eucgr.F02961	CUFF.21647	scaffold_6	39293750	39295291	FL_CUFF.21647	-1.23048	6.71876	2.1446e-05	0.000314871	Transcript_23045	Eucgr.F02961	AT1G33800.1	Protein of unknown function (DUF579)	-1.67644	6.61641	3.40499e-05	AT1G33800.1
Eucgr.F02961	CUFF.21646	scaffold_6	39293172	39295291	FL_CUFF.21646	-1.23031	6.71977	2.13773e-05	0.000314658	Transcript_23044	Eucgr.F02961	AT1G33800.1	Protein of unknown function (DUF579)	-1.67644	6.61641	3.40499e-05	AT1G33800.1
Eucgr.B03709	CUFF.10779	scaffold_2	61493885	61499173	FL_CUFF.10779	-1.23016	5.72351	1.57125e-05	0.000249368	Transcript_11780	Eucgr.B03709	AT3G22070.1	proline-rich family protein	-1.53903	4.59666	0.000123886	AT3G22070.1
Eucgr.J03131	CUFF.4412	scaffold_10	38400142	38402459	FL_CUFF.4412	-1.22988	3.96247	0.0005727	0.00390904	Transcript_4930	Eucgr.J03131	AT1G79720.1	Eukaryotic aspartyl protease family protein	-2.46535	3.51485	6.11375e-10	AT1G79720.1
Eucgr.B02793	CUFF.10126	scaffold_2	51285011	51289046	FL_CUFF.10126	-1.22928	6.22018	0.000393317	0.00292687	Transcript_11010	Eucgr.B02793	AT3G54140.1	peptide transporter 1	-1.90846	5.65353	7.66796e-06	AT3G54140.1
Eucgr.A01074	CUFF.775	scaffold_1	16445103	16447020	FL_CUFF.775	-1.22812	7.90405	3.34892e-05	0.000440922	Transcript_845	Eucgr.A01074	AT2G04780.2	FASCICLIN-like arabinoogalactan 7	-2.25952	7.62341	2.82758e-06	AT2G04780.2
Eucgr.D02464	CUFF.16438	scaffold_4	39057468	39059933	FL_CUFF.16438	-1.22812	5.53542	6.71003e-05	0.000745743	Transcript_17598	Eucgr.D02464	AT4G00110.1	UDP-D-glucuronate 4-epimerase 3	-1.60522	4.93412	0.000115725	AT4G00110.1
Eucgr.C02424	CUFF.13343	scaffold_3	46262724	46266095	FL_CUFF.13343	-1.22765	2.97429	0.00270438	0.0129672	Transcript_14411	Eucgr.C02424	AT5G57670.2	Protein kinase superfamily protein	-2.67152	3.12777	0.000120205	AT5G57670.2
Eucgr.H04991	CUFF.28776	scaffold_8	71501724	71506720	FL_CUFF.28776	-1.22763	5.26132	0.000147567	0.00137009	Transcript_30770	Eucgr.H04991	AT2G17290.1	Calcium-dependent protein kinase family protein	-1.91902	4.6202	0.00123203	AT2G17290.1
Transcript_24983	CUFF.23467	scaffold_7	15755375	15756183	FL_CUFF.23467	-1.22747	3.1876	0.000395604	0.00294023	Transcript_24983	#N/A	AT5G02230.2	Haloacid dehalogenase-like hydrolase (HAD) superfamily protein	-1.8503	3.40033	0.00061566	AT5G02230.2
Eucgr.K02057	CUFF.5790	scaffold_11	26901122	26901958	FL_CUFF.5790	-1.22746	7.50203	0.000122736	0.00119038	Transcript_6401	Eucgr.K02057	AT5G62150.1	peptidoglycan-binding LysM domain-containing protein	-1.92186	7.04426	1.23245e-06	AT5G62150.1
Eucgr.K01508	CUFF.6503	scaffold_11	18187139	18189854	FL_CUFF.6503	-1.22735	9.00903	0.000467676	0.00333793	Transcript_6004	Eucgr.K01508	AT5G17920.2	Cobalamin-independent synthase family protein	-1.50938	10.0244	0.00132084	AT5G17920.2
Eucgr.E02763	CUFF.18664	scaffold_5	44706237	44711892	FL_CUFF.18664	-1.22722	7.68647	0.00099406	0.00596012	Transcript_19750	Eucgr.E02763	AT1G29200.2	O-fucosyltransferase family protein	-2.32437	6.85305	2.06158e-07	AT1G29200.2
Eucgr.I00804	CUFF.29630	scaffold_9	16765539	16772747	FL_CUFF.29630	-1.22695	5.60296	0.000294444	0.00233961	Transcript_31665	Eucgr.I00804	AT3G19420.1	PTEN 2	-2.15248	5.11985	5.41673e-06	AT3G19420.1
Eucgr.H01997	CUFF.26496	scaffold_8	25691115	25695295	FL_CUFF.26496	-1.22622	3.32057	2.85976e-05	0.000391321	Transcript_28263	Eucgr.H01997	AT3G50560.1	NAD(P)-binding Rossmann-fold superfamily protein	-1.37376	2.91405	0.00263633	AT3G50560.1
Eucgr.F03148	CUFF.21822	scaffold_6	40832663	40835709	FL_CUFF.21822	-1.22588	7.25113	0.000119291	0.0011657	Transcript_23208	Eucgr.F03148	AT3G09800.1	SNARE-like superfamily protein	-1.41134	6.85473	0.000682818	AT3G09800.1
Eucgr.H00499	CUFF.25588	scaffold_8	6464725	6466663	FL_CUFF.25588	-1.22587	8.73582	0.000171281	0.00153486	Transcript_27230	Eucgr.H00499	AT4G12980.1	Auxin-responsive family protein	-1.94656	8.26493	9.88894e-07	AT4G12980.1
Eucgr.K00576	CUFF.4844	scaffold_11	6366550	6369665	FL_CUFF.4844	-1.22569	0.998525	0.00770465	0.0296115	Transcript_5387	Eucgr.K00576	AT2G47010.2	unknown protein; FUNCTIONS IN: molecular_function unknown; INVOLVED IN: biological_process unknown; LOCATED IN: endomembrane system; EXPRESSED IN: 17 plant structures; EXPRESSED DURING: 10 growth stages; BEST Arabidopsis thaliana protein match is: unknown protein (TAIR:AT1G17030.1); Has 72 Blast hits to 72 proteins in 13 species: Archae - 0; Bacteria - 0; Metazoa - 0; Fungi - 0; Plants - 71; Viru…	-2.91746	0.97429	1.23867e-10	AT2G47010.2
Eucgr.C02604	CUFF.13625	scaffold_3	49587782	49592311	FL_CUFF.13625	-1.2246	9.13756	0.000119875	0.00116849	Transcript_14570	Eucgr.C02604	AT5G25100.2	Endomembrane protein 70 protein family	-1.37079	8.66653	0.000887516	AT5G25100.2
Eucgr.B02169	CUFF.9573	scaffold_2	42898371	42903878	FL_CUFF.9573	-1.22449	7.15341	4.83622e-05	0.000577761	Transcript_10307	Eucgr.B02169	AT4G23160.1	cysteine-rich RLK (RECEPTOR-like protein kinase) 8	-1.70405	6.34494	2.38678e-05	AT4G23160.1
Eucgr.J03181	CUFF.4532	scaffold_10	39041365	39044323	FL_CUFF.4532	-1.22435	4.06597	0.000696942	0.00456929	Transcript_4998	Eucgr.J03181	AT3G20260.1	Protein of unknown function (DUF1666)	-1.55754	4.43424	0.00113368	AT3G20260.1
Eucgr.G01114	CUFF.23581	scaffold_7	18815421	18815761	FL_CUFF.23581	-1.22399	0.332423	0.00107191	0.00632852	Transcript_25097	Eucgr.G01114	AT3G10450.2	serine carboxypeptidase-like 7	-1.85058	0.585251	0.00314996	AT3G10450.2
Eucgr.L02616	CUFF.6914	scaffold_1120	7752	9321	FL_CUFF.6914	-1.22395	1.30833	4.73658e-05	0.000568984	Transcript_7637	Eucgr.L02616	AT5G46910.1	Transcription factor jumonji (jmj) family protein / zinc finger (C5HC2 type) family protein	-1.06809	1.92904	0.0205496	AT5G46910.1
Eucgr.G02071	CUFF.24203	scaffold_7	38038138	38043287	FL_CUFF.24203	-1.22392	7.15892	0.000149928	0.00138503	Transcript_25774	Eucgr.G02071	AT2G01910.1	Microtubule associated protein (MAP65/ASE1) family protein	-1.68393	7.07199	1.11417e-05	AT2G01910.1
Eucgr.K01221	CUFF.5185	scaffold_11	15400907	15405452	FL_CUFF.5185	-1.22381	5.52699	0.000178661	0.0015847	Transcript_5764	Eucgr.K01221	AT3G59110.1	Protein kinase superfamily protein	-1.76953	5.02784	3.84785e-05	AT3G59110.1
Eucgr.B03602	CUFF.10699	scaffold_2	60483492	60487246	FL_CUFF.10699	-1.22356	8.69059	3.59222e-05	0.000464156	Transcript_11657	Eucgr.B03602	AT3G13510.1	Protein of Unknown Function (DUF239)	-1.52802	7.63945	0.00018416	AT3G13510.1
Eucgr.F01470	CUFF.20520	scaffold_6	18934813	18935866	FL_CUFF.20520	-1.2235	3.90812	1.59865e-05	0.000252542	Transcript_21787	Eucgr.F01470	AT3G12830.1	SAUR-like auxin-responsive protein family	-1.50819	3.9854	0.000117585	AT3G12830.1
Eucgr.D01671	CUFF.15895	scaffold_4	30694364	30696035	FL_CUFF.15895	-1.22334	7.61804	6.80674e-05	0.000754387	Transcript_16989	Eucgr.D01671	AT3G61910.1	NAC domain protein 66	-1.95383	7.21275	1.37338e-06	AT3G61910.1
Eucgr.C00583	CUFF.12024	scaffold_3	11120941	11121276	FL_CUFF.12024	-1.22258	2.12556	0.000723967	0.0047052	Transcript_13019	Eucgr.C00583	AT5G34850.1	purple acid phosphatase 26	-1.51109	5.64741	9.15831e-05	AT5G34850.1
Eucgr.H00727	CUFF.25667	scaffold_8	9506468	9507492	FL_CUFF.25667	-1.22237	6.71643	0.000736942	0.00476235	Transcript_27356	Eucgr.H00727	AT5G48485.1	Bifunctional inhibitor/lipid-transfer protein/seed storage 2S albumin superfamily protein	-2.22195	7.30003	3.73785e-06	AT5G48485.1
Eucgr.J03089	CUFF.4372	scaffold_10	37945245	37946599	FL_CUFF.4372	-1.22181	4.75468	2.38071e-05	0.000341647	Transcript_4875	Eucgr.J03089	AT5G25280.2	serine-rich protein-related	-1.46156	4.28276	0.000658594	AT5G25280.2
Eucgr.J00041	CUFF.3013	scaffold_10	669759	682903	FL_CUFF.3013	-1.22129	9.81917	0.000227423	0.00191254	Transcript_2504	Eucgr.J00041	AT3G55400.1	methionyl-tRNA synthetase / methionine--tRNA ligase / MetRS (cpMetRS)	-1.68585	8.92596	1.96578e-05	AT3G55400.1
Eucgr.B03763	CUFF.10820	scaffold_2	61861416	61862897	FL_CUFF.10820	-1.22115	1.97912	2.16115e-05	0.00031633	Transcript_11800	Eucgr.B03763	AT4G13870.2	Werner syndrome-like exonuclease	-2.06561	2.09465	6.05374e-05	AT4G13870.2
Eucgr.G03264	CUFF.25098	scaffold_7	50736545	50741833	FL_CUFF.25098	-1.22112	6.72116	4.80797e-05	0.000575248	Transcript_26718	Eucgr.G03264	AT3G08550.1	elongation defective 1 protein / ELD1 protein	-1.44648	6.24743	0.000396649	AT3G08550.1
Eucgr.E04308	CUFF.19861	scaffold_5	73675943	73684596	FL_CUFF.19861	-1.2206	9.6877	5.63074e-05	0.000649954	Transcript_21051	Eucgr.E04308	AT1G31070.2	N-acetylglucosamine-1-phosphate uridylyltransferase 1	-1.83434	8.66694	8.27704e-07	AT1G31070.2
Eucgr.A01455	CUFF.1090	scaffold_1	22935575	22939371	FL_CUFF.1090	-1.22031	8.46956	2.55206e-05	0.000360497	Transcript_1212	Eucgr.A01455	AT3G49260.2	IQ-domain 21	-1.94125	7.88412	1.03161e-06	AT3G49260.2
Transcript_10269	CUFF.9476	scaffold_2	42413421	42413699	FL_CUFF.9476	-1.21906	0.253989	0.00024796	0.00204499	Transcript_10269	#N/A	AT2G16990.2	Major facilitator superfamily protein	-1.35456	1.00057	0.0139932	AT2G16990.2
Eucgr.I01265	CUFF.29992	scaffold_9	23435088	23439484	FL_CUFF.29992	-1.21867	8.18792	0.000129163	0.00123518	Transcript_31955	Eucgr.I01265	AT4G34490.1	cyclase associated protein 1	-1.31667	7.69867	0.000823762	AT4G34490.1
Eucgr.E04308	CUFF.19862	scaffold_5	73677069	73684596	FL_CUFF.19862	-1.21845	9.67159	5.59393e-05	0.000646953	Transcript_21053	Eucgr.E04308	AT1G31070.2	N-acetylglucosamine-1-phosphate uridylyltransferase 1	-1.83434	8.66694	8.27704e-07	AT1G31070.2
Eucgr.E02407	CUFF.18314	scaffold_5	36406306	36410483	FL_CUFF.18314	-1.21797	6.87937	9.10516e-05	0.000946565	Transcript_19506	Eucgr.E02407	AT4G18260.1	Cytochrome b561/ferric reductase transmembrane protein family	-1.49035	6.7036	0.000167224	AT4G18260.1
Eucgr.E00110	CUFF.16912	scaffold_5	997513	998753	FL_CUFF.16912	-1.21794	4.4121	8.74317e-06	0.000160115	Transcript_18108	Eucgr.E00110	AT3G61460.1	brassinosteroid-responsive RING-H2	-1.71754	3.5228	4.30471e-05	AT3G61460.1
Eucgr.J01082	CUFF.3026	scaffold_10	11818936	11823413	FL_CUFF.3026	-1.21784	7.24054	0.000440105	0.00318583	Transcript_3395	Eucgr.J01082	AT5G03250.1	Phototropic-responsive NPH3 family protein	-2.13581	1.80174	4.80307e-06	AT5G03250.1
Eucgr.F02727	CUFF.21459	scaffold_6	36896260	36900162	FL_CUFF.21459	-1.21748	6.49235	2.55334e-05	0.000360497	Transcript_22840	Eucgr.F02727	AT3G24240.1	Leucine-rich repeat receptor-like protein kinase family protein	-1.61429	5.32565	0.000612714	AT3G24240.1
Eucgr.F00439	CUFF.19841	scaffold_6	5584552	5589624	FL_CUFF.19841	-1.21743	5.82487	0.00121456	0.00695612	Transcript_21117	Eucgr.F00439	AT1G09890.1	Rhamnogalacturonate lyase family protein	-2.39869	5.16588	9.22169e-08	AT1G09890.1
Eucgr.D02345	CUFF.16326	scaffold_4	37325220	37326818	FL_CUFF.16326	-1.21743	2.46581	0.000172022	0.00153976	Transcript_17476	Eucgr.D02345	AT2G16070.2	plastid division2	-1.5855	2.58195	0.000129619	AT2G16070.2
Eucgr.H00343	CUFF.25440	scaffold_8	4654476	4656509	FL_CUFF.25440	-1.2172	5.03694	0.00118264	0.00682065	Transcript_27107	Eucgr.H00343	AT1G68470.1	Exostosin family protein	-1.85442	4.42235	0.00063948	AT1G68470.1
Eucgr.E00449	CUFF.17148	scaffold_5	4278948	4279893	FL_CUFF.17148	-1.21702	4.63736	0.000658849	0.0043626	Transcript_18363	Eucgr.E00449	AT1G12100.1	Bifunctional inhibitor/lipid-transfer protein/seed storage 2S albumin superfamily protein	-2.71417	4.49214	1.00853e-06	AT1G12100.1
Eucgr.A00867	CUFF.575	scaffold_1	13811056	13813856	FL_CUFF.575	-1.21657	3.81306	0.000733375	0.00474513	Transcript_646	Eucgr.A00867	AT2G38620.2	cyclin-dependent kinase B1;2	-1.35308	3.79105	0.0196129	AT2G38620.2
Eucgr.K01962	CUFF.5708	scaffold_11	25203333	25204216	FL_CUFF.5708	-1.21601	1.17276	0.000393306	0.00292687	Transcript_6321	Eucgr.K01962	AT5G11720.1	Glycosyl hydrolases family 31 protein	-2.45803	0.641247	9.9219e-09	AT5G11720.1
Eucgr.H00419	CUFF.25511	scaffold_8	5525707	5533870	FL_CUFF.25511	-1.21594	7.07778	0.000584291	0.00397228	Transcript_27162	Eucgr.H00419	AT2G43240.1	Nucleotide-sugar transporter family protein	-1.85903	3.08633	2.73699e-06	AT2G43240.1
Eucgr.G03056	CUFF.25070	scaffold_7	49179868	49184566	FL_CUFF.25070	-1.21516	9.18378	0.000464127	0.00331854	Transcript_26542	Eucgr.G03056	AT3G08510.3	phospholipase C 2	-1.97425	8.29742	2.1093e-07	AT3G08510.3
Eucgr.H03293	CUFF.27436	scaffold_8	48369491	48377082	FL_CUFF.27436	-1.21508	6.42007	0.00048217	0.00341286	Transcript_29259	Eucgr.H03293	AT5G26850.4	Uncharacterized protein	-1.64141	5.8954	0.000122304	AT5G26850.4
Eucgr.I01942	CUFF.30385	scaffold_9	29306894	29308037	FL_CUFF.30385	-1.21494	4.93167	1.70374e-05	0.000263596	Transcript_32517	Eucgr.I01942	AT3G28917.1	mini zinc finger 2	-1.075	4.91011	0.00807477	AT3G28917.1
Eucgr.A02441	CUFF.1744	scaffold_1	35069306	35074780	FL_CUFF.1744	-1.21488	5.73892	6.98029e-05	0.00076899	Transcript_1944	Eucgr.A02441	AT2G42200.1	squamosa promoter binding protein-like 9	-1.46907	5.66171	0.000441009	AT2G42200.1
Transcript_23956	CUFF.22500	scaffold_6	48918631	48918806	FL_CUFF.22500	-1.21468	1.4556	4.50679e-05	0.000547942	Transcript_23956	#N/A	AT2G14740.2	vaculolar sorting receptor 3	-1.9281	0.663577	3.51591e-05	AT2G14740.2
Eucgr.F00359	CUFF.19771	scaffold_6	4839021	4840258	FL_CUFF.19771	-1.21386	5.00125	0.000717907	0.00467216	Transcript_21040	Eucgr.F00359	AT4G08950.1	Phosphate-responsive 1 family protein	-2.51518	4.46556	2.06558e-06	AT4G08950.1
Eucgr.J02281	CUFF.3903	scaffold_10	28604568	28621072	FL_CUFF.3903	-1.21383	7.85531	4.67574e-05	0.000562523	Transcript_4381	Eucgr.J02281	AT3G27325.2	hydrolases, acting on ester bonds	-1.07896	7.21164	0.00981893	AT3G27325.2
Eucgr.I00305	CUFF.29259	scaffold_9	5900385	5904456	FL_CUFF.29259	-1.21287	6.58742	3.95056e-05	0.000498342	Transcript_31279	Eucgr.I00305	AT4G39410.1	WRKY DNA-binding protein 13	-1.74025	5.55778	3.12262e-05	AT4G39410.1
Eucgr.A01823	CUFF.1342	scaffold_1	28513432	28517628	FL_CUFF.1342	-1.21276	8.34725	0.000192177	0.00167406	Transcript_1436	Eucgr.A01823	AT2G20680.1	Glycosyl hydrolase superfamily protein	-2.23187	7.37523	2.33419e-08	AT2G20680.1
Eucgr.A01954	CUFF.1367	scaffold_1	30249853	30252511	FL_CUFF.1367	-1.21265	5.8161	2.07442e-05	0.000307587	Transcript_1505	Eucgr.A01954	AT3G58730.1	vacuolar ATP synthase subunit D (VATD) / V-ATPase D subunit / vacuolar proton pump D subunit (VATPD)	-1.36236	5.69763	0.000851651	AT3G58730.1
Eucgr.K01521	CUFF.5445	scaffold_11	18367807	18374370	FL_CUFF.5445	-1.21249	7.54343	0.000476853	0.00338725	Transcript_6021	Eucgr.K01521	AT3G03770.2	Leucine-rich repeat protein kinase family protein	-1.80595	7.18241	1.52677e-06	AT3G03770.2
Eucgr.F01211	CUFF.20332	scaffold_6	15353193	15356253	FL_CUFF.20332	-1.21182	5.59597	0.000588776	0.00399709	Transcript_21584	Eucgr.F01211	AT1G73140.1	Plant protein of unknown function (DUF828)	-2.01976	5.35833	2.41019e-06	AT1G73140.1
Eucgr.F03815	CUFF.22304	scaffold_6	46363694	46368081	FL_CUFF.22304	-1.21123	3.8785	0.00114788	0.00667491	Transcript_23762	Eucgr.F03815	AT1G44110.1	Cyclin A1;1	-1.16298	2.6363	0.0326489	AT1G44110.1
Transcript_28417	CUFF.26630	scaffold_8	28909985	28910520	FL_CUFF.26630	-1.2101	1.91102	0.00145589	0.00802314	Transcript_28417	#N/A	AT5G67210.1	Protein of unknown function (DUF579)	-2.03676	2.40191	3.03676e-05	AT5G67210.1
Eucgr.F00658	CUFF.19965	scaffold_6	8675520	8676320	FL_CUFF.19965	-1.20984	0.587728	0.00148625	0.00816411	Transcript_21239	Eucgr.F00658	AT3G20300.1	Protein of unknown function (DUF3537)	-1.93606	2.41126	3.78291e-06	AT3G20300.1
Eucgr.I02323	CUFF.31076	scaffold_9	33767698	33774345	FL_CUFF.31076	-1.20964	9.53181	0.000150415	0.00138791	Transcript_32958	Eucgr.I02323	AT4G35920.2	PLAC8 family protein	-1.76378	8.66085	1.17059e-05	AT4G35920.2
Eucgr.J00542	CUFF.2572	scaffold_10	5947280	5948173	FL_CUFF.2572	-1.209	3.04996	0.000559792	0.00383956	Transcript_2882	Eucgr.J00542	AT3G44220.1	Late embryogenesis abundant (LEA) hydroxyproline-rich glycoprotein family	-2.14676	3.59475	0.000252673	AT3G44220.1
Eucgr.C03571	CUFF.14190	scaffold_3	67784095	67786877	FL_CUFF.14190	-1.2089	5.77192	8.67465e-05	0.000911563	Transcript_15262	Eucgr.C03571	AT5G51160.1	Ankyrin repeat family protein	-1.50296	5.61481	0.000632427	AT5G51160.1
Eucgr.H01969	CUFF.26479	scaffold_8	25383050	25385936	FL_CUFF.26479	-1.2075	1.19249	0.00114994	0.00667657	Transcript_28245	Eucgr.H01969	AT4G37110.1	Zinc-finger domain of monoamine-oxidase A repressor R1	-1.18105	1.78847	0.0179462	AT4G37110.1
Eucgr.F03951	CUFF.22388	scaffold_6	47824466	47826102	FL_CUFF.22388	-1.20748	2.47605	0.00231024	0.0114771	Transcript_23860	Eucgr.F03951	AT1G80730.1	zinc-finger protein 1	-2.4366	1.95086	1.11246e-07	AT1G80730.1
Eucgr.D02391	CUFF.16377	scaffold_4	37777139	37781113	FL_CUFF.16377	-1.20746	4.55463	0.00102255	0.00610343	Transcript_17531	Eucgr.D02391	AT3G18750.3	with no lysine (K) kinase 6	-1.86888	3.89956	8.3556e-05	AT3G18750.3
Eucgr.D01296	CUFF.15679	scaffold_4	23455688	23458824	FL_CUFF.15679	-1.2073	3.67418	0.00501556	0.0211527	Transcript_16772	Eucgr.D01296	AT4G04900.1	ROP-interactive CRIB motif-containing protein 10	-2.00377	3.11528	0.000402253	AT4G04900.1
Eucgr.K01680	CUFF.5500	scaffold_11	20343368	20348228	FL_CUFF.5500	-1.20709	6.72126	0.000150802	0.00139095	Transcript_6109	Eucgr.K01680	AT3G56590.2	hydroxyproline-rich glycoprotein family protein	-1.52723	6.1076	8.50149e-05	AT3G56590.2
Eucgr.B03728	CUFF.10780	scaffold_2	61604766	61605755	FL_CUFF.10780	-1.20678	1.39749	6.72761e-05	0.000747349	Transcript_11768	Eucgr.B03728	AT5G12340.1	unknown protein; BEST Arabidopsis thaliana protein match is: unknown protein (TAIR:AT1G28190.1); Has 30201 Blast hits to 17322 proteins in 780 species: Archae - 12; Bacteria - 1396; Metazoa - 17338; Fungi - 3422; Plants - 5037; Viruses - 0; Other Eukaryotes - 2996 (source: NCBI BLink).	-1.50018	1.64065	0.000930256	AT5G12340.1
Eucgr.E00451	CUFF.17152	scaffold_5	4296219	4300573	FL_CUFF.17152	-1.2063	4.83445	0.000487327	0.00344224	Transcript_18366	Eucgr.E00451	AT4G12440.1	adenine phosphoribosyl transferase 4	-2.08816	4.79619	0.000314308	AT4G12440.1
Eucgr.E01134	CUFF.17551	scaffold_5	12075606	12079423	FL_CUFF.17551	-1.20597	6.45181	8.38619e-05	0.000885921	Transcript_18811	Eucgr.E01134	AT1G33170.1	S-adenosyl-L-methionine-dependent methyltransferases superfamily protein	-1.19874	6.37843	0.00671959	AT1G33170.1
Eucgr.F03657	CUFF.22175	scaffold_6	44892410	44894876	FL_CUFF.22175	-1.20585	6.04433	0.00128802	0.00729298	Transcript_23613	Eucgr.F03657	AT5G23810.1	amino acid permease 7	-1.89389	4.93767	5.97851e-05	AT5G23810.1
Eucgr.F01211	CUFF.20331	scaffold_6	15352841	15356253	FL_CUFF.20331	-1.20574	5.71061	0.000618209	0.00414122	Transcript_21582	Eucgr.F01211	AT1G73140.1	Plant protein of unknown function (DUF828)	-2.01976	5.35833	2.41019e-06	AT1G73140.1
Eucgr.E00540	CUFF.17218	scaffold_5	5126273	5129802	FL_CUFF.17218	-1.20574	7.18127	1.49452e-05	0.000240218	Transcript_18435	Eucgr.E00540	AT1G63120.1	RHOMBOID-like 2	-1.29772	6.94026	0.000683191	AT1G63120.1
Eucgr.J02220	CUFF.3784	scaffold_10	28144299	28147149	FL_CUFF.3784	-1.20541	4.27283	7.42432e-05	0.000805295	Transcript_4240	Eucgr.J02220	AT5G14640.1	shaggy-like kinase 13	-2.03286	0.765646	1.98322e-05	AT5G14640.1
Eucgr.F00599	CUFF.19923	scaffold_6	7815983	7817750	FL_CUFF.19923	-1.205	3.84689	0.000162071	0.0014655	Transcript_21194	Eucgr.F00599	AT3G51220.1	Plant protein of unknown function (DUF827)	-2.08932	3.81251	2.73774e-07	AT3G51220.1
Eucgr.J01122	CUFF.3050	scaffold_10	12328580	12332953	FL_CUFF.3050	-1.20488	5.74282	5.96551e-05	0.000679415	Transcript_3410	Eucgr.J01122	AT5G03040.3	IQ-domain 2	-1.45061	5.27723	0.000459219	AT5G03040.3
Eucgr.A01420	CUFF.1006	scaffold_1	22676451	22677670	FL_CUFF.1006	-1.20429	7.89588	1.7608e-05	0.000269783	Transcript_1072	Eucgr.A01420	AT4G00880.1	SAUR-like auxin-responsive protein family	-1.66097	7.08612	1.97367e-05	AT4G00880.1
Eucgr.B01142	CUFF.8393	scaffold_2	18081945	18084956	FL_CUFF.8393	-1.20391	6.73518	0.000380687	0.00285151	Transcript_9133	Eucgr.B01142	AT3G06130.2	Heavy metal transport/detoxification superfamily protein	-1.37783	6.30863	0.000730826	AT3G06130.2
Eucgr.K02053	CUFF.5769	scaffold_11	26822183	26823418	FL_CUFF.5769	-1.20317	3.37152	0.000198719	0.00172258	Transcript_6394	Eucgr.K02053	AT3G52770.1	protein binding	-1.94995	3.11323	0.000330815	AT3G52770.1
Eucgr.B01311	CUFF.8538	scaffold_2	21451357	21452143	FL_CUFF.8538	-1.20307	2.52315	0.000174152	0.00155128	Transcript_9288	Eucgr.B01311	AT3G16570.1	rapid alkalinization factor 23	-0.939044	3.45937	0.0383248	AT3G16570.1
Eucgr.F02263	CUFF.21175	scaffold_6	30711308	30717854	FL_CUFF.21175	-1.20204	7.96054	0.000389227	0.00290457	Transcript_22517	Eucgr.F02263	AT1G49890.1	Family of unknown function (DUF566)	-1.99274	7.20233	1.09019e-07	AT1G49890.1
Eucgr.I00650	CUFF.29531	scaffold_9	13745631	13749012	FL_CUFF.29531	-1.20204	8.37082	0.00016597	0.0014951	Transcript_31718	Eucgr.I00650	AT2G22795.1	unknown protein; BEST Arabidopsis thaliana protein match is: unknown protein (TAIR:AT4G37820.1); Has 799854 Blast hits to 188815 proteins in 4452 species: Archae - 4529; Bacteria - 144236; Metazoa - 287749; Fungi - 87083; Plants - 43826; Viruses - 3662; Other Eukaryotes - 228769 (source: NCBI BLink).	-1.70699	7.90347	6.96162e-06	AT2G22795.1
Eucgr.D02237	CUFF.16248	scaffold_4	36495617	36497561	FL_CUFF.16248	-1.20193	5.22664	2.52326e-05	0.000357186	Transcript_17397	Eucgr.D02237	AT3G44990.1	xyloglucan endo-transglycosylase-related 8	-1.02403	5.67846	0.0113376	AT3G44990.1
Eucgr.L02773	CUFF.7280	scaffold_1369	4227	7066	FL_CUFF.7280	-1.20166	8.26348	7.17696e-05	0.00078703	Transcript_7946	Eucgr.L02773	AT1G11860.3	Glycine cleavage T-protein family	-1.89102	7.95335	8.13433e-06	AT1G11860.3
Eucgr.B02939	CUFF.10192	scaffold_2	53195333	53197182	FL_CUFF.10192	-1.20146	1.00912	0.002498	0.0122053	Transcript_11089	Eucgr.B02939	AT2G01590.1	chlororespiratory reduction 3	-2.38434	0.671882	1.14938e-07	AT2G01590.1
Eucgr.J01413	CUFF.3292	scaffold_10	17653301	17656924	FL_CUFF.3292	-1.20006	6.51451	0.000183566	0.00161588	Transcript_3739	Eucgr.J01413	AT3G02250.1	O-fucosyltransferase family protein	-1.5905	6.33257	0.000193435	AT3G02250.1
Eucgr.K00918	CUFF.5025	scaffold_11	11194238	11195001	FL_CUFF.5025	-1.19969	2.59371	0.000167844	0.00150914	Transcript_5600	Eucgr.K00918	AT4G05020.2	NAD(P)H dehydrogenase B2	-1.58974	2.97551	0.000284438	AT4G05020.2
Eucgr.G02424	CUFF.24391	scaffold_7	42874246	42875632	FL_CUFF.24391	-1.19965	4.0453	0.000211684	0.00180881	Transcript_25971	Eucgr.G02424	AT1G69050.1	unknown protein; Has 9 Blast hits to 9 proteins in 4 species: Archae - 0; Bacteria - 0; Metazoa - 0; Fungi - 0; Plants - 9; Viruses - 0; Other Eukaryotes - 0 (source: NCBI BLink).	-1.80402	3.11552	2.2876e-06	AT1G69050.1
Eucgr.J03026	CUFF.4362	scaffold_10	37459741	37463425	FL_CUFF.4362	-1.19892	7.16669	3.10718e-05	0.000417342	Transcript_4861	Eucgr.J03026	AT1G52780.1	Protein of unknown function (DUF2921)	-1.50347	6.68518	5.49424e-05	AT1G52780.1
Eucgr.H00092	CUFF.25337	scaffold_8	887881	893170	FL_CUFF.25337	-1.19771	7.66237	4.97174e-05	0.000590412	Transcript_26966	Eucgr.H00092	AT1G04690.1	potassium channel beta subunit 1	-1.5849	7.37005	0.000197687	AT1G04690.1
Eucgr.K01494	CUFF.5367	scaffold_11	18073642	18076919	FL_CUFF.5367	-1.19707	2.57739	0.000172696	0.00154291	Transcript_5969	Eucgr.K01494	AT1G54385.2	ARM repeat superfamily protein	-1.12076	2.51721	0.00634006	AT1G54385.2
Eucgr.J03026	CUFF.4361	scaffold_10	37459042	37463425	FL_CUFF.4361	-1.19678	7.17568	3.10755e-05	0.000417342	Transcript_4859	Eucgr.J03026	AT1G52780.1	Protein of unknown function (DUF2921)	-1.50347	6.68518	5.49424e-05	AT1G52780.1
Eucgr.K02253	CUFF.5925	scaffold_11	29723093	29724788	FL_CUFF.5925	-1.1964	3.07394	5.95017e-05	0.000678314	Transcript_6564	Eucgr.K02253	AT5G38780.1	S-adenosyl-L-methionine-dependent methyltransferases superfamily protein	-1.58948	2.47948	0.000301367	AT5G38780.1
Eucgr.K00929	CUFF.5042	scaffold_11	11324400	11330475	FL_CUFF.5042	-1.1962	6.56815	7.41556e-05	0.000804876	Transcript_5621	Eucgr.K00929	AT4G28220.1	NAD(P)H dehydrogenase B1	-1.28257	6.38398	0.00298831	AT4G28220.1
Eucgr.A02383	CUFF.1701	scaffold_1	34593811	34597679	FL_CUFF.1701	-1.19554	6.03131	0.000494386	0.00348078	Transcript_1900	Eucgr.A02383	AT2G41890.1	curculin-like (mannose-binding) lectin family protein / PAN domain-containing protein	-1.62089	5.47386	0.000112943	AT2G41890.1
Eucgr.I02691	CUFF.30932	scaffold_9	38061205	38063628	FL_CUFF.30932	-1.19525	5.24811	2.5314e-05	0.000357822	Transcript_33082	Eucgr.I02691	AT5G09672.1	conserved peptide upstream open reading frame 21	-1.19379	7.7223	0.00276472	AT5G09672.1
Eucgr.B03608	CUFF.10712	scaffold_2	60545767	60548034	FL_CUFF.10712	-1.19516	5.99869	0.000119892	0.00116849	Transcript_11684	Eucgr.B03608	AT4G08810.1	calcium ion binding	-1.42093	5.76233	0.000367205	AT4G08810.1
Eucgr.B00048	CUFF.7572	scaffold_2	1107481	1110219	FL_CUFF.7572	-1.19459	3.41925	2.04331e-05	0.000303351	Transcript_8284	Eucgr.B00048	AT1G72210.1	basic helix-loop-helix (bHLH) DNA-binding superfamily protein	-1.62747	2.50648	0.000170361	AT1G72210.1
Eucgr.K02894	CUFF.6473	scaffold_11	36818962	36822867	FL_CUFF.6473	-1.19438	9.45005	0.000157748	0.00143619	Transcript_7087	Eucgr.K02894	AT1G27210.1	ARM repeat superfamily protein	-1.90392	8.70298	1.21885e-06	AT1G27210.1
Eucgr.B00460	CUFF.7838	scaffold_2	5855129	5856245	FL_CUFF.7838	-1.19412	4.37997	0.000265863	0.00215767	Transcript_8594	Eucgr.B00460	AT3G10815.1	RING/U-box superfamily protein	-2.33893	4.17696	1.22704e-05	AT3G10815.1
Eucgr.C02576	CUFF.13583	scaffold_3	49345824	49350377	FL_CUFF.13583	-1.19316	7.77039	0.000582998	0.00396688	Transcript_14510	Eucgr.C02576	AT5G58000.1	Reticulon family protein	-1.59894	6.97713	4.18494e-05	AT5G58000.1
Eucgr.H03276	CUFF.27415	scaffold_8	48219542	48223796	FL_CUFF.27415	-1.19304	7.94711	4.06364e-05	0.000509116	Transcript_29234	Eucgr.H03276	AT1G68410.2	Protein phosphatase 2C family protein	-1.43866	7.63449	0.000378787	AT1G68410.2
Eucgr.J02220	CUFF.3783	scaffold_10	28144299	28147578	FL_CUFF.3783	-1.19302	4.41853	9.41404e-05	0.000968827	Transcript_4243	Eucgr.J02220	AT5G14640.1	shaggy-like kinase 13	-2.03286	0.765646	1.98322e-05	AT5G14640.1
Eucgr.J02220	CUFF.3785	scaffold_10	28144299	28147578	FL_CUFF.3785	-1.19302	4.41853	9.41404e-05	0.000968827	Transcript_4246	Eucgr.J02220	AT5G14640.1	shaggy-like kinase 13	-2.03286	0.765646	1.98322e-05	AT5G14640.1
Eucgr.F01225	CUFF.20338	scaffold_6	15492782	15495795	FL_CUFF.20338	-1.19238	5.67596	0.000242508	0.00201391	Transcript_21596	Eucgr.F01225	AT2G29210.1	splicing factor PWI domain-containing protein	-1.76754	5.10677	4.04134e-05	AT2G29210.1
Eucgr.A02410	CUFF.1720	scaffold_1	34788645	34792220	FL_CUFF.1720	-1.19237	5.47902	0.000218496	0.00185303	Transcript_1914	Eucgr.A02410	AT5G06940.1	Leucine-rich repeat receptor-like protein kinase family protein	-1.4708	5.50496	0.000956997	AT5G06940.1
Eucgr.E01348	CUFF.17688	scaffold_5	15054424	15056340	FL_CUFF.17688	-1.19231	2.25225	0.00119679	0.00688065	Transcript_18943	Eucgr.E01348	AT2G45590.1	Protein kinase superfamily protein	-2.39237	2.47552	2.75609e-05	AT2G45590.1
Eucgr.J01000	CUFF.2981	scaffold_10	10809791	10812363	FL_CUFF.2981	-1.19207	7.0755	0.00147588	0.0081113	Transcript_3311	Eucgr.J01000	AT3G56240.1	copper chaperone	-2.44677	6.82942	5.63514e-09	AT3G56240.1
Eucgr.B02676	CUFF.10031	scaffold_2	49338617	49345171	FL_CUFF.10031	-1.19205	1.7211	0.000637521	0.0042493	Transcript_10903	Eucgr.B02676	AT5G27220.1	Frigida-like protein	-1.44163	1.6169	0.0013275	AT5G27220.1
Eucgr.K02815	CUFF.6323	scaffold_11	36161557	36164305	FL_CUFF.6323	-1.19204	5.03421	1.65622e-05	0.000258563	Transcript_6994	Eucgr.K02815	AT5G50130.1	NAD(P)-binding Rossmann-fold superfamily protein	-1.62094	3.98154	1.67857e-05	AT5G50130.1
Eucgr.G01488	CUFF.23776	scaffold_7	25546623	25546798	FL_CUFF.23776	-1.19177	2.04165	0.00033033	0.00254855	Transcript_25309	Eucgr.G01488	AT1G47480.1	alpha/beta-Hydrolases superfamily protein	-2.90567	4.78541	4.04005e-10	AT1G47480.1
Eucgr.B03608	CUFF.10713	scaffold_2	60545648	60548034	FL_CUFF.10713	-1.19145	6.00233	0.000125233	0.00120905	Transcript_11682	Eucgr.B03608	AT4G08810.1	calcium ion binding	-1.42093	5.76233	0.000367205	AT4G08810.1
Eucgr.C00212	CUFF.11666	scaffold_3	4729976	4731220	FL_CUFF.11666	-1.19035	3.68277	0.00074849	0.00482264	Transcript_12642	Eucgr.C00212	AT4G30410.1	sequence-specific DNA binding transcription factors	-1.74568	2.85455	2.8564e-05	AT4G30410.1
Eucgr.C03050	CUFF.13800	scaffold_3	57465494	57468983	FL_CUFF.13800	-1.19005	5.14665	0.000155737	0.0014233	Transcript_14872	Eucgr.C03050	AT2G26100.1	Galactosyltransferase family protein	-1.62131	4.29072	3.15984e-05	AT2G26100.1
Eucgr.E00053	CUFF.16901	scaffold_5	484462	491410	FL_CUFF.16901	-1.18895	7.47421	0.000422341	0.00308512	Transcript_18065	Eucgr.E00053	AT5G42080.1	dynamin-like protein	-1.60349	6.86228	6.74561e-05	AT5G42080.1
Eucgr.H02307	CUFF.26745	scaffold_8	30925458	30930296	FL_CUFF.26745	-1.18888	6.82433	0.000159923	0.00145189	Transcript_28517	Eucgr.H02307	AT3G49880.1	glycosyl hydrolase family protein 43	-1.62021	6.41831	6.07644e-05	AT3G49880.1
Eucgr.A01397	CUFF.2979	scaffold_1	22484428	22487635	FL_CUFF.2979	-1.18885	11.7321	1.58905e-05	0.000251426	Transcript_1078	Eucgr.A01397	AT5G54160.1	O-methyltransferase 1	-1.50814	10.5872	4.70771e-05	AT5G54160.1
Eucgr.D00400	CUFF.15163	scaffold_4	7328024	7329934	FL_CUFF.15163	-1.18851	0.518904	0.00342327	0.0156308	Transcript_16217	Eucgr.D00400	AT5G45540.1	Protein of unknown function (DUF594)	-1.8082	1.40228	0.016623	AT5G45540.1
Eucgr.C02936	CUFF.13756	scaffold_3	55105960	55111991	FL_CUFF.13756	-1.18829	8.23347	0.000147446	0.00136964	Transcript_14806	Eucgr.C02936	AT2G25800.1	Protein of unknown function (DUF810)	-1.39675	6.28838	0.000318134	AT2G25800.1
Eucgr.A02652	CUFF.1896	scaffold_1	37140744	37143747	FL_CUFF.1896	-1.1881	2.99278	5.11332e-05	0.000603629	Transcript_2106	Eucgr.A02652	AT4G21580.3	oxidoreductase, zinc-binding dehydrogenase family protein	-1.38633	2.65702	0.00199105	AT4G21580.3
Eucgr.D01865	CUFF.16009	scaffold_4	32662520	32667378	FL_CUFF.16009	-1.18802	7.41849	0.000184039	0.00161945	Transcript_17123	Eucgr.D01865	AT1G63430.2	Leucine-rich repeat protein kinase family protein	-1.55117	6.787	7.07331e-05	AT1G63430.2
Eucgr.I00231	CUFF.29200	scaffold_9	4715788	4717025	FL_CUFF.29200	-1.18695	3.66274	0.000165329	0.00149045	Transcript_31245	Eucgr.I00231	AT3G18715.1	inflorescence deficient in abscission (IDA)-like 4	-1.18128	3.63253	0.00456122	AT3G18715.1
Eucgr.J00779	CUFF.2769	scaffold_10	8225653	8230456	FL_CUFF.2769	-1.18687	2.85458	7.35901e-05	0.000800753	Transcript_3111	Eucgr.J00779	AT3G57650.1	lysophosphatidyl acyltransferase 2	-1.64227	2.24271	8.04313e-05	AT3G57650.1
Eucgr.E03247	CUFF.18792	scaffold_5	55116756	55118799	FL_CUFF.18792	-1.18683	5.8539	0.000219902	0.00186239	Transcript_20003	Eucgr.E03247	AT3G46790.1	Tetratricopeptide repeat (TPR)-like superfamily protein	-1.98291	5.59019	1.02058e-06	AT3G46790.1
Eucgr.I00339	CUFF.29277	scaffold_9	6426287	6429156	FL_CUFF.29277	-1.18683	4.05373	0.00043973	0.00318479	Transcript_31303	Eucgr.I00339	AT5G07990.1	Cytochrome P450 superfamily protein	-1.36099	3.84098	0.00449354	AT5G07990.1
Eucgr.H03275	CUFF.27409	scaffold_8	48212671	48214029	FL_CUFF.27409	-1.1867	3.31356	4.16887e-05	0.000519037	Transcript_29231	Eucgr.H03275	AT1G68410.2	Protein phosphatase 2C family protein	-1.70954	4.09432	1.95442e-05	AT1G68410.2
Transcript_25790	CUFF.24222	scaffold_7	38847606	38848127	FL_CUFF.24222	-1.18613	2.46646	0.00261413	0.0126261	Transcript_25790	#N/A	AT1G14870.1	PLANT CADMIUM RESISTANCE 2	-2.6134	2.99662	5.81495e-07	AT1G14870.1
Eucgr.I02044	CUFF.30459	scaffold_9	29989658	29995422	FL_CUFF.30459	-1.18611	5.1891	0.000128719	0.0012339	Transcript_32603	Eucgr.I02044	AT1G17840.1	white-brown complex homolog protein 11	-1.69557	4.24233	4.44754e-05	AT1G17840.1
Eucgr.I00608	CUFF.29471	scaffold_9	12653378	12655353	FL_CUFF.29471	-1.1861	5.80931	0.000115169	0.00113448	Transcript_31505	Eucgr.I00608	AT5G65640.1	beta HLH protein 93	-1.77081	4.95369	3.76272e-06	AT5G65640.1
Eucgr.F03546	CUFF.22091	scaffold_6	44026971	44030875	FL_CUFF.22091	-1.18555	4.57801	0.000134745	0.00127733	Transcript_23536	Eucgr.F03546	AT4G35240.2	Protein of unknown function (DUF630 and DUF632)	-1.60812	4.81407	0.000156942	AT4G35240.2
Eucgr.B02170	CUFF.9570	scaffold_2	42872372	42890267	FL_CUFF.9570	-1.18538	6.63869	0.000832116	0.00522984	Transcript_10303	Eucgr.B02170	AT5G18410.3	transcription activators	-1.61431	6.33121	0.000126385	AT5G18410.3
Eucgr.E00571	CUFF.17236	scaffold_5	5433628	5438400	FL_CUFF.17236	-1.18531	7.0753	0.00151364	0.00826525	Transcript_18474	Eucgr.E00571	AT1G63300.1	Myosin heavy chain-related protein	-2.00425	6.50693	3.87283e-07	AT1G63300.1
Eucgr.G00116	CUFF.22982	scaffold_7	1291822	1294139	FL_CUFF.22982	-1.18531	4.33337	0.000203584	0.00175288	Transcript_24483	Eucgr.G00116	AT5G26667.3	P-loop containing nucleoside triphosphate hydrolases superfamily protein	-1.20175	3.24194	0.0155371	AT5G26667.3
Eucgr.F03020	CUFF.21685	scaffold_6	39784261	39787758	FL_CUFF.21685	-1.18471	4.16856	0.00608894	0.0247038	Transcript_23095	Eucgr.F03020	AT1G79910.1	Regulator of Vps4 activity in the MVB pathway protein	-2.49351	3.62949	8.36706e-06	AT1G79910.1
Eucgr.F02032	CUFF.20939	scaffold_6	27220263	27222728	FL_CUFF.20939	-1.18471	6.10226	0.000773353	0.00493893	Transcript_22284	Eucgr.F02032	AT5G55950.1	Nucleotide/sugar transporter family protein	-2.21083	5.67284	1.55322e-08	AT5G55950.1
Eucgr.G01458	CUFF.23768	scaffold_7	25135917	25138779	FL_CUFF.23768	-1.1847	1.4951	0.00606576	0.0246349	Transcript_25303	Eucgr.G01458	AT3G19184.1	AP2/B3-like transcriptional factor family protein	-1.75233	2.74803	0.00386459	AT3G19184.1
Eucgr.I02217	CUFF.30560	scaffold_9	32047526	32050463	FL_CUFF.30560	-1.1847	2.00269	0.00220465	0.0110491	Transcript_32714	Eucgr.I02217	AT3G51470.1	Protein phosphatase 2C family protein	-1.91194	1.50156	1.17059e-05	AT3G51470.1
Eucgr.K03519	CUFF.6819	scaffold_11	44361151	44361820	FL_CUFF.6819	-1.18439	2.88701	1.50212e-05	0.000241278	Transcript_7535	Eucgr.K03519	AT5G54585.1	unknown protein; Has 30201 Blast hits to 17322 proteins in 780 species: Archae - 12; Bacteria - 1396; Metazoa - 17338; Fungi - 3422; Plants - 5037; Viruses - 0; Other Eukaryotes - 2996 (source: NCBI BLink).	-1.73944	1.89094	4.59366e-05	AT5G54585.1
Eucgr.G01567	CUFF.23816	scaffold_7	27467376	27468585	FL_CUFF.23816	-1.18396	2.22142	0.000155953	0.00142364	Transcript_25338	Eucgr.G01567	AT5G67210.1	Protein of unknown function (DUF579)	-2.29347	1.61937	8.38825e-07	AT5G67210.1
Eucgr.I02568	CUFF.30850	scaffold_9	37023100	37030239	FL_CUFF.30850	-1.18357	5.94433	0.000111783	0.00110888	Transcript_33035	Eucgr.I02568	AT5G64440.1	fatty acid amide hydrolase	-1.48814	5.18645	0.000746846	AT5G64440.1
Eucgr.K02916	CUFF.6426	scaffold_11	37086641	37092959	FL_CUFF.6426	-1.18291	7.96454	0.000683341	0.00449861	Transcript_7096	Eucgr.K02916	AT3G47950.1	H(+)-ATPase 4	-1.8734	7.67947	3.47336e-05	AT3G47950.1
Eucgr.C00357	CUFF.11810	scaffold_3	6862874	6864810	FL_CUFF.11810	-1.1825	7.6667	2.95511e-05	0.000400737	Transcript_12799	Eucgr.C00357	AT4G30960.1	SOS3-interacting protein 3	-1.37809	7.68391	0.000582843	AT4G30960.1
Eucgr.I01211	CUFF.29857	scaffold_9	23056375	23059648	FL_CUFF.29857	-1.18234	3.4176	2.95415e-05	0.000400737	Transcript_31905	Eucgr.I01211	AT2G16210.2	Transcriptional factor B3 family protein	-0.972378	2.71504	0.0356443	AT2G16210.2
Eucgr.J00384	CUFF.2482	scaffold_10	3761733	3764843	FL_CUFF.2482	-1.18212	8.18038	7.43275e-05	0.000805843	Transcript_2771	Eucgr.J00384	AT2G28110.1	Exostosin family protein	-1.98858	7.69715	3.91154e-07	AT2G28110.1
Eucgr.F03272	CUFF.21912	scaffold_6	41811228	41813619	FL_CUFF.21912	-1.18198	3.74908	0.000134625	0.0012767	Transcript_23319	Eucgr.F03272	AT3G14920.1	Peptide-N4-(N-acetyl-beta-glucosaminyl)asparagine amidase A protein	-1.86652	3.35547	1.72515e-06	AT3G14920.1
Eucgr.E04321	CUFF.19588	scaffold_5	73786162	73790371	FL_CUFF.19588	-1.18124	7.99728	0.000378798	0.00284093	Transcript_20712	Eucgr.E04321	AT1G30900.1	VACUOLAR SORTING RECEPTOR 6	-1.98187	7.39585	3.49981e-07	AT1G30900.1
Eucgr.F00600	CUFF.20002	scaffold_6	7818911	7821839	FL_CUFF.20002	-1.18006	7.95087	8.87753e-05	0.000925562	Transcript_21255	Eucgr.F00600	AT5G42560.1	Abscisic acid-responsive (TB2/DP1, HVA22) family protein	-1.47657	7.48181	0.000214454	AT5G42560.1
Eucgr.H02789	CUFF.27106	scaffold_8	40073570	40081465	FL_CUFF.27106	-1.18005	6.59061	0.000244813	0.00202531	Transcript_28902	Eucgr.H02789	AT4G13700.1	purple acid phosphatase 23	-1.57984	5.82368	3.59338e-05	AT4G13700.1
Eucgr.J01098	CUFF.3041	scaffold_10	12097426	12102326	FL_CUFF.3041	-1.17995	7.21574	7.90069e-05	0.000845953	Transcript_3400	Eucgr.J01098	AT3G07950.1	rhomboid protein-related	-1.58763	7.27986	3.07035e-05	AT3G07950.1
Eucgr.D02186	CUFF.16217	scaffold_4	36103072	36104942	FL_CUFF.16217	-1.17933	6.04438	0.000214427	0.00182767	Transcript_17352	Eucgr.D02186	AT1G32540.3	lsd one like 1	-2.08269	5.23027	6.70515e-06	AT1G32540.3
Eucgr.K03254	CUFF.6654	scaffold_11	41312720	41318032	FL_CUFF.6654	-1.17891	7.40685	0.000134552	0.00127651	Transcript_7332	Eucgr.K03254	AT1G03900.1	non-intrinsic ABC protein 4	-1.62266	6.97322	3.93515e-05	AT1G03900.1
Eucgr.E00487	CUFF.17177	scaffold_5	4577816	4580538	FL_CUFF.17177	-1.17882	5.31346	0.000102514	0.00103891	Transcript_18393	Eucgr.E00487	AT1G12420.1	ACT domain repeat 8	-1.28895	5.44728	0.00601659	AT1G12420.1
Eucgr.K03578	CUFF.6873	scaffold_11	44937182	44942590	FL_CUFF.6873	-1.17836	4.78031	0.000602432	0.00406213	Transcript_7587	Eucgr.K03578	AT2G20300.1	Protein kinase superfamily protein	-1.67919	5.21294	2.59428e-05	AT2G20300.1
Eucgr.F03122	CUFF.21774	scaffold_6	40641346	40646414	FL_CUFF.21774	-1.17813	4.7138	7.46911e-05	0.000809052	Transcript_23176	Eucgr.F03122	AT3G13690.1	Protein kinase protein with adenine nucleotide alpha hydrolases-like domain	-1.82537	4.57935	2.35975e-06	AT3G13690.1
Eucgr.E01131	CUFF.17538	scaffold_5	12050724	12052889	FL_CUFF.17538	-1.17778	2.68601	8.82388e-05	0.000921978	Transcript_18781	Eucgr.E01131	AT4G10390.1	Protein kinase superfamily protein	-1.57566	2.56796	7.57397e-05	AT4G10390.1
Eucgr.E03349	CUFF.18906	scaffold_5	57065723	57070812	FL_CUFF.18906	-1.177	8.1384	5.00473e-05	0.000593152	Transcript_20091	Eucgr.E03349	AT2G20760.1	Clathrin light chain protein	-1.41438	7.89785	0.000367211	AT2G20760.1
Transcript_19829	CUFF.18603	scaffold_5	48193731	48194240	FL_CUFF.18603	-1.17579	0.337405	0.000490032	0.00345828	Transcript_19829	#N/A	AT3G22070.1	proline-rich family protein	-2.16777	0.985201	5.33018e-07	AT3G22070.1
Transcript_19530	CUFF.18326	scaffold_5	37551956	37552864	FL_CUFF.18326	-1.17576	3.74932	8.78716e-05	0.000919346	Transcript_19530	#N/A	AT2G34585.1	unknown protein; FUNCTIONS IN: molecular_function unknown; INVOLVED IN: biological_process unknown; LOCATED IN: plasma membrane, vacuole; EXPRESSED IN: 24 plant structures; EXPRESSED DURING: 15 growth stages; Has 43 Blast hits to 43 proteins in 9 species: Archae - 0; Bacteria - 0; Metazoa - 0; Fungi - 0; Plants - 43; Viruses - 0; Other Eukaryotes - 0 (source: NCBI BLink).	-1.51623	4.0042	8.50678e-05	AT2G34585.1
Eucgr.B03071	CUFF.10299	scaffold_2	55690909	55697778	FL_CUFF.10299	-1.17525	4.33108	0.000285972	0.00228749	Transcript_11188	Eucgr.B03071	AT1G68710.1	ATPase E1-E2 type family protein / haloacid dehalogenase-like hydrolase family protein	-1.03941	4.51415	0.0225615	AT1G68710.1
Eucgr.H00135	CUFF.25368	scaffold_8	1263297	1266190	FL_CUFF.25368	-1.1748	7.24999	0.000169284	0.00151867	Transcript_27003	Eucgr.H00135	AT2G33385.2	actin-related protein C2B	-1.64428	6.64107	2.3462e-05	AT2G33385.2
Eucgr.D00982	CUFF.15544	scaffold_4	17649550	17651606	FL_CUFF.15544	-1.17457	7.86031	6.20607e-05	0.000701136	Transcript_16606	Eucgr.D00982	AT2G35120.1	Single hybrid motif superfamily protein	-2.07632	7.13927	9.49063e-06	AT2G35120.1
Eucgr.G02968	CUFF.24811	scaffold_7	48244710	48245349	FL_CUFF.24811	-1.17355	1.05358	0.000310012	0.0024326	Transcript_26439	Eucgr.G02968	AT3G55570.1	unknown protein; BEST Arabidopsis thaliana protein match is: unknown protein (TAIR:AT5G41761.1); Has 128 Blast hits to 128 proteins in 12 species: Archae - 0; Bacteria - 0; Metazoa - 0; Fungi - 0; Plants - 128; Viruses - 0; Other Eukaryotes - 0 (source: NCBI BLink).	-2.67661	-0.0484325	1.24573e-07	AT3G55570.1
Eucgr.H02678	CUFF.27218	scaffold_8	37858250	37860708	FL_CUFF.27218	-1.17341	10.8573	5.12022e-05	0.000603957	Transcript_28814	Eucgr.H02678	AT4G13940.3	S-adenosyl-L-homocysteine hydrolase	-1.60449	10.31	0.000101597	AT4G13940.3
Eucgr.A02145	CUFF.1507	scaffold_1	32116940	32118190	FL_CUFF.1507	-1.17333	4.7388	0.000107356	0.00107884	Transcript_1685	Eucgr.A02145	AT3G47510.1	unknown protein; FUNCTIONS IN: molecular_function unknown; INVOLVED IN: biological_process unknown; LOCATED IN: endomembrane system; EXPRESSED IN: 19 plant structures; EXPRESSED DURING: 11 growth stages; Has 15 Blast hits to 15 proteins in 7 species: Archae - 0; Bacteria - 0; Metazoa - 0; Fungi - 0; Plants - 15; Viruses - 0; Other Eukaryotes - 0 (source: NCBI BLink).	-1.78375	4.18693	1.27135e-05	AT3G47510.1
Eucgr.G03084	CUFF.24890	scaffold_7	49420190	49424321	FL_CUFF.24890	-1.17318	6.68205	0.000192664	0.00167745	Transcript_26557	Eucgr.G03084	AT2G40280.1	S-adenosyl-L-methionine-dependent methyltransferases superfamily protein	-1.77342	6.10425	9.17572e-06	AT2G40280.1
Eucgr.D02391	CUFF.16376	scaffold_4	37777139	37780368	FL_CUFF.16376	-1.17314	3.89807	0.00181556	0.00951421	Transcript_17530	Eucgr.D02391	AT3G18750.3	with no lysine (K) kinase 6	-1.86888	3.89956	8.3556e-05	AT3G18750.3
Eucgr.A01246	CUFF.863	scaffold_1	19868199	19868837	FL_CUFF.863	-1.17297	0.719414	0.000309899	0.00243251	Transcript_927	Eucgr.A01246	AT2G37530.1	unknown protein; BEST Arabidopsis thaliana protein match is: unknown protein (TAIR:AT1G07795.1); Has 39 Blast hits to 39 proteins in 11 species: Archae - 0; Bacteria - 0; Metazoa - 0; Fungi - 0; Plants - 39; Viruses - 0; Other Eukaryotes - 0 (source: NCBI BLink).	-1.78553	0.664935	0.000260822	AT2G37530.1
Eucgr.K01508	CUFF.6454	scaffold_11	18184036	18186398	FL_CUFF.6454	-1.17264	10.6566	0.000124891	0.00120688	Transcript_6002	Eucgr.K01508	AT5G17920.2	Cobalamin-independent synthase family protein	-1.50938	10.0244	0.00132084	AT5G17920.2
Eucgr.K02506	CUFF.6095	scaffold_11	32255512	32258143	FL_CUFF.6095	-1.17254	5.04505	8.23583e-05	0.000872629	Transcript_6763	Eucgr.K02506	AT5G15490.1	UDP-glucose 6-dehydrogenase family protein	-2.34559	5.15554	4.48604e-05	AT5G15490.1
Eucgr.E01053	CUFF.17494	scaffold_5	11289853	11292232	FL_CUFF.17494	-1.17213	7.28113	5.83292e-05	0.000668688	Transcript_18727	Eucgr.E01053	AT1G32770.1	NAC domain containing protein 12	-1.84728	6.91965	1.4405e-06	AT1G32770.1
Eucgr.F02756	CUFF.21480	scaffold_6	37157117	37158892	FL_CUFF.21480	-1.17199	4.95352	1.93719e-05	0.000291413	Transcript_22876	Eucgr.F02756	AT1G17950.1	myb domain protein 52	-1.25218	4.13854	0.0020778	AT1G17950.1
Eucgr.C00156	CUFF.11639	scaffold_3	4180476	4182389	FL_CUFF.11639	-1.17182	3.48376	0.000544082	0.00374577	Transcript_12610	Eucgr.C00156	AT4G30230.1	unknown protein; Has 42 Blast hits to 42 proteins in 5 species: Archae - 0; Bacteria - 0; Metazoa - 0; Fungi - 0; Plants - 42; Viruses - 0; Other Eukaryotes - 0 (source: NCBI BLink).	-1.19062	3.0492	0.00647565	AT4G30230.1
Eucgr.D01979	CUFF.16064	scaffold_4	33902295	33906752	FL_CUFF.16064	-1.17107	5.16405	4.51842e-05	0.000548725	Transcript_17185	Eucgr.D01979	AT4G22756.1	sterol C4-methyl oxidase 1-2	-1.13656	4.41715	0.0065149	AT4G22756.1
Eucgr.J00011	CUFF.2190	scaffold_10	184444	188691	FL_CUFF.2190	-1.17107	3.0403	0.000333917	0.00257456	Transcript_2434	Eucgr.J00011	AT3G12530.1	PSF2	-1.25048	2.83642	0.00531307	AT3G12530.1
Eucgr.D01170	CUFF.15618	scaffold_4	21268690	21270061	FL_CUFF.15618	-1.17087	1.19717	0.000324651	0.00251447	Transcript_16722	Eucgr.D01170	AT2G44600.1	unknown protein; FUNCTIONS IN: molecular_function unknown; INVOLVED IN: biological_process unknown; LOCATED IN: plasma membrane; BEST Arabidopsis thaliana protein match is: unknown protein (TAIR:AT3G60200.1); Has 56 Blast hits to 55 proteins in 11 species: Archae - 0; Bacteria - 0; Metazoa - 2; Fungi - 0; Plants - 52; Viruses - 0; Other Eukaryotes - 2 (source: NCBI BLink).	-1.2261	1.15124	0.0240997	AT2G44600.1
Eucgr.H01056	CUFF.25888	scaffold_8	12803444	12806875	FL_CUFF.25888	-1.17072	2.5609	8.73048e-05	0.000915418	Transcript_27648	Eucgr.H01056	AT2G47440.1	Tetratricopeptide repeat (TPR)-like superfamily protein	-2.85345	2.55169	1.98091e-06	AT2G47440.1
Eucgr.D02291	CUFF.16320	scaffold_4	36874054	36881367	FL_CUFF.16320	-1.17036	8.20365	0.00105932	0.00627693	Transcript_17594	Eucgr.D02291	AT4G00440.3	Protein of unknown function (DUF3741)	-1.57036	7.93746	8.98462e-05	AT4G00440.3
Eucgr.I00055	CUFF.29102	scaffold_9	912631	918846	FL_CUFF.29102	-1.17013	7.56443	5.6232e-05	0.000649396	Transcript_31064	Eucgr.I00055	AT3G06650.1	ATP-citrate lyase B-1	-1.17693	7.01008	0.0378497	AT3G06650.1
Eucgr.H04995	CUFF.28789	scaffold_8	71572755	71574150	FL_CUFF.28789	-1.16987	5.75486	7.16187e-05	0.000786458	Transcript_30794	Eucgr.H04995	AT4G35320.1	unknown protein; BEST Arabidopsis thaliana protein match is: unknown protein (TAIR:AT2G17300.1); Has 30201 Blast hits to 17322 proteins in 780 species: Archae - 12; Bacteria - 1396; Metazoa - 17338; Fungi - 3422; Plants - 5037; Viruses - 0; Other Eukaryotes - 2996 (source: NCBI BLink).	-1.74538	5.24594	6.1155e-06	AT4G35320.1
Eucgr.F03389	CUFF.21983	scaffold_6	42778381	42779571	FL_CUFF.21983	-1.16983	6.14145	2.35825e-05	0.000339773	Transcript_23410	Eucgr.F03389	AT5G54530.1	Protein of unknown function, DUF538	-1.22995	5.69884	0.0023225	AT5G54530.1
Transcript_26247	CUFF.24643	scaffold_7	45593491	45593726	FL_CUFF.24643	-1.16972	0.688262	0.000444015	0.00320831	Transcript_26247	#N/A	AT5G04310.1	Pectin lyase-like superfamily protein	-1.57555	0.689598	0.00572853	AT5G04310.1
Eucgr.J02392	CUFF.3899	scaffold_10	29800673	29801150	FL_CUFF.3899	-1.16896	0.935602	0.000275294	0.00222289	Transcript_4374	Eucgr.J02392	AT5G66320.2	GATA transcription factor 5	-1.9167	2.57345	0.000264101	AT5G66320.2
Eucgr.K00951	CUFF.5090	scaffold_11	11512037	11515096	FL_CUFF.5090	-1.16869	8.01493	8.73648e-05	0.000915646	Transcript_5636	Eucgr.K00951	AT5G54160.1	O-methyltransferase 1	-1.97275	7.53412	7.22108e-06	AT5G54160.1
Eucgr.H02449	CUFF.26929	scaffold_8	33417378	33425507	FL_CUFF.26929	-1.16869	8.08217	0.000154724	0.00141674	Transcript_28622	Eucgr.H02449	AT1G13180.1	Actin-like ATPase superfamily protein	-1.51874	7.35696	7.03868e-05	AT1G13180.1
Eucgr.H04995	CUFF.28788	scaffold_8	71572509	71574150	FL_CUFF.28788	-1.16841	5.7583	7.34617e-05	0.000800083	Transcript_30793	Eucgr.H04995	AT4G35320.1	unknown protein; BEST Arabidopsis thaliana protein match is: unknown protein (TAIR:AT2G17300.1); Has 30201 Blast hits to 17322 proteins in 780 species: Archae - 12; Bacteria - 1396; Metazoa - 17338; Fungi - 3422; Plants - 5037; Viruses - 0; Other Eukaryotes - 2996 (source: NCBI BLink).	-1.74538	5.24594	6.1155e-06	AT4G35320.1
Eucgr.H00419	CUFF.25513	scaffold_8	5533091	5533558	FL_CUFF.25513	-1.16815	4.06237	0.000787518	0.00501333	Transcript_27165	Eucgr.H00419	AT2G43240.1	Nucleotide-sugar transporter family protein	-1.85903	3.08633	2.73699e-06	AT2G43240.1
Eucgr.J03126	CUFF.4446	scaffold_10	38338497	38342821	FL_CUFF.4446	-1.16724	8.57692	6.21225e-05	0.000701172	Transcript_4935	Eucgr.J03126	AT5G48930.1	hydroxycinnamoyl-CoA shikimate/quinate hydroxycinnamoyl transferase	-2.09072	8.16114	6.38864e-07	AT5G48930.1
Eucgr.F04059	CUFF.22470	scaffold_6	48852824	48859864	FL_CUFF.22470	-1.16561	5.5565	0.000322115	0.00250147	Transcript_23962	Eucgr.F04059	AT3G13000.1	Protein of unknown function, DUF547	-1.94426	5.53043	1.3622e-06	AT3G13000.1
Eucgr.D01819	CUFF.15960	scaffold_4	32198757	32201026	FL_CUFF.15960	-1.16459	7.39995	2.60191e-05	0.000365413	Transcript_17079	Eucgr.D01819	AT4G01680.2	myb domain protein 55	-1.66702	5.91275	1.03632e-05	AT4G01680.2
Eucgr.I01480	CUFF.30052	scaffold_9	25080038	25083495	FL_CUFF.30052	-1.16457	2.43971	0.0039133	0.0173741	Transcript_32129	Eucgr.I01480	AT2G41990.1	CONTAINS InterPro DOMAIN/s: Late embryogenesis abundant protein, group 2 (InterPro:IPR004864); BEST Arabidopsis thaliana protein match is: Late embryogenesis abundant (LEA) hydroxyproline-rich glycoprotein family (TAIR:AT4G35170.1); Has 172 Blast hits to 168 proteins in 15 species: Archae - 0; Bacteria - 0; Metazoa - 0; Fungi - 0; Plants - 172; Viruses - 0; Other Eukaryotes - 0 (source: NCBI BLin…	-2.4402	2.08011	1.52969e-06	AT2G41990.1
Eucgr.F02302	CUFF.21153	scaffold_6	31447158	31449222	FL_CUFF.21153	-1.16266	4.50663	0.00033801	0.00259691	Transcript_22505	Eucgr.F02302	AT4G34160.1	CYCLIN D3;1	-1.18136	4.12206	0.00745148	AT4G34160.1
Eucgr.K00908	CUFF.5019	scaffold_11	11100930	11101606	FL_CUFF.5019	-1.16179	1.79395	0.00204608	0.0104164	Transcript_5588	Eucgr.K00908	AT4G10270.1	Wound-responsive family protein	-2.06622	1.33902	0.011335	AT4G10270.1
Eucgr.G02793	CUFF.24677	scaffold_7	46189582	46192990	FL_CUFF.24677	-1.16179	5.01247	0.000116789	0.00114744	Transcript_26285	Eucgr.G02793	AT2G28550.3	related to AP2.7	-1.3818	1.58297	0.0011131	AT2G28550.3
Eucgr.H04787	CUFF.28747	scaffold_8	68251024	68253948	FL_CUFF.28747	-1.16098	7.50517	0.000958946	0.00580489	Transcript_30662	Eucgr.H04787	AT5G10220.1	annexin 6	-2.07731	5.81485	5.56639e-05	AT5G10220.1
Eucgr.I02780	CUFF.30975	scaffold_9	38735918	38738431	FL_CUFF.30975	-1.16078	6.17524	0.000114706	0.00113084	Transcript_33177	Eucgr.I02780	AT1G57765.2	unknown protein; FUNCTIONS IN: molecular_function unknown; INVOLVED IN: biological_process unknown; LOCATED IN: endomembrane system; BEST Arabidopsis thaliana protein match is: unknown protein (TAIR:AT1G09645.1).	-1.62185	5.90413	3.07346e-05	AT1G57765.2
Eucgr.L01090	CUFF.7032	scaffold_120	98440	99055	FL_CUFF.7032	-1.16029	1.33558	0.00228311	0.0113713	Transcript_7770	Eucgr.L01090	AT5G67230.1	Nucleotide-diphospho-sugar transferases superfamily protein	-2.34182	1.41237	2.01336e-08	AT5G67230.1
Transcript_27292	CUFF.25603	scaffold_8	8653395	8654245	FL_CUFF.25603	-1.15937	2.6139	0.012378	0.0426577	Transcript_27292	#N/A	AT4G17280.1	Auxin-responsive family protein	-1.3577	1.0053	0.0155661	AT4G17280.1
Eucgr.H03284	CUFF.27446	scaffold_8	48297577	48301355	FL_CUFF.27446	-1.15889	7.08347	0.000129002	0.00123512	Transcript_29243	Eucgr.H03284	AT1G09210.1	calreticulin 1b	-1.34371	6.94964	0.00648841	AT1G09210.1
Eucgr.E03247	CUFF.18793	scaffold_5	55118073	55119600	FL_CUFF.18793	-1.15881	4.83201	0.000231994	0.00194346	Transcript_20004	Eucgr.E03247	AT3G46790.1	Tetratricopeptide repeat (TPR)-like superfamily protein	-1.98291	5.59019	1.02058e-06	AT3G46790.1
Eucgr.D02186	CUFF.16216	scaffold_4	36102722	36104618	FL_CUFF.16216	-1.15839	6.02536	0.000273045	0.00220622	Transcript_17350	Eucgr.D02186	AT1G32540.3	lsd one like 1	-2.08269	5.23027	6.70515e-06	AT1G32540.3
Eucgr.E03677	CUFF.19106	scaffold_5	64326005	64330036	FL_CUFF.19106	-1.15812	5.85879	2.94061e-05	0.000399606	Transcript_20329	Eucgr.E03677	AT1G11380.1	PLAC8 family protein	-1.01091	5.15095	0.0129935	AT1G11380.1
Eucgr.C00897	CUFF.12232	scaffold_3	14285606	14288003	FL_CUFF.12232	-1.15801	3.25057	0.00180162	0.00946397	Transcript_13248	Eucgr.C00897	AT4G29720.1	polyamine oxidase 5	-1.16963	3.39654	0.0137993	AT4G29720.1
Eucgr.K03420	CUFF.6733	scaffold_11	43243352	43245579	FL_CUFF.6733	-1.15719	2.39973	5.16902e-05	0.000608402	Transcript_7440	Eucgr.K03420	AT4G03010.1	RNI-like superfamily protein	-1.16769	2.6441	0.0187	AT4G03010.1
Eucgr.I01402	CUFF.30008	scaffold_9	24478378	24481190	FL_CUFF.30008	-1.15713	8.60603	3.13921e-05	0.000420148	Transcript_32062	Eucgr.I01402	AT4G34980.1	subtilisin-like serine protease 2	-1.52562	9.00544	0.000639794	AT4G34980.1
Eucgr.I02249	CUFF.30609	scaffold_9	32736310	32742148	FL_CUFF.30609	-1.15671	6.28647	0.000198856	0.00172258	Transcript_32763	Eucgr.I02249	AT3G28710.1	ATPase, V0/A0 complex, subunit C/D	-1.14854	5.82381	0.00434835	AT3G28710.1
Eucgr.E01052	CUFF.17486	scaffold_5	11276239	11277978	FL_CUFF.17486	-1.15616	3.86803	0.000214711	0.00182899	Transcript_18720	Eucgr.E01052	AT1G64690.1	branchless trichome	-1.79908	3.92511	5.06835e-05	AT1G64690.1
Eucgr.K02999	CUFF.6461	scaffold_11	38159559	38165117	FL_CUFF.6461	-1.15587	4.97357	0.000791362	0.0050288	Transcript_7152	Eucgr.K02999	AT1G67780.1	Zinc-finger domain of monoamine-oxidase A repressor R1 protein	-1.96164	4.16358	6.18587e-07	AT1G67780.1
Eucgr.J02320	CUFF.3868	scaffold_10	29160635	29164823	FL_CUFF.3868	-1.15529	3.46141	0.00153177	0.00834137	Transcript_4343	Eucgr.J02320	AT5G14180.1	Myzus persicae-induced lipase 1	-1.18392	4.25024	0.0160638	AT5G14180.1
Eucgr.D01818	CUFF.15957	scaffold_4	32184114	32185972	FL_CUFF.15957	-1.15527	4.9796	7.3951e-05	0.000803218	Transcript_17074	Eucgr.D01818	AT1G63930.1	from the Czech 'roh' meaning 'corner'	-2.01418	4.34386	7.97427e-07	AT1G63930.1
Transcript_11841	CUFF.10857	scaffold_2	62216925	62217355	FL_CUFF.10857	-1.15466	1.62231	0.000266699	0.00216225	Transcript_11841	#N/A	AT4G04730.1	unknown protein; FUNCTIONS IN: molecular_function unknown; INVOLVED IN: biological_process unknown; LOCATED IN: chloroplast; EXPRESSED IN: sperm cell, pedicel; EXPRESSED DURING: 4 anthesis; BEST Arabidopsis thaliana protein match is: unknown protein (TAIR:AT2G13500.1); Has 49 Blast hits to 49 proteins in 2 species: Archae - 0; Bacteria - 0; Metazoa - 0; Fungi - 0; Plants - 49; Viruses - 0; Other …	-1.00092	1.20605	0.0194423	AT4G04730.1
Eucgr.I00560	CUFF.29421	scaffold_9	11542713	11546234	FL_CUFF.29421	-1.15439	3.79412	0.000659943	0.00436742	Transcript_31460	Eucgr.I00560	AT2G22560.1	Kinase interacting (KIP1-like) family protein	-1.36718	3.9572	0.00247581	AT2G22560.1
Eucgr.A00996	CUFF.689	scaffold_1	15565589	15567940	FL_CUFF.689	-1.15429	6.40646	0.000285425	0.00228464	Transcript_729	Eucgr.A00996	AT1G09540.1	myb domain protein 61	-1.19176	6.47772	0.00259361	AT1G09540.1
Eucgr.J02392	CUFF.3898	scaffold_10	29800491	29801811	FL_CUFF.3898	-1.15412	2.28943	6.84535e-05	0.00075698	Transcript_4372	Eucgr.J02392	AT5G66320.2	GATA transcription factor 5	-1.9167	2.57345	0.000264101	AT5G66320.2
Eucgr.H04721	CUFF.28714	scaffold_8	67624947	67631348	FL_CUFF.28714	-1.15411	8.32584	0.000334723	0.00257995	Transcript_30596	Eucgr.H04721	AT4G38050.1	Xanthine/uracil permease family protein	-1.57985	7.77189	8.02258e-05	AT4G38050.1
Eucgr.F01595	CUFF.20745	scaffold_6	20254592	20262582	FL_CUFF.20745	-1.15375	8.8358	0.00130308	0.0073591	Transcript_21940	Eucgr.F01595	AT2G21540.2	SEC14-like 3	-2.18288	8.10406	3.02096e-07	AT2G21540.2
Transcript_4991	CUFF.4476	scaffold_103	165102	165673	FL_CUFF.4476	-1.15366	0.589067	0.00084069	0.00526218	Transcript_4991	#N/A	AT3G55270.1	mitogen-activated protein kinase phosphatase 1	-0.97492	0.833564	0.0348767	AT3G55270.1
Eucgr.A01594	CUFF.1114	scaffold_1	24984935	24986360	FL_CUFF.1114	-1.15335	2.45008	0.00044051	0.00318684	Transcript_1228	Eucgr.A01594	AT1G32700.2	PLATZ transcription factor family protein	-1.78084	2.76031	1.47591e-05	AT1G32700.2
Eucgr.F02905	CUFF.21798	scaffold_6	38712705	38714166	FL_CUFF.21798	-1.15311	5.94541	0.000174581	0.00155452	Transcript_22990	Eucgr.F02905	AT3G03250.1	UDP-GLUCOSE PYROPHOSPHORYLASE 1	-1.32828	8.58489	0.000650876	AT3G03250.1
Eucgr.J00193	CUFF.2405	scaffold_10	1972741	1985514	FL_CUFF.2405	-1.15266	8.97575	0.000569195	0.00388733	Transcript_2593	Eucgr.J00193	AT3G11130.1	Clathrin, heavy chain	-1.39796	8.36627	0.000734139	AT3G11130.1
Eucgr.E01780	CUFF.17936	scaffold_5	23175094	23180065	FL_CUFF.17936	-1.15248	3.8488	9.10669e-05	0.000946565	Transcript_19171	Eucgr.E01780	AT3G03520.1	non-specific phospholipase C3	-1.58338	4.40846	6.67514e-05	AT3G03520.1
Eucgr.H03095	CUFF.27303	scaffold_8	45464845	45467817	FL_CUFF.27303	-1.15218	5.72603	0.000151064	0.00139282	Transcript_29107	Eucgr.H03095	AT3G23200.1	Uncharacterised protein family (UPF0497)	-1.66305	5.20128	1.52009e-05	AT3G23200.1
Eucgr.L01011	CUFF.4473	scaffold_102	106066	106403	FL_CUFF.4473	-1.15198	0.181065	0.000577878	0.00393876	Transcript_4983	Eucgr.L01011	AT3G02440.1	TRICHOME BIREFRINGENCE-LIKE 20	-1.23936	3.07771	0.00428527	AT3G02440.1
Eucgr.D01872	CUFF.16164	scaffold_4	32768013	32769971	FL_CUFF.16164	-1.15181	8.79874	0.000920227	0.00562877	Transcript_17133	Eucgr.D01872	AT5G23750.2	Remorin family protein	-2.09832	7.96684	6.92098e-08	AT5G23750.2
Eucgr.K00131	CUFF.4592	scaffold_11	1817001	1819723	FL_CUFF.4592	-1.15121	3.02318	0.00191862	0.00991953	Transcript_5112	Eucgr.K00131	AT5G07620.1	Protein kinase superfamily protein	-2.06188	2.915	0.00012644	AT5G07620.1
Eucgr.J00953	CUFF.2924	scaffold_10	10368517	10368756	FL_CUFF.2924	-1.15063	0.369724	0.000734035	0.00474612	Transcript_3274	Eucgr.J00953	AT4G22505.1	Bifunctional inhibitor/lipid-transfer protein/seed storage 2S albumin superfamily protein	-1.2467	5.93481	0.00360064	AT4G22505.1
Transcript_16876	CUFF.15759	scaffold_4	25315223	25316579	FL_CUFF.15759	-1.15062	4.72035	8.51939e-05	0.000898009	Transcript_16876	#N/A	AT5G09760.1	Plant invertase/pectin methylesterase inhibitor superfamily	-1.57662	5.64153	0.000185463	AT5G09760.1
Eucgr.J02407	CUFF.3923	scaffold_10	30163662	30165407	FL_CUFF.3923	-1.15041	5.64574	0.000180375	0.00159248	Transcript_4407	Eucgr.J02407	AT3G51160.1	NAD(P)-binding Rossmann-fold superfamily protein	-1.68962	6.10186	0.00017659	AT3G51160.1
Eucgr.J02407	CUFF.3924	scaffold_10	30163853	30165407	FL_CUFF.3924	-1.15041	5.64574	0.000180375	0.00159248	Transcript_4408	Eucgr.J02407	AT3G51160.1	NAD(P)-binding Rossmann-fold superfamily protein	-1.68962	6.10186	0.00017659	AT3G51160.1
Eucgr.G03092	CUFF.24900	scaffold_7	49481252	49484309	FL_CUFF.24900	-1.15005	7.02963	0.000868132	0.00537765	Transcript_26530	Eucgr.G03092	AT2G40320.1	TRICHOME BIREFRINGENCE-LIKE 33	-1.99447	6.6427	2.22657e-07	AT2G40320.1
Transcript_218	CUFF.214	scaffold_1	3661399	3663552	FL_CUFF.214	-1.14982	3.42144	0.00104578	0.00620797	Transcript_218	#N/A	AT2G43430.2	glyoxalase 2-1	-1.51645	4.12834	8.00564e-05	AT2G43430.2
Eucgr.H03102	CUFF.27260	scaffold_8	45518256	45520582	FL_CUFF.27260	-1.1491	4.03017	0.000296126	0.00234985	Transcript_29089	Eucgr.H03102	AT1G06620.1	2-oxoglutarate (2OG) and Fe(II)-dependent oxygenase superfamily protein	-1.03992	4.07997	0.0254072	AT1G06620.1
Eucgr.J01505	CUFF.3371	scaffold_10	19469194	19473265	FL_CUFF.3371	-1.1489	6.64794	0.000940176	0.0057144	Transcript_3753	Eucgr.J01505	AT1G67040.1	unknown protein; FUNCTIONS IN: molecular_function unknown; INVOLVED IN: biological_process unknown; LOCATED IN: cellular_component unknown; EXPRESSED IN: 20 plant structures; EXPRESSED DURING: 11 growth stages; BEST Arabidopsis thaliana protein match is: unknown protein (TAIR:AT5G26910.3); Has 89 Blast hits to 84 proteins in 15 species: Archae - 0; Bacteria - 0; Metazoa - 5; Fungi - 2; Plants - 8…	-1.58751	6.10344	0.000326543	AT1G67040.1
Eucgr.L02942	CUFF.7567	scaffold_1668	2502	6348	FL_CUFF.7567	-1.14827	8.63356	0.000890701	0.00549327	Transcript_8074	Eucgr.L02942	AT3G62290.3	ADP-ribosylation factor A1E	-1.6886	8.0003	0.000346847	AT3G62290.3
Eucgr.F01454	CUFF.20498	scaffold_6	18763533	18764706	FL_CUFF.20498	-1.14811	5.65016	0.000439254	0.00318368	Transcript_21775	Eucgr.F01454	AT3G12955.1	SAUR-like auxin-responsive protein family	-2.144	5.02651	4.63833e-08	AT3G12955.1
Eucgr.H00419	CUFF.25512	scaffold_8	5533834	5534268	FL_CUFF.25512	-1.14752	5.50095	0.000679716	0.00447598	Transcript_27164	Eucgr.H00419	AT2G43240.1	Nucleotide-sugar transporter family protein	-1.85903	3.08633	2.73699e-06	AT2G43240.1
Eucgr.F02999	CUFF.21663	scaffold_6	39616360	39620123	FL_CUFF.21663	-1.1474	4.82592	0.000961206	0.00581331	Transcript_23069	Eucgr.F02999	AT1G22610.1	C2 calcium/lipid-binding plant phosphoribosyltransferase family protein	-1.54933	4.90232	0.00233766	AT1G22610.1
Eucgr.B00047	CUFF.7588	scaffold_2	1100321	1102807	FL_CUFF.7588	-1.14721	6.85306	4.13191e-05	0.000516047	Transcript_8286	Eucgr.B00047	AT1G72220.1	RING/U-box superfamily protein	-1.84851	6.5152	1.37338e-06	AT1G72220.1
Eucgr.L01504	CUFF.11228	scaffold_244	3	2759	FL_CUFF.11228	-1.14667	2.09112	6.12451e-05	0.000692904	Transcript_12232	Eucgr.L01504	AT3G48610.1	non-specific phospholipase C6	-0.984879	1.26159	0.046985	AT3G48610.1
Eucgr.E01126	CUFF.17527	scaffold_5	12005058	12005719	FL_CUFF.17527	-1.14644	0.0566068	0.00934174	0.0343627	Transcript_18775	Eucgr.E01126	AT4G10380.1	NOD26-like intrinsic protein 5;1	-3.36935	1.39247	0.000218682	AT4G10380.1
Transcript_30370	CUFF.28385	scaffold_8	64070222	64070824	FL_CUFF.28385	-1.1464	1.41327	0.000982444	0.00589954	Transcript_30370	#N/A	AT5G14080.1	Tetratricopeptide repeat (TPR)-like superfamily protein	-1.79589	1.31072	0.00399605	AT5G14080.1
Eucgr.F04121	CUFF.22506	scaffold_6	49421163	49422145	FL_CUFF.22506	-1.1461	3.1747	0.000687955	0.0045233	Transcript_23995	Eucgr.F04121	AT1G71970.1	unknown protein; FUNCTIONS IN: molecular_function unknown; INVOLVED IN: biological_process unknown; LOCATED IN: chloroplast; EXPRESSED IN: 22 plant structures; EXPRESSED DURING: 13 growth stages; BEST Arabidopsis thaliana protein match is: unknown protein (TAIR:AT1G22680.1); Has 58 Blast hits to 58 proteins in 13 species: Archae - 0; Bacteria - 0; Metazoa - 4; Fungi - 0; Plants - 49; Viruses - 0;…	-1.89384	2.43021	0.000992945	AT1G71970.1
Eucgr.J02947	CUFF.4271	scaffold_10	36742470	36744408	FL_CUFF.4271	-1.14562	3.09654	0.000323307	0.0025073	Transcript_4758	Eucgr.J02947	AT5G25830.1	GATA transcription factor 12	-1.74591	2.21499	0.000361468	AT5G25830.1
Eucgr.A01095	CUFF.759	scaffold_1	16730510	16733028	FL_CUFF.759	-1.14557	6.6109	0.000254234	0.00208758	Transcript_808	Eucgr.A01095	AT2G05790.1	O-Glycosyl hydrolases family 17 protein	-1.37446	6.52226	0.00476159	AT2G05790.1
Eucgr.F00470	CUFF.20454	scaffold_6	5898425	5901139	FL_CUFF.20454	-1.14483	12.1597	8.65522e-05	0.00090992	Transcript_21212	Eucgr.F00470	AT4G14960.2	Tubulin/FtsZ family protein	-1.47618	11.2409	0.00016035	AT4G14960.2
Eucgr.E00645	CUFF.17255	scaffold_5	6129759	6134373	FL_CUFF.17255	-1.14463	5.00545	6.58609e-05	0.000734699	Transcript_18494	Eucgr.E00645	AT5G41460.1	Protein of unknown function (DUF604)	-0.911957	4.93869	0.0375665	AT5G41460.1
Eucgr.F01454	CUFF.20497	scaffold_6	18763533	18764432	FL_CUFF.20497	-1.14436	5.64388	0.000477382	0.00338993	Transcript_21774	Eucgr.F01454	AT3G12955.1	SAUR-like auxin-responsive protein family	-2.144	5.02651	4.63833e-08	AT3G12955.1
Eucgr.H00588	CUFF.25632	scaffold_8	8079857	8083624	FL_CUFF.25632	-1.14244	8.44768	0.000392672	0.0029256	Transcript_27264	Eucgr.H00588	AT1G14670.1	Endomembrane protein 70 protein family	-1.70094	7.7764	3.02558e-05	AT1G14670.1
Eucgr.A00104	CUFF.227	scaffold_1	1372585	1375079	FL_CUFF.227	-1.14237	6.72875	0.000150351	0.00138786	Transcript_128	Eucgr.A00104	AT2G43420.1	3-beta hydroxysteroid dehydrogenase/isomerase family protein	-1.99691	6.22077	2.56997e-07	AT2G43420.1
Eucgr.K03131	CUFF.6537	scaffold_11	39956147	39958876	FL_CUFF.6537	-1.14166	5.83737	0.000109094	0.00108943	Transcript_7219	Eucgr.K03131	AT1G70330.1	equilibrative nucleotide transporter 1	-1.22835	5.24863	0.0017566	AT1G70330.1
Transcript_17309	CUFF.16176	scaffold_4	35591257	35591868	FL_CUFF.16176	-1.14097	2.86725	0.000859784	0.00534722	Transcript_17309	#N/A	AT1G34575.1	FAD-binding Berberine family protein	-2.11087	1.42045	5.74641e-06	AT1G34575.1
Eucgr.F01225	CUFF.20330	scaffold_6	15492227	15492706	FL_CUFF.20330	-1.14059	2.47973	0.000618318	0.00414122	Transcript_21589	Eucgr.F01225	AT2G29210.1	splicing factor PWI domain-containing protein	-1.76754	5.10677	4.04134e-05	AT2G29210.1
Eucgr.G03093	CUFF.24892	scaffold_7	49486102	49487619	FL_CUFF.24892	-1.1404	4.35694	0.000104945	0.00105817	Transcript_26528	Eucgr.G03093	AT2G38310.1	PYR1-like 4	-1.49022	4.14838	0.000174589	AT2G38310.1
Eucgr.I02579	CUFF.30829	scaffold_9	37099222	37101075	FL_CUFF.30829	-1.14015	1.75248	0.0106043	0.0379617	Transcript_33012	Eucgr.I02579	AT3G14460.1	LRR and NB-ARC domains-containing disease resistance protein	-2.18661	1.81804	8.78049e-06	AT3G14460.1
Eucgr.G02133	CUFF.24233	scaffold_7	38766612	38768190	FL_CUFF.24233	-1.14014	3.14354	0.00990475	0.0359145	Transcript_25801	Eucgr.G02133	AT1G14870.1	PLANT CADMIUM RESISTANCE 2	-2.0797	3.24157	8.36706e-06	AT1G14870.1
Eucgr.C00218	CUFF.11676	scaffold_3	4817211	4819542	FL_CUFF.11676	-1.13985	6.78781	0.000243048	0.0020161	Transcript_12645	Eucgr.C00218	AT2G23810.1	tetraspanin8	-1.74665	6.57092	1.01696e-05	AT2G23810.1
Eucgr.C01811	CUFF.12931	scaffold_3	30874337	30878972	FL_CUFF.12931	-1.13958	4.58825	0.000635039	0.0042366	Transcript_13968	Eucgr.C01811	AT5G25510.1	Protein phosphatase 2A regulatory B subunit family protein	-1.94692	0.948604	1.67346e-05	AT5G25510.1
Eucgr.B01477	CUFF.8636	scaffold_2	24389701	24393358	FL_CUFF.8636	-1.13937	4.35764	0.000477513	0.00338993	Transcript_9381	Eucgr.B01477	AT3G63430.1	unknown protein; BEST Arabidopsis thaliana protein match is: unknown protein (TAIR:AT1G74160.1); Has 135 Blast hits to 119 proteins in 22 species: Archae - 0; Bacteria - 2; Metazoa - 3; Fungi - 3; Plants - 119; Viruses - 0; Other Eukaryotes - 8 (source: NCBI BLink).	-1.64573	4.4325	9.27291e-05	AT3G63430.1
Eucgr.D02574	CUFF.16516	scaffold_4	40363680	40368435	FL_CUFF.16516	-1.13933	7.07252	0.00029966	0.00237238	Transcript_17678	Eucgr.D02574	AT5G45290.1	RING/U-box superfamily protein	-1.77217	6.41907	1.06709e-05	AT5G45290.1
Eucgr.A00104	CUFF.228	scaffold_1	1372767	1380487	FL_CUFF.228	-1.13915	7.98563	0.000355901	0.00270273	Transcript_130	Eucgr.A00104	AT2G43420.1	3-beta hydroxysteroid dehydrogenase/isomerase family protein	-1.99691	6.22077	2.56997e-07	AT2G43420.1
Eucgr.G02333	CUFF.24367	scaffold_7	41707001	41709210	FL_CUFF.24367	-1.13892	7.51585	9.87202e-05	0.001006	Transcript_25920	Eucgr.G02333	AT1G68585.1	unknown protein; Has 23 Blast hits to 23 proteins in 6 species: Archae - 0; Bacteria - 0; Metazoa - 0; Fungi - 0; Plants - 23; Viruses - 0; Other Eukaryotes - 0 (source: NCBI BLink).	-1.57905	6.9601	0.000111443	AT1G68585.1
Eucgr.B03785	CUFF.10855	scaffold_2	62018316	62020959	FL_CUFF.10855	-1.13803	6.98822	0.000218565	0.00185303	Transcript_11822	Eucgr.B03785	AT5G21070.1	unknown protein; Has 115 Blast hits to 115 proteins in 34 species: Archae - 1; Bacteria - 36; Metazoa - 0; Fungi - 0; Plants - 60; Viruses - 0; Other Eukaryotes - 18 (source: NCBI BLink).	-1.47818	6.35342	0.000179318	AT5G21070.1
Eucgr.H01197	CUFF.25995	scaffold_8	14364826	14367472	FL_CUFF.25995	-1.13795	4.39523	0.000381242	0.00285478	Transcript_27732	Eucgr.H01197	AT1G03010.1	Phototropic-responsive NPH3 family protein	-1.72372	4.67615	0.00100049	AT1G03010.1
Eucgr.E03260	CUFF.18798	scaffold_5	55297143	55300477	FL_CUFF.18798	-1.13776	3.52652	2.46326e-05	0.000351095	Transcript_20011	Eucgr.E03260	AT3G15270.1	squamosa promoter binding protein-like 5	-1.63866	4.02137	0.00031382	AT3G15270.1
Eucgr.D01048	CUFF.15551	scaffold_4	19059265	19059972	FL_CUFF.15551	-1.13734	1.30066	0.000441565	0.0031935	#N/A	Eucgr.D01048	AT3G03530.1	non-specific phospholipase C4	-2.2428	1.0825	1.3567e-07	AT3G03530.1
Eucgr.K03214	CUFF.6591	scaffold_11	40831883	40834323	FL_CUFF.6591	-1.13694	2.04752	0.00102744	0.00612802	Transcript_7289	Eucgr.K03214	AT2G37090.1	Nucleotide-diphospho-sugar transferases superfamily protein	-2.05151	2.23745	1.47022e-06	AT2G37090.1
Eucgr.H02016	CUFF.26525	scaffold_8	26195533	26196373	FL_CUFF.26525	-1.13655	3.13058	0.000227935	0.00191618	Transcript_28275	Eucgr.H02016	AT1G48150.1	MADS-box transcription factor family protein	-1.30905	3.19794	0.00144506	AT1G48150.1
Eucgr.K00403	CUFF.4760	scaffold_11	4608237	4608914	FL_CUFF.4760	-1.13643	6.17175	1.98597e-05	0.000297237	Transcript_5311	Eucgr.K00403	AT4G10810.1	unknown protein; FUNCTIONS IN: molecular_function unknown; INVOLVED IN: biological_process unknown; LOCATED IN: chloroplast; EXPRESSED IN: 23 plant structures; EXPRESSED DURING: 15 growth stages; BEST Arabidopsis thaliana protein match is: unknown protein (TAIR:AT4G24026.1); Has 1807 Blast hits to 1807 proteins in 277 species: Archae - 0; Bacteria - 0; Metazoa - 736; Fungi - 347; Plants - 385; Vi…	-1.50107	5.52375	0.000146484	AT4G10810.1
Eucgr.E00069	CUFF.16884	scaffold_5	653686	655203	FL_CUFF.16884	-1.13565	1.92174	0.000414774	0.00304486	Transcript_18076	Eucgr.E00069	AT2G46410.1	Homeodomain-like superfamily protein	-1.33165	1.4941	0.00184615	AT2G46410.1
Eucgr.F00405	CUFF.19801	scaffold_6	5195890	5197348	FL_CUFF.19801	-1.13543	3.46268	0.000305434	0.00240615	Transcript_21081	Eucgr.F00405	AT1G02070.1	unknown protein; BEST Arabidopsis thaliana protein match is: unknown protein (TAIR:AT3G60520.1); Has 98 Blast hits to 98 proteins in 13 species: Archae - 0; Bacteria - 0; Metazoa - 0; Fungi - 0; Plants - 98; Viruses - 0; Other Eukaryotes - 0 (source: NCBI BLink).	-1.42172	3.42591	0.000696728	AT1G02070.1
Eucgr.K00403	CUFF.4761	scaffold_11	4608237	4609111	FL_CUFF.4761	-1.13518	6.19532	1.97136e-05	0.000295791	Transcript_5313	Eucgr.K00403	AT4G10810.1	unknown protein; FUNCTIONS IN: molecular_function unknown; INVOLVED IN: biological_process unknown; LOCATED IN: chloroplast; EXPRESSED IN: 23 plant structures; EXPRESSED DURING: 15 growth stages; BEST Arabidopsis thaliana protein match is: unknown protein (TAIR:AT4G24026.1); Has 1807 Blast hits to 1807 proteins in 277 species: Archae - 0; Bacteria - 0; Metazoa - 736; Fungi - 347; Plants - 385; Vi…	-1.50107	5.52375	0.000146484	AT4G10810.1
Transcript_32218	CUFF.30127	scaffold_9	25877182	25877847	FL_CUFF.30127	-1.13516	0.435644	0.00153636	0.00835686	Transcript_32218	#N/A	AT1G56530.1	hydroxyproline-rich glycoprotein family protein	-1.68808	1.15716	0.000576004	AT1G56530.1
Eucgr.G02133	CUFF.24232	scaffold_7	38766180	38768190	FL_CUFF.24232	-1.13475	3.15393	0.0106703	0.0381354	Transcript_25799	Eucgr.G02133	AT1G14870.1	PLANT CADMIUM RESISTANCE 2	-2.0797	3.24157	8.36706e-06	AT1G14870.1
Eucgr.A00104	CUFF.229	scaffold_1	1375180	1380487	FL_CUFF.229	-1.13467	7.32525	0.000656741	0.00435288	Transcript_133	Eucgr.A00104	AT2G43420.1	3-beta hydroxysteroid dehydrogenase/isomerase family protein	-1.99691	6.22077	2.56997e-07	AT2G43420.1
Eucgr.A02679	CUFF.1914	scaffold_1	37413920	37415370	FL_CUFF.1914	-1.13368	0.501719	0.00628231	0.0252967	Transcript_2129	Eucgr.A02679	AT5G24080.1	Protein kinase superfamily protein	-3.32036	0.315302	6.28282e-09	AT5G24080.1
Eucgr.L02979	CUFF.7406	scaffold_1746	6436	7395	FL_CUFF.7406	-1.13358	2.56026	0.00849552	0.0319182	Transcript_8133	Eucgr.L02979	AT3G20290.2	EPS15 homology domain 1	-1.73128	2.78392	0.00380413	AT3G20290.2
Transcript_1926	CUFF.1737	scaffold_1	34950467	34951569	FL_CUFF.1737	-1.13331	1.09488	0.00350493	0.0159126	Transcript_1926	#N/A	AT2G07750.1	DEA(D/H)-box RNA helicase family protein	-1.58037	0.716779	0.00562131	AT2G07750.1
Eucgr.F03187	CUFF.21840	scaffold_6	41221258	41221520	FL_CUFF.21840	-1.13302	0.517951	0.00569903	0.0234723	Transcript_23259	Eucgr.F03187	AT1G56000.1	FAD/NAD(P)-binding oxidoreductase family protein	-1.84368	3.17577	8.01531e-05	AT1G56000.1
Eucgr.H04036	CUFF.28092	scaffold_8	58226123	58228772	FL_CUFF.28092	-1.13278	5.50376	0.000191142	0.00166954	Transcript_30027	Eucgr.H04036	AT4G02080.1	secretion-associated RAS super family 2	-1.41562	5.26523	0.00323795	AT4G02080.1
Transcript_16480	CUFF.15372	scaffold_4	12903061	12908280	FL_CUFF.15372	-1.13274	2.4866	0.00685602	0.0270721	Transcript_16480	#N/A	AT1G61720.1	NAD(P)-binding Rossmann-fold superfamily protein	-1.44623	2.25961	0.00255337	AT1G61720.1
Eucgr.G02317	CUFF.24322	scaffold_7	41534976	41538574	FL_CUFF.24322	-1.13201	5.17817	0.000173711	0.00154863	Transcript_25904	Eucgr.G02317	AT3G25920.1	ribosomal protein L15	-1.33171	5.0143	0.00519789	AT3G25920.1
Eucgr.K01249	CUFF.5407	scaffold_11	15657585	15661662	FL_CUFF.5407	-1.13191	9.70308	0.000388029	0.00289653	Transcript_5793	Eucgr.K01249	AT5G03300.1	adenosine kinase 2	-1.3158	9.40141	0.00210153	AT5G03300.1
Eucgr.I00579	CUFF.29432	scaffold_9	11898390	11899147	FL_CUFF.29432	-1.13185	2.61504	0.000824247	0.00518777	Transcript_31469	Eucgr.I00579	AT5G14890.1	NHL domain-containing protein	-2.28382	2.71531	8.13461e-06	AT5G14890.1
Eucgr.L03186	CUFF.11234	scaffold_2224	922	3362	FL_CUFF.11234	-1.13152	6.38854	6.11253e-05	0.000691876	Transcript_12166	Eucgr.L03186	AT3G08550.1	elongation defective 1 protein / ELD1 protein	-1.60633	3.6687	5.83274e-05	AT3G08550.1
Eucgr.G02237	CUFF.24289	scaffold_7	40188332	40191291	FL_CUFF.24289	-1.13112	4.82782	0.000123888	0.00119912	Transcript_25874	Eucgr.G02237	AT2G01210.1	Leucine-rich repeat protein kinase family protein	-1.12189	4.7117	0.00938713	AT2G01210.1
Eucgr.H00921	CUFF.25863	scaffold_8	11473825	11485843	FL_CUFF.25863	-1.1307	7.85796	0.00187091	0.00973595	Transcript_27939	Eucgr.H00921	AT1G22060.1	LOCATED IN: vacuole; EXPRESSED IN: 23 plant structures; EXPRESSED DURING: 13 growth stages; BEST Arabidopsis thaliana protein match is: FBD, F-box and Leucine Rich Repeat domains containing protein (TAIR:AT1G22000.1); Has 84739 Blast hits to 38714 proteins in 2257 species: Archae - 1436; Bacteria - 11314; Metazoa - 40747; Fungi - 7706; Plants - 4675; Viruses - 308; Other Eukaryotes - 18553 (sourc…	-1.81846	7.15827	2.08935e-05	AT1G22060.1
Eucgr.C02373	CUFF.13314	scaffold_3	44030102	44033766	FL_CUFF.13314	-1.1305	2.61591	0.000207151	0.00177961	Transcript_14381	Eucgr.C02373	AT2G18910.1	hydroxyproline-rich glycoprotein family protein	-2.16906	3.10669	7.26114e-08	AT2G18910.1
Eucgr.K01646	CUFF.5473	scaffold_11	20006527	20011502	FL_CUFF.5473	-1.13047	6.12469	0.000328461	0.00253785	Transcript_6090	Eucgr.K01646	AT3G56750.1	unknown protein; BEST Arabidopsis thaliana protein match is: unknown protein (TAIR:AT2G41150.2); Has 128 Blast hits to 128 proteins in 16 species: Archae - 0; Bacteria - 0; Metazoa - 0; Fungi - 0; Plants - 117; Viruses - 0; Other Eukaryotes - 11 (source: NCBI BLink).	-1.81213	5.91107	5.24232e-05	AT3G56750.1
Eucgr.D02035	CUFF.16121	scaffold_4	34531252	34539863	FL_CUFF.16121	-1.12996	6.22467	0.00026443	0.00214749	Transcript_17227	Eucgr.D02035	AT4G22540.1	OSBP(oxysterol binding protein)-related protein 2A	-1.22902	5.44619	0.00433595	AT4G22540.1
Eucgr.K01678	CUFF.5486	scaffold_11	20325919	20329778	FL_CUFF.5486	-1.12903	4.41908	0.0016857	0.00898928	Transcript_6105	Eucgr.K01678	AT2G40850.1	phosphoinositide 4-kinase gamma 1	-2.08252	3.91253	4.77006e-07	AT2G40850.1
Eucgr.A00648	CUFF.519	scaffold_1	10254436	10262171	FL_CUFF.519	-1.12892	7.57703	0.000244408	0.00202401	Transcript_487	Eucgr.A00648	AT1G04910.1	O-fucosyltransferase family protein	-1.52724	7.04499	4.07255e-05	AT1G04910.1
Eucgr.H02960	CUFF.27186	scaffold_8	43220198	43221496	FL_CUFF.27186	-1.12833	4.68841	0.000556295	0.0038198	Transcript_29007	Eucgr.H02960	AT1G04040.1	HAD superfamily, subfamily IIIB acid phosphatase	-1.62015	5.29457	0.025884	AT1G04040.1
Eucgr.E03860	CUFF.19165	scaffold_5	67441449	67442117	FL_CUFF.19165	-1.12821	-0.18066	0.00149448	0.00819805	Transcript_20424	Eucgr.E03860	AT5G08450.3	FUNCTIONS IN: molecular_function unknown; INVOLVED IN: biological_process unknown; LOCATED IN: cellular_component unknown; EXPRESSED IN: 25 plant structures; EXPRESSED DURING: 15 growth stages; CONTAINS InterPro DOMAIN/s: Histone deacetylation protein Rxt3 (InterPro:IPR013951); Has 34444 Blast hits to 20801 proteins in 1175 species: Archae - 64; Bacteria - 2390; Metazoa - 15568; Fungi - 3729; Pla…	-1.12508	0.569022	0.0191139	AT5G08450.3
Eucgr.K01061	CUFF.5113	scaffold_11	13333069	13336314	FL_CUFF.5113	-1.12727	6.01817	0.000352113	0.00268115	Transcript_5689	Eucgr.K01061	AT4G28500.1	NAC domain containing protein 73	-1.82922	5.52737	4.95475e-05	AT4G28500.1
Eucgr.D00630	CUFF.15320	scaffold_4	11554555	11566976	FL_CUFF.15320	-1.12708	3.71706	0.00115226	0.00668531	Transcript_16396	Eucgr.D00630	AT3G15390.1	silencing defective 5	-1.31974	3.08094	0.00256484	AT3G15390.1
Eucgr.D02145	CUFF.16182	scaffold_4	35594328	35595295	FL_CUFF.16182	-1.12706	3.89498	0.000263147	0.00213998	Transcript_17314	Eucgr.D02145	AT4G17245.1	RING/U-box superfamily protein	-1.84352	2.50607	5.53011e-06	AT4G17245.1
Eucgr.H02645	CUFF.26983	scaffold_8	37187086	37190778	FL_CUFF.26983	-1.12698	4.80896	4.25816e-05	0.000526318	Transcript_28797	Eucgr.H02645	AT3G23750.1	Leucine-rich repeat protein kinase family protein	-1.16194	4.70648	0.00638949	AT3G23750.1
Eucgr.H02645	CUFF.26984	scaffold_8	37187086	37190778	FL_CUFF.26984	-1.12698	4.80896	4.25816e-05	0.000526318	Transcript_28795	Eucgr.H02645	AT3G23750.1	Leucine-rich repeat protein kinase family protein	-1.16194	4.70648	0.00638949	AT3G23750.1
Eucgr.I01275	CUFF.29906	scaffold_9	23494866	23495424	FL_CUFF.29906	-1.12624	1.17737	0.00977825	0.0355738	Transcript_31966	Eucgr.I01275	AT1G29420.1	SAUR-like auxin-responsive protein family	-4.19162	1.5239	2.38259e-05	AT1G29420.1
Eucgr.G03227	CUFF.25035	scaffold_7	50495146	50497778	FL_CUFF.25035	-1.12615	6.10471	0.000199549	0.0017264	Transcript_26662	Eucgr.G03227	AT5G07030.1	Eukaryotic aspartyl protease family protein	-1.80392	6.26279	0.000230932	AT5G07030.1
Eucgr.C01158	CUFF.12425	scaffold_3	18065216	18069831	FL_CUFF.12425	-1.12602	3.36238	0.00100742	0.0060251	Transcript_13415	Eucgr.C01158	AT1G52600.1	Peptidase S24/S26A/S26B/S26C family protein	-1.03005	2.65321	0.0152442	AT1G52600.1
Eucgr.C00744	CUFF.12133	scaffold_3	12570922	12577078	FL_CUFF.12133	-1.12542	6.57376	0.00209787	0.0106236	Transcript_13127	Eucgr.C00744	AT2G26270.1	FUNCTIONS IN: molecular_function unknown; INVOLVED IN: biological_process unknown; LOCATED IN: endomembrane system; BEST Arabidopsis thaliana protein match is: BRCT domain-containing DNA repair protein (TAIR:AT3G43930.1); Has 29 Blast hits to 29 proteins in 9 species: Archae - 0; Bacteria - 0; Metazoa - 0; Fungi - 0; Plants - 29; Viruses - 0; Other Eukaryotes - 0 (source: NCBI BLink).	-1.33082	6.21458	0.000795409	AT2G26270.1
Transcript_15793	CUFF.14697	scaffold_31	4985	5352	FL_CUFF.14697	-1.12515	2.28261	0.000127238	0.00122264	Transcript_15793	#N/A	AT1G53400.1	Ubiquitin domain-containing protein	-1.30433	2.03512	0.00853989	AT1G53400.1
Eucgr.J02947	CUFF.4273	scaffold_10	36743185	36744408	FL_CUFF.4273	-1.12468	2.826	0.000541445	0.00373299	Transcript_4756	Eucgr.J02947	AT5G25830.1	GATA transcription factor 12	-1.74591	2.21499	0.000361468	AT5G25830.1
Eucgr.H02586	CUFF.26909	scaffold_8	36227424	36231105	FL_CUFF.26909	-1.12392	2.67618	0.000191537	0.00167068	Transcript_28704	Eucgr.H02586	AT1G60460.3	unknown protein; FUNCTIONS IN: molecular_function unknown; INVOLVED IN: biological_process unknown; LOCATED IN: endomembrane system; EXPRESSED IN: 6 plant structures; EXPRESSED DURING: petal differentiation and expansion stage, E expanded cotyledon stage, D bilateral stage; Has 35333 Blast hits to 34131 proteins in 2444 species: Archae - 798; Bacteria - 22429; Metazoa - 974; Fungi - 991; Plants -…	-1.61926	1.85861	0.00140784	AT1G60460.3
Eucgr.D01920	CUFF.16021	scaffold_4	33118985	33120600	FL_CUFF.16021	-1.12279	1.73136	0.00125313	0.00713599	Transcript_17140	Eucgr.D01920	AT5G62100.2	BCL-2-associated athanogene 2	-2.53397	1.04304	5.35673e-08	AT5G62100.2
Eucgr.B02901	CUFF.10174	scaffold_2	52835611	52836668	FL_CUFF.10174	-1.12242	5.25573	5.95856e-05	0.000678946	Transcript_11067	Eucgr.B02901	AT1G17070.1	GC-rich sequence DNA-binding factor-like protein with Tuftelin interacting domain	-1.51654	4.96794	0.00010245	AT1G17070.1
Eucgr.D01167	CUFF.15730	scaffold_4	21213781	21220739	FL_CUFF.15730	-1.12226	7.78748	0.000674081	0.0044446	Transcript_16809	Eucgr.D01167	AT5G26667.1	P-loop containing nucleoside triphosphate hydrolases superfamily protein	-1.19725	7.45053	0.0047226	AT5G26667.1
Eucgr.B00615	CUFF.7963	scaffold_2	7689861	7690617	FL_CUFF.7963	-1.12218	0.349471	0.00157	0.00849003	Transcript_8727	Eucgr.B00615	AT1G44191.1	ECA1 gametogenesis related family protein	-1.82361	2.19021	0.000216194	AT1G44191.1
Eucgr.A02437	CUFF.1769	scaffold_1	35041086	35044945	FL_CUFF.1769	-1.12211	8.14349	0.000110396	0.00109831	Transcript_2048	Eucgr.A02437	AT3G57880.1	Calcium-dependent lipid-binding (CaLB domain) plant phosphoribosyltransferase family protein	-1.27575	8.0481	0.000947658	AT3G57880.1
Eucgr.F00362	CUFF.19774	scaffold_6	4860116	4861217	FL_CUFF.19774	-1.12202	1.04881	0.000781948	0.0049845	Transcript_21042	Eucgr.F00362	AT4G08950.1	Phosphate-responsive 1 family protein	-1.64101	3.03866	0.000263372	AT4G08950.1
Eucgr.C00546	CUFF.11971	scaffold_3	9731804	9732249	FL_CUFF.11971	-1.12198	0.626902	0.00208947	0.0105985	Transcript_12977	Eucgr.C00546	AT1G73490.2	RNA-binding (RRM/RBD/RNP motifs) family protein	-1.48264	0.25625	0.00770659	AT1G73490.2
Eucgr.E03356	CUFF.18868	scaffold_5	57130045	57131849	FL_CUFF.18868	-1.12159	2.27559	0.00578427	0.0237213	Transcript_20092	Eucgr.E03356	AT1G11070.1	BEST Arabidopsis thaliana protein match is: Hydroxyproline-rich glycoprotein family protein (TAIR:AT1G61080.1); Has 579 Blast hits to 567 proteins in 152 species: Archae - 0; Bacteria - 68; Metazoa - 159; Fungi - 113; Plants - 172; Viruses - 0; Other Eukaryotes - 67 (source: NCBI BLink).	-1.60758	2.01199	0.000109682	AT1G11070.1
Eucgr.F03338	CUFF.22045	scaffold_6	42333813	42336044	FL_CUFF.22045	-1.1215	10.4057	0.00013854	0.00130451	Transcript_23391	Eucgr.F03338	AT4G27435.1	Protein of unknown function (DUF1218)	-1.74473	9.57017	4.74064e-06	AT4G27435.1
Eucgr.J02001	CUFF.3613	scaffold_10	26056966	26061926	FL_CUFF.3613	-1.1202	3.96069	0.00139183	0.00774495	Transcript_4060	Eucgr.J02001	AT2G29390.1	sterol 4-alpha-methyl-oxidase 2-2	-1.46043	2.57578	0.00286966	AT2G29390.1
Eucgr.D00305	CUFF.15107	scaffold_4	5094578	5100281	FL_CUFF.15107	-1.1198	5.19804	0.000319774	0.00248636	Transcript_16172	Eucgr.D00305	AT5G46290.3	3-ketoacyl-acyl carrier protein synthase I	-1.31882	5.37536	0.00293057	AT5G46290.3
Eucgr.J02592	CUFF.4062	scaffold_10	31727695	31729441	FL_CUFF.4062	-1.11915	6.66596	0.000406251	0.00299793	Transcript_4547	Eucgr.J02592	AT5G57630.1	CBL-interacting protein kinase 21	-1.48356	6.79244	0.0023442	AT5G57630.1
Eucgr.C02368	CUFF.13309	scaffold_3	43960214	43960715	FL_CUFF.13309	-1.11861	2.18614	0.000300217	0.00237444	Transcript_14375	Eucgr.C02368	AT3G43970.1	unknown protein; BEST Arabidopsis thaliana protein match is: Protein of unknown function (DUF295) (TAIR:AT5G53240.1); Has 56 Blast hits to 56 proteins in 2 species: Archae - 0; Bacteria - 0; Metazoa - 0; Fungi - 0; Plants - 56; Viruses - 0; Other Eukaryotes - 0 (source: NCBI BLink).	-2.52641	1.86768	2.15561e-06	AT3G43970.1
Eucgr.L02491	CUFF.31055	scaffold_970	3392	5285	FL_CUFF.31055	-1.11812	4.66309	0.000317048	0.00246837	Transcript_33268	Eucgr.L02491	AT4G36010.2	Pathogenesis-related thaumatin superfamily protein	-2.19527	4.15823	6.71612e-07	AT4G36010.2
Eucgr.K00555	CUFF.4830	scaffold_11	6221720	6224094	FL_CUFF.4830	-1.11805	4.00644	0.000148144	0.00137309	Transcript_5376	Eucgr.K00555	AT1G09540.1	myb domain protein 61	-1.89104	3.80296	3.60673e-06	AT1G09540.1
Eucgr.A00656	CUFF.455	scaffold_1	10355379	10357755	FL_CUFF.455	-1.11802	4.45168	0.000324305	0.0025126	Transcript_456	Eucgr.A00656	AT2G40435.1	BEST Arabidopsis thaliana protein match is: transcription regulators (TAIR:AT3G56220.1); Has 289 Blast hits to 289 proteins in 30 species: Archae - 0; Bacteria - 0; Metazoa - 0; Fungi - 0; Plants - 289; Viruses - 0; Other Eukaryotes - 0 (source: NCBI BLink).	-2.56762	3.13041	1.15728e-06	AT2G40435.1
Eucgr.A00656	CUFF.456	scaffold_1	10355379	10357755	FL_CUFF.456	-1.11802	4.45168	0.000324305	0.0025126	Transcript_455	Eucgr.A00656	AT2G40435.1	BEST Arabidopsis thaliana protein match is: transcription regulators (TAIR:AT3G56220.1); Has 289 Blast hits to 289 proteins in 30 species: Archae - 0; Bacteria - 0; Metazoa - 0; Fungi - 0; Plants - 289; Viruses - 0; Other Eukaryotes - 0 (source: NCBI BLink).	-2.56762	3.13041	1.15728e-06	AT2G40435.1
Eucgr.I00196	CUFF.29165	scaffold_9	4002905	4004839	FL_CUFF.29165	-1.11802	3.08136	0.00017018	0.00152596	Transcript_31191	Eucgr.I00196	AT1G49780.1	plant U-box 26	-1.25981	2.42739	0.00763337	AT1G49780.1
Eucgr.J01842	CUFF.3535	scaffold_10	24483277	24485231	FL_CUFF.3535	-1.1179	6.32214	0.000191198	0.00166954	Transcript_3961	Eucgr.J01842	AT2G30395.1	ovate family protein 17	-1.96926	5.65378	3.07346e-05	AT2G30395.1
Transcript_9637	CUFF.8867	scaffold_2	30611980	30612305	FL_CUFF.8867	-1.11784	1.76948	0.000107629	0.00108022	Transcript_9637	#N/A	AT3G49680.2	branched-chain aminotransferase 3	-1.91642	1.05747	2.65887e-05	AT3G49680.2
Eucgr.F02327	CUFF.21176	scaffold_6	31804343	31806377	FL_CUFF.21176	-1.11775	4.36716	0.000316893	0.00246797	Transcript_22533	Eucgr.F02327	AT1G46264.1	heat shock transcription factor B4	-1.32259	4.20888	0.00548101	AT1G46264.1
Transcript_15238	CUFF.14159	scaffold_3	68192592	68193627	FL_CUFF.14159	-1.11756	3.31039	0.000412532	0.00303348	Transcript_15238	#N/A	AT3G19430.1	late embryogenesis abundant protein-related / LEA protein-related	-1.30081	3.22276	0.0141072	AT3G19430.1
Eucgr.B03112	CUFF.10362	scaffold_2	56106783	56109791	FL_CUFF.10362	-1.11722	7.7528	0.000946357	0.00574614	Transcript_11247	Eucgr.B03112	AT1G13635.2	DNA glycosylase superfamily protein	-2.19765	5.7206	1.0136e-07	AT1G13635.2
Eucgr.C00838	CUFF.12197	scaffold_3	13681599	13683377	FL_CUFF.12197	-1.11698	3.27922	6.52779e-05	0.000730419	Transcript_13193	Eucgr.C00838	AT3G42800.1	unknown protein; BEST Arabidopsis thaliana protein match is: unknown protein (TAIR:AT1G54200.1); Has 853 Blast hits to 340 proteins in 98 species: Archae - 0; Bacteria - 94; Metazoa - 145; Fungi - 62; Plants - 95; Viruses - 0; Other Eukaryotes - 457 (source: NCBI BLink).	-1.30691	3.40862	0.0036713	AT3G42800.1
Eucgr.E00496	CUFF.17186	scaffold_5	4673896	4676600	FL_CUFF.17186	-1.1169	3.43422	0.00151924	0.00828448	Transcript_18400	Eucgr.E00496	AT4G22840.1	Sodium Bile acid symporter family	-1.14706	2.0279	0.012781	AT4G22840.1
Eucgr.D02224	CUFF.16233	scaffold_4	36393864	36402283	FL_CUFF.16233	-1.11675	4.63479	0.000566438	0.00387514	Transcript_17375	Eucgr.D02224	AT5G46910.1	Transcription factor jumonji (jmj) family protein / zinc finger (C5HC2 type) family protein	-1.10343	4.84576	0.0118228	AT5G46910.1
Eucgr.F03638	CUFF.22160	scaffold_6	44760346	44763609	FL_CUFF.22160	-1.11619	6.80408	0.000225827	0.00190113	Transcript_23602	Eucgr.F03638	AT1G21070.1	Nucleotide-sugar transporter family protein	-0.884263	6.33267	0.0308381	AT1G21070.1
Eucgr.F02435	CUFF.21334	scaffold_6	33953097	33956292	FL_CUFF.21334	-1.11585	7.54972	0.000832243	0.00522984	Transcript_22626	Eucgr.F02435	AT4G39860.1	unknown protein; BEST Arabidopsis thaliana protein match is: unknown protein (TAIR:AT2G22270.1); Has 152 Blast hits to 146 proteins in 19 species: Archae - 0; Bacteria - 0; Metazoa - 0; Fungi - 2; Plants - 146; Viruses - 0; Other Eukaryotes - 4 (source: NCBI BLink).	-1.39081	7.51615	0.00118404	AT4G39860.1
Eucgr.B01598	CUFF.8740	scaffold_2	26951162	26957929	FL_CUFF.8740	-1.1153	4.05133	0.00219583	0.0110146	Transcript_9493	Eucgr.B01598	AT3G06880.2	Transducin/WD40 repeat-like superfamily protein	-1.64672	3.24757	0.0178689	AT3G06880.2
Eucgr.F02435	CUFF.21333	scaffold_6	33952948	33956292	FL_CUFF.21333	-1.1151	7.55518	0.000837893	0.00524604	Transcript_22624	Eucgr.F02435	AT4G39860.1	unknown protein; BEST Arabidopsis thaliana protein match is: unknown protein (TAIR:AT2G22270.1); Has 152 Blast hits to 146 proteins in 19 species: Archae - 0; Bacteria - 0; Metazoa - 0; Fungi - 2; Plants - 146; Viruses - 0; Other Eukaryotes - 4 (source: NCBI BLink).	-1.39081	7.51615	0.00118404	AT4G39860.1
Eucgr.C01067	CUFF.12366	scaffold_3	16872340	16877519	FL_CUFF.12366	-1.11453	3.27475	0.00200535	0.0102636	Transcript_13354	Eucgr.C01067	AT4G13345.2	Serinc-domain containing serine and sphingolipid biosynthesis protein	-2.39046	3.26454	3.25292e-06	AT4G13345.2
Transcript_22498	CUFF.21146	scaffold_6	30925670	30928867	FL_CUFF.21146	-1.11451	4.92708	4.05111e-05	0.000508078	Transcript_22498	#N/A	AT1G47200.1	WPP domain protein 2	-1.23829	5.52472	0.0131674	AT1G47200.1
Eucgr.B02417	CUFF.9715	scaffold_2	45082865	45084820	FL_CUFF.9715	-1.11438	4.47627	0.000397132	0.0029461	Transcript_10558	Eucgr.B02417	AT5G59700.1	Protein kinase superfamily protein	-0.976665	4.09563	0.0264204	AT5G59700.1
Eucgr.C04017	CUFF.14438	scaffold_3	74782170	74782418	FL_CUFF.14438	-1.11377	1.94941	0.00125144	0.00713145	Transcript_15500	Eucgr.C04017	AT4G31600.1	UDP-N-acetylglucosamine (UAA) transporter family	-1.41972	4.70006	0.0010884	AT4G31600.1
Eucgr.H04121	CUFF.28218	scaffold_8	59148974	59153664	FL_CUFF.28218	-1.11299	7.56153	0.00017283	0.00154295	Transcript_30118	Eucgr.H04121	AT3G17440.2	novel plant snare 13	-1.32069	6.93422	0.000520942	AT3G17440.2
Eucgr.H00341	CUFF.25455	scaffold_8	4638330	4642901	FL_CUFF.25455	-1.11295	6.90566	4.70377e-05	0.000565612	Transcript_27121	Eucgr.H00341	AT1G08760.1	Plant protein of unknown function (DUF936)	-1.19195	6.84826	0.00207207	AT1G08760.1
Eucgr.F02756	CUFF.21481	scaffold_6	37157995	37159250	FL_CUFF.21481	-1.11171	4.69631	4.58939e-05	0.000554646	Transcript_22877	Eucgr.F02756	AT1G17950.1	myb domain protein 52	-1.25218	4.13854	0.0020778	AT1G17950.1
Eucgr.H04112	CUFF.28223	scaffold_8	59059698	59061877	FL_CUFF.28223	-1.1117	9.25489	0.000113504	0.00112177	Transcript_30113	Eucgr.H04112	AT4G01850.2	S-adenosylmethionine synthetase 2	-1.03538	9.53892	0.0101577	AT4G01850.2
Eucgr.D02135	CUFF.16178	scaffold_4	35429091	35433159	FL_CUFF.16178	-1.11144	6.78341	0.000502466	0.00352212	Transcript_17297	Eucgr.D02135	AT3G50500.2	SNF1-related protein kinase 2.2	-1.08145	6.6284	0.0306061	AT3G50500.2
Eucgr.K02293	CUFF.5982	scaffold_11	30059802	30064673	FL_CUFF.5982	-1.11125	7.30802	0.000896492	0.00552471	Transcript_6622	Eucgr.K02293	AT1G14670.1	Endomembrane protein 70 protein family	-1.63376	6.72309	5.08462e-05	AT1G14670.1
Eucgr.I01661	CUFF.30190	scaffold_9	26431546	26437198	FL_CUFF.30190	-1.11076	3.45046	0.000759237	0.00487743	Transcript_32281	Eucgr.I01661	AT5G14210.1	Leucine-rich repeat protein kinase family protein	-1.33864	3.29465	0.000972812	AT5G14210.1
Eucgr.G03232	CUFF.25031	scaffold_7	50543475	50546763	FL_CUFF.25031	-1.11008	4.56497	0.000281496	0.00225991	Transcript_26669	Eucgr.G03232	AT5G12330.4	Lateral root primordium (LRP) protein-related	-1.07756	4.20911	0.00950321	AT5G12330.4
Eucgr.G03222	CUFF.25014	scaffold_7	50461563	50467058	FL_CUFF.25014	-1.10995	3.34797	0.0017537	0.0092652	Transcript_26652	Eucgr.G03222	AT3G12600.2	nudix hydrolase homolog 16	-1.08999	3.12931	0.011806	AT3G12600.2
Eucgr.B00370	CUFF.7909	scaffold_2	5039671	5039938	FL_CUFF.7909	-1.1089	3.68249	0.000408613	0.00301257	Transcript_8616	Eucgr.B00370	AT1G27500.1	Tetratricopeptide repeat (TPR)-like superfamily protein	-1.62994	7.33523	2.09905e-05	AT1G27500.1
Eucgr.G01417	CUFF.23953	scaffold_7	24499819	24501700	FL_CUFF.23953	-1.10783	8.6817	0.000376413	0.00282569	Transcript_25293	Eucgr.G01417	AT4G34050.2	S-adenosyl-L-methionine-dependent methyltransferases superfamily protein	-1.46728	8.49911	0.00496126	AT4G34050.2
Eucgr.F01224	CUFF.20337	scaffold_6	15475119	15479448	FL_CUFF.20337	-1.10772	6.07085	0.000600354	0.00405433	Transcript_21592	Eucgr.F01224	AT3G14960.1	Galactosyltransferase family protein	-1.50258	5.58874	0.000291153	AT3G14960.1
Eucgr.J01052	CUFF.2985	scaffold_10	11494611	11496797	FL_CUFF.2985	-1.10695	6.24108	0.000281673	0.00225991	Transcript_3342	Eucgr.J01052	AT5G62180.1	carboxyesterase 20	-1.87574	5.46899	3.03981e-06	AT5G62180.1
Eucgr.F00242	CUFF.19767	scaffold_6	3467994	3468708	FL_CUFF.19767	-1.10623	7.38925	0.0001728	0.00154295	Transcript_21010	Eucgr.F00242	AT1G47410.2	unknown protein; FUNCTIONS IN: molecular_function unknown; INVOLVED IN: biological_process unknown; LOCATED IN: cellular_component unknown; EXPRESSED IN: 22 plant structures; EXPRESSED DURING: 14 growth stages.	-1.72961	7.38919	7.1672e-06	AT1G47410.2
Eucgr.A02877	CUFF.2065	scaffold_1	39170473	39171980	FL_CUFF.2065	-1.10619	6.75709	0.000225395	0.00189816	Transcript_2298	Eucgr.A02877	AT5G51550.1	EXORDIUM like 3	-1.65389	7.02579	0.000214454	AT5G51550.1
Eucgr.H01313	CUFF.26057	scaffold_8	15904196	15909237	FL_CUFF.26057	-1.10604	4.05102	0.00190077	0.00985278	Transcript_27789	Eucgr.H01313	AT5G26751.1	shaggy-related kinase 11	-1.52588	3.9454	0.000317415	AT5G26751.1
Eucgr.L00714	CUFF.19525	scaffold_53	45765	49421	FL_CUFF.19525	-1.10565	2.77866	0.000522819	0.0036339	Transcript_20792	Eucgr.L00714	AT5G45470.1	Protein of unknown function (DUF594)	-1.62634	2.58491	4.72472e-05	AT5G45470.1
Eucgr.F00242	CUFF.19768	scaffold_6	3468289	3469484	FL_CUFF.19768	-1.10535	8.21704	0.000146842	0.00136601	Transcript_21012	Eucgr.F00242	AT1G47410.2	unknown protein; FUNCTIONS IN: molecular_function unknown; INVOLVED IN: biological_process unknown; LOCATED IN: cellular_component unknown; EXPRESSED IN: 22 plant structures; EXPRESSED DURING: 14 growth stages.	-1.72961	7.38919	7.1672e-06	AT1G47410.2
Eucgr.E00490	CUFF.17196	scaffold_5	4616816	4617175	FL_CUFF.17196	-1.10533	1.70418	0.00108552	0.00639312	Transcript_18419	Eucgr.E00490	AT1G12430.2	armadillo repeat kinesin 3	-1.78788	1.56001	8.13145e-06	AT1G12430.2
Eucgr.C01739	CUFF.12879	scaffold_3	29583192	29586522	FL_CUFF.12879	-1.10531	3.87363	0.000145757	0.00135833	Transcript_13934	Eucgr.C01739	AT4G32300.1	S-domain-2 5	-1.81308	3.21747	6.77892e-06	AT4G32300.1
Eucgr.G00890	CUFF.23453	scaffold_7	15715790	15720508	FL_CUFF.23453	-1.10424	2.87859	0.0122509	0.0423416	Transcript_24999	Eucgr.G00890	AT4G31690.1	Transcriptional factor B3 family protein	-1.59038	3.03001	0.000111848	AT4G31690.1
Transcript_24690	CUFF.23195	scaffold_7	10184930	10189569	FL_CUFF.23195	-1.10342	5.0562	0.00693664	0.0273272	Transcript_24690	#N/A	AT1G80070.1	Pre-mRNA-processing-splicing factor	-1.19475	4.23601	0.00248719	AT1G80070.1
Eucgr.C00635	CUFF.12047	scaffold_3	11604154	11606224	FL_CUFF.12047	-1.10325	2.32832	0.000277738	0.00223885	Transcript_13039	Eucgr.C00635	AT3G02750.3	Protein phosphatase 2C family protein	-2.0367	1.42324	0.00112932	AT3G02750.3
Eucgr.H04611	CUFF.28509	scaffold_8	66235494	66236719	FL_CUFF.28509	-1.10252	4.44331	3.23029e-05	0.00042874	Transcript_30467	Eucgr.H04611	AT5G13090.1	unknown protein; BEST Arabidopsis thaliana protein match is: unknown protein (TAIR:AT1G24270.1); Has 30201 Blast hits to 17322 proteins in 780 species: Archae - 12; Bacteria - 1396; Metazoa - 17338; Fungi - 3422; Plants - 5037; Viruses - 0; Other Eukaryotes - 2996 (source: NCBI BLink).	-1.08059	4.44507	0.0152844	AT5G13090.1
Eucgr.G01774	CUFF.23999	scaffold_7	32777512	32779345	FL_CUFF.23999	-1.10218	7.74408	0.00080786	0.00510748	Transcript_25562	Eucgr.G01774	AT4G38620.1	myb domain protein 4	-1.99922	7.2125	1.82103e-06	AT4G38620.1
Eucgr.E00015	CUFF.16850	scaffold_5	216553	218510	FL_CUFF.16850	-1.1019	6.74815	0.000151703	0.00139732	Transcript_18026	Eucgr.E00015	AT2G46820.2	photosystem I P subunit	-1.1469	6.41171	0.00979392	AT2G46820.2
Eucgr.K00085	CUFF.4569	scaffold_11	1509797	1514957	FL_CUFF.4569	-1.1018	5.07922	0.000511001	0.00356731	Transcript_5111	Eucgr.K00085	AT3G03050.1	cellulose synthase-like D3	-1.45597	5.26404	0.00378991	AT3G03050.1
Eucgr.I02585	CUFF.30834	scaffold_9	37144153	37149565	FL_CUFF.30834	-1.10174	4.47242	0.000109572	0.0010933	Transcript_33026	Eucgr.I02585	AT5G64410.1	oligopeptide transporter 4	-1.89537	4.57458	5.67436e-05	AT5G64410.1
Eucgr.G01774	CUFF.24000	scaffold_7	32777680	32779345	FL_CUFF.24000	-1.10174	7.74114	0.000808932	0.00511155	Transcript_25563	Eucgr.G01774	AT4G38620.1	myb domain protein 4	-1.99922	7.2125	1.82103e-06	AT4G38620.1
Eucgr.I02331	CUFF.30646	scaffold_9	33831748	33834842	FL_CUFF.30646	-1.1007	6.17162	0.000511676	0.00357098	Transcript_32816	Eucgr.I02331	AT3G51290.2	Protein of unknown function (DUF630) ;Protein of unknown function (DUF632)	-1.70629	5.24587	8.64901e-05	AT3G51290.2
Eucgr.B03489	CUFF.10659	scaffold_2	59639089	59641302	FL_CUFF.10659	-1.10036	7.13539	0.000261815	0.00213205	Transcript_11571	Eucgr.B03489	AT5G55230.2	microtubule-associated proteins 65-1	-1.68939	7.32965	1.1392e-05	AT5G55230.2
Eucgr.E00114	CUFF.16921	scaffold_5	1027831	1030690	FL_CUFF.16921	-1.10013	5.68658	0.000884841	0.00546277	Transcript_18114	Eucgr.E00114	AT4G00330.1	calmodulin-binding receptor-like cytoplasmic kinase 2	-2.03884	5.39568	6.27576e-06	AT4G00330.1
Eucgr.D02083	CUFF.16123	scaffold_4	34989335	34991367	FL_CUFF.16123	-1.09966	3.45626	0.000572673	0.00390904	Transcript_17245	Eucgr.D02083	AT3G60580.1	C2H2-like zinc finger protein	-1.87497	3.20399	2.10636e-05	AT3G60580.1
Eucgr.D01942	CUFF.16041	scaffold_4	33454812	33456770	FL_CUFF.16041	-1.09756	3.87179	0.000932378	0.00567867	Transcript_17163	Eucgr.D01942	AT4G22900.1	Protein of unknown function (DUF1191)	-1.81773	3.8257	0.00288203	AT4G22900.1
Eucgr.D01942	CUFF.16042	scaffold_4	33454812	33456770	FL_CUFF.16042	-1.09756	3.87179	0.000932378	0.00567867	Transcript_17161	Eucgr.D01942	AT4G22900.1	Protein of unknown function (DUF1191)	-1.81773	3.8257	0.00288203	AT4G22900.1
Eucgr.D01221	CUFF.15658	scaffold_4	22067965	22068221	FL_CUFF.15658	-1.09733	2.91191	0.000412725	0.00303354	Transcript_16758	Eucgr.D01221	AT2G44770.1	ELMO/CED-12 family protein	-1.02324	5.95122	0.0114233	AT2G44770.1
Eucgr.F03807	CUFF.22297	scaffold_6	46282852	46283996	FL_CUFF.22297	-1.09732	2.54068	0.00169215	0.0090016	Transcript_23750	Eucgr.F03807	AT3G47180.1	RING/U-box superfamily protein	-1.75143	2.72313	1.93009e-05	AT3G47180.1
Transcript_11846	CUFF.10863	scaffold_2	62217475	62219108	FL_CUFF.10863	-1.09653	5.38313	6.88032e-05	0.000759986	Transcript_11846	#N/A	AT5G22070.1	Core-2/I-branching beta-1,6-N-acetylglucosaminyltransferase family protein	-1.21811	5.1926	0.00172863	AT5G22070.1
Eucgr.I00286	CUFF.29254	scaffold_9	5587905	5595603	FL_CUFF.29254	-1.09592	7.45129	0.000355219	0.0027005	Transcript_31300	Eucgr.I00286	AT4G39350.1	cellulose synthase A2	-1.12035	7.21097	0.00738098	AT4G39350.1
Eucgr.J01053	CUFF.2994	scaffold_10	11500632	11504778	FL_CUFF.2994	-1.09573	4.99659	0.000710502	0.00463658	Transcript_3349	Eucgr.J01053	AT2G36840.1	ACT-like superfamily protein	-2.06254	4.30305	6.36985e-07	AT2G36840.1
Eucgr.F01823	CUFF.20924	scaffold_6	23514256	23523190	FL_CUFF.20924	-1.09571	8.5193	0.000285168	0.00228335	Transcript_22233	Eucgr.F01823	AT1G20950.1	Phosphofructokinase family protein	-1.53079	8.1628	0.000228677	AT1G20950.1
Eucgr.J01177	CUFF.3075	scaffold_10	12891039	12895759	FL_CUFF.3075	-1.09562	4.66434	0.00035063	0.00267241	Transcript_3465	Eucgr.J01177	AT5G13500.3	unknown protein; FUNCTIONS IN: molecular_function unknown; INVOLVED IN: biological_process unknown; LOCATED IN: endomembrane system; EXPRESSED IN: 22 plant structures; EXPRESSED DURING: 13 growth stages; BEST Arabidopsis thaliana protein match is: unknown protein (TAIR:AT5G25265.1); Has 35333 Blast hits to 34131 proteins in 2444 species: Archae - 798; Bacteria - 22429; Metazoa - 974; Fungi - 991;…	-1.70987	3.89217	4.3145e-05	AT5G13500.3
Eucgr.K02280	CUFF.5956	scaffold_11	29929396	29932662	FL_CUFF.5956	-1.09521	5.95899	0.000862806	0.00535854	Transcript_6606	Eucgr.K02280	AT1G48480.1	receptor-like kinase 1	-1.39497	6.13463	0.000974145	AT1G48480.1
Eucgr.D02321	CUFF.16311	scaffold_4	37109687	37114456	FL_CUFF.16311	-1.09512	6.64086	0.000134449	0.00127604	Transcript_17468	Eucgr.D02321	AT1G01510.1	NAD(P)-binding Rossmann-fold superfamily protein	-1.34903	6.46377	0.000434581	AT1G01510.1
Eucgr.K02843	CUFF.6339	scaffold_11	36457659	36458586	FL_CUFF.6339	-1.0948	1.59311	0.00274754	0.0131426	Transcript_7019	Eucgr.K02843	AT5G62770.1	Protein of unknown function (DUF1645)	-1.80684	2.0035	0.00402529	AT5G62770.1
Transcript_10719	CUFF.9878	scaffold_2	47275362	47280762	FL_CUFF.9878	-1.09475	6.519	0.000299292	0.00237025	Transcript_10719	#N/A	AT5G60710.1	Zinc finger (C3HC4-type RING finger) family protein	-1.79048	5.96067	7.83621e-06	AT5G60710.1
Eucgr.A00685	CUFF.454	scaffold_1	11270290	11271155	FL_CUFF.454	-1.09459	0.356301	0.00716539	0.0279887	Transcript_451	Eucgr.A00685	AT2G40475.1	unknown protein; BEST Arabidopsis thaliana protein match is: unknown protein (TAIR:AT3G56260.2); Has 477 Blast hits to 219 proteins in 41 species: Archae - 0; Bacteria - 4; Metazoa - 91; Fungi - 61; Plants - 144; Viruses - 0; Other Eukaryotes - 177 (source: NCBI BLink).	-2.33624	0.42547	2.36466e-07	AT2G40475.1
Eucgr.E01152	CUFF.17558	scaffold_5	12234734	12236103	FL_CUFF.17558	-1.09405	4.97539	0.000765551	0.00490613	Transcript_18795	Eucgr.E01152	AT1G31720.1	Protein of unknown function (DUF1218)	-2.08644	5.01734	1.1497e-06	AT1G31720.1
Eucgr.K02181	CUFF.5865	scaffold_11	29050640	29053134	FL_CUFF.5865	-1.09391	4.5874	0.000294399	0.00233961	Transcript_6503	Eucgr.K02181	AT1G51160.2	SNARE-like superfamily protein	-1.47336	4.36179	0.00011009	AT1G51160.2
Eucgr.H03930	CUFF.27968	scaffold_8	57139340	57139998	FL_CUFF.27968	-1.09386	0.948996	0.00628266	0.0252967	Transcript_29972	Eucgr.H03930	AT2G33730.1	P-loop containing nucleoside triphosphate hydrolases superfamily protein	-1.26529	1.94795	0.010045	AT2G33730.1
Eucgr.A02887	CUFF.2092	scaffold_1	39265118	39267829	FL_CUFF.2092	-1.09386	6.4772	0.000286858	0.00229228	Transcript_2327	Eucgr.A02887	AT1G12260.1	NAC 007	-1.86543	6.66157	4.10212e-05	AT1G12260.1
Eucgr.D00011	CUFF.14953	scaffold_4	102054	105908	FL_CUFF.14953	-1.09352	5.6607	0.000359482	0.00271994	Transcript_16038	Eucgr.D00011	AT5G44730.1	Haloacid dehalogenase-like hydrolase (HAD) superfamily protein	-1.12476	4.86182	0.0154349	AT5G44730.1
Eucgr.K02990	CUFF.6445	scaffold_11	38046046	38047073	FL_CUFF.6445	-1.09285	5.33941	0.000237466	0.00198155	Transcript_7137	Eucgr.K02990	AT5G59970.1	Histone superfamily protein	-1.18092	5.08526	0.0114486	AT5G59970.1
Eucgr.B02129	CUFF.9483	scaffold_2	42374466	42377224	FL_CUFF.9483	-1.09259	4.52552	0.000793568	0.00503977	Transcript_10278	Eucgr.B02129	AT2G14045.2	unknown protein; Has 30201 Blast hits to 17322 proteins in 780 species: Archae - 12; Bacteria - 1396; Metazoa - 17338; Fungi - 3422; Plants - 5037; Viruses - 0; Other Eukaryotes - 2996 (source: NCBI BLink).	-1.49075	4.20025	0.000965613	AT2G14045.2
Eucgr.D02577	CUFF.16521	scaffold_4	40393535	40397087	FL_CUFF.16521	-1.09242	6.2659	0.00236248	0.0116502	Transcript_17682	Eucgr.D02577	AT4G19420.1	Pectinacetylesterase family protein	-1.86172	5.13454	8.33594e-05	AT4G19420.1
Eucgr.K03539	CUFF.6840	scaffold_11	44525035	44527971	FL_CUFF.6840	-1.0923	6.83811	0.000307074	0.0024143	Transcript_7563	Eucgr.K03539	AT2G47440.1	Tetratricopeptide repeat (TPR)-like superfamily protein	-1.7322	6.25445	3.48654e-05	AT2G47440.1
Eucgr.G02829	CUFF.24717	scaffold_7	46458198	46462574	FL_CUFF.24717	-1.09213	7.03129	0.000314601	0.00245652	Transcript_26324	Eucgr.G02829	AT5G49015.2	Expressed protein	-1.76771	6.34583	7.83437e-06	AT5G49015.2
Eucgr.J03011	CUFF.4313	scaffold_10	37304300	37309092	FL_CUFF.4313	-1.0913	4.48177	0.000239393	0.00199428	Transcript_4812	Eucgr.J03011	AT3G15940.2	UDP-Glycosyltransferase superfamily protein	-1.76967	4.23575	0.000136337	AT3G15940.2
Eucgr.F02315	CUFF.21433	scaffold_6	31584749	31588700	FL_CUFF.21433	-1.09114	9.08945	0.000900173	0.00554026	Transcript_22706	Eucgr.F02315	AT5G47820.2	P-loop containing nucleoside triphosphate hydrolases superfamily protein	-1.67657	8.75607	1.22212e-05	AT5G47820.2
Eucgr.A02869	CUFF.2075	scaffold_1	39106622	39113602	FL_CUFF.2075	-1.09109	6.79459	0.000603458	0.0040673	Transcript_2288	Eucgr.A02869	AT5G51710.1	K+ efflux antiporter 5	-1.43453	6.23654	0.000413445	AT5G51710.1
Eucgr.H03601	CUFF.27675	scaffold_8	53041471	53044833	FL_CUFF.27675	-1.09072	4.96804	0.000313778	0.00245326	Transcript_29561	Eucgr.H03601	AT3G06150.1	unknown protein; BEST Arabidopsis thaliana protein match is: unknown protein (TAIR:AT5G19060.1); Has 61 Blast hits to 59 proteins in 10 species: Archae - 0; Bacteria - 0; Metazoa - 3; Fungi - 0; Plants - 58; Viruses - 0; Other Eukaryotes - 0 (source: NCBI BLink).	-1.0785	5.13177	0.0101847	AT3G06150.1
Eucgr.J03038	CUFF.4337	scaffold_10	37531089	37534647	FL_CUFF.4337	-1.08968	4.8866	0.000332514	0.00256457	Transcript_4825	Eucgr.J03038	AT3G15640.2	Rubredoxin-like superfamily protein	-1.20932	4.17563	0.00420298	AT3G15640.2
Eucgr.J02057	CUFF.3651	scaffold_10	26568145	26569510	FL_CUFF.3651	-1.0893	3.14227	0.00221747	0.0111046	Transcript_4101	Eucgr.J02057	AT5G02440.1	unknown protein; Has 71 Blast hits to 71 proteins in 12 species: Archae - 0; Bacteria - 0; Metazoa - 0; Fungi - 0; Plants - 71; Viruses - 0; Other Eukaryotes - 0 (source: NCBI BLink).	-1.11576	3.49144	0.0229324	AT5G02440.1
Eucgr.H01774	CUFF.26384	scaffold_8	21867283	21867385	FL_CUFF.26384	-1.08717	1.0708	0.0133575	0.0452188	Transcript_28166	Eucgr.H01774	AT5G67210.1	Protein of unknown function (DUF579)	-2.43399	4.35173	0.000118798	AT5G67210.1
Transcript_14997	CUFF.13937	scaffold_3	60364207	60367449	FL_CUFF.13937	-1.08708	3.57902	0.000626545	0.00418812	Transcript_14997	#N/A	AT4G33220.1	pectin methylesterase 44	-1.19232	3.80268	0.0126278	AT4G33220.1
Eucgr.B03150	CUFF.10342	scaffold_2	56625631	56627988	FL_CUFF.10342	-1.08694	2.18343	0.00940425	0.0345396	Transcript_11251	Eucgr.B03150	AT1G69290.1	Pentatricopeptide repeat (PPR) superfamily protein	-1.40711	2.78768	0.0343297	AT1G69290.1
Eucgr.F02056	CUFF.20960	scaffold_6	27520924	27522306	FL_CUFF.20960	-1.08677	5.55688	0.00491888	0.0208258	Transcript_22311	Eucgr.F02056	AT3G13130.1	unknown protein; FUNCTIONS IN: molecular_function unknown; INVOLVED IN: biological_process unknown; LOCATED IN: endomembrane system; EXPRESSED IN: male gametophyte; Has 140 Blast hits to 132 proteins in 41 species: Archae - 2; Bacteria - 4; Metazoa - 29; Fungi - 20; Plants - 51; Viruses - 0; Other Eukaryotes - 34 (source: NCBI BLink).	-2.14115	5.72104	2.40958e-05	AT3G13130.1
Eucgr.C04235	CUFF.14584	scaffold_3	77548803	77551032	FL_CUFF.14584	-1.0861	1.48678	0.00162775	0.00873871	Transcript_15677	Eucgr.C04235	AT4G02530.1	chloroplast thylakoid lumen protein	-2.25072	1.14484	6.13208e-05	AT4G02530.1
Eucgr.B02747	CUFF.10089	scaffold_2	50483426	50489169	FL_CUFF.10089	-1.08588	6.75245	0.000779066	0.00496878	Transcript_10970	Eucgr.B02747	AT3G54030.1	Protein kinase protein with tetratricopeptide repeat domain	-1.67784	5.35812	5.84769e-05	AT3G54030.1
Eucgr.A02791	CUFF.1998	scaffold_1	38445334	38450221	FL_CUFF.1998	-1.08541	5.34321	0.000521554	0.00362722	Transcript_2237	Eucgr.A02791	AT1G63300.1	Myosin heavy chain-related protein	-0.876461	4.58637	0.032588	AT1G63300.1
Eucgr.H02584	CUFF.26999	scaffold_8	36224438	36227232	FL_CUFF.26999	-1.08538	8.20553	3.3041e-05	0.000436839	Transcript_28711	Eucgr.H02584	AT1G60470.1	galactinol synthase 4	-1.57862	7.94634	8.26539e-05	AT1G60470.1
Eucgr.F02577	CUFF.21327	scaffold_6	35321538	35323338	FL_CUFF.21327	-1.0847	4.169	0.000749749	0.00482687	Transcript_22695	Eucgr.F02577	AT1G64980.1	Nucleotide-diphospho-sugar transferases superfamily protein	-1.37606	3.9044	0.0201765	AT1G64980.1
Transcript_24170	CUFF.22693	scaffold_6	52554790	52555116	FL_CUFF.22693	-1.08377	4.63256	0.000981825	0.00589954	Transcript_24170	#N/A	AT1G77280.1	Protein kinase protein with adenine nucleotide alpha hydrolases-like domain	-2.09764	3.73103	4.66607e-07	AT1G77280.1
Eucgr.F03030	CUFF.21695	scaffold_6	39844274	39848718	FL_CUFF.21695	-1.08333	5.71151	0.000637818	0.0042493	Transcript_23098	Eucgr.F03030	AT2G25737.1	Sulfite exporter TauE/SafE family protein	-1.26397	5.16353	0.0178691	AT2G25737.1
Eucgr.J02481	CUFF.3984	scaffold_10	30904735	30905583	FL_CUFF.3984	-1.08321	5.68334	0.000240494	0.00200134	Transcript_4478	Eucgr.J02481	AT3G51325.1	RING/U-box superfamily protein	-2.00763	5.65414	5.70864e-07	AT3G51325.1
Eucgr.D02626	CUFF.16717	scaffold_4	40803704	40810125	FL_CUFF.16717	-1.08314	8.14776	0.000219546	0.00186004	Transcript_17801	Eucgr.D02626	AT2G20840.1	Secretory carrier membrane protein (SCAMP) family protein	-1.47121	7.71867	0.000122369	AT2G20840.1
Eucgr.F00490	CUFF.19940	scaffold_6	6217874	6220070	FL_CUFF.19940	-1.08313	8.55651	0.000192802	0.00167804	Transcript_21156	Eucgr.F00490	AT4G08685.1	Pollen Ole e 1 allergen and extensin family protein	-1.31295	8.36503	0.00347495	AT4G08685.1
Eucgr.C00583	CUFF.12023	scaffold_3	11120215	11127091	FL_CUFF.12023	-1.08256	6.70489	0.000932375	0.00567867	Transcript_13017	Eucgr.C00583	AT5G34850.1	purple acid phosphatase 26	-1.51109	5.64741	9.15831e-05	AT5G34850.1
Eucgr.C03813	CUFF.14293	scaffold_3	71535471	71538437	FL_CUFF.14293	-1.08248	3.55552	0.000932317	0.00567867	Transcript_15361	Eucgr.C03813	AT4G28950.1	RHO-related protein from plants 9	-1.09758	4.0523	0.0353867	AT4G28950.1
Eucgr.I01374	CUFF.30002	scaffold_9	24181332	24187014	FL_CUFF.30002	-1.08246	7.72968	0.000156601	0.00142737	Transcript_32034	Eucgr.I01374	AT2G21170.1	triosephosphate isomerase	-1.22464	7.3743	0.00152098	AT2G21170.1
Eucgr.D01123	CUFF.15584	scaffold_4	20340029	20341824	FL_CUFF.15584	-1.08228	1.62779	0.00497969	0.0210341	Transcript_16687	Eucgr.D01123	AT3G17350.1	unknown protein; FUNCTIONS IN: molecular_function unknown; INVOLVED IN: biological_process unknown; LOCATED IN: endomembrane system; EXPRESSED IN: 19 plant structures; EXPRESSED DURING: 13 growth stages; BEST Arabidopsis thaliana protein match is: unknown protein (TAIR:AT5G50290.1); Has 203 Blast hits to 203 proteins in 13 species: Archae - 0; Bacteria - 0; Metazoa - 0; Fungi - 0; Plants - 203; V…	-1.31893	1.53021	0.0372147	AT3G17350.1
Eucgr.B02460	CUFF.9803	scaffold_2	46743109	46746798	FL_CUFF.9803	-1.0817	5.45207	0.000958489	0.00580359	Transcript_10669	Eucgr.B02460	AT5G60210.2	ROP interactive partner 5	-1.07052	5.73423	0.0254759	AT5G60210.2
Eucgr.B02699	CUFF.10099	scaffold_2	49572649	49577225	FL_CUFF.10099	-1.0816	7.97968	0.000368992	0.00277871	Transcript_10944	Eucgr.B02699	AT1G66150.1	transmembrane kinase 1	-1.3967	7.94764	0.000580126	AT1G66150.1
Eucgr.J01105	CUFF.3042	scaffold_10	12161201	12164379	FL_CUFF.3042	-1.08129	7.45878	0.00014468	0.0013525	Transcript_3404	Eucgr.J01105	AT4G25030.2	unknown protein; BEST Arabidopsis thaliana protein match is: unknown protein (TAIR:AT5G45410.3); Has 35333 Blast hits to 34131 proteins in 2444 species: Archae - 798; Bacteria - 22429; Metazoa - 974; Fungi - 991; Plants - 531; Viruses - 0; Other Eukaryotes - 9610 (source: NCBI BLink).	-1.40111	7.11824	0.000291289	AT4G25030.2
Eucgr.F00638	CUFF.19954	scaffold_6	8365041	8371691	FL_CUFF.19954	-1.08011	5.51014	0.000835762	0.00523544	Transcript_21229	Eucgr.F00638	AT4G26700.3	fimbrin 1	-1.69827	4.94467	2.50701e-05	AT4G26700.3
Eucgr.E03518	CUFF.18958	scaffold_5	60006571	60010969	FL_CUFF.18958	-1.08004	2.00176	0.000291474	0.00232218	Transcript_20194	Eucgr.E03518	AT5G11530.1	embryonic flower 1 (EMF1)	-1.34	1.98334	0.00196435	AT5G11530.1
Eucgr.F02685	CUFF.21441	scaffold_6	36463090	36464085	FL_CUFF.21441	-1.07936	4.85824	0.000283399	0.00227082	Transcript_22794	Eucgr.F02685	AT1G71710.2	DNAse I-like superfamily protein	-1.08222	4.77882	0.0111931	AT1G71710.2
Eucgr.D01317	CUFF.15697	scaffold_4	23677972	23682446	FL_CUFF.15697	-1.07913	5.89606	0.000616388	0.00413293	Transcript_16799	Eucgr.D01317	AT1G61900.1	unknown protein; FUNCTIONS IN: molecular_function unknown; INVOLVED IN: biological_process unknown; LOCATED IN: anchored to plasma membrane, plasma membrane, anchored to membrane; EXPRESSED IN: 23 plant structures; EXPRESSED DURING: 13 growth stages; BEST Arabidopsis thaliana protein match is: unknown protein (TAIR:AT2G30700.1); Has 65 Blast hits to 65 proteins in 12 species: Archae - 0; Bacteria…	-1.68116	5.94072	4.72016e-05	AT1G61900.1
Eucgr.A01773	CUFF.1222	scaffold_1	28060016	28065122	FL_CUFF.1222	-1.0789	3.44102	0.000521763	0.00362762	Transcript_1355	Eucgr.A01773	AT2G20890.1	photosystem II reaction center PSB29 protein	-1.4721	2.14258	0.000306823	AT2G20890.1
Transcript_25010	CUFF.23493	scaffold_7	16698903	16700836	FL_CUFF.23493	-1.07877	2.44764	0.00203687	0.0103872	Transcript_25010	#N/A	AT2G07050.1	cycloartenol synthase 1	-1.20939	3.63835	0.00863054	AT2G07050.1
Eucgr.E04360	CUFF.19462	scaffold_5	74574774	74575851	FL_CUFF.19462	-1.07866	0.45206	0.00335441	0.0153751	Transcript_20736	Eucgr.E04360	AT1G17500.1	ATPase E1-E2 type family protein / haloacid dehalogenase-like hydrolase family protein	-2.24625	0.810052	0.0121592	AT1G17500.1
Eucgr.E01925	CUFF.18081	scaffold_5	26014602	26021000	FL_CUFF.18081	-1.0779	7.08494	0.000485509	0.00343345	Transcript_19253	Eucgr.E01925	AT1G31300.2	TRAM, LAG1 and CLN8 (TLC) lipid-sensing domain containing protein	-1.44385	6.54384	0.000167887	AT1G31300.2
Eucgr.K02292	CUFF.5966	scaffold_11	30051321	30054058	FL_CUFF.5966	-1.07771	4.73865	0.000233165	0.00195054	Transcript_6617	Eucgr.K02292	AT1G25250.1	indeterminate(ID)-domain 16	-1.51858	3.83762	8.95282e-05	AT1G25250.1
Eucgr.J02481	CUFF.3985	scaffold_10	30904924	30905697	FL_CUFF.3985	-1.0772	5.68458	0.000262625	0.00213719	Transcript_4479	Eucgr.J02481	AT3G51325.1	RING/U-box superfamily protein	-2.00763	5.65414	5.70864e-07	AT3G51325.1
Eucgr.I02135	CUFF.30513	scaffold_9	31138386	31139134	FL_CUFF.30513	-1.07638	3.12209	0.000211815	0.00180928	Transcript_32653	Eucgr.I02135	AT1G72430.1	SAUR-like auxin-responsive protein family	-1.2773	3.10897	0.0105509	AT1G72430.1
Eucgr.K00671	CUFF.4972	scaffold_11	7465698	7466884	FL_CUFF.4972	-1.07622	10.3785	0.000136393	0.00128988	Transcript_5449	Eucgr.K00671	0	0	-1.33823	10.0598	0.00142489	0
Eucgr.H03424	CUFF.27538	scaffold_8	50119624	50128001	FL_CUFF.27538	-1.07596	7.83758	0.000761115	0.00488556	Transcript_29484	Eucgr.H03424	AT3G22790.1	Kinase interacting (KIP1-like) family protein	-1.45756	7.14682	0.000287893	AT3G22790.1
Eucgr.G02075	CUFF.24182	scaffold_7	38097735	38100874	FL_CUFF.24182	-1.07592	4.41143	0.00733725	0.0284888	Transcript_25748	Eucgr.G02075	AT1G14720.1	xyloglucan endotransglucosylase/hydrolase 28	-0.969504	4.45078	0.029079	AT1G14720.1
Eucgr.L03617	CUFF.16645	scaffold_4061	1034	1405	FL_CUFF.16645	-1.07561	1.61219	0.000562422	0.00385208	Transcript_17821	Eucgr.L03617	AT5G17330.1	glutamate decarboxylase	-1.07413	2.33792	0.00923666	AT5G17330.1
Eucgr.G02825	CUFF.24720	scaffold_7	46433218	46439058	FL_CUFF.24720	-1.07449	7.72049	0.000188391	0.00165046	Transcript_26337	Eucgr.G02825	AT2G39220.1	PATATIN-like protein 6	-1.33135	7.65257	0.00144803	AT2G39220.1
Eucgr.F01610	CUFF.20658	scaffold_6	20460924	20462469	FL_CUFF.20658	-1.07415	2.08151	0.00149382	0.00819632	Transcript_21953	Eucgr.F01610	AT5G51140.2	Pseudouridine synthase family protein	-2.41864	0.81133	8.27704e-07	AT5G51140.2
Eucgr.I00346	CUFF.29285	scaffold_9	6495222	6497639	FL_CUFF.29285	-1.07407	2.97619	0.00419446	0.0184101	Transcript_31316	Eucgr.I00346	AT1G75500.2	Walls Are Thin 1	-1.42743	1.51887	0.0276106	AT1G75500.2
Eucgr.G03098	CUFF.24909	scaffold_7	49514149	49517793	FL_CUFF.24909	-1.07355	7.62592	0.00208208	0.0105749	Transcript_26537	Eucgr.G03098	AT2G40370.1	laccase 5	-1.88795	7.70917	0.000130742	AT2G40370.1
Eucgr.C03867	CUFF.14362	scaffold_3	72222775	72225688	FL_CUFF.14362	-1.07281	5.07535	0.000129101	0.00123518	Transcript_15430	Eucgr.C03867	AT4G13345.2	Serinc-domain containing serine and sphingolipid biosynthesis protein	-1.42295	4.36368	0.0114734	AT4G13345.2
Eucgr.A00990	CUFF.700	scaffold_1	15519636	15521158	FL_CUFF.700	-1.07273	7.94766	0.00167492	0.00894444	Transcript_725	Eucgr.A00990	AT3G62020.1	germin-like protein 10	-2.07849	8.1037	2.96732e-06	AT3G62020.1
Eucgr.I00532	CUFF.29395	scaffold_9	11086505	11091746	FL_CUFF.29395	-1.07241	4.55409	0.000481758	0.00341096	Transcript_31436	Eucgr.I00532	AT2G22400.1	S-adenosyl-L-methionine-dependent methyltransferases superfamily protein	-1.12695	3.75081	0.0111968	AT2G22400.1
Eucgr.C01045	CUFF.12358	scaffold_3	16662191	16664773	FL_CUFF.12358	-1.07146	3.1522	0.00269951	0.0129543	Transcript_13343	Eucgr.C01045	AT4G32350.1	Regulator of Vps4 activity in the MVB pathway protein	-1.74262	4.48796	3.44841e-05	AT4G32350.1
Eucgr.J02185	CUFF.3814	scaffold_10	27856094	27860045	FL_CUFF.3814	-1.07081	8.2977	0.000527605	0.0036576	Transcript_4331	Eucgr.J02185	AT5G14790.1	ARM repeat superfamily protein	-1.33329	7.56417	0.000592368	AT5G14790.1
Eucgr.E02711	CUFF.18502	scaffold_5	43808721	43811251	FL_CUFF.18502	-1.07072	1.3567	0.00542521	0.0225639	Transcript_19712	Eucgr.E02711	AT3G25690.2	Hydroxyproline-rich glycoprotein family protein	-1.79721	1.79825	0.000106844	AT3G25690.2
Transcript_1155	CUFF.1027	scaffold_1	22979991	22984655	FL_CUFF.1027	-1.06964	7.06976	0.000133136	0.00126609	Transcript_1155	#N/A	AT3G49220.1	Plant invertase/pectin methylesterase inhibitor superfamily	-1.20676	6.62057	0.00293517	AT3G49220.1
Transcript_22526	CUFF.21170	scaffold_6	31668326	31669412	FL_CUFF.21170	-1.06915	-0.0124108	0.0057836	0.0237213	Transcript_22526	#N/A	AT3G09510.1	Ribonuclease H-like superfamily protein	-2.10464	0.432884	7.81217e-05	AT3G09510.1
Eucgr.A00626	CUFF.423	scaffold_1	9965684	9967111	FL_CUFF.423	-1.06855	1.84533	0.000326234	0.00252346	Transcript_419	Eucgr.A00626	AT5G01710.1	methyltransferases	-1.35351	2.13458	0.00313648	AT5G01710.1
Eucgr.K02331	CUFF.6012	scaffold_11	30444224	30448865	FL_CUFF.6012	-1.06844	6.1385	0.000444758	0.00321212	Transcript_6653	Eucgr.K02331	AT5G24760.1	GroES-like zinc-binding dehydrogenase family protein	-1.76562	5.41338	7.48898e-06	AT5G24760.1
Eucgr.K01836	CUFF.5590	scaffold_11	22782503	22783486	FL_CUFF.5590	-1.06843	1.00803	0.00951012	0.0348184	Transcript_6206	Eucgr.K01836	AT5G06760.1	Late Embryogenesis Abundant 4-5	-2.12056	1.07456	0.00022339	AT5G06760.1
Eucgr.L01019	CUFF.4513	scaffold_104	87551	90330	FL_CUFF.4513	-1.06841	5.16081	0.00143219	0.00791993	Transcript_5023	Eucgr.L01019	AT3G09000.1	proline-rich family protein	-2.08495	3.79218	1.24107e-07	AT3G09000.1
Eucgr.B03617	CUFF.10714	scaffold_2	60624847	60627368	FL_CUFF.10714	-1.06798	5.25858	0.000188065	0.0016482	Transcript_11690	Eucgr.B03617	AT3G13620.1	Amino acid permease family protein	-1.638	5.16847	1.01795e-05	AT3G13620.1
Eucgr.B03617	CUFF.10715	scaffold_2	60624847	60627368	FL_CUFF.10715	-1.06798	5.25858	0.000188065	0.0016482	Transcript_11688	Eucgr.B03617	AT3G13620.1	Amino acid permease family protein	-1.638	5.16847	1.01795e-05	AT3G13620.1
Eucgr.G00958	CUFF.23545	scaffold_7	16689771	16698565	FL_CUFF.23545	-1.06796	7.20554	0.000402935	0.00297898	Transcript_25008	Eucgr.G00958	AT2G07050.1	cycloartenol synthase 1	-1.47551	6.85129	0.000409251	AT2G07050.1
Transcript_25699	CUFF.24142	scaffold_7	37190625	37190945	FL_CUFF.24142	-1.0675	1.19814	0.00199035	0.0101983	Transcript_25699	#N/A	AT2G14890.1	arabinogalactan protein 9	-1.36438	2.59142	0.0118397	AT2G14890.1
Eucgr.K00942	CUFF.5084	scaffold_11	11398721	11405289	FL_CUFF.5084	-1.06631	7.41016	0.000270507	0.00218942	Transcript_5625	Eucgr.K00942	AT2G20840.1	Secretory carrier membrane protein (SCAMP) family protein	-1.00669	7.04829	0.0119536	AT2G20840.1
Eucgr.D02331	CUFF.16312	scaffold_4	37209205	37211189	FL_CUFF.16312	-1.06614	6.66598	7.95125e-05	0.000849732	Transcript_17464	Eucgr.D02331	AT2G46210.1	Fatty acid/sphingolipid desaturase	-1.15697	6.41129	0.00771702	AT2G46210.1
Eucgr.C00778	CUFF.12152	scaffold_3	12951018	12958065	FL_CUFF.12152	-1.06599	5.27896	0.00511049	0.0215076	Transcript_13142	Eucgr.C00778	AT1G74960.3	fatty acid biosynthesis 1	-1.43034	4.52036	0.0010939	AT1G74960.3
Transcript_9491	CUFF.8747	scaffold_2	27404610	27405107	FL_CUFF.8747	-1.06586	0.688382	0.00810235	0.0307785	Transcript_9491	#N/A	AT1G21270.1	wall-associated kinase 2	-0.997199	1.07878	0.0261769	AT1G21270.1
Eucgr.K02996	CUFF.6561	scaffold_11	38112021	38116164	FL_CUFF.6561	-1.0655	8.90519	0.00110333	0.00647089	Transcript_7158	Eucgr.K02996	AT2G38080.1	Laccase/Diphenol oxidase family protein	-1.83879	8.81811	3.19563e-05	AT2G38080.1
Eucgr.D02035	CUFF.16122	scaffold_4	34537344	34540364	FL_CUFF.16122	-1.06531	5.49036	0.000468007	0.0033393	Transcript_17228	Eucgr.D02035	AT4G22540.1	OSBP(oxysterol binding protein)-related protein 2A	-1.22902	5.44619	0.00433595	AT4G22540.1
Eucgr.G02825	CUFF.24721	scaffold_7	46433650	46439058	FL_CUFF.24721	-1.06515	7.63332	0.000206006	0.00177104	Transcript_26338	Eucgr.G02825	AT2G39220.1	PATATIN-like protein 6	-1.33135	7.65257	0.00144803	AT2G39220.1
Eucgr.A01213	CUFF.844	scaffold_1	18914207	18915084	FL_CUFF.844	-1.06494	4.34311	0.00077032	0.00492613	Transcript_904	Eucgr.A01213	AT5G02640.1	unknown protein; BEST Arabidopsis thaliana protein match is: unknown protein (TAIR:AT3G46300.1); Has 37 Blast hits to 37 proteins in 10 species: Archae - 0; Bacteria - 0; Metazoa - 0; Fungi - 0; Plants - 37; Viruses - 0; Other Eukaryotes - 0 (source: NCBI BLink).	-1.8938	4.6541	0.000372073	AT5G02640.1
Eucgr.B02370	CUFF.9685	scaffold_2	44673642	44675946	FL_CUFF.9685	-1.06468	4.66679	8.50842e-05	0.000897249	Transcript_10524	Eucgr.B02370	AT3G46550.1	Fasciclin-like arabinogalactan family protein	-1.16113	4.41371	0.00930064	AT3G46550.1
Eucgr.E01126	CUFF.17529	scaffold_5	12005058	12006544	FL_CUFF.17529	-1.06458	0.915162	0.0094022	0.0345396	Transcript_18777	Eucgr.E01126	AT4G10380.1	NOD26-like intrinsic protein 5;1	-3.36935	1.39247	0.000218682	AT4G10380.1
Eucgr.H00800	CUFF.25732	scaffold_8	10150851	10152881	FL_CUFF.25732	-1.06445	7.31797	0.000177507	0.00157706	Transcript_27412	Eucgr.H00800	AT2G32720.1	cytochrome B5 isoform B	-1.64387	6.94912	1.85014e-05	AT2G32720.1
Eucgr.H03037	CUFF.27325	scaffold_8	44327842	44333687	FL_CUFF.27325	-1.06444	8.27772	0.000355796	0.00270273	Transcript_29145	Eucgr.H03037	AT4G14360.2	S-adenosyl-L-methionine-dependent methyltransferases superfamily protein	-1.23862	8.15214	0.00295785	AT4G14360.2
Eucgr.G02829	CUFF.24718	scaffold_7	46457153	46460044	FL_CUFF.24718	-1.0644	5.71147	0.000366228	0.0027605	Transcript_26322	Eucgr.G02829	AT5G49015.2	Expressed protein	-1.76771	6.34583	7.83437e-06	AT5G49015.2
Eucgr.J01033	CUFF.2968	scaffold_10	11283069	11284170	FL_CUFF.2968	-1.06404	3.1047	0.000851747	0.00531432	Transcript_3326	Eucgr.J01033	AT5G02420.1	unknown protein; Has 90 Blast hits to 90 proteins in 10 species: Archae - 0; Bacteria - 0; Metazoa - 0; Fungi - 0; Plants - 90; Viruses - 0; Other Eukaryotes - 0 (source: NCBI BLink).	-2.01667	3.03088	5.09968e-07	AT5G02420.1
Eucgr.F02199	CUFF.21076	scaffold_6	29845157	29846975	FL_CUFF.21076	-1.06398	3.15641	0.000100517	0.00102127	Transcript_22420	Eucgr.F02199	AT1G10020.1	Protein of unknown function (DUF1005)	-1.12046	3.52478	0.0073119	AT1G10020.1
Eucgr.F03575	CUFF.22109	scaffold_6	44204641	44207091	FL_CUFF.22109	-1.06393	4.77866	0.00113997	0.00664344	Transcript_23556	Eucgr.F03575	AT1G32860.1	Glycosyl hydrolase superfamily protein	-1.75346	5.3926	0.00433919	AT1G32860.1
Eucgr.I00598	CUFF.29452	scaffold_9	12405629	12406501	FL_CUFF.29452	-1.06324	5.04245	9.13559e-05	0.000948333	Transcript_31482	Eucgr.I00598	AT2G22640.1	BRICK1, putative	-1.34972	4.80351	0.000419034	AT2G22640.1
Eucgr.K01238	CUFF.5201	scaffold_11	15570498	15574258	FL_CUFF.5201	-1.06266	6.32068	0.00036215	0.00273667	Transcript_5779	Eucgr.K01238	AT1G06660.1	unknown protein; BEST Arabidopsis thaliana protein match is: unknown protein (TAIR:AT2G30820.2); Has 166 Blast hits to 144 proteins in 35 species: Archae - 0; Bacteria - 17; Metazoa - 13; Fungi - 20; Plants - 104; Viruses - 0; Other Eukaryotes - 12 (source: NCBI BLink).	-1.79033	5.52418	1.17884e-05	AT1G06660.1
Eucgr.C02816	CUFF.13642	scaffold_3	53313481	53317757	FL_CUFF.13642	-1.06165	3.67959	0.00045032	0.00324798	Transcript_14706	Eucgr.C02816	AT4G32510.1	HCO3- transporter family	-1.11044	2.95757	0.0422672	AT4G32510.1
Eucgr.C00615	CUFF.12173	scaffold_3	11395976	11398990	FL_CUFF.12173	-1.06111	9.17504	0.000161178	0.00145998	Transcript_13138	Eucgr.C00615	AT2G19770.1	profilin 5	-1.05496	8.68143	0.00909747	AT2G19770.1
Eucgr.B03395	CUFF.10567	scaffold_2	58784195	58790874	FL_CUFF.10567	-1.06038	7.58197	0.000711127	0.0046394	Transcript_11476	Eucgr.B03395	AT1G59650.1	Protein of unknown function (DUF1336)	-1.13207	7.04422	0.00480424	AT1G59650.1
Eucgr.J01268	CUFF.3162	scaffold_10	14391827	14397451	FL_CUFF.3162	-1.06012	2.74729	0.000795916	0.00505066	Transcript_3546	Eucgr.J01268	AT3G63530.2	RING/U-box superfamily protein	-1.49511	2.85631	0.00015666	AT3G63530.2
Eucgr.I01700	CUFF.30230	scaffold_9	27059339	27062364	FL_CUFF.30230	-1.05987	5.97381	0.00291198	0.013745	Transcript_32331	Eucgr.I01700	AT5G40700.3	unknown protein; FUNCTIONS IN: molecular_function unknown; INVOLVED IN: biological_process unknown; BEST Arabidopsis thaliana protein match is: unknown protein (TAIR:AT3G27350.1); Has 30201 Blast hits to 17322 proteins in 780 species: Archae - 12; Bacteria - 1396; Metazoa - 17338; Fungi - 3422; Plants - 5037; Viruses - 0; Other Eukaryotes - 2996 (source: NCBI BLink).	-1.9498	5.46043	0.00219631	AT5G40700.3
Eucgr.F00995	CUFF.20357	scaffold_6	13247530	13250809	FL_CUFF.20357	-1.05933	9.313	0.00061302	0.00411843	Transcript_21442	Eucgr.F00995	AT5G54690.1	galacturonosyltransferase 12	-1.83686	8.77931	3.78798e-06	AT5G54690.1
Eucgr.F00363	CUFF.19776	scaffold_6	4875481	4876475	FL_CUFF.19776	-1.05855	1.14812	0.000706688	0.00462178	Transcript_21043	Eucgr.F00363	AT4G08950.1	Phosphate-responsive 1 family protein	-1.59769	1.77106	0.000124861	AT4G08950.1
Eucgr.F01673	CUFF.20702	scaffold_6	21169324	21174332	FL_CUFF.20702	-1.05828	3.98881	0.000307457	0.00241651	Transcript_21995	Eucgr.F01673	AT1G20160.1	Subtilisin-like serine endopeptidase family protein	-2.05431	3.44692	0.000162966	AT1G20160.1
Eucgr.F02476	CUFF.21270	scaffold_6	34324483	34327948	FL_CUFF.21270	-1.05817	6.91607	0.00110168	0.0064628	Transcript_22655	Eucgr.F02476	AT3G14170.1	Plant protein of unknown function (DUF936)	-1.9309	6.38725	2.15561e-06	AT3G14170.1
Eucgr.K03540	CUFF.6830	scaffold_11	44535758	44536636	FL_CUFF.6830	-1.05816	3.5927	0.00183266	0.00958263	Transcript_7555	Eucgr.K03540	AT4G02090.1	unknown protein; FUNCTIONS IN: molecular_function unknown; INVOLVED IN: N-terminal protein myristoylation; LOCATED IN: cellular_component unknown; EXPRESSED IN: root; Has 132 Blast hits to 132 proteins in 12 species: Archae - 0; Bacteria - 0; Metazoa - 0; Fungi - 0; Plants - 132; Viruses - 0; Other Eukaryotes - 0 (source: NCBI BLink).	-1.80839	3.75935	2.53523e-06	AT4G02090.1
Eucgr.H04476	CUFF.28384	scaffold_8	64030877	64033579	FL_CUFF.28384	-1.05792	4.51362	0.000147461	0.00136964	Transcript_30369	Eucgr.H04476	AT1G08970.2	nuclear factor Y, subunit C9	-1.83592	4.15279	0.000423802	AT1G08970.2
Eucgr.I01134	CUFF.29965	scaffold_9	22468082	22470199	FL_CUFF.29965	-1.0576	9.34539	0.000517393	0.00360247	Transcript_31846	Eucgr.I01134	AT4G34050.2	S-adenosyl-L-methionine-dependent methyltransferases superfamily protein	-1.7464	8.54872	9.92043e-06	AT4G34050.2
Eucgr.K03212	CUFF.6629	scaffold_11	40821230	40824579	FL_CUFF.6629	-1.05755	7.78679	0.000792339	0.0050333	Transcript_7363	Eucgr.K03212	AT2G37080.1	ROP interactive partner 3	-1.71456	7.36923	3.69955e-06	AT2G37080.1
Eucgr.D02324	CUFF.16305	scaffold_4	37139191	37140715	FL_CUFF.16305	-1.05706	4.15735	0.000525767	0.00365015	Transcript_17457	Eucgr.D02324	AT4G01250.1	WRKY family transcription factor	-1.31073	4.6128	0.00351596	AT4G01250.1
Transcript_2282	CUFF.2078	scaffold_1	39126308	39126780	FL_CUFF.2078	-1.05699	0.899463	0.00115005	0.00667657	Transcript_2282	#N/A	AT4G08470.1	MAPK/ERK kinase kinase 3	-1.53718	1.02172	0.002728	AT4G08470.1
Transcript_25106	CUFF.23569	scaffold_7	18779824	18781346	FL_CUFF.23569	-1.05695	4.02686	0.000240934	0.00200293	Transcript_25106	#N/A	AT1G43005.1	FUNCTIONS IN: molecular_function unknown; INVOLVED IN: biological_process unknown; LOCATED IN: cellular_component unknown; BEST Arabidopsis thaliana protein match is: F-box family protein (TAIR:AT1G61060.1); Has 259 Blast hits to 220 proteins in 2 species: Archae - 0; Bacteria - 0; Metazoa - 0; Fungi - 0; Plants - 259; Viruses - 0; Other Eukaryotes - 0 (source: NCBI BLink).	-1.84374	2.8763	1.68068e-05	AT1G43005.1
Eucgr.D00650	CUFF.15332	scaffold_4	11753040	11755630	FL_CUFF.15332	-1.05656	5.60454	0.00268868	0.0129127	Transcript_16413	Eucgr.D00650	AT2G20780.1	Major facilitator superfamily protein	-1.45866	4.93767	0.00107522	AT2G20780.1
Eucgr.H01387	CUFF.26151	scaffold_8	16526449	16527643	FL_CUFF.26151	-1.05513	6.65935	0.00231057	0.0114771	Transcript_27861	Eucgr.H01387	AT5G16490.1	ROP-interactive CRIB motif-containing protein 4	-2.20768	6.42178	7.48821e-08	AT5G16490.1
Eucgr.E01128	CUFF.17532	scaffold_5	12014100	12015546	FL_CUFF.17532	-1.05507	0.413179	0.00377105	0.0168741	Transcript_18780	Eucgr.E01128	AT4G10390.1	Protein kinase superfamily protein	-2.12279	0.0711883	0.000376332	AT4G10390.1
Eucgr.H01095	CUFF.25946	scaffold_8	13280669	13284108	FL_CUFF.25946	-1.05475	4.63374	0.000913796	0.00560391	Transcript_27669	Eucgr.H01095	AT4G02290.1	glycosyl hydrolase 9B13	-1.36318	5.24238	0.00944511	AT4G02290.1
Eucgr.E03983	CUFF.19377	scaffold_5	68857305	68862268	FL_CUFF.19377	-1.05429	8.02653	0.000507625	0.00354996	Transcript_20603	Eucgr.E03983	AT1G12000.1	Phosphofructokinase family protein	-1.48274	7.18205	0.000212272	AT1G12000.1
Transcript_6713	CUFF.6055	scaffold_11	31766864	31767266	FL_CUFF.6055	-1.05419	1.18418	0.000848794	0.00530247	Transcript_6713	#N/A	AT3G10810.1	zinc finger (C3HC4-type RING finger) family protein	-1.4977	2.33498	0.0013496	AT3G10810.1
Eucgr.I02300	CUFF.30628	scaffold_9	33511965	33518302	FL_CUFF.30628	-1.05414	1.14587	0.00256285	0.0124509	Transcript_32765	Eucgr.I02300	AT4G35790.1	phospholipase D delta	-2.92856	0.441571	3.13613e-09	AT4G35790.1
Eucgr.B01003	CUFF.8273	scaffold_2	14595973	14601418	FL_CUFF.8273	-1.05377	6.22047	0.00143013	0.00791221	Transcript_9011	Eucgr.B01003	AT1G60680.1	NAD(P)-linked oxidoreductase superfamily protein	-1.60856	6.25132	0.000396649	AT1G60680.1
Eucgr.B03599	CUFF.10692	scaffold_2	60457735	60459904	FL_CUFF.10692	-1.05365	3.76647	0.00116515	0.00674745	Transcript_11655	Eucgr.B03599	AT3G13480.1	unknown protein; FUNCTIONS IN: molecular_function unknown; INVOLVED IN: biological_process unknown; LOCATED IN: endomembrane system; EXPRESSED IN: 23 plant structures; EXPRESSED DURING: 13 growth stages; BEST Arabidopsis thaliana protein match is: unknown protein (TAIR:AT1G55475.1); Has 30201 Blast hits to 17322 proteins in 780 species: Archae - 12; Bacteria - 1396; Metazoa - 17338; Fungi - 3422;…	-1.46108	3.9387	0.00225202	AT3G13480.1
Eucgr.C00742	CUFF.12121	scaffold_3	12558947	12560088	FL_CUFF.12121	-1.05323	2.12113	0.000799574	0.00506715	Transcript_13111	Eucgr.C00742	AT1G72510.2	Protein of unknown function (DUF1677)	-1.58462	2.04092	0.000678128	AT1G72510.2
Eucgr.C00742	CUFF.12122	scaffold_3	12558947	12560088	FL_CUFF.12122	-1.05323	2.12113	0.000799574	0.00506715	Transcript_13112	Eucgr.C00742	AT1G72510.2	Protein of unknown function (DUF1677)	-1.58462	2.04092	0.000678128	AT1G72510.2
Eucgr.B03384	CUFF.10521	scaffold_2	58694337	58697473	FL_CUFF.10521	-1.0531	6.00309	0.000156234	0.00142511	Transcript_11452	Eucgr.B03384	AT1G27200.1	Domain of unknown function (DUF23)	-1.33495	5.73306	0.000901031	AT1G27200.1
Eucgr.J02166	CUFF.3755	scaffold_10	27709491	27715421	FL_CUFF.3755	-1.05301	6.9885	0.000203039	0.00175057	Transcript_4210	Eucgr.J02166	AT5G14950.1	golgi alpha-mannosidase II	-1.24364	6.75943	0.00189386	AT5G14950.1
Eucgr.J00249	CUFF.2378	scaffold_10	2616168	2618483	FL_CUFF.2378	-1.05217	4.08433	0.00023508	0.0019645	Transcript_2660	Eucgr.J00249	AT5G39990.1	Core-2/I-branching beta-1,6-N-acetylglucosaminyltransferase family protein	-1.74897	3.53249	0.000502432	AT5G39990.1
Eucgr.J00249	CUFF.2379	scaffold_10	2616168	2618483	FL_CUFF.2379	-1.05217	4.08433	0.00023508	0.0019645	Transcript_2658	Eucgr.J00249	AT5G39990.1	Core-2/I-branching beta-1,6-N-acetylglucosaminyltransferase family protein	-1.74897	3.53249	0.000502432	AT5G39990.1
Eucgr.C04017	CUFF.14437	scaffold_3	74779997	74782984	FL_CUFF.14437	-1.0507	4.58991	0.00099594	0.00596685	Transcript_15499	Eucgr.C04017	AT4G31600.1	UDP-N-acetylglucosamine (UAA) transporter family	-1.41972	4.70006	0.0010884	AT4G31600.1
Eucgr.K02799	CUFF.6299	scaffold_11	36058971	36063054	FL_CUFF.6299	-1.05009	3.34826	0.000325265	0.00251841	Transcript_6977	Eucgr.K02799	AT1G05590.1	beta-hexosaminidase 2	-0.985166	2.9899	0.0160484	AT1G05590.1
Eucgr.B04021	CUFF.11010	scaffold_2	64051504	64053430	FL_CUFF.11010	-1.0499	6.01332	6.62137e-05	0.00073829	Transcript_12045	Eucgr.B04021	AT2G30360.1	SOS3-interacting protein 4	-1.04861	5.64718	0.0116335	AT2G30360.1
Transcript_10684	CUFF.9850	scaffold_2	47023873	47026334	FL_CUFF.9850	-1.04957	4.73533	0.000426651	0.0031082	Transcript_10684	#N/A	AT1G07980.1	nuclear factor Y, subunit C10	-0.927563	4.14977	0.0300286	AT1G07980.1
Eucgr.H05077	CUFF.28864	scaffold_8	72556014	72560212	FL_CUFF.28864	-1.04918	6.51927	0.000658653	0.0043625	Transcript_30856	Eucgr.H05077	AT3G05270.2	Plant protein of unknown function (DUF869)	-1.7439	5.99825	2.58945e-05	AT3G05270.2
Eucgr.J02446	CUFF.3993	scaffold_10	30567743	30570681	FL_CUFF.3993	-1.04892	7.81972	0.000278574	0.00224256	Transcript_4439	Eucgr.J02446	AT4G38660.1	Pathogenesis-related thaumatin superfamily protein	-1.34827	7.21944	0.000928011	AT4G38660.1
Eucgr.K03590	CUFF.6894	scaffold_11	45151503	45168754	FL_CUFF.6894	-1.04861	6.65277	0.000938315	0.005706	Transcript_7603	Eucgr.K03590	AT2G20190.1	CLIP-associated protein	-1.62566	6.19868	2.6379e-05	AT2G20190.1
Eucgr.K00588	CUFF.4981	scaffold_11	6619304	6621676	FL_CUFF.4981	-1.04808	10.6166	0.000497041	0.00349331	Transcript_5419	Eucgr.K00588	AT1G02500.2	S-adenosylmethionine synthetase 1	-1.41698	10.2886	0.00151432	AT1G02500.2
Eucgr.I00246	CUFF.29224	scaffold_9	4941881	4942834	FL_CUFF.29224	-1.04685	0.17883	0.00179663	0.00944395	Transcript_31254	Eucgr.I00246	AT3G18800.1	unknown protein; FUNCTIONS IN: molecular_function unknown; INVOLVED IN: biological_process unknown; LOCATED IN: plasma membrane; EXPRESSED IN: 17 plant structures; EXPRESSED DURING: 12 growth stages; Has 58 Blast hits to 58 proteins in 12 species: Archae - 0; Bacteria - 0; Metazoa - 0; Fungi - 0; Plants - 58; Viruses - 0; Other Eukaryotes - 0 (source: NCBI BLink).	-1.29239	0.262234	0.00812968	AT3G18800.1
Eucgr.A01206	CUFF.836	scaffold_1	18829763	18831420	FL_CUFF.836	-1.04584	2.89851	0.00328049	0.0151291	Transcript_894	Eucgr.A01206	AT2G37300.2	unknown protein; FUNCTIONS IN: molecular_function unknown; INVOLVED IN: biological_process unknown; LOCATED IN: endomembrane system; EXPRESSED IN: 23 plant structures; EXPRESSED DURING: 12 growth stages.	-1.45092	2.68788	0.000855827	AT2G37300.2
Eucgr.K02494	CUFF.6089	scaffold_11	32187619	32189220	FL_CUFF.6089	-1.0457	5.29484	0.000968976	0.00584489	Transcript_6756	Eucgr.K02494	AT2G03350.1	Protein of unknown function, DUF538	-1.89686	4.7116	6.21185e-06	AT2G03350.1
Eucgr.B02867	CUFF.10162	scaffold_2	52425794	52428271	FL_CUFF.10162	-1.04556	6.07938	0.000144275	0.00134948	Transcript_11051	Eucgr.B02867	AT1G71140.1	MATE efflux family protein	-1.96885	5.4148	3.19563e-05	AT1G71140.1
Eucgr.B00631	CUFF.7971	scaffold_2	8025598	8029969	FL_CUFF.7971	-1.04545	2.96277	0.000739256	0.00477496	Transcript_8733	Eucgr.B00631	AT1G69170.1	Squamosa promoter-binding protein-like (SBP domain) transcription factor family protein	-0.906966	1.59893	0.0456711	AT1G69170.1
Eucgr.I00186	CUFF.29191	scaffold_9	3808631	3813644	FL_CUFF.29191	-1.04544	8.03349	0.000607927	0.00408765	Transcript_31231	Eucgr.I00186	AT5G64030.1	S-adenosyl-L-methionine-dependent methyltransferases superfamily protein	-1.02183	7.95059	0.0260857	AT5G64030.1
Eucgr.E01255	CUFF.17706	scaffold_5	13611659	13612329	FL_CUFF.17706	-1.04521	0.465164	0.00261074	0.01262	Transcript_18888	Eucgr.E01255	AT1G32100.1	pinoresinol reductase 1	-2.58366	1.08484	2.12454e-06	AT1G32100.1
Eucgr.F04279	CUFF.22620	scaffold_6	51063615	51064331	FL_CUFF.22620	-1.04492	3.05767	0.0121606	0.0421393	Transcript_24099	Eucgr.F04279	AT2G02850.1	plantacyanin	-2.32578	3.96281	0.00145533	AT2G02850.1
Eucgr.A00648	CUFF.520	scaffold_1	10258547	10258785	FL_CUFF.520	-1.04376	2.92197	0.00326436	0.0150638	Transcript_488	Eucgr.A00648	AT1G04910.1	O-fucosyltransferase family protein	-1.52724	7.04499	4.07255e-05	AT1G04910.1
Eucgr.C03891	CUFF.14373	scaffold_3	72679863	72683339	FL_CUFF.14373	-1.04311	7.35012	0.000339544	0.00260451	Transcript_15435	Eucgr.C03891	AT4G29680.1	Alkaline-phosphatase-like family protein	-1.43097	7.12582	0.000185966	AT4G29680.1
Eucgr.C02768	CUFF.13653	scaffold_3	52906290	52909122	FL_CUFF.13653	-1.0431	8.92979	0.000248516	0.00204887	Transcript_14681	Eucgr.C02768	AT2G25430.1	epsin N-terminal homology (ENTH) domain-containing protein / clathrin assembly protein-related	-1.49128	8.20866	6.92426e-05	AT2G25430.1
Eucgr.L02805	CUFF.7228	scaffold_1436	6222	9533	FL_CUFF.7228	-1.04163	3.48451	0.00272608	0.0130582	Transcript_7964	Eucgr.L02805	AT2G22560.1	Kinase interacting (KIP1-like) family protein	-1.40183	3.68436	0.00172647	AT2G22560.1
Eucgr.E01754	CUFF.17918	scaffold_5	22924346	22926861	FL_CUFF.17918	-1.04143	5.4671	0.000241157	0.00200409	Transcript_19152	Eucgr.E01754	AT5G17630.1	Nucleotide/sugar transporter family protein	-1.71274	5.76795	6.90422e-06	AT5G17630.1
Eucgr.D00281	CUFF.15200	scaffold_4	4500408	4503055	FL_CUFF.15200	-1.04136	10.4704	0.000450853	0.00325085	Transcript_16169	Eucgr.D00281	AT4G13940.3	S-adenosyl-L-homocysteine hydrolase	-1.5356	10.2324	6.66284e-05	AT4G13940.3
Eucgr.F02215	CUFF.21085	scaffold_6	30080869	30084760	FL_CUFF.21085	-1.04132	1.44347	0.0147601	0.0489757	Transcript_22430	Eucgr.F02215	AT1G58440.1	FAD/NAD(P)-binding oxidoreductase family protein	-2.19845	1.12899	2.85104e-07	AT1G58440.1
Eucgr.K03018	CUFF.6472	scaffold_11	38306600	38308940	FL_CUFF.6472	-1.0408	5.59432	0.00030582	0.00240807	Transcript_7187	Eucgr.K03018	AT3G54000.1	CONTAINS InterPro DOMAIN/s: Uncharacterised conserved protein UCP022260 (InterPro:IPR016802); Has 94 Blast hits to 94 proteins in 14 species: Archae - 0; Bacteria - 0; Metazoa - 0; Fungi - 0; Plants - 94; Viruses - 0; Other Eukaryotes - 0 (source: NCBI BLink).	-1.33716	6.02026	0.001625	AT3G54000.1
Eucgr.H04888	CUFF.28694	scaffold_8	69447108	69449348	FL_CUFF.28694	-1.04073	4.69455	0.000449036	0.0032397	Transcript_30671	Eucgr.H04888	AT3G03210.1	unknown protein; FUNCTIONS IN: molecular_function unknown; INVOLVED IN: biological_process unknown; LOCATED IN: endomembrane system; EXPRESSED IN: 24 plant structures; EXPRESSED DURING: 15 growth stages; Has 59 Blast hits to 59 proteins in 17 species: Archae - 0; Bacteria - 0; Metazoa - 0; Fungi - 0; Plants - 56; Viruses - 0; Other Eukaryotes - 3 (source: NCBI BLink).	-1.14024	4.34166	0.00480758	AT3G03210.1
Eucgr.F03341	CUFF.21997	scaffold_6	42344196	42356198	FL_CUFF.21997	-1.04068	8.28139	0.000718326	0.00467361	Transcript_23414	Eucgr.F03341	AT5G54440.1	CLUB	-1.33893	7.42691	0.000771676	AT5G54440.1
Eucgr.A01714	CUFF.1199	scaffold_1	27325961	27327882	FL_CUFF.1199	-1.04052	4.229	8.31331e-05	0.000879387	Transcript_1318	Eucgr.A01714	AT1G05210.1	Transmembrane protein 97, predicted	-1.00034	3.54545	0.0166032	AT1G05210.1
Eucgr.A02190	CUFF.2096	scaffold_1	32539645	32543193	FL_CUFF.2096	-1.04036	9.68627	0.000287404	0.00229587	Transcript_1940	Eucgr.A02190	AT2G40890.1	cytochrome P450, family 98, subfamily A, polypeptide 3	-1.66313	9.11363	3.52881e-05	AT2G40890.1
Eucgr.H05077	CUFF.28865	scaffold_8	72557874	72560895	FL_CUFF.28865	-1.04021	6.24731	0.000698527	0.00457674	Transcript_30858	Eucgr.H05077	AT3G05270.2	Plant protein of unknown function (DUF869)	-1.7439	5.99825	2.58945e-05	AT3G05270.2
Eucgr.E00471	CUFF.17164	scaffold_5	4460087	4462829	FL_CUFF.17164	-1.03974	5.35763	0.000864138	0.0053633	Transcript_18375	Eucgr.E00471	AT4G00110.1	UDP-D-glucuronate 4-epimerase 3	-1.6359	5.18806	6.37895e-05	AT4G00110.1
Eucgr.E00280	CUFF.17031	scaffold_5	2685852	2689053	FL_CUFF.17031	-1.03937	5.95413	0.00208824	0.0105971	Transcript_18243	Eucgr.E00280	AT5G46800.1	Mitochondrial substrate carrier family protein	-1.73823	5.96177	0.000558952	AT5G46800.1
Eucgr.A01947	CUFF.1427	scaffold_1	30201155	30208405	FL_CUFF.1427	-1.03934	7.60385	0.000769503	0.00492222	Transcript_1517	Eucgr.A01947	AT1G06470.2	Nucleotide/sugar transporter family protein	-1.53328	7.00446	6.34032e-05	AT1G06470.2
Eucgr.J02248	CUFF.3797	scaffold_10	28364039	28368088	FL_CUFF.3797	-1.03918	5.91382	0.000360181	0.0027235	Transcript_4300	Eucgr.J02248	AT3G27580.2	Protein kinase superfamily protein	-1.0998	5.49182	0.00484745	AT3G27580.2
Eucgr.F01647	CUFF.20693	scaffold_6	20862529	20865776	FL_CUFF.20693	-1.03895	5.4158	0.000463359	0.00331404	Transcript_21986	Eucgr.F01647	AT1G47840.1	hexokinase 3	-1.51136	5.18468	0.00115279	AT1G47840.1
Eucgr.H03918	CUFF.28091	scaffold_8	56923418	56931984	FL_CUFF.28091	-1.03875	9.62649	0.00103866	0.00617952	Transcript_30029	Eucgr.H03918	AT3G16630.2	P-loop containing nucleoside triphosphate hydrolases superfamily protein	-1.37327	8.92442	0.000449475	AT3G16630.2
Eucgr.I02628	CUFF.30863	scaffold_9	37590329	37592495	FL_CUFF.30863	-1.03872	2.75193	0.000879345	0.00543585	Transcript_33050	Eucgr.I02628	AT1G58120.1	BEST Arabidopsis thaliana protein match is: methyltransferases (TAIR:AT5G01710.1); Has 93 Blast hits to 93 proteins in 15 species: Archae - 0; Bacteria - 0; Metazoa - 1; Fungi - 0; Plants - 92; Viruses - 0; Other Eukaryotes - 0 (source: NCBI BLink).	-0.875269	2.96922	0.0476203	AT1G58120.1
Eucgr.A02153	CUFF.1510	scaffold_1	32189597	32193268	FL_CUFF.1510	-1.03847	3.75657	0.00112186	0.00655878	Transcript_1687	Eucgr.A02153	AT3G45400.1	exostosin family protein	-1.47104	3.70704	0.000128237	AT3G45400.1
Eucgr.H03395	CUFF.27489	scaffold_8	49661327	49663678	FL_CUFF.27489	-1.03829	7.83661	0.00045375	0.00326582	Transcript_29318	Eucgr.H03395	AT3G22970.1	Protein of unknown function (DUF506)	-1.4385	7.61939	0.000489604	AT3G22970.1
Eucgr.K02283	CUFF.6414	scaffold_11	29960004	29963224	FL_CUFF.6414	-1.0382	10.0213	0.0002635	0.00214212	Transcript_6624	Eucgr.K02283	AT5G37600.1	glutamine synthase clone R1	-1.36454	9.37341	0.00119112	AT5G37600.1
Eucgr.B03009	CUFF.10248	scaffold_2	55064935	55067027	FL_CUFF.10248	-1.03781	4.31951	0.000349604	0.00266629	Transcript_11149	Eucgr.B03009	AT3G11930.3	Adenine nucleotide alpha hydrolases-like superfamily protein	-1.5789	4.35497	0.0051757	AT3G11930.3
Eucgr.J01901	CUFF.3572	scaffold_10	25095816	25097034	FL_CUFF.3572	-1.03773	4.93924	0.00356912	0.0161549	Transcript_4004	Eucgr.J01901	AT3G51780.1	BCL-2-associated athanogene 4	-1.77277	5.4811	2.46992e-05	AT3G51780.1
Eucgr.A01014	CUFF.694	scaffold_1	15797632	15800478	FL_CUFF.694	-1.0373	6.05969	0.000591457	0.00401074	Transcript_743	Eucgr.A01014	AT1G75250.2	RAD-like 6	-1.53728	5.6695	0.000320475	AT1G75250.2
Eucgr.D01962	CUFF.16052	scaffold_4	33758278	33761762	FL_CUFF.16052	-1.0369	3.72979	0.000850204	0.00530784	Transcript_17177	Eucgr.D01962	AT1G62950.1	leucine-rich repeat transmembrane protein kinase family protein	-1.66244	3.38925	0.000111848	AT1G62950.1
Eucgr.A02861	CUFF.2046	scaffold_1	39071822	39074372	FL_CUFF.2046	-1.03683	4.52965	0.00117235	0.0067727	Transcript_2278	Eucgr.A02861	AT2G28100.1	alpha-L-fucosidase 1	-1.48042	4.18005	0.000494233	AT2G28100.1
Eucgr.A00105	CUFF.121	scaffold_1	1382867	1388679	FL_CUFF.121	-1.03619	6.5214	0.000693456	0.00455267	Transcript_96	Eucgr.A00105	AT2G31350.1	glyoxalase 2-5	-1.35484	6.11437	0.000466155	AT2G31350.1
Eucgr.J02113	CUFF.3763	scaffold_10	27123714	27127736	FL_CUFF.3763	-1.03615	7.53428	0.000426507	0.00310809	Transcript_4195	Eucgr.J02113	AT2G28550.3	related to AP2.7	-0.949866	6.96733	0.0227384	AT2G28550.3
Eucgr.A02239	CUFF.1586	scaffold_1	33095379	33101163	FL_CUFF.1586	-1.03585	5.08935	0.000756114	0.00485867	Transcript_1756	Eucgr.A02239	AT1G68060.1	microtubule-associated proteins 70-1	-1.23967	4.78074	0.0157885	AT1G68060.1
Eucgr.K02698	CUFF.6230	scaffold_11	35198379	35201194	FL_CUFF.6230	-1.03584	6.20022	0.00491666	0.0208238	Transcript_6901	Eucgr.K02698	AT4G24990.1	Ubiquitin family protein	-2.02791	5.5259	1.99521e-06	AT4G24990.1
Eucgr.F02905	CUFF.21797	scaffold_6	38707642	38712029	FL_CUFF.21797	-1.03544	9.04971	0.000504478	0.00353312	Transcript_22998	Eucgr.F02905	AT3G03250.1	UDP-GLUCOSE PYROPHOSPHORYLASE 1	-1.32828	8.58489	0.000650876	AT3G03250.1
Eucgr.G01596	CUFF.23855	scaffold_7	28412794	28415745	FL_CUFF.23855	-1.03529	4.42513	0.000831765	0.00522958	Transcript_25378	Eucgr.G01596	AT2G30720.1	Thioesterase/thiol ester dehydrase-isomerase superfamily protein	-1.57381	4.24784	4.12344e-05	AT2G30720.1
Eucgr.B03623	CUFF.10720	scaffold_2	60668408	60669454	FL_CUFF.10720	-1.03413	5.24251	0.000143126	0.00133978	Transcript_11692	Eucgr.B03623	AT1G55260.1	Bifunctional inhibitor/lipid-transfer protein/seed storage 2S albumin superfamily protein	-1.51722	5.33017	0.000769849	AT1G55260.1
Eucgr.E01218	CUFF.17717	scaffold_5	13094777	13097569	FL_CUFF.17717	-1.03398	7.92377	0.00096876	0.00584489	Transcript_18866	Eucgr.E01218	AT1G31812.1	acyl-CoA-binding protein 6	-1.80376	7.30685	1.43229e-05	AT1G31812.1
Eucgr.E01218	CUFF.17718	scaffold_5	13095646	13097569	FL_CUFF.17718	-1.03312	7.92123	0.000980615	0.00589725	Transcript_18868	Eucgr.E01218	AT1G31812.1	acyl-CoA-binding protein 6	-1.80376	7.30685	1.43229e-05	AT1G31812.1
Eucgr.D00197	CUFF.15054	scaffold_4	3057712	3063223	FL_CUFF.15054	-1.03305	6.0807	0.000422452	0.00308512	Transcript_16116	Eucgr.D00197	AT1G30440.1	Phototropic-responsive NPH3 family protein	-1.10267	5.90982	0.00641244	AT1G30440.1
Eucgr.D01115	CUFF.15583	scaffold_4	20043716	20047977	FL_CUFF.15583	-1.03303	4.76806	0.000119332	0.0011657	Transcript_16684	Eucgr.D01115	AT2G43030.1	Ribosomal protein L3 family protein	-0.877746	4.51306	0.0308774	AT2G43030.1
Eucgr.F03855	CUFF.22325	scaffold_6	46775046	46781357	FL_CUFF.22325	-1.0327	5.90102	0.001707	0.00907249	Transcript_23778	Eucgr.F03855	AT1G79460.1	Terpenoid cyclases/Protein prenyltransferases superfamily protein	-1.66565	5.51934	5.37829e-05	AT1G79460.1
Eucgr.A02861	CUFF.2047	scaffold_1	39071822	39075341	FL_CUFF.2047	-1.03255	4.54715	0.00121356	0.00695205	Transcript_2279	Eucgr.A02861	AT2G28100.1	alpha-L-fucosidase 1	-1.48042	4.18005	0.000494233	AT2G28100.1
Eucgr.C00103	CUFF.11599	scaffold_3	3693218	3695900	FL_CUFF.11599	-1.03226	3.90321	0.00311657	0.0145187	Transcript_12569	Eucgr.C00103	AT4G26020.2	unknown protein; FUNCTIONS IN: molecular_function unknown; INVOLVED IN: biological_process unknown; LOCATED IN: cellular_component unknown; EXPRESSED IN: embryo, flower, seed; EXPRESSED DURING: petal differentiation and expansion stage, E expanded cotyledon stage, D bilateral stage.	-1.61749	3.11972	0.000325963	AT4G26020.2
Eucgr.A01714	CUFF.1197	scaffold_1	27325574	27327882	FL_CUFF.1197	-1.03216	4.23865	9.31313e-05	0.000962585	Transcript_1316	Eucgr.A01714	AT1G05210.1	Transmembrane protein 97, predicted	-1.00034	3.54545	0.0166032	AT1G05210.1
Eucgr.A02505	CUFF.1811	scaffold_1	35644725	35648735	FL_CUFF.1811	-1.03199	5.52313	0.000416681	0.00305605	Transcript_1998	Eucgr.A02505	AT5G06610.1	Protein of unknown function (DUF620)	-1.21733	4.76163	0.00195055	AT5G06610.1
Eucgr.K01032	CUFF.5083	scaffold_11	12991026	12995894	FL_CUFF.5083	-1.03193	5.22376	0.000833674	0.00523058	Transcript_5665	Eucgr.K01032	AT2G20680.1	Glycosyl hydrolase superfamily protein	-1.14933	5.19232	0.00472251	AT2G20680.1
Eucgr.L01459	CUFF.11175	scaffold_228	138821	143840	FL_CUFF.11175	-1.03182	4.62367	0.000446711	0.00322487	Transcript_12217	Eucgr.L01459	AT5G18840.1	Major facilitator superfamily protein	-2.25221	3.87943	4.80084e-08	AT5G18840.1
Eucgr.F02135	CUFF.21028	scaffold_6	28899181	28918700	FL_CUFF.21028	-1.03088	5.53012	0.00166152	0.00888412	Transcript_22366	Eucgr.F02135	AT4G24580.1	Rho GTPase activation protein (RhoGAP) with PH domain	-1.62633	5.03508	6.47425e-05	AT4G24580.1
Eucgr.J02632	CUFF.4087	scaffold_10	32309915	32310440	FL_CUFF.4087	-1.03082	2.60544	0.000906492	0.00556626	Transcript_4569	Eucgr.J02632	AT1G47480.1	alpha/beta-Hydrolases superfamily protein	-2.99564	2.58579	6.65959e-12	AT1G47480.1
Eucgr.A01110	CUFF.763	scaffold_1	16862213	16863529	FL_CUFF.763	-1.03076	0.351915	0.00215355	0.0108343	Transcript_815	Eucgr.A01110	AT5G55090.1	mitogen-activated protein kinase kinase kinase 15	-2.24581	1.00856	0.000122278	AT5G55090.1
Eucgr.E02955	CUFF.18883	scaffold_5	48752523	48755688	FL_CUFF.18883	-1.03076	7.6734	0.000433335	0.00315114	Transcript_19960	Eucgr.E02955	AT2G15280.1	Reticulon family protein	-1.28601	7.41992	0.000813864	AT2G15280.1
Transcript_26871	CUFF.25214	scaffold_762	15066	16153	FL_CUFF.25214	-1.03049	0.502736	0.00211665	0.0106982	Transcript_26871	#N/A	AT3G23670.2	phragmoplast-associated kinesin-related protein, putative	-1.17183	1.10401	0.00999269	AT3G23670.2
Eucgr.H02008	CUFF.26501	scaffold_8	25964358	25964756	FL_CUFF.26501	-1.0304	1.2522	0.00665376	0.0264525	Transcript_28265	Eucgr.H02008	0	0	-1.35838	4.52559	0.000919962	0
Eucgr.A02887	CUFF.2091	scaffold_1	39261623	39267829	FL_CUFF.2091	-1.02986	6.79155	0.000578137	0.0039394	Transcript_2326	Eucgr.A02887	AT1G12260.1	NAC 007	-1.86543	6.66157	4.10212e-05	AT1G12260.1
Eucgr.C03510	CUFF.14134	scaffold_3	66590268	66591142	FL_CUFF.14134	-1.02963	1.80513	0.00107663	0.00634938	Transcript_15214	Eucgr.C03510	AT2G40850.1	phosphoinositide 4-kinase gamma 1	-1.41903	2.62775	0.00102916	AT2G40850.1
Eucgr.B00644	CUFF.7999	scaffold_2	8190727	8194678	FL_CUFF.7999	-1.02911	6.55698	0.000784604	0.00499877	Transcript_8751	Eucgr.B00644	AT5G15740.1	O-fucosyltransferase family protein	-1.11011	6.20849	0.00495598	AT5G15740.1
Eucgr.I01896	CUFF.30370	scaffold_9	28898159	28898385	FL_CUFF.30370	-1.0288	1.42301	0.0014463	0.00798132	Transcript_32496	Eucgr.I01896	AT3G28460.1	methyltransferases	-1.48551	1.21365	0.00113555	AT3G28460.1
Eucgr.E01255	CUFF.17703	scaffold_5	13605636	13610626	FL_CUFF.17703	-1.02871	1.27647	0.00220789	0.0110589	Transcript_18884	Eucgr.E01255	AT1G32100.1	pinoresinol reductase 1	-2.58366	1.08484	2.12454e-06	AT1G32100.1
Eucgr.A01014	CUFF.695	scaffold_1	15797711	15800186	FL_CUFF.695	-1.02834	6.0263	0.000652075	0.00432853	Transcript_745	Eucgr.A01014	AT1G75250.2	RAD-like 6	-1.53728	5.6695	0.000320475	AT1G75250.2
Eucgr.B03240	CUFF.10445	scaffold_2	57337556	57345032	FL_CUFF.10445	-1.02822	6.868	0.000973933	0.00586297	Transcript_11418	Eucgr.B03240	AT1G13170.2	OSBP(oxysterol binding protein)-related protein 1D	-1.28357	6.57807	0.00217662	AT1G13170.2
Eucgr.H02267	CUFF.26690	scaffold_8	30051121	30059949	FL_CUFF.26690	-1.02812	5.68495	0.000399667	0.00296214	Transcript_28492	Eucgr.H02267	AT3G50050.1	Eukaryotic aspartyl protease family protein	-1.16213	5.26489	0.00340937	AT3G50050.1
Eucgr.B01144	CUFF.8380	scaffold_2	18096843	18098513	FL_CUFF.8380	-1.02796	1.35594	0.00126175	0.00716972	Transcript_9109	Eucgr.B01144	AT5G19050.1	alpha/beta-Hydrolases superfamily protein	-0.974406	2.1649	0.0205517	AT5G19050.1
Eucgr.F01525	CUFF.20636	scaffold_6	19557391	19562760	FL_CUFF.20636	-1.0278	3.48084	0.000721482	0.00469159	Transcript_21872	Eucgr.F01525	AT5G20710.1	beta-galactosidase 7	-0.957749	2.18914	0.020131	AT5G20710.1
Eucgr.J03017	CUFF.4325	scaffold_10	37363178	37367235	FL_CUFF.4325	-1.02669	6.27789	0.000493946	0.00347974	Transcript_4813	Eucgr.J03017	AT1G80350.1	P-loop containing nucleoside triphosphate hydrolases superfamily protein	-1.27767	5.9124	0.0013014	AT1G80350.1
Eucgr.K01802	CUFF.5574	scaffold_11	22370494	22380228	FL_CUFF.5574	-1.02603	6.14306	0.000279654	0.00224974	Transcript_6186	Eucgr.K01802	AT3G57410.1	villin 3	-1.08543	5.77017	0.00787969	AT3G57410.1
Transcript_21690	CUFF.20418	scaffold_6	17753791	17754660	FL_CUFF.20418	-1.02583	2.58087	0.000281594	0.00225991	Transcript_21690	#N/A	AT5G41980.1	CONTAINS InterPro DOMAIN/s: Putative harbinger transposase-derived nuclease (InterPro:IPR006912); BEST Arabidopsis thaliana protein match is: unknown protein (TAIR:AT1G43722.1); Has 1807 Blast hits to 1807 proteins in 277 species: Archae - 0; Bacteria - 0; Metazoa - 736; Fungi - 347; Plants - 385; Viruses - 0; Other Eukaryotes - 339 (source: NCBI BLink).	-1.50267	1.68822	0.000222472	AT5G41980.1
Eucgr.K02164	CUFF.5882	scaffold_11	28803481	28806597	FL_CUFF.5882	-1.02559	7.36998	0.00173353	0.00918406	Transcript_6482	Eucgr.K02164	AT2G32720.1	cytochrome B5 isoform B	-1.73944	6.53924	1.31794e-05	AT2G32720.1
Eucgr.H00833	CUFF.25793	scaffold_8	10418110	10437562	FL_CUFF.25793	-1.02556	7.16282	0.00117661	0.00679146	Transcript_27455	Eucgr.H00833	AT5G43900.3	myosin 2	-1.15011	6.67877	0.0068258	AT5G43900.3
Transcript_5027	CUFF.4491	scaffold_1057	50	586	FL_CUFF.4491	-1.02553	1.38511	0.000765415	0.00490613	Transcript_5027	#N/A	AT5G62060.1	F-box and associated interaction domains-containing protein	-1.32279	2.95206	0.00938713	AT5G62060.1
Eucgr.H03486	CUFF.27563	scaffold_8	51127516	51128445	FL_CUFF.27563	-1.025	6.46156	0.000221647	0.00187518	Transcript_29419	Eucgr.H03486	AT5G43150.1	unknown protein; FUNCTIONS IN: molecular_function unknown; INVOLVED IN: biological_process unknown; LOCATED IN: mitochondrion; EXPRESSED IN: 22 plant structures; EXPRESSED DURING: 13 growth stages; Has 1807 Blast hits to 1807 proteins in 277 species: Archae - 0; Bacteria - 0; Metazoa - 736; Fungi - 347; Plants - 385; Viruses - 0; Other Eukaryotes - 339 (source: NCBI BLink).	-1.51865	6.03454	0.000173384	AT5G43150.1
Eucgr.H03479	CUFF.27528	scaffold_8	51049977	51052002	FL_CUFF.27528	-1.02451	2.16439	0.000788741	0.00501844	Transcript_29388	Eucgr.H03479	AT3G22450.1	Ribosomal L18p/L5e family protein	-1.27107	2.01835	0.00319132	AT3G22450.1
[truncated: 2,369 more rows]
