# Supplementary material for: RNA-Seq Using Two Populations Reveals Genes and Alleles Controlling Wood Traits and Growth in Eucalyptus nitens
Source: PLoS One. 2014 Jun 26;9(6):e101104. doi: 10.1371/journal.pone.0101104 (PMC4072731; doi:10.1371/journal.pone.0101104)
Supplement: Table S4 — Differential allelic expression between low and high KPY samples. (XLSX) [file pone.0101104.s007.xlsx]

## Sheet: Sheet1
Table S4: Differential allelic expression between low and high KPY samples.
								Florentine							Meunna
snp	SNP Type	Chrom	Position	Egrandis_ID	DGE	AT_Accession	TAIR gene annotation	High_Reads1	High_Reads2	Freq	Low_Reads1	Low_Reads2	Freq	Bonf. P	High_Reads1	High_Reads2	Freq	Low_Reads1	Low_Reads2	Freq	Bonf. P
scaffold_11:7466804	INTRON	scaffold_11	7466804	Eucgr.K00671	YES		No-Hit	2349	409	0.1483	651	1846	0.7384	0	3329	142	0.0409	2302	246	0.0965	1.06905e-12
scaffold_6:27195221	UTR_3_PRIME: 10 bases from CDS	scaffold_6	27195221	Eucgr.F02028	YES	AT5G55970.2	RING/U-box superfamily protein	3769	181	0.0458	2815	1112	0.2832	1.02999e-172	2739	998	0.2671	1280	937	0.4226	8.17971e-30
scaffold_6:2072476	UTR_3_PRIME: 11 bases from CDS	scaffold_6	2072476	Eucgr.F00119	NO	AT2G23090.1	Uncharacterised protein family SERF	763	2861	0.7879	17	3593	0.9953	4.27119e-170	662	2869	0.8118	401	2974	0.8804	7.55752e-10
scaffold_8:37773406	INTERGENIC	scaffold_8	37773406	NA	NO		No-Hit	136	251	0.6469	2413	249	0.0935	5.30991e-162	515	643	0.5553	2300	374	0.1399	4.13189e-152
scaffold_4:29807599	UTR_3_PRIME: 21 bases from CDS	scaffold_4	29807599	Eucgr.D01612	YES	AT5G23860.2	tubulin beta 8	2204	1754	0.4432	681	2295	0.7712	1.72578e-160	2151	1757	0.4495	758	1267	0.6257	1.99893e-32
scaffold_10:11780983	SYNONYMOUS_CODING	scaffold_10	11780983	Eucgr.J01079	YES	AT3G53260.1	phenylalanine ammonia-lyase 2	2796	895	0.2424	1394	1811	0.5651	1.06769e-159	2701	1037	0.2774	1691	1317	0.4377	1.64375e-37
scaffold_2:43555157	SYNONYMOUS_CODING	scaffold_2	43555157	Eucgr.B02229	YES	AT5G58540.3	Protein kinase superfamily protein	690	2874	0.8064	1698	1692	0.4991	4.10209e-155	488	2946	0.8579	398	991	0.7135	2.5374e-26
scaffold_7:21970009	INTERGENIC	scaffold_7	21970009	NA	NO		No-Hit	3	2240	0.9982	294	702	0.7048	2.1769e-152	0	1755	0.9994	297	1129	0.7917	3.1629e-84
scaffold_11:37329597	UTR_3_PRIME: 16 bases from CDS	scaffold_11	37329597	Eucgr.K02930	YES	AT2G36910.1	ATP binding cassette subfamily B1	2469	916	0.2706	3386	166	0.0467	2.18653e-140	2373	1057	0.3081	1962	337	0.1466	6.62136e-39
scaffold_10:11781814	SYNONYMOUS_CODING	scaffold_10	11781814	Eucgr.J01079	YES	AT3G53260.1	phenylalanine ammonia-lyase 2	3108	91	0.0284	1351	498	0.2693	2.35373e-140	3883	55	0.014	1574	292	0.1565	4.77177e-96
scaffold_4:25222772	UTR_3_PRIME: 327 bases from CDS	scaffold_4	25222772	Eucgr.D01413	YES	AT3G44340.2	clone eighty-four	893	2983	0.7694	1898	1798	0.4865	1.30547e-138	299	3254	0.9156	2014	1680	0.4548	0
scaffold_10:37072540	SYNONYMOUS_CODING	scaffold_10	37072540	Eucgr.J02983	NO	AT1G15270.1	Translation machinery associated TMA7	1579	2126	0.5735	2673	1044	0.2806	2.06256e-138	2296	1426	0.3828	2901	855	0.2269	7.65503e-43
scaffold_8:13113728	SYNONYMOUS_CODING	scaffold_8	13113728	Eucgr.H01079	YES	AT2G47500.1	P-loop nucleoside triphosphate hydrolases superfamily protein with CH (Calponin Homology) domain	1	3765	0.9997	460	2565	0.8479	9.60792e-130	160	3701	0.9578	192	1273	0.8678	1.85704e-26
scaffold_11:29962223	NON_SYNONYMOUS_CODING	scaffold_11	29962223	Eucgr.K02283	YES	AT5G37600.1	glutamine synthase clone R1	674	3163	0.8239	1670	2176	0.5656	1.33079e-128	522	3116	0.8553	915	1870	0.671	3.60132e-64
scaffold_7:24500040	SYNONYMOUS_CODING	scaffold_7	24500040	Eucgr.G01417	YES	AT4G34050.2	S-adenosyl-L-methionine-dependent methyltransferases superfamily protein	2950	759	0.2046	3727	99	0.0259	1.35394e-126	2543	1367	0.3496	2059	591	0.223	1.129e-22
scaffold_6:9407802	SYNONYMOUS_CODING	scaffold_6	9407802	Eucgr.F00715	NO	AT4G26850.1	mannose-1-phosphate guanylyltransferase (GDP)s;GDP-galactose:mannose-1-phosphate guanylyltransferases;GDP-galactose:glucose-1-phosphate guanylyltransferases;GDP-galactose:myoinositol-1-phosphate guanylyltransferases;glucose-1-phosphate guanylyltransferase	2346	0	0	2863	788	0.2158	1.17018e-123	3398	444	0.1155	3067	718	0.1897	5.91602e-14
scaffold_6:5900107	SYNONYMOUS_CODING	scaffold_6	5900107	Eucgr.F00470	YES	AT4G14960.2	Tubulin/FtsZ family protein	2547	1399	0.3544	3363	469	0.1224	9.65486e-122	2716	1173	0.3016	3483	299	0.0791	9.13492e-130
scaffold_6:22010089	INTERGENIC	scaffold_6	22010089	NA	NO		No-Hit	11	2001	0.9945	955	2890	0.7514	6.08009e-120	288	3622	0.9263	464	3452	0.8815	4.81068e-06
scaffold_1:28919720	UTR_3_PRIME: 9 bases from CDS	scaffold_1	28919720	Eucgr.A01856	YES	AT1G03820.1	unknown protein	3781	142	0.0362	2506	690	0.2159	1.02836e-116	3877	7	0.0018	2384	57	0.0234	2.15342e-11
scaffold_3:76452675	SYNONYMOUS_CODING	scaffold_3	76452675	Eucgr.C04168	NO	AT5G55190.1	RAN GTPase 3	873	2234	0.7186	1874	1405	0.4284	2.33105e-116	1477	2453	0.624	2424	1449	0.3741	1.18295e-102
scaffold_9:18049108	SYNONYMOUS_CODING	scaffold_9	18049108	Eucgr.I00879	NO	AT1G47128.1	Granulin repeat cysteine protease family protein	3091	765	0.1983	1797	1504	0.4556	4.48617e-115	2323	1410	0.3772	1744	1723	0.4965	5.6356e-19
scaffold_4:17649968	SYNONYMOUS_CODING	scaffold_4	17649968	Eucgr.D00982	YES	AT2G35120.1	Single hybrid motif superfamily protein	3372	210	0.0586	1488	584	0.2816	9.96615e-115	3765	88	0.0228	839	168	0.1668	1.13841e-68
scaffold_5:13097458	UTR_5_PRIME: 16 bases from TSS	scaffold_5	13097458	Eucgr.E01218	YES	AT1G31812.1	acyl-CoA-binding protein 6	1090	934	0.4615	1821	275	0.131	1.10432e-114	830	917	0.5249	941	290	0.2356	4.90999e-51
scaffold_6:2072453	UTR_3_PRIME: 34 bases from CDS	scaffold_6	2072453	Eucgr.F00119	NO	AT2G23090.1	Uncharacterised protein family SERF	647	2102	0.7646	72	2613	0.9728	8.86998e-109	699	2973	0.8094	436	3257	0.881	2.39016e-12
scaffold_6:5900855	SYNONYMOUS_CODING	scaffold_6	5900855	Eucgr.F00470	YES	AT4G14960.2	Tubulin/FtsZ family protein	1864	1983	0.5155	2871	1033	0.2643	1.91118e-108	1864	1932	0.5088	2246	1572	0.4117	4.86075e-12
scaffold_11:37328085	SYNONYMOUS_CODING	scaffold_11	37328085	Eucgr.K02930	YES	AT2G36910.1	ATP binding cassette subfamily B1	898	801	0.4715	1129	100	0.0814	1.16293e-107	1305	868	0.3994	780	276	0.2614	3.93441e-09
scaffold_3:11397396	SYNONYMOUS_CODING	scaffold_3	11397396	Eucgr.C00615	YES	AT2G19770.1	profilin 5	3887	62	0.0157	2667	511	0.1608	6.42742e-106	3762	103	0.0266	3390	330	0.0887	6.7408e-26
scaffold_2:50742543	INTRON	scaffold_2	50742543	Eucgr.B02763	YES	AT3G54120.1	Reticulon family protein	3471	79	0.0223	1361	342	0.2008	3.89664e-105	2370	152	0.0603	1038	302	0.2254	1.72158e-46
scaffold_10:12731768	SYNONYMOUS_CODING	scaffold_10	12731768	Eucgr.J01163	NO	AT5G02610.2	Ribosomal L29 family protein	2971	136	0.0437	2637	816	0.2363	3.68292e-103	3530	217	0.0579	3166	593	0.1576	1.02407e-38
scaffold_3:64551520	SYNONYMOUS_CODING	scaffold_3	64551520	Eucgr.C03406	NO	AT4G29820.1	homolog of CFIM-25	3425	431	0.1117	1887	936	0.3313	4.63527e-102	3468	298	0.0791	2331	1354	0.3673	1.1313e-191
scaffold_8:37893184	SYNONYMOUS_CODING	scaffold_8	37893184	Eucgr.H02679	YES	AT4G13930.1	serine hydroxymethyltransferase 4	743	2579	0.7763	27	2130	0.9875	7.47247e-102	1044	2448	0.701	261	1470	0.8492	6.85891e-26
scaffold_9:23591721	NON_SYNONYMOUS_CODING	scaffold_9	23591721	Eucgr.I01289	NO	AT4G34590.1	G-box binding factor 6	111	3599	0.9698	709	3070	0.8124	1.03208e-100	3	3699	0.9992	425	2854	0.8701	1.42207e-105
scaffold_6:20179187	SYNONYMOUS_CODING	scaffold_6	20179187	Eucgr.F01584	YES	AT1G75290.1	NAD(P)-binding Rossmann-fold superfamily protein	812	1323	0.6197	1689	712	0.2965	1.29203e-100	1271	1388	0.5218	1676	863	0.3398	1.35518e-34
scaffold_4:32377445	UTR_3_PRIME: 88 bases from CDS	scaffold_4	32377445	Eucgr.D01836	YES	AT1G01620.1	plasma membrane intrinsic protein 1C	302	729	0.7071	31	1692	0.9814	1.26845e-96	54	3607	0.9847	2	3008	0.9993	9.82652e-05
scaffold_11:15660851	SYNONYMOUS_CODING	scaffold_11	15660851	Eucgr.K01249	YES	AT5G03300.1	adenosine kinase 2	3730	185	0.0472	3136	826	0.2084	2.24614e-96	3518	375	0.0963	3270	651	0.1659	2.07329e-14
scaffold_6:53593769	SYNONYMOUS_CODING	scaffold_6	53593769	Eucgr.F04463	NO	AT1G79550.2	phosphoglycerate kinase	1655	2083	0.5572	2636	1208	0.3143	6.15514e-96	1385	2432	0.637	2619	1105	0.2967	2.54827e-187
scaffold_8:56924157	SYNONYMOUS_CODING	scaffold_8	56924157	Eucgr.H03918	YES	AT3G16630.2	P-loop containing nucleoside triphosphate hydrolases superfamily protein	2793	601	0.1771	3188	66	0.0203	2.85401e-95	3027	631	0.1725	1855	161	0.0798	1.56703e-16
scaffold_3:56688983	SYNONYMOUS_CODING	scaffold_3	56688983	Eucgr.C03004	NO	AT4G32940.1	gamma vacuolar processing enzyme	2990	426	0.1247	3721	16	0.0043	5.84911e-94	3323	400	0.1074	3627	88	0.0237	9.61256e-43
scaffold_7:37355661	SYNONYMOUS_CODING	scaffold_7	37355661	Eucgr.G02039	YES	AT1G09430.1	ATP-citrate lyase A-3	2207	1748	0.4419	870	2017	0.6986	1.72168e-93	1731	2142	0.5531	491	1600	0.7648	2.40819e-53
scaffold_1:28919746	NON_SYNONYMOUS_CODING	scaffold_1	28919746	Eucgr.A01856	YES	AT1G03820.1	unknown protein	3806	81	0.0208	2754	523	0.1595	2.63716e-93	3877	3	0.0008	2688	45	0.0165	3.74824e-08
scaffold_1:18009592	SYNONYMOUS_CODING	scaffold_1	18009592	Eucgr.A01158	YES	AT5G03170.1	FASCICLIN-like arabinogalactan-protein 11	154	3615	0.9591	734	3025	0.8047	1.18562e-90	41	3654	0.9884	498	2732	0.8458	1.80763e-103
scaffold_10:1312273	INTERGENIC	scaffold_10	1312273	NA	NO		No-Hit	1962	319	0.1399	1537	1058	0.4077	2.45879e-90	2495	623	0.1998	2013	941	0.3186	1.08388e-20
scaffold_11:32589640	SYNONYMOUS_CODING	scaffold_11	32589640	Eucgr.K02541	NO		No-Hit	3169	579	0.1545	2265	1302	0.365	4.31266e-89	3378	401	0.1061	1086	423	0.2801	1.33889e-50
scaffold_1:24461707	INTERGENIC	scaffold_1	24461707	NA	NO		No-Hit	3637	145	0.0383	3058	707	0.1878	2.28145e-88	3316	393	0.1059	3002	727	0.195	2.04081e-21
scaffold_7:35885805	SYNONYMOUS_CODING	scaffold_7	35885805	Eucgr.G01978	YES	AT5G13420.1	Aldolase-type TIM barrel family protein	3917	53	0.0133	3448	530	0.1332	3.10552e-88	3916	0	0	3761	69	0.018	9.13301e-12
scaffold_11:10903411	SYNONYMOUS_CODING	scaffold_11	10903411	Eucgr.K00883	YES	AT4G03210.2	xyloglucan endotransglucosylase/hydrolase 9	2905	627	0.1774	2122	1401	0.3976	1.25097e-87	3449	359	0.0943	3138	627	0.1665	2.63478e-15
scaffold_1:21275076	SYNONYMOUS_CODING	scaffold_1	21275076	Eucgr.A01324	YES	AT5G44030.1	cellulose synthase A4	3809	90	0.0231	2292	440	0.161	2.68346e-87	3473	339	0.0889	965	278	0.2237	5.90945e-31
scaffold_6:42789768	SYNONYMOUS_CODING	scaffold_6	42789768	Eucgr.F03390	NO	AT5G54540.1	Uncharacterised conserved protein (UCP012943)	1324	1466	0.5254	2762	1070	0.2791	6.04084e-87	2109	1788	0.4586	2559	1339	0.3433	8.12844e-20
scaffold_3:76452247	SYNONYMOUS_CODING	scaffold_3	76452247	Eucgr.C04168	NO	AT5G55190.1	RAN GTPase 3	683	1906	0.7353	1595	1407	0.4687	1.81009e-86	1026	2681	0.723	2083	1711	0.4507	4.16088e-121
scaffold_4:32498603	SYNONYMOUS_CODING	scaffold_4	32498603	Eucgr.D01847	YES	AT5G62700.1	tubulin beta chain 3	3057	568	0.1567	3721	93	0.0244	2.96874e-84	3498	198	0.0536	2532	8	0.0031	1.94488e-22
scaffold_8:13276664	NON_SYNONYMOUS_CODING	scaffold_8	13276664	Eucgr.H01094	NO	AT4G02280.1	sucrose synthase 3	1358	2160	0.614	2322	1419	0.3793	9.7612e-84	1538	2151	0.5829	2103	1662	0.4413	5.86632e-29
scaffold_7:35884272	SYNONYMOUS_CODING	scaffold_7	35884272	Eucgr.G01978	YES	AT5G13420.1	Aldolase-type TIM barrel family protein	3127	599	0.1608	2770	36	0.0128	1.16542e-83	2374	570	0.1936	1524	77	0.0481	1.45202e-35
scaffold_11:43778201	INTERGENIC	scaffold_11	43778201	NA	NO		No-Hit	95	2820	0.9667	738	3084	0.8069	2.30828e-82	247	3505	0.9337	890	2906	0.7651	9.45659e-88
scaffold_11:32588509	SYNONYMOUS_CODING	scaffold_11	32588509	Eucgr.K02540	YES	AT5G60920.1	COBRA-like extracellular glycosyl-phosphatidyl inositol-anchored protein family	3751	139	0.0357	3003	632	0.1739	1.19111e-81	3557	196	0.0522	2746	333	0.1082	2.12723e-12
scaffold_7:37355634	SYNONYMOUS_CODING	scaffold_7	37355634	Eucgr.G02039	YES	AT1G09430.1	ATP-citrate lyase A-3	1933	1629	0.4573	735	1812	0.7114	1.25304e-81	1781	2137	0.5453	439	1496	0.7731	1.51826e-58
scaffold_11:9068012	SYNONYMOUS_CODING	scaffold_11	9068012	Eucgr.K00787	NO	AT1G11910.1	aspartic proteinase A1	1554	1561	0.5008	727	2163	0.7484	1.62234e-81	923	893	0.4917	564	1036	0.6475	1.42361e-14
scaffold_7:24499999	NON_SYNONYMOUS_CODING	scaffold_7	24499999	Eucgr.G01417	YES	AT4G34050.2	S-adenosyl-L-methionine-dependent methyltransferases superfamily protein	3090	797	0.2049	1813	1322	0.4213	6.27198e-81	3197	645	0.1677	1392	1143	0.4507	2.0439e-128
scaffold_8:13503484	SYNONYMOUS_CODING	scaffold_8	13503484	Eucgr.H01112	YES	AT3G62830.2	NAD(P)-binding Rossmann-fold superfamily protein	1500	524	0.2588	1576	36	0.0223	1.12904e-80	2829	908	0.2429	1397	92	0.0617	1.30879e-45
scaffold_6:27195958	SYNONYMOUS_CODING	scaffold_6	27195958	Eucgr.F02028	YES	AT5G55970.2	RING/U-box superfamily protein	3611	188	0.0495	2862	705	0.1976	2.7189e-79	3641	108	0.0288	1908	267	0.1228	4.99159e-41
scaffold_7:47679776	SYNONYMOUS_CODING	scaffold_7	47679776	Eucgr.G02917	NO	AT5G59850.1	Ribosomal protein S8 family protein	3844	101	0.0256	3338	585	0.149	7.3378e-79	3830	48	0.0124	3444	318	0.0845	7.09604e-44
scaffold_9:30624299	NON_SYNONYMOUS_CODING	scaffold_9	30624299	Eucgr.I02092	YES	AT3G02360.1	6-phosphogluconate dehydrogenase family protein	3676	8	0.0022	2615	302	0.1035	3.99611e-78	3939	0	0	2480	192	0.0719	6.54669e-60
scaffold_3:26114611	SYNONYMOUS_CODING	scaffold_3	26114611	Eucgr.C01569	YES	AT5G25560.3	CHY-type/CTCHY-type/RING-type Zinc finger protein	1426	222	0.1347	3134	20	0.0063	6.53449e-78	2960	196	0.0621	3886	3	0.0008	2.06446e-48
scaffold_8:9507184	SYNONYMOUS_CODING	scaffold_8	9507184	Eucgr.H00727	YES	AT5G48485.1	Bifunctional inhibitor/lipid-transfer protein/seed storage 2S albumin superfamily protein	312	1973	0.8627	546	755	0.5803	2.94679e-76	765	3051	0.7995	872	767	0.4674	4.47348e-127
scaffold_8:4238164	SYNONYMOUS_CODING	scaffold_8	4238164	Eucgr.H00308	YES	AT3G59690.1	IQ-domain 13	3244	686	0.1746	3341	124	0.0358	6.42754e-76	3583	226	0.0593	3590	28	0.0077	6.1306e-29
scaffold_11:9199900	SYNONYMOUS_CODING	scaffold_11	9199900	Eucgr.K00804	NO	AT4G27130.1	Translation initiation factor SUI1 family protein	489	967	0.6641	282	2537	0.8993	2.11955e-75	1591	2183	0.578	1218	2514	0.6736	4.40395e-12
scaffold_11:36137106	UTR_3_PRIME: 71 bases from CDS	scaffold_11	36137106	Eucgr.K02812	NO	AT5G14540.1	Protein of unknown function (DUF1421)	2688	1	0.0004	3425	488	0.1246	5.47604e-75	3580	315	0.0809	2830	1055	0.2716	1.43492e-102
scaffold_7:35884383	SYNONYMOUS_CODING	scaffold_7	35884383	Eucgr.G01978	YES	AT5G13420.1	Aldolase-type TIM barrel family protein	20	3541	0.9944	334	2664	0.8886	1.92676e-74	65	3487	0.9814	332	2322	0.8746	1.95299e-59
scaffold_11:22517980	NON_SYNONYMOUS_CODING	scaffold_11	22517980	Eucgr.K01814	NO	AT1G51200.4	A20/AN1-like zinc finger family protein	3476	339	0.0888	3857	1	0.0003	3.5135e-74	3701	45	0.012	3777	1	0.0003	1.76856e-05
scaffold_9:4917251	SYNONYMOUS_CODING	scaffold_9	4917251	Eucgr.I00241	YES	AT5G09810.1	actin 7	539	3166	0.8545	1168	2350	0.6678	1.66626e-72	546	3099	0.8502	920	2815	0.7537	7.65624e-20
scaffold_7:19904034	SYNONYMOUS_CODING	scaffold_7	19904034	Eucgr.G01186	YES	AT1G50010.1	tubulin alpha-2 chain	3927	29	0.0073	2664	314	0.1054	1.72856e-72	3002	353	0.1052	873	439	0.3346	3.91737e-73
scaffold_6:29415473	SYNONYMOUS_CODING	scaffold_6	29415473	Eucgr.F02167	YES	AT5G26780.2	serine hydroxymethyltransferase 2	1	3070	0.9997	255	2102	0.8918	6.25788e-72	94	3068	0.9703	181	1182	0.8672	5.40794e-35
scaffold_3:13073788	SYNONYMOUS_CODING	scaffold_3	13073788	Eucgr.C00786	YES	AT1G19170.1	Pectin lyase-like superfamily protein	3434	426	0.1103	3057	6	0.002	1.90461e-71	3678	92	0.0244	1623	0	0	6.1308e-05
scaffold_8:29482089	SYNONYMOUS_CODING	scaffold_8	29482089	Eucgr.H02217	YES	AT5G67210.1	Protein of unknown function (DUF579)	3207	0	0	2548	283	0.1	5.40299e-70	3831	0	0	2573	223	0.0797	2.7497e-65
scaffold_1:8968721	SYNONYMOUS_CODING	scaffold_1	8968721	Eucgr.A00549	NO	AT5G54960.1	pyruvate decarboxylase-2	2966	185	0.0587	2396	668	0.218	3.00044e-69	3663	177	0.0461	2361	852	0.2652	4.22686e-143
scaffold_5:13096284	NON_SYNONYMOUS_CODING	scaffold_5	13096284	Eucgr.E01218	YES	AT1G31812.1	acyl-CoA-binding protein 6	3709	136	0.0354	3226	607	0.1583	4.34147e-69	3482	187	0.0509	1651	418	0.202	3.90945e-66
scaffold_8:13276371	SYNONYMOUS_CODING	scaffold_8	13276371	Eucgr.H01094	NO	AT4G02280.1	sucrose synthase 3	2650	1228	0.3164	1833	1996	0.5211	6.02359e-69	2539	1335	0.3446	1905	1971	0.5085	9.43833e-43
scaffold_10:38579416	UTR_3_PRIME: 44 bases from CDS	scaffold_10	38579416	Eucgr.J03159	YES	AT3G21190.1	O-fucosyltransferase family protein	3261	545	0.1432	2525	26	0.0102	1.02905e-68	3522	283	0.0743	1973	2	0.001	6.99883e-29
scaffold_11:44206822	NON_SYNONYMOUS_CODING	scaffold_11	44206822	Eucgr.K03512	NO	AT1G02780.1	Ribosomal protein L19e family protein	3922	3	0.0008	3562	321	0.0826	1.93933e-68	3573	239	0.0627	3379	451	0.1178	1.28622e-11
scaffold_10:17179735	SYNONYMOUS_CODING	scaffold_10	17179735	Eucgr.J01392	YES	AT5G15630.1	COBRA-like extracellular glycosyl-phosphatidyl inositol-anchored protein family	3599	220	0.0576	2137	551	0.205	3.44134e-68	3174	707	0.1822	916	346	0.2742	5.55821e-07
scaffold_6:29416054	NON_SYNONYMOUS_CODING	scaffold_6	29416054	Eucgr.F02167	YES	AT5G26780.2	serine hydroxymethyltransferase 2	0	3281	0.9994	307	2942	0.9055	1.36674e-67	92	3411	0.9735	174	1598	0.9018	4.82679e-24
scaffold_3:79714968	SYNONYMOUS_CODING	scaffold_3	79714968	Eucgr.C04383	YES	AT1G15690.2	Inorganic H pyrophosphatase family protein	3555	380	0.0966	3928	28	0.0071	6.44673e-67	3571	247	0.0647	3268	57	0.0171	8.59221e-18
scaffold_1:28919691	UTR_3_PRIME: 38 bases from CDS	scaffold_1	28919691	Eucgr.A01856	YES	AT1G03820.1	unknown protein	3527	340	0.0879	1973	663	0.2515	8.8598e-67	3569	253	0.0662	1308	662	0.336	2.51088e-151
scaffold_1:8595228	NON_SYNONYMOUS_CODING	scaffold_1	8595228	Eucgr.A00530	YES	AT5G01360.1	Plant protein of unknown function (DUF828)	2294	0	0	542	85	0.1356	1.68499e-66	890	63	0.0661	99	31	0.2385	1.63872e-05
scaffold_1:18205135	SYNONYMOUS_CODING	scaffold_1	18205135	Eucgr.A01172	YES	AT2G37090.1	Nucleotide-diphospho-sugar transferases superfamily protein	3423	470	0.1207	2717	13	0.0048	2.94326e-66	3583	319	0.0818	1285	26	0.0198	1.70131e-09
scaffold_4:32498252	SYNONYMOUS_CODING	scaffold_4	32498252	Eucgr.D01847	YES	AT5G62700.1	tubulin beta chain 3	3779	195	0.0491	2076	476	0.1865	4.67157e-66	3639	231	0.0596	718	519	0.4196	2.84078e-207
scaffold_1:21276372	SYNONYMOUS_CODING	scaffold_1	21276372	Eucgr.A01324	YES	AT5G44030.1	cellulose synthase A4	511	3406	0.8695	87	3755	0.9771	9.12212e-66	218	3628	0.9431	2	1676	0.9988	8.53324e-17
scaffold_3:76453538	UTR_3_PRIME: 185 bases from CDS	scaffold_3	76453538	Eucgr.C04168	NO	AT5G55190.1	RAN GTPase 3	1823	372	0.1693	1248	886	0.415	9.42864e-66	1445	822	0.3626	707	1298	0.6474	1.32444e-71
scaffold_11:15659177	NON_SYNONYMOUS_CODING	scaffold_11	15659177	Eucgr.K01249	YES	AT5G03300.1	adenosine kinase 2	3841	51	0.0131	3363	416	0.11	1.97875e-65	3783	45	0.0118	2505	288	0.103	7.07879e-58
scaffold_10:1973277	SYNONYMOUS_CODING	scaffold_10	1973277	Eucgr.J00193	YES	AT3G11130.1	Clathrin, heavy chain	3264	135	0.0397	1587	361	0.1853	1.12416e-64	3297	86	0.0254	1028	135	0.1161	7.20195e-30
scaffold_6:9407578	NON_SYNONYMOUS_CODING	scaffold_6	9407578	Eucgr.F00715	NO	AT4G26850.1	mannose-1-phosphate guanylyltransferase (GDP)s;GDP-galactose:mannose-1-phosphate guanylyltransferases;GDP-galactose:glucose-1-phosphate guanylyltransferases;GDP-galactose:myoinositol-1-phosphate guanylyltransferases;glucose-1-phosphate guanylyltransferase	319	319	0.4992	75	761	0.9103	1.78428e-64	658	2799	0.8094	389	3196	0.8915	1.39009e-16
scaffold_11:15659132	NON_SYNONYMOUS_CODING	scaffold_11	15659132	Eucgr.K01249	YES	AT5G03300.1	adenosine kinase 2	60	3803	0.984	417	3227	0.8856	7.11543e-64	42	3723	0.9886	429	3175	0.881	1.97826e-74
scaffold_4:25222790	UTR_3_PRIME: 345 bases from CDS	scaffold_4	25222790	Eucgr.D01413	YES	AT3G44340.2	clone eighty-four	69	3632	0.9814	425	2990	0.8755	8.96995e-64	5	3555	0.9986	154	3176	0.9523	8.51678e-30
scaffold_11:36138884	NON_SYNONYMOUS_CODING	scaffold_11	36138884	Eucgr.K02812	NO	AT5G14540.1	Protein of unknown function (DUF1421)	1795	0	0	2866	519	0.1533	2.3665e-63	3168	214	0.0633	2735	1086	0.2841	2.43591e-125
scaffold_5:6188513	UTR_3_PRIME: 93 bases from CDS	scaffold_5	6188513	Eucgr.E00655	NO	AT5G52650.1	RNA binding Plectin/S10 domain-containing protein	2839	347	0.1089	3882	52	0.0132	4.13679e-63	3313	371	0.1007	3775	100	0.0258	6.97207e-36
scaffold_2:36236221	UTR_3_PRIME: 40 bases from CDS	scaffold_2	36236221	Eucgr.B01910	NO	AT1G56220.4	Dormancy/auxin associated family protein	865	2947	0.7731	1580	2246	0.587	7.02082e-63	761	2982	0.7965	1266	2436	0.6577	9.97162e-36
scaffold_9:34143711	SYNONYMOUS_CODING	scaffold_9	34143711	Eucgr.I02360	NO	AT4G36130.1	Ribosomal protein L2 family	1489	275	0.1559	2357	31	0.013	7.59686e-63	2933	601	0.17	3300	381	0.1035	4.75458e-11
scaffold_1:31517493	SYNONYMOUS_CODING	scaffold_1	31517493	Eucgr.A02072	NO	AT2G39050.1	hydroxyproline-rich glycoprotein family protein	2292	123	0.0509	2038	579	0.2211	7.79242e-63	3499	237	0.0634	2507	404	0.1387	1.52703e-19
scaffold_4:8622283	SYNONYMOUS_CODING	scaffold_4	8622283	Eucgr.D00476	YES	AT4G18780.1	cellulose synthase family protein	3565	254	0.0665	3044	770	0.2019	2.5989e-62	3227	561	0.1481	2073	737	0.2623	2.42434e-25
scaffold_6:38708556	SYNONYMOUS_CODING	scaffold_6	38708556	Eucgr.F02905	YES	AT3G03250.1	UDP-GLUCOSE PYROPHOSPHORYLASE 1	2394	1411	0.3707	2672	608	0.1853	1.68645e-61	2770	1105	0.2851	2180	527	0.1945	1.6903e-11
scaffold_9:27541135	NON_SYNONYMOUS_CODING	scaffold_9	27541135	Eucgr.I01764	NO	AT5G40370.2	Glutaredoxin family protein	253	743	0.746	186	2901	0.9394	6.62316e-61	444	2557	0.852	261	3290	0.9255	9.37773e-17
scaffold_1:21276393	SYNONYMOUS_CODING	scaffold_1	21276393	Eucgr.A01324	YES	AT5G44030.1	cellulose synthase A4	491	2666	0.8445	77	2807	0.9733	1.08328e-60	217	2871	0.9297	4	1515	0.9974	1.56098e-18
scaffold_11:36137710	NON_SYNONYMOUS_CODING	scaffold_11	36137710	Eucgr.K02812	NO	AT5G14540.1	Protein of unknown function (DUF1421)	64	86	0.5733	1046	81	0.0719	1.61935e-60	465	185	0.2846	1573	115	0.0681	3.17178e-39
scaffold_9:27777003	SYNONYMOUS_CODING	scaffold_9	27777003	Eucgr.I01779	NO	AT5G14670.1	ADP-ribosylation factor A1B	3265	599	0.155	3756	157	0.0401	1.96857e-60	3088	359	0.104	3692	119	0.0312	1.89584e-30
scaffold_2:58788854	SYNONYMOUS_CODING	scaffold_2	58788854	Eucgr.B03395	YES	AT1G59650.1	Protein of unknown function (DUF1336)	1449	1	0.0007	737	172	0.1892	2.20987e-60	1274	120	0.0861	504	115	0.1858	3.62082e-05
scaffold_4:29807710	SYNONYMOUS_CODING	scaffold_4	29807710	Eucgr.D01612	YES	AT5G23860.2	tubulin beta 8	2640	1304	0.3306	1711	1893	0.5252	2.30139e-60	2881	982	0.2541	1683	1643	0.494	5.90333e-93
scaffold_3:65321660	UTR_3_PRIME: 37 bases from CDS	scaffold_3	65321660	Eucgr.C03472	NO	AT4G26110.2	nucleosome assembly protein1;1	3761	123	0.0317	3283	537	0.1406	3.00331e-60	3865	1	0.0003	3345	527	0.1361	1.10894e-118
scaffold_2:43551872	UTR_5_PRIME: 212 bases from TSS	scaffold_2	43551872	Eucgr.B02229	YES	AT5G58540.3	Protein kinase superfamily protein	1674	219	0.1157	512	340	0.3991	4.24451e-60	1493	276	0.1558	256	112	0.3043	5.24605e-06
scaffold_1:28920371	SYNONYMOUS_CODING	scaffold_1	28920371	Eucgr.A01856	YES	AT1G03820.1	unknown protein	3125	56	0.0176	998	173	0.1477	4.61883e-60	3847	5	0.0013	1252	43	0.0332	1.38615e-19
scaffold_11:36137711	SYNONYMOUS_CODING	scaffold_11	36137711	Eucgr.K02812	NO	AT5G14540.1	Protein of unknown function (DUF1421)	64	86	0.5733	1051	83	0.0732	6.99868e-60	472	186	0.2827	1596	118	0.0688	8.99563e-39
scaffold_3:14526237	SYNONYMOUS_CODING	scaffold_3	14526237	Eucgr.C00920	NO	AT4G26210.2	Mitochondrial ATP synthase subunit G protein	2830	59	0.0204	2256	380	0.1439	1.42102e-59	3701	171	0.0441	2838	275	0.0883	1.71152e-08
scaffold_11:37329571	NON_SYNONYMOUS_CODING	scaffold_11	37329571	Eucgr.K02930	YES	AT2G36910.1	ATP binding cassette subfamily B1	2061	696	0.2524	3059	307	0.0912	2.16989e-59	2016	684	0.2532	1818	318	0.1489	1.56317e-13
scaffold_2:43757552	SYNONYMOUS_CODING	scaffold_2	43757552	Eucgr.B02252	NO	AT2G29960.1	cyclophilin 5	263	500	0.6435	581	167	0.2227	5.16807e-59	257	567	0.6766	552	267	0.3217	2.46749e-43
scaffold_8:48303534	SYNONYMOUS_CODING	scaffold_8	48303534	Eucgr.H03285	NO	AT1G15690.1	Inorganic H pyrophosphatase family protein	336	557	0.6237	126	1300	0.9116	7.13828e-59	218	1065	0.8301	79	1359	0.9444	2.21832e-16
scaffold_6:53592920	NON_SYNONYMOUS_CODING	scaffold_6	53592920	Eucgr.F04463	NO	AT1G79550.2	phosphoglycerate kinase	2226	1572	0.4139	2912	883	0.2323	8.47421e-59	2196	1641	0.4277	2575	1306	0.3365	4.73006e-11
scaffold_9:18049033	SYNONYMOUS_CODING	scaffold_9	18049033	Eucgr.I00879	NO	AT1G47128.1	Granulin repeat cysteine protease family protein	1747	668	0.2763	1083	1165	0.5178	8.5782e-59	1913	1313	0.4065	1195	1248	0.5106	2.03654e-09
scaffold_2:44665711	UTR_3_PRIME: 219 bases from CDS	scaffold_2	44665711	Eucgr.B02368	YES	AT3G09390.1	metallothionein 2A	85	462	0.8446	2125	1810	0.46	1.21177e-58	211	1018	0.8283	2373	1521	0.3905	2.81442e-152
scaffold_11:9067703	SYNONYMOUS_CODING	scaffold_11	9067703	Eucgr.K00787	NO	AT1G11910.1	aspartic proteinase A1	967	446	0.3156	363	696	0.6572	1.26578e-58	1707	1005	0.3706	933	1109	0.5431	6.10018e-27
scaffold_1:21277518	SYNONYMOUS_CODING	scaffold_1	21277518	Eucgr.A01324	YES	AT5G44030.1	cellulose synthase A4	3922	1	0.0003	3149	239	0.0705	2.39835e-58	3658	148	0.0389	2314	189	0.0755	6.92726e-05
scaffold_6:5900648	SYNONYMOUS_CODING	scaffold_6	5900648	Eucgr.F00470	YES	AT4G14960.2	Tubulin/FtsZ family protein	1898	1860	0.4949	1199	2602	0.6846	6.43129e-58	1823	1836	0.5016	1449	2172	0.5998	1.15476e-11
scaffold_2:57327521	SYNONYMOUS_CODING	scaffold_2	57327521	Eucgr.B03239	NO	AT1G24510.1	TCP-1/cpn60 chaperonin family protein	3221	137	0.0408	3025	588	0.1627	3.15982e-57	3492	412	0.1055	3077	791	0.2045	4.78853e-28
scaffold_6:9408737	SYNONYMOUS_CODING	scaffold_6	9408737	Eucgr.F00715	NO	AT4G26850.1	mannose-1-phosphate guanylyltransferase (GDP)s;GDP-galactose:mannose-1-phosphate guanylyltransferases;GDP-galactose:glucose-1-phosphate guanylyltransferases;GDP-galactose:myoinositol-1-phosphate guanylyltransferases;glucose-1-phosphate guanylyltransferase	718	344	0.3239	1560	131	0.0775	3.55987e-57	1851	641	0.2571	2740	446	0.14	2.18365e-23
scaffold_9:38739654	SYNONYMOUS_CODING	scaffold_9	38739654	Eucgr.I02782	NO	AT1G09640.1	Translation elongation factor EF1B, gamma chain	2003	952	0.3222	2647	439	0.1423	8.94537e-57	2300	1390	0.3767	3031	463	0.1325	3.7858e-118
scaffold_6:30415370	UTR_3_PRIME: 219 bases from CDS	scaffold_6	30415370	Eucgr.F02243	YES	AT1G10200.1	GATA type zinc finger transcription factor family protein	2745	922	0.2514	2050	173	0.0778	9.19968e-57	3102	616	0.1656	1269	37	0.0283	1.70422e-31
scaffold_10:11780953	SYNONYMOUS_CODING	scaffold_10	11780953	Eucgr.J01079	YES	AT3G53260.1	phenylalanine ammonia-lyase 2	1155	1098	0.4871	1985	695	0.2591	1.20832e-56	878	1411	0.6162	1430	885	0.3821	2.20008e-51
scaffold_6:2074739	NON_SYNONYMOUS_CODING	scaffold_6	2074739	Eucgr.F00119	NO	AT2G23090.1	Uncharacterised protein family SERF	529	3327	0.8628	122	3696	0.968	2.45757e-56	721	3102	0.811	350	3474	0.9078	6.06992e-29
scaffold_6:9408642	NON_SYNONYMOUS_CODING	scaffold_6	9408642	Eucgr.F00715	NO	AT4G26850.1	mannose-1-phosphate guanylyltransferase (GDP)s;GDP-galactose:mannose-1-phosphate guanylyltransferases;GDP-galactose:glucose-1-phosphate guanylyltransferases;GDP-galactose:myoinositol-1-phosphate guanylyltransferases;glucose-1-phosphate guanylyltransferase	1061	357	0.2518	2034	127	0.0588	3.99152e-56	2581	863	0.2504	3102	487	0.1357	6.06769e-29
scaffold_6:35769071	NON_SYNONYMOUS_CODING	scaffold_6	35769071	Eucgr.F02610	NO	AT1G71950.1	Proteinase inhibitor, propeptide	152	1604	0.9134	769	1843	0.7056	4.11207e-56	539	3067	0.8501	1152	2438	0.6791	1.8267e-60
scaffold_10:22442920	SYNONYMOUS_CODING	scaffold_10	22442920	Eucgr.J01724	NO	AT3G13410.1	unknown protein	1411	445	0.2398	1660	79	0.0454	4.83499e-56	2041	340	0.1427	1678	27	0.0158	4.60016e-39
scaffold_2:62775139	UTR_3_PRIME: 68 bases from CDS	scaffold_2	62775139	Eucgr.B03885	YES	AT3G09980.1	Family of unknown function (DUF662)	3811	1	0.0003	2777	209	0.07	5.77112e-56	3923	2	0.0005	1087	83	0.0709	8.88373e-56
scaffold_5:5126774	SYNONYMOUS_CODING	scaffold_5	5126774	Eucgr.E00540	YES	AT1G63120.1	RHOMBOID-like 2	2280	1	0.0004	1099	144	0.1158	6.83084e-56	2940	5	0.0017	1304	28	0.021	6.34568e-06
scaffold_3:72731431	SYNONYMOUS_CODING	scaffold_3	72731431	Eucgr.C03896	NO	AT3G13750.1	beta galactosidase 1	465	868	0.6507	549	210	0.2767	7.10332e-56	539	657	0.5489	313	92	0.2272	8.0689e-24
scaffold_6:29415686	SYNONYMOUS_CODING	scaffold_6	29415686	Eucgr.F02167	YES	AT5G26780.2	serine hydroxymethyltransferase 2	3802	3	0.0008	3012	231	0.0712	1.11149e-55	3542	75	0.0207	1688	136	0.0746	7.82766e-17
scaffold_7:46283966	NON_SYNONYMOUS_CODING	scaffold_7	46283966	Eucgr.G02807	NO	AT5G60390.3	GTP binding Elongation factor Tu family protein	103	2112	0.9535	624	2425	0.7953	1.88705e-55	63	3784	0.9836	1083	2700	0.7133	2.76029e-233
scaffold_11:6619582	SYNONYMOUS_CODING	scaffold_11	6619582	Eucgr.K00588	YES	AT1G02500.2	S-adenosylmethionine synthetase 1	1200	2746	0.6959	1916	2042	0.5159	4.16858e-55	845	2931	0.776	1202	2621	0.6856	1.51026e-13
scaffold_9:24471046	SYNONYMOUS_CODING	scaffold_9	24471046	Eucgr.I01401	YES	AT4G34970.1	actin depolymerizing factor 9	2052	0	0	1268	178	0.1231	1.06974e-54	3280	0	0	1683	77	0.0438	4.18033e-28
scaffold_9:34452906	SYNONYMOUS_CODING	scaffold_9	34452906	Eucgr.I02383	NO	AT5G21920.2	YGGT family protein	2580	81	0.0304	2216	430	0.1624	1.18043e-54	3248	398	0.1092	1941	818	0.2964	1.84658e-74
scaffold_4:39087693	SYNONYMOUS_CODING	scaffold_4	39087693	Eucgr.D02466	YES	AT2G45290.1	Transketolase	3748	44	0.0116	2488	273	0.0988	2.62858e-54	3788	20	0.0052	1948	57	0.0284	5.68754e-08
scaffold_3:65321602	SYNONYMOUS_CODING	scaffold_3	65321602	Eucgr.C03472	NO	AT4G26110.2	nucleosome assembly protein1;1	3273	254	0.072	3740	5	0.0013	2.85252e-54	3308	167	0.048	3727	5	0.0013	4.22601e-33
scaffold_6:53592754	NON_SYNONYMOUS_CODING	scaffold_6	53592754	Eucgr.F04463	NO	AT1G79550.2	phosphoglycerate kinase	2203	875	0.2843	1404	1355	0.4911	3.71164e-54	1871	1222	0.3951	1485	1560	0.5123	7.99018e-15
scaffold_8:13114381	UTR_3_PRIME: 101 bases from CDS	scaffold_8	13114381	Eucgr.H01079	YES	AT2G47500.1	P-loop nucleoside triphosphate hydrolases superfamily protein with CH (Calponin Homology) domain	2	2189	0.9986	124	916	0.8808	4.14815e-54	0	2631	0.9996	84	479	0.8508	3.18682e-84
scaffold_7:21969869	INTERGENIC	scaffold_7	21969869	NA	NO		No-Hit	3135	416	0.1172	3561	75	0.0206	5.28216e-54	2975	565	0.1595	3084	306	0.0901	8.96163e-13
scaffold_6:9409212	NON_SYNONYMOUS_CODING	scaffold_6	9409212	Eucgr.F00715	NO	AT4G26850.1	mannose-1-phosphate guanylyltransferase (GDP)s;GDP-galactose:mannose-1-phosphate guanylyltransferases;GDP-galactose:glucose-1-phosphate guanylyltransferases;GDP-galactose:myoinositol-1-phosphate guanylyltransferases;glucose-1-phosphate guanylyltransferase	453	464	0.506	265	1199	0.8184	7.53311e-54	988	1072	0.5204	1047	2011	0.6574	2.1772e-17
scaffold_8:1900766	SYNONYMOUS_CODING	scaffold_8	1900766	Eucgr.H00191	YES	AT3G23090.2	TPX2 (targeting protein for Xklp2) protein family	2151	1297	0.3762	1510	290	0.1611	3.38436e-53	2427	1260	0.3416	965	95	0.0896	2.68743e-52
scaffold_7:42276012	UTR_3_PRIME: 296 bases from CDS	scaffold_7	42276012	Eucgr.G02379	YES	AT1G68730.1	Zim17-type zinc finger protein	405	3541	0.8969	44	3388	0.9869	3.71054e-53	125	3722	0.9665	4	1634	0.9976	5.05632e-06
scaffold_11:15658247	NON_SYNONYMOUS_CODING	scaffold_11	15658247	Eucgr.K01249	YES	AT5G03300.1	adenosine kinase 2	55	3456	0.9841	201	1494	0.8809	3.90859e-53	25	3850	0.9933	222	1704	0.8847	8.33012e-78
scaffold_10:24500492	SYNONYMOUS_CODING	scaffold_10	24500492	Eucgr.J01844	YES	AT2G30490.1	cinnamate-4-hydroxylase	3701	2	0.0005	3403	252	0.0689	5.58023e-53	3839	1	0.0003	3326	320	0.0877	2.01392e-72
scaffold_6:53592941	NON_SYNONYMOUS_CODING	scaffold_6	53592941	Eucgr.F04463	NO	AT1G79550.2	phosphoglycerate kinase	2276	1631	0.4171	2956	968	0.2467	8.28688e-53	2139	1790	0.4556	2516	1408	0.3588	7.34262e-13
scaffold_3:72782121	INTERGENIC	scaffold_3	72782121	Eucgr.C03902	NO	AT4G29735.2	unknown protein	791	248	0.2387	491	667	0.576	1.43523e-52	1392	298	0.1763	1251	511	0.29	9.03119e-10
scaffold_6:9408058	SYNONYMOUS_CODING	scaffold_6	9408058	Eucgr.F00715	NO	AT4G26850.1	mannose-1-phosphate guanylyltransferase (GDP)s;GDP-galactose:mannose-1-phosphate guanylyltransferases;GDP-galactose:glucose-1-phosphate guanylyltransferases;GDP-galactose:myoinositol-1-phosphate guanylyltransferases;glucose-1-phosphate guanylyltransferase	448	915	0.6713	191	1684	0.8981	1.45806e-52	883	2332	0.7253	474	3166	0.8698	2.9334e-45
scaffold_9:38739958	SYNONYMOUS_CODING	scaffold_9	38739958	Eucgr.I02782	NO	AT1G09640.1	Translation elongation factor EF1B, gamma chain	2929	516	0.1498	2241	1026	0.314	2.02624e-52	2616	986	0.2737	1967	1584	0.4459	1.17765e-46
scaffold_4:31321448	UTR_3_PRIME: 129 bases from CDS	scaffold_4	31321448	Eucgr.D01729	NO	AT1G71460.1	Pentatricopeptide repeat (PPR-like) superfamily protein	3621	313	0.0796	3908	26	0.0066	4.94045e-52	3272	592	0.1532	3634	229	0.0592	1.77192e-35
scaffold_8:48199719	SYNONYMOUS_CODING	scaffold_8	48199719	Eucgr.H03271	NO	AT4G11420.1	eukaryotic translation initiation factor 3A	1416	172	0.1082	1569	771	0.3295	5.61762e-52	2035	333	0.1406	1720	529	0.2351	4.66021e-11
scaffold_6:43966497	SYNONYMOUS_CODING	scaffold_6	43966497	Eucgr.F03537	NO	AT5G20890.1	TCP-1/cpn60 chaperonin family protein	2437	258	0.0957	2508	0	0	9.4489e-52	2875	796	0.2167	2964	66	0.0218	4.27655e-119
scaffold_1:10254930	UTR_3_PRIME: 151 bases from CDS	scaffold_1	10254930	Eucgr.A00648	YES	AT1G04910.1	O-fucosyltransferase family protein	1361	20	0.0145	661	179	0.2126	9.65372e-52	1338	128	0.0872	500	208	0.2938	2.67431e-30
scaffold_7:46268980	SYNONYMOUS_CODING	scaffold_7	46268980	Eucgr.G02804	NO	AT3G52300.2	ATP synthase D chain, mitochondrial	3286	307	0.0854	2846	1	0.0004	9.76864e-52	3569	114	0.0309	2699	3	0.0011	4.41615e-13
scaffold_8:48303585	SYNONYMOUS_CODING	scaffold_8	48303585	Eucgr.H03285	NO	AT1G15690.1	Inorganic H pyrophosphatase family protein	906	259	0.2223	2048	94	0.0439	1.31346e-51	1488	173	0.1041	1839	50	0.0265	4.92411e-16
scaffold_4:39086096	SYNONYMOUS_CODING	scaffold_4	39086096	Eucgr.D02466	YES	AT2G45290.1	Transketolase	3374	46	0.0135	1891	230	0.1084	4.37512e-51	3633	9	0.0025	1213	36	0.0288	1.08256e-11
scaffold_6:53592843	NON_SYNONYMOUS_CODING	scaffold_6	53592843	Eucgr.F04463	NO	AT1G79550.2	phosphoglycerate kinase	2072	1638	0.4415	2765	1007	0.267	4.95584e-51	2001	1681	0.4563	2480	1277	0.3399	2.48664e-19
scaffold_2:57327454	SYNONYMOUS_CODING	scaffold_2	57327454	Eucgr.B03239	NO	AT1G24510.1	TCP-1/cpn60 chaperonin family protein	148	1627	0.9166	610	1546	0.7171	5.63187e-51	403	1706	0.8085	986	1529	0.608	2.0382e-44
scaffold_10:509059	SYNONYMOUS_CODING	scaffold_10	509059	Eucgr.J00025	NO	AT3G12580.1	heat shock protein 70	3470	196	0.0534	2844	585	0.1706	8.80808e-51	3232	309	0.0873	3004	520	0.1475	9.63644e-10
scaffold_1:1549045	NON_SYNONYMOUS_CODING	scaffold_1	1549045	Eucgr.A00119	YES	AT3G51430.2	Calcium-dependent phosphotriesterase superfamily protein	7	63	0.9	484	58	0.1066	2.96061e-50	10	116	0.9206	282	32	0.1019	3.16441e-55
scaffold_2:32778355	SYNONYMOUS_CODING	scaffold_2	32778355	Eucgr.B01797	NO	AT5G26751.1	shaggy-related kinase 11	2052	1338	0.3935	2459	675	0.2152	3.51875e-50	2654	943	0.2614	2506	423	0.1441	8.2265e-26
scaffold_6:2072398	UTR_3_PRIME: 89 bases from CDS	scaffold_6	2072398	Eucgr.F00119	NO	AT2G23090.1	Uncharacterised protein family SERF	339	823	0.7083	45	1030	0.9581	3.91697e-50	740	3141	0.8093	445	3408	0.8843	1.2395e-14
scaffold_8:43241272	UTR_3_PRIME: 193 bases from CDS	scaffold_8	43241272	Eucgr.H02962	NO	AT5G35620.1	Eukaryotic initiation factor 4E protein	1038	320	0.2356	1516	64	0.0405	4.92103e-50	2089	700	0.251	2142	401	0.1576	1.18805e-11
scaffold_6:34691955	SYNONYMOUS_CODING	scaffold_6	34691955	Eucgr.F02506	NO	AT5G50850.1	Transketolase family protein	318	947	0.7486	677	533	0.4401	6.37457e-50	1066	1094	0.5062	799	518	0.3918	2.39378e-05
scaffold_7:51818387	UTR_3_PRIME: 64 bases from CDS	scaffold_7	51818387	Eucgr.G03380	YES	AT5G05170.1	Cellulose synthase family protein	1773	1090	0.3807	1706	364	0.1758	1.46197e-49	2517	1344	0.3479	1515	472	0.2374	1.39876e-12
scaffold_6:29415135	NON_SYNONYMOUS_CODING	scaffold_6	29415135	Eucgr.F02167	YES	AT5G26780.2	serine hydroxymethyltransferase 2	1	2810	0.9996	172	1870	0.9158	1.90985e-49	73	3208	0.9778	119	1065	0.8987	1.49545e-24
scaffold_7:35875017	SYNONYMOUS_CODING	scaffold_7	35875017	Eucgr.G01977	YES	AT5G61840.1	Exostosin family protein	909	1309	0.5902	108	786	0.8792	2.02243e-49	1628	2063	0.5589	249	993	0.7995	4.13231e-46
scaffold_1:39436258	UTR_3_PRIME: 60 bases from CDS	scaffold_1	39436258	Eucgr.A02903	NO	AT4G16720.1	Ribosomal protein L23/L15e family protein	3135	182	0.0549	3013	639	0.1749	2.84072e-49	3683	99	0.0262	3166	224	0.0661	1.15902e-10
scaffold_11:6619552	SYNONYMOUS_CODING	scaffold_11	6619552	Eucgr.K00588	YES	AT1G02500.2	S-adenosylmethionine synthetase 1	1238	2738	0.6886	1862	1995	0.5172	4.17627e-49	822	2889	0.7783	1186	2654	0.691	2.46913e-12
scaffold_2:46688328	SYNONYMOUS_CODING	scaffold_2	46688328	Eucgr.B02456	NO	AT3G09640.2	ascorbate peroxidase 2	2179	1157	0.3468	2957	665	0.1835	7.38333e-49	2319	1188	0.3386	2651	817	0.2355	4.90559e-16
scaffold_10:22443103	SYNONYMOUS_CODING	scaffold_10	22443103	Eucgr.J01724	NO	AT3G13410.1	unknown protein	1198	483	0.2872	1234	85	0.0644	7.92595e-49	2144	327	0.1323	1651	29	0.0173	3.61566e-33
scaffold_11:37328312	SYNONYMOUS_CODING	scaffold_11	37328312	Eucgr.K02930	YES	AT2G36910.1	ATP binding cassette subfamily B1	1766	437	0.1983	1535	45	0.0285	9.52115e-49	1984	630	0.2408	1213	79	0.0611	2.11851e-37
scaffold_1:15404100	UTR_3_PRIME: 107 bases from CDS	scaffold_1	15404100	Eucgr.A00971	NO	AT4G10450.1	Ribosomal protein L6 family	2839	53	0.0183	2361	331	0.123	1.2285e-48	3536	204	0.0545	2782	425	0.1325	4.07429e-24
scaffold_6:9409265	SYNONYMOUS_CODING	scaffold_6	9409265	Eucgr.F00715	NO	AT4G26850.1	mannose-1-phosphate guanylyltransferase (GDP)s;GDP-galactose:mannose-1-phosphate guanylyltransferases;GDP-galactose:glucose-1-phosphate guanylyltransferases;GDP-galactose:myoinositol-1-phosphate guanylyltransferases;glucose-1-phosphate guanylyltransferase	398	376	0.4858	242	1039	0.8111	1.40025e-48	967	1002	0.5089	1101	1920	0.6356	1.92086e-13
scaffold_6:9408156	NON_SYNONYMOUS_CODING	scaffold_6	9408156	Eucgr.F00715	NO	AT4G26850.1	mannose-1-phosphate guanylyltransferase (GDP)s;GDP-galactose:mannose-1-phosphate guanylyltransferases;GDP-galactose:glucose-1-phosphate guanylyltransferases;GDP-galactose:myoinositol-1-phosphate guanylyltransferases;glucose-1-phosphate guanylyltransferase	981	291	0.2286	1901	99	0.0495	1.44771e-48	2904	602	0.1717	3468	306	0.0811	3.86896e-26
scaffold_7:35874317	SYNONYMOUS_CODING	scaffold_7	35874317	Eucgr.G01977	YES	AT5G61840.1	Exostosin family protein	3777	132	0.0338	2233	351	0.1358	5.45228e-48	3390	532	0.1356	1058	318	0.2311	2.88909e-11
scaffold_5:13473759	NON_SYNONYMOUS_CODING	scaffold_5	13473759	Eucgr.E01241	NO	AT4G19110.2	Protein kinase superfamily protein	2079	489	0.1904	2326	120	0.0491	8.03541e-48	2992	490	0.1406	3568	155	0.0416	1.29882e-43
scaffold_6:53592416	SYNONYMOUS_CODING	scaffold_6	53592416	Eucgr.F04463	NO	AT1G79550.2	phosphoglycerate kinase	3385	529	0.1352	2804	1065	0.2752	8.34796e-48	3335	581	0.1484	2973	922	0.2367	1.12488e-17
scaffold_8:58207673	UTR_3_PRIME: 46 bases from CDS	scaffold_8	58207673	Eucgr.H04034	YES	AT3G16920.1	chitinase-like protein 2	660	3192	0.8282	1253	2647	0.6784	8.88426e-48	556	3107	0.8477	2016	1520	0.4297	1.02784e-294
scaffold_9:31400448	NON_SYNONYMOUS_CODING	scaffold_9	31400448	Eucgr.I02155	NO	AT3G14230.3	related to AP2 2	14	853	0.9827	275	741	0.7293	1.58195e-47	361	3399	0.9035	614	3153	0.837	1.40342e-12
scaffold_9:34452873	SYNONYMOUS_CODING	scaffold_9	34452873	Eucgr.I02383	NO	AT5G21920.2	YGGT family protein	2250	102	0.0433	1899	431	0.185	2.11451e-47	2746	335	0.1064	1640	722	0.2905	1.3407e-68
scaffold_4:39087852	SYNONYMOUS_CODING	scaffold_4	39087852	Eucgr.D02466	YES	AT2G45290.1	Transketolase	95	2317	0.9606	316	1408	0.8167	2.14356e-47	2	3708	0.9989	83	2235	0.9638	3.77442e-24
scaffold_5:13473444	NON_SYNONYMOUS_CODING	scaffold_5	13473444	Eucgr.E01241	NO	AT4G19110.2	Protein kinase superfamily protein	2872	310	0.0974	3052	31	0.0101	2.63615e-47	3524	392	0.1001	3749	149	0.0382	1.28881e-21
scaffold_7:35875227	UTR_3_PRIME: 22 bases from CDS	scaffold_7	35875227	Eucgr.G01977	YES	AT5G61840.1	Exostosin family protein	2969	230	0.0719	3688	15	0.004	5.5376e-47	2605	509	0.1633	1538	27	0.0173	3.27528e-44
scaffold_8:66346379	SYNONYMOUS_CODING	scaffold_8	66346379	Eucgr.H04624	NO	AT1G27310.1	nuclear transport factor 2A	2494	1306	0.3436	2969	688	0.188	7.40191e-47	2937	964	0.2471	3170	658	0.1718	1.30776e-10
scaffold_8:58331917	SYNONYMOUS_CODING	scaffold_8	58331917	Eucgr.H04047	NO	AT3G06610.1	DNA-binding enhancer protein-related	180	381	0.6779	539	186	0.2562	1.25655e-46	375	524	0.5803	569	422	0.425	2.57269e-06
scaffold_8:38940711	SYNONYMOUS_CODING	scaffold_8	38940711	Eucgr.H02737	NO	AT5G58420.1	Ribosomal protein S4 (RPS4A) family protein	216	821	0.7917	38	1464	0.9747	2.02809e-46	463	3078	0.8692	277	3222	0.9203	4.79131e-07
scaffold_10:12198870	INTRON	scaffold_10	12198870	Eucgr.J01112	NO	AT5G60390.3	GTP binding Elongation factor Tu family protein	79	570	0.8783	493	532	0.519	2.20866e-46	271	1128	0.8063	453	709	0.6096	1.43655e-22
scaffold_4:25212981	SYNONYMOUS_CODING	scaffold_4	25212981	Eucgr.D01412	NO	AT4G12590.1	Protein of unknown function DUF106, transmembrane	1453	344	0.1914	1407	30	0.0209	3.46548e-46	1760	606	0.2558	1398	103	0.0686	2.25626e-43
scaffold_4:32311143	SYNONYMOUS_CODING	scaffold_4	32311143	Eucgr.D01829	YES	AT4G11380.2	Adaptin family protein	1051	123	0.1048	495	317	0.3904	3.55473e-46	1298	339	0.2071	410	383	0.483	8.38843e-39
scaffold_2:5412976	UTR_3_PRIME: 145 bases from CDS	scaffold_2	5412976	Eucgr.B00415	YES	AT2G47140.1	NAD(P)-binding Rossmann-fold superfamily protein	250	47	0.1582	1389	0	0	5.70947e-46	668	23	0.0333	1844	0	0	9.93629e-10
scaffold_11:36138954	NON_SYNONYMOUS_CODING	scaffold_11	36138954	Eucgr.K02812	NO	AT5G14540.1	Protein of unknown function (DUF1421)	0	1009	1	386	1593	0.8045	6.04157e-46	195	2009	0.9107	896	1606	0.6419	1.34472e-100
scaffold_8:293564	NON_SYNONYMOUS_CODING	scaffold_8	293564	Eucgr.H00026	NO	AT3G23830.2	glycine-rich RNA-binding protein 4	2670	100	0.0361	2991	531	0.1508	6.20949e-46	3687	187	0.0483	2925	836	0.2222	7.32062e-105
scaffold_10:10150901	SYNONYMOUS_CODING	scaffold_10	10150901	Eucgr.J00930	YES	AT5G60660.1	plasma membrane intrinsic protein 2;4	947	2682	0.739	427	3098	0.8789	8.69436e-46	813	2947	0.7836	568	3240	0.8508	1.19911e-08
scaffold_5:13470643	NON_SYNONYMOUS_CODING	scaffold_5	13470643	Eucgr.E01241	NO	AT4G19110.2	Protein kinase superfamily protein	323	3272	0.9102	771	2773	0.7824	1.41989e-45	102	3538	0.9714	755	2974	0.7971	3.51589e-115
scaffold_10:17179484	UTR_3_PRIME: 41 bases from CDS	scaffold_10	17179484	Eucgr.J01392	YES	AT5G15630.1	COBRA-like extracellular glycosyl-phosphatidyl inositol-anchored protein family	231	1386	0.8571	565	936	0.6232	2.28644e-45	691	1536	0.6897	331	395	0.5441	2.20683e-07
scaffold_1:24543383	UTR_3_PRIME: 322 bases from CDS	scaffold_1	24543383	Eucgr.A01558	NO		No-Hit	3278	7	0.0021	1778	141	0.0735	2.52136e-45	2580	56	0.0212	1001	72	0.0671	1.11989e-06
scaffold_6:14106285	NON_SYNONYMOUS_CODING	scaffold_6	14106285	Eucgr.F01094	YES	AT4G27430.2	COP1-interacting protein 7	3722	143	0.037	1566	269	0.1464	2.90466e-45	3387	17	0.005	755	48	0.0598	2.87402e-24
scaffold_6:49371108	SYNONYMOUS_CODING	scaffold_6	49371108	Eucgr.F04114	YES	AT1G72160.1	Sec14p-like phosphatidylinositol transfer family protein	3555	254	0.0667	3832	15	0.0039	3.41524e-45	3474	346	0.0906	2762	65	0.023	3.27499e-24
scaffold_2:32189309	SYNONYMOUS_CODING	scaffold_2	32189309	Eucgr.B01760	NO	AT1G08830.2	copper/zinc superoxide dismutase 1	2545	204	0.0742	2015	560	0.2172	4.41995e-45	2937	715	0.1957	2295	817	0.2624	1.76281e-05
scaffold_10:22443034	SYNONYMOUS_CODING	scaffold_10	22443034	Eucgr.J01724	NO	AT3G13410.1	unknown protein	1355	384	0.2208	1418	58	0.0393	4.86571e-45	2170	304	0.1229	1622	38	0.0229	7.38903e-25
scaffold_11:79438	SYNONYMOUS_CODING	scaffold_11	79438	Eucgr.K00006	NO		No-Hit	473	1052	0.6898	1008	764	0.4312	5.28975e-45	319	1866	0.854	476	1449	0.7527	6.60319e-11
scaffold_6:32625528	UTR_3_PRIME: 113 bases from CDS	scaffold_6	32625528	Eucgr.F02389	NO	AT1G47670.1	Transmembrane amino acid transporter family protein	446	1170	0.724	749	630	0.4569	5.90287e-45	566	1687	0.7488	777	514	0.3981	8.53111e-90
scaffold_6:2384861	SYNONYMOUS_CODING	scaffold_6	2384861	Eucgr.F00160	NO	AT4G24210.1	F-box family protein	1035	362	0.2591	2086	180	0.0794	6.27684e-45	2235	553	0.1984	3096	218	0.0658	6.46243e-49
scaffold_5:13472481	NON_SYNONYMOUS_CODING	scaffold_5	13472481	Eucgr.E01241	NO	AT4G19110.2	Protein kinase superfamily protein	3514	364	0.0938	3798	65	0.0168	1.66426e-44	3467	382	0.0991	3723	134	0.0347	2.70678e-24
scaffold_6:53593219	NON_SYNONYMOUS_CODING	scaffold_6	53593219	Eucgr.F04463	NO	AT1G79550.2	phosphoglycerate kinase	2263	1626	0.418	2895	1014	0.2593	1.78164e-44	2170	1702	0.4393	2670	1225	0.3144	1.61913e-24
scaffold_6:39419208	SYNONYMOUS_CODING	scaffold_6	39419208	Eucgr.F02978	NO	AT4G10040.1	cytochrome c-2	2756	2	0.0007	1934	166	0.079	1.97131e-44	2319	28	0.0119	1417	75	0.0502	2.17177e-07
scaffold_8:46000507	SYNONYMOUS_CODING	scaffold_8	46000507	Eucgr.H03140	NO	AT1G30230.2	Glutathione S-transferase, C-terminal-like;Translation elongation factor EF1B/ribosomal protein S6	2	3174	0.9991	242	3304	0.9304	2.05972e-44	265	3375	0.9259	438	3199	0.8784	1.72312e-06
scaffold_226:3762	SYNONYMOUS_CODING	scaffold_226	3762	Eucgr.L01448	NO		No-Hit	2550	11	0.0043	3429	345	0.0914	2.84376e-44	3753	1	0.0003	3479	214	0.0579	1.60282e-44
scaffold_6:18830970	SYNONYMOUS_CODING	scaffold_6	18830970	Eucgr.F01462	NO	AT1G56070.1	Ribosomal protein S5/Elongation factor G/III/V family protein	3766	3	0.0008	3579	222	0.0584	3.73003e-44	3837	1	0.0003	3624	119	0.0318	1.10361e-22
scaffold_10:38578693	SYNONYMOUS_CODING	scaffold_10	38578693	Eucgr.J03159	YES	AT3G21190.1	O-fucosyltransferase family protein	3549	95	0.0261	2203	300	0.1199	5.40533e-44	3790	22	0.0058	1758	100	0.0538	3.40881e-26
scaffold_8:293565	NON_SYNONYMOUS_CODING	scaffold_8	293565	Eucgr.H00026	NO	AT3G23830.2	glycine-rich RNA-binding protein 4	2668	99	0.0358	3009	518	0.1469	7.46611e-44	3686	184	0.0475	2918	828	0.221	1.06078e-104
scaffold_11:35804782	SYNONYMOUS_CODING	scaffold_11	35804782	Eucgr.K02769	YES	AT5G50260.1	Cysteine proteinases superfamily protein	354	698	0.6635	438	180	0.2913	7.7237e-44	318	594	0.6513	268	221	0.451	1.55568e-07
scaffold_10:4924617	SYNONYMOUS_CODING	scaffold_10	4924617	Eucgr.J00455	NO	AT4G21105.1	cytochrome-c oxidases;electron carriers	1213	609	0.3339	1498	214	0.1249	7.77287e-44	2079	1352	0.3933	1736	676	0.2795	6.58534e-14
scaffold_11:36138301	NON_SYNONYMOUS_CODING	scaffold_11	36138301	Eucgr.K02812	NO	AT5G14540.1	Protein of unknown function (DUF1421)	1738	0	0	2616	341	0.1153	8.61706e-44	2659	178	0.0627	2370	800	0.2523	1.94377e-82
scaffold_2:32781921	SYNONYMOUS_CODING	scaffold_2	32781921	Eucgr.B01797	NO	AT5G26751.1	shaggy-related kinase 11	2565	227	0.0813	2579	1	0.0004	9.04624e-44	3268	87	0.0259	2385	3	0.0013	3.27417e-08
scaffold_7:35873657	SYNONYMOUS_CODING	scaffold_7	35873657	Eucgr.G01977	YES	AT5G61840.1	Exostosin family protein	2950	395	0.1181	2901	65	0.0219	1.39387e-43	2821	694	0.1973	996	30	0.0292	6.75452e-33
scaffold_3:43078217	UTR_3_PRIME: 291 bases from CDS	scaffold_3	43078217	Eucgr.C02306	NO	AT4G30240.1	Syntaxin/t-SNARE family protein	2962	203	0.0641	3282	1	0.0003	2.11845e-43	3144	132	0.0403	3189	37	0.0115	7.86804e-08
scaffold_4:31056906	SYNONYMOUS_CODING	scaffold_4	31056906	Eucgr.D01704	YES	AT4G10840.2	Tetratricopeptide repeat (TPR)-like superfamily protein	2251	832	0.2699	1154	1006	0.4657	2.45157e-43	3004	873	0.2251	1390	949	0.4057	2.11367e-46
scaffold_4:33352034	SYNONYMOUS_CODING	scaffold_4	33352034	Eucgr.D01934	YES	AT1G63000.1	nucleotide-rhamnose synthase/epimerase-reductase	2854	70	0.0239	1069	174	0.14	4.00479e-43	3713	7	0.0019	788	20	0.0247	5.47674e-09
scaffold_1:14051670	NON_SYNONYMOUS_CODING	scaffold_1	14051670	Eucgr.A00882	YES	AT1G79620.1	Leucine-rich repeat protein kinase family protein	1668	1077	0.3922	402	742	0.6469	4.17952e-43	1397	1773	0.5591	197	592	0.7503	3.50574e-17
scaffold_2:1083749	SYNONYMOUS_CODING	scaffold_2	1083749	Eucgr.B00045	YES	AT1G22480.1	Cupredoxin superfamily protein	3509	393	0.1005	3830	85	0.0217	5.37161e-43	3372	510	0.1311	3364	139	0.0396	1.83207e-38
scaffold_6:43965736	SYNONYMOUS_CODING	scaffold_6	43965736	Eucgr.F03537	NO	AT5G20890.1	TCP-1/cpn60 chaperonin family protein	2160	102	0.0451	1862	416	0.1826	5.68772e-43	3224	314	0.0887	1816	401	0.1808	1.76771e-19
scaffold_2:50742550	INTRON	scaffold_2	50742550	Eucgr.B02763	YES	AT3G54120.1	Reticulon family protein	3149	411	0.1154	1756	3	0.0017	6.15454e-43	2355	154	0.0614	1354	0	0	3.80761e-15
scaffold_11:4568042	UTR_3_PRIME: 29 bases from CDS	scaffold_11	4568042	Eucgr.K00399	NO	AT4G27780.1	acyl-CoA binding protein 2	1246	180	0.1261	1710	6	0.0035	1.35621e-42	1777	70	0.0379	1513	0	0	5.52784e-09
scaffold_10:3276982	SYNONYMOUS_CODING	scaffold_10	3276982	Eucgr.J00327	NO	AT5G08570.1	Pyruvate kinase family protein	1412	202	0.1251	836	453	0.3514	1.84837e-42	2051	258	0.1117	1265	285	0.1839	7.45534e-05
scaffold_5:15312710	NON_SYNONYMOUS_CODING	scaffold_5	15312710	Eucgr.E01366	YES	AT2G45470.1	FASCICLIN-like arabinogalactan protein 8	1757	121	0.0644	467	180	0.2778	2.45989e-42	2947	103	0.0338	466	154	0.2484	8.56846e-76
scaffold_4:23876349	SYNONYMOUS_CODING	scaffold_4	23876349	Eucgr.D01335	NO	AT1G11840.6	glyoxalase I homolog	2879	18	0.0062	2968	276	0.0851	3.37278e-42	3501	3	0.0009	3008	105	0.0337	1.69665e-20
scaffold_9:23592153	UTR_3_PRIME: 104 bases from CDS	scaffold_9	23592153	Eucgr.I01289	NO	AT4G34590.1	G-box binding factor 6	1019	796	0.4359	1631	469	0.2228	1.25176e-41	456	1018	0.6832	912	719	0.4392	4.30505e-39
scaffold_1:28409688	INTERGENIC	scaffold_1	28409688	NA	NO		No-Hit	3703	205	0.0524	3930	2	0.0005	1.5735e-41	3358	462	0.1208	3743	145	0.0373	7.22386e-37
scaffold_1:12895184	SYNONYMOUS_CODING	scaffold_1	12895184	Eucgr.A00781	NO	AT2G32060.2	Ribosomal protein L7Ae/L30e/S12e/Gadd45 family protein	1145	1241	0.5201	1976	953	0.3254	1.58652e-41	1626	1668	0.5061	2699	596	0.1808	7.55194e-165
scaffold_9:23906502	SYNONYMOUS_CODING	scaffold_9	23906502	Eucgr.I01329	YES	AT2G21300.2	ATP binding microtubule motor family protein	1053	753	0.4169	262	639	0.7092	1.74051e-41	1118	710	0.3884	258	467	0.6441	4.07281e-26
scaffold_4:4147110	SYNONYMOUS_CODING	scaffold_4	4147110	Eucgr.D00261	NO	AT1G30360.1	Early-responsive to dehydration stress protein (ERD4)	944	460	0.3276	1321	161	0.1086	2.6032e-41	3012	477	0.1366	2684	193	0.0671	5.76717e-14
scaffold_7:24495909	NON_SYNONYMOUS_CODING	scaffold_7	24495909	Eucgr.G01416	NO	AT2G09990.1	Ribosomal protein S5 domain 2-like superfamily protein	2687	155	0.0545	3920	5	0.0013	7.71578e-41	3794	54	0.014	3815	0	0	5.86843e-08
scaffold_5:42826161	UTR_5_PRIME: 26 bases from TSS	scaffold_5	42826161	Eucgr.E02667	YES	AT2G33990.1	IQ-domain 9	710	393	0.3563	156	409	0.7239	9.21992e-41	1432	741	0.341	170	361	0.6798	1.35207e-40
scaffold_11:37327743	SYNONYMOUS_CODING	scaffold_11	37327743	Eucgr.K02930	YES	AT2G36910.1	ATP binding cassette subfamily B1	1456	327	0.1834	1273	24	0.0185	9.47777e-41	1564	482	0.2356	994	53	0.0506	1.87017e-32
scaffold_5:13472490	NON_SYNONYMOUS_CODING	scaffold_5	13472490	Eucgr.E01241	NO	AT4G19110.2	Protein kinase superfamily protein	3415	350	0.0929	3695	68	0.0181	1.49542e-40	3292	350	0.096	3629	127	0.0338	3.03703e-22
scaffold_7:37355461	SYNONYMOUS_CODING	scaffold_7	37355461	Eucgr.G02039	YES	AT1G09430.1	ATP-citrate lyase A-3	3328	385	0.1037	2419	28	0.0114	2.03995e-40	3607	258	0.0667	1799	23	0.0126	4.23894e-13
scaffold_8:52716259	INTERGENIC	scaffold_8	52716259	NA	NO		No-Hit	2540	536	0.1741	1982	986	0.332	2.78418e-40	1588	1963	0.5525	824	2233	0.7302	3.97697e-45
scaffold_1:16854345	NON_SYNONYMOUS_CODING	scaffold_1	16854345	Eucgr.A01109	NO	AT1G11910.1	aspartic proteinase A1	1832	214	0.1046	2648	33	0.0123	3.53482e-40	3093	352	0.1021	3846	64	0.0164	1.86966e-51
scaffold_10:25680075	SYNONYMOUS_CODING	scaffold_10	25680075	Eucgr.J01948	NO	AT2G29580.1	CCCH-type zinc fingerfamily protein with RNA-binding domain	48	411	0.8954	381	375	0.496	3.743e-40	69	755	0.9152	282	557	0.6631	5.21052e-31
scaffold_10:18087951	NON_SYNONYMOUS_CODING	scaffold_10	18087951	Eucgr.J01447	NO		No-Hit	1806	228	0.1121	3274	71	0.0212	4.81176e-40	3170	465	0.1279	3614	229	0.0596	6.92116e-19
scaffold_11:37328749	NON_SYNONYMOUS_CODING	scaffold_11	37328749	Eucgr.K02930	YES	AT2G36910.1	ATP binding cassette subfamily B1	2335	667	0.2222	2062	174	0.0778	7.12185e-40	2544	1141	0.3094	1542	244	0.1366	7.07309e-38
scaffold_2:60288524	SYNONYMOUS_CODING	scaffold_2	60288524	Eucgr.B03570	NO	AT5G61790.1	calnexin 1	3466	113	0.0316	2448	344	0.1232	8.58377e-40	3332	312	0.0856	2394	508	0.1751	5.07893e-22
scaffold_9:23909267	SYNONYMOUS_CODING	scaffold_9	23909267	Eucgr.I01329	YES	AT2G21300.2	ATP binding microtubule motor family protein	2652	10	0.0038	1367	125	0.0838	4.01434e-39	2755	78	0.0275	960	89	0.0848	1.54147e-09
scaffold_7:37354606	SYNONYMOUS_CODING	scaffold_7	37354606	Eucgr.G02039	YES	AT1G09430.1	ATP-citrate lyase A-3	1849	1986	0.5177	987	2128	0.6831	4.72809e-39	1329	2500	0.6524	445	1427	0.7611	1.52566e-11
scaffold_5:10594363	NON_SYNONYMOUS_CODING	scaffold_5	10594363	Eucgr.E01004	YES	AT1G77280.1	Protein kinase protein with adenine nucleotide alpha hydrolases-like domain	449	632	0.5836	19	403	0.955	5.41846e-39	417	2171	0.8376	24	880	0.9724	2.78758e-20
scaffold_3:16558248	SYNONYMOUS_CODING	scaffold_3	16558248	Eucgr.C01041	YES	AT1G15260.1	unknown protein	1823	0	0	1020	116	0.1021	6.57202e-39	2281	31	0.0134	714	80	0.1006	7.47454e-25
scaffold_5:3446095	NON_SYNONYMOUS_CODING	scaffold_5	3446095	Eucgr.E00365	NO	AT5G47120.1	BAX inhibitor 1	331	286	0.4635	1323	283	0.1762	8.56553e-39	1593	967	0.3776	2397	689	0.2233	1.85113e-31
scaffold_8:13112473	SYNONYMOUS_CODING	scaffold_8	13112473	Eucgr.H01079	YES	AT2G47500.1	P-loop nucleoside triphosphate hydrolases superfamily protein with CH (Calponin Homology) domain	3969	1	0.0003	2727	139	0.0485	8.90043e-39	3858	1	0.0003	1233	108	0.0805	1.73723e-64
scaffold_7:49255174	SYNONYMOUS_CODING	scaffold_7	49255174	Eucgr.G03065	NO	AT5G05610.2	alfin-like 1	1433	170	0.1061	1436	602	0.2954	1.21656e-38	2333	223	0.0872	2069	410	0.1654	1.73731e-11
scaffold_1:18009529	SYNONYMOUS_CODING	scaffold_1	18009529	Eucgr.A01158	YES	AT5G03170.1	FASCICLIN-like arabinogalactan-protein 11	1553	2084	0.573	2179	1521	0.4111	1.29161e-38	2192	1587	0.42	2009	803	0.2856	8.67851e-24
scaffold_11:36137587	NON_SYNONYMOUS_CODING	scaffold_11	36137587	Eucgr.K02812	NO	AT5G14540.1	Protein of unknown function (DUF1421)	2466	64	0.0253	3417	482	0.1236	2.78014e-38	3543	329	0.0849	3223	616	0.1605	1.43831e-18
scaffold_9:23435283	UTR_3_PRIME: 28 bases from CDS	scaffold_9	23435283	Eucgr.I01265	YES	AT4G34490.1	cyclase associated protein 1	1982	164	0.0764	877	291	0.2489	3.35804e-38	3215	378	0.1052	1097	263	0.1934	4.39562e-11
scaffold_5:73124100	NON_SYNONYMOUS_CODING	scaffold_5	73124100	Eucgr.E04234	NO	AT3G13340.2	Transducin/WD40 repeat-like superfamily protein	886	130	0.128	1427	1	0.0007	5.55501e-38	1508	98	0.0609	1625	1	0.0006	6.12036e-18
scaffold_8:59127372	SYNONYMOUS_CODING	scaffold_8	59127372	Eucgr.H04118	NO		No-Hit	3142	393	0.1112	1697	6	0.0035	6.24373e-38	2910	733	0.2012	877	35	0.0384	2.08477e-26
scaffold_10:10258407	NON_SYNONYMOUS_CODING	scaffold_10	10258407	Eucgr.J00938	YES	AT5G60490.1	FASCICLIN-like arabinogalactan-protein 12	2144	1759	0.4506	2518	1061	0.2964	6.80851e-38	1534	2239	0.5934	1466	1320	0.4735	1.97403e-16
scaffold_7:45003615	INTERGENIC	scaffold_7	45003615	NA	NO		No-Hit	1678	0	0	3178	371	0.1045	7.84193e-38	3516	3	0.0009	3699	170	0.0439	5.93554e-29
scaffold_2:5486746	SYNONYMOUS_CODING	scaffold_2	5486746	Eucgr.B00427	NO	AT5G62740.1	SPFH/Band 7/PHB domain-containing membrane-associated protein family	490	819	0.5956	1438	916	0.3683	7.90202e-38	1024	1560	0.5902	1581	1358	0.4451	1.91177e-20
scaffold_10:1975200	SYNONYMOUS_CODING	scaffold_10	1975200	Eucgr.J00193	YES	AT3G11130.1	Clathrin, heavy chain	1452	47	0.0314	695	176	0.2021	9.91028e-38	1986	51	0.025	626	125	0.1664	8.48846e-37
scaffold_8:4239728	UTR_5_PRIME: 50 bases from TSS	scaffold_8	4239728	Eucgr.H00308	YES	AT3G59690.1	IQ-domain 13	3804	86	0.0221	3551	373	0.0951	1.17365e-37	3675	206	0.0531	990	834	0.4572	3.38312e-292
scaffold_8:48219804	INTERGENIC	scaffold_8	48219804	NA	NO		No-Hit	2668	25	0.0093	1395	148	0.0959	1.21135e-37	3371	16	0.0047	935	261	0.2182	7.21028e-151
scaffold_4:24011862	SYNONYMOUS_CODING	scaffold_4	24011862	Eucgr.D01351	NO	AT1G11910.1	aspartic proteinase A1	908	62	0.0639	716	311	0.3028	1.55813e-37	1907	267	0.1228	874	403	0.3151	5.21173e-38
scaffold_3:5075368	SYNONYMOUS_CODING	scaffold_3	5075368	Eucgr.C00246	YES	AT5G17420.1	Cellulose synthase family protein	3217	677	0.1738	3607	280	0.072	1.97757e-37	3235	555	0.1464	3547	71	0.0196	3.18252e-80
scaffold_8:10152871	SYNONYMOUS_CODING	scaffold_8	10152871	Eucgr.H00800	YES	AT2G32720.1	cytochrome B5 isoform B	649	3067	0.8247	1087	2391	0.6875	2.42772e-37	415	3349	0.8895	724	2243	0.756	2.14526e-42
scaffold_6:43493565	UTR_3_PRIME: 36 bases from CDS	scaffold_6	43493565	Eucgr.F03462	NO	AT4G27000.1	RNA-binding (RRM/RBD/RNP motifs) family protein	2737	324	0.1058	3482	88	0.0246	2.56178e-37	3020	160	0.0503	3705	15	0.004	1.00149e-28
scaffold_9:23910868	UTR_3_PRIME: 39 bases from CDS	scaffold_9	23910868	Eucgr.I01329	YES	AT2G21300.2	ATP binding microtubule motor family protein	3933	22	0.0056	2023	138	0.0639	2.61751e-37	3560	199	0.0529	1104	214	0.1624	1.97657e-30
scaffold_17:508711	INTERGENIC	scaffold_17	508711	NA	NO		No-Hit	3409	370	0.0979	3293	68	0.0202	2.63334e-37	3635	170	0.0446	3401	13	0.0038	7.70474e-23
scaffold_3:18075901	SYNONYMOUS_CODING	scaffold_3	18075901	Eucgr.C01159	NO	AT5G20160.1	Ribosomal protein L7Ae/L30e/S12e/Gadd45 family protein	459	1000	0.6854	219	1601	0.8792	2.71878e-37	844	2235	0.7256	408	2614	0.8641	8.47712e-36
scaffold_8:13111838	SYNONYMOUS_CODING	scaffold_8	13111838	Eucgr.H01079	YES	AT2G47500.1	P-loop nucleoside triphosphate hydrolases superfamily protein with CH (Calponin Homology) domain	789	1958	0.7125	183	1467	0.8886	3.07031e-37	1332	1653	0.5538	125	682	0.8451	4.82028e-46
scaffold_10:1813963	NON_SYNONYMOUS_CODING	scaffold_10	1813963	Eucgr.J00170	YES	AT2G40320.1	TRICHOME BIREFRINGENCE-LIKE 33	3579	184	0.0489	3951	4	0.001	3.13498e-37	3797	85	0.0219	2113	0	0	2.06254e-06
scaffold_9:30624278	NON_SYNONYMOUS_CODING	scaffold_9	30624278	Eucgr.I02092	YES	AT3G02360.1	6-phosphogluconate dehydrogenase family protein	3112	234	0.0699	2934	10	0.0034	3.31278e-37	3282	442	0.1187	2668	65	0.0238	3.91474e-39
scaffold_2:32188529	UTR_5_PRIME: 54 bases from TSS	scaffold_2	32188529	Eucgr.B01760	NO	AT1G08830.2	copper/zinc superoxide dismutase 1	839	214	0.2032	438	434	0.4977	4.74781e-37	882	1099	0.5545	692	1882	0.7309	6.46428e-30
scaffold_6:23083385	SYNONYMOUS_CODING	scaffold_6	23083385	Eucgr.F01776	NO	AT4G35090.2	catalase 2	3932	1	0.0003	3690	181	0.0468	4.7634e-37	3824	0	0	3732	121	0.0314	6.43653e-23
scaffold_1:21278671	SYNONYMOUS_CODING	scaffold_1	21278671	Eucgr.A01324	YES	AT5G44030.1	cellulose synthase A4	3712	185	0.0475	3916	2	0.0005	6.90459e-37	3834	61	0.0157	3892	5	0.0013	1.22672e-06
scaffold_6:40089714	UTR_3_PRIME: 151 bases from CDS	scaffold_6	40089714	Eucgr.F03066	YES	AT1G52150.2	Homeobox-leucine zipper family protein / lipid-binding START domain-containing protein	2287	1	0.0004	1607	138	0.0791	8.80713e-37	2890	2	0.0007	1481	43	0.0282	1.34753e-12
scaffold_8:44537344	SYNONYMOUS_CODING	scaffold_8	44537344	Eucgr.H03047	NO	AT1G04410.1	Lactate/malate dehydrogenase family protein	3595	130	0.0349	3297	443	0.1184	9.59648e-37	3493	133	0.0367	3222	435	0.1188	1.03791e-33
scaffold_3:76404927	SYNONYMOUS_CODING	scaffold_3	76404927	Eucgr.C04160	NO	AT5G20000.1	AAA-type ATPase family protein	695	606	0.4658	1148	328	0.2222	9.78741e-37	1424	857	0.3757	1721	431	0.2003	2.17297e-32
scaffold_6:29417151	NON_SYNONYMOUS_CODING	scaffold_6	29417151	Eucgr.F02167	YES	AT5G26780.2	serine hydroxymethyltransferase 2	3976	0	0	3644	172	0.0451	1.28084e-36	3783	61	0.0159	2121	107	0.048	5.04672e-08
scaffold_5:42826257	NON_SYNONYMOUS_CODING	scaffold_5	42826257	Eucgr.E02667	YES	AT2G33990.1	IQ-domain 9	744	1118	0.5998	152	840	0.8468	2.01866e-36	1298	887	0.4059	164	427	0.7225	4.0546e-37
scaffold_6:30739656	INTERGENIC	scaffold_6	30739656	NA	NO		No-Hit	2598	24	0.0091	3072	298	0.0881	2.12969e-36	3179	96	0.0291	2513	623	0.1981	6.68574e-97
scaffold_3:76452044	SYNONYMOUS_CODING	scaffold_3	76452044	Eucgr.C04168	NO	AT5G55190.1	RAN GTPase 3	1746	861	0.3303	1383	1447	0.5109	2.34121e-36	2130	1768	0.4534	1442	2455	0.6298	1.28918e-49
scaffold_8:38940927	SYNONYMOUS_CODING	scaffold_8	38940927	Eucgr.H02737	NO	AT5G58420.1	Ribosomal protein S4 (RPS4A) family protein	1020	180	0.15	1780	37	0.0204	2.47179e-36	3075	387	0.1117	3338	119	0.0344	1.23314e-29
scaffold_8:36226612	SYNONYMOUS_CODING	scaffold_8	36226612	Eucgr.H02584	YES	AT1G60470.1	galactinol synthase 4	3050	579	0.1594	1538	688	0.3091	2.51104e-36	3165	684	0.1777	1228	978	0.4433	1.29442e-104
scaffold_4:36225878	SYNONYMOUS_CODING	scaffold_4	36225878	Eucgr.D02202	NO	AT2G35210.1	root and pollen arfgap	2322	1263	0.3521	1383	1493	0.5191	3.0062e-36	1933	979	0.3361	980	836	0.4604	3.8316e-12
scaffold_11:9200061	NON_SYNONYMOUS_CODING	scaffold_11	9200061	Eucgr.K00804	NO	AT4G27130.1	Translation initiation factor SUI1 family protein	1087	264	0.1954	2828	185	0.0614	3.12396e-36	2255	1029	0.3132	3075	409	0.1173	6.66056e-81
scaffold_9:27912365	NON_SYNONYMOUS_CODING	scaffold_9	27912365	Eucgr.I01797	YES	AT3G27960.1	Tetratricopeptide repeat (TPR)-like superfamily protein	3769	17	0.0045	2670	170	0.0598	3.26778e-36	3389	293	0.0796	873	162	0.1565	3.59084e-08
scaffold_11:41278905	SYNONYMOUS_CODING	scaffold_11	41278905	Eucgr.K03247	NO	AT2G37190.1	Ribosomal protein L11 family protein	1900	311	0.1406	3175	133	0.0402	4.46186e-36	3257	520	0.1377	3527	220	0.0587	3.70127e-25
scaffold_8:37773725	INTERGENIC	scaffold_8	37773725	NA	NO		No-Hit	276	750	0.731	211	2101	0.9087	6.04941e-36	246	1721	0.8749	105	2318	0.9567	8.75516e-18
scaffold_10:7294144	SYNONYMOUS_CODING	scaffold_10	7294144	Eucgr.J00674	NO	AT5G50940.1	RNA-binding KH domain-containing protein	686	188	0.2151	1354	53	0.0377	7.96599e-36	1132	444	0.2814	1611	334	0.171	1.44688e-09
scaffold_5:44707513	SYNONYMOUS_CODING	scaffold_5	44707513	Eucgr.E02763	YES	AT1G29200.2	O-fucosyltransferase family protein	1970	99	0.0478	803	202	0.201	8.02216e-36	1578	112	0.0663	212	61	0.2234	5.32948e-12
scaffold_9:22779957	SYNONYMOUS_CODING	scaffold_9	22779957	Eucgr.I01180	NO	AT3G50500.2	SNF1-related protein kinase 2.2	961	673	0.4119	696	1220	0.6367	9.99037e-36	1306	1207	0.4803	1161	1629	0.5837	1.22084e-08
scaffold_5:13473258	SYNONYMOUS_CODING	scaffold_5	13473258	Eucgr.E01241	NO	AT4G19110.2	Protein kinase superfamily protein	2360	285	0.1078	2334	36	0.0152	1.23377e-35	2931	396	0.119	3210	119	0.0357	1.37493e-31
scaffold_9:26020504	NON_SYNONYMOUS_CODING	scaffold_9	26020504	Eucgr.I01611	NO	AT5G14030.4	translocon-associated protein beta (TRAPB) family protein	54	1541	0.9661	360	1701	0.8249	2.24818e-35	54	2019	0.974	244	1597	0.867	1.30492e-30
scaffold_5:3473484	SYNONYMOUS_CODING	scaffold_5	3473484	Eucgr.E00370	NO	AT4G17530.1	RAB GTPase homolog 1C	1100	811	0.4233	642	1155	0.6402	2.59879e-35	1495	1345	0.4731	723	1122	0.6071	5.70679e-14
scaffold_6:30739566	INTERGENIC	scaffold_6	30739566	NA	NO		No-Hit	2232	9	0.004	2640	247	0.0855	3.19311e-35	3587	87	0.0237	2641	584	0.1811	5.85142e-102
scaffold_11:20186643	UTR_3_PRIME: 47 bases from CDS	scaffold_11	20186643	Eucgr.K01666	YES	AT5G12250.1	beta-6 tubulin	3243	2	0.0006	1599	94	0.0555	5.06261e-35	3563	2	0.0006	1162	36	0.03	9.01808e-18
scaffold_10:10679326	SYNONYMOUS_CODING	scaffold_10	10679326	Eucgr.J00985	YES	AT3G54260.1	TRICHOME BIREFRINGENCE-LIKE 36	2632	592	0.1836	1915	949	0.3312	7.77142e-35	2378	713	0.2307	1158	1156	0.4994	1.54346e-88
scaffold_8:56924187	SYNONYMOUS_CODING	scaffold_8	56924187	Eucgr.H03918	YES	AT3G16630.2	P-loop containing nucleoside triphosphate hydrolases superfamily protein	3590	371	0.0937	3064	57	0.0183	9.12906e-35	3391	448	0.1167	2041	35	0.0168	2.14365e-35
scaffold_4:36227558	SYNONYMOUS_CODING	scaffold_4	36227558	Eucgr.D02202	NO	AT2G35210.1	root and pollen arfgap	1599	251	0.1357	1621	25	0.0152	1.41692e-34	2758	242	0.0807	1637	44	0.0262	2.29112e-08
scaffold_11:36139041	NON_SYNONYMOUS_CODING	scaffold_11	36139041	Eucgr.K02812	NO	AT5G14540.1	Protein of unknown function (DUF1421)	1134	0	0	1687	274	0.1396	1.45956e-34	1983	177	0.0819	1797	751	0.2946	2.84207e-69
scaffold_11:29269718	SYNONYMOUS_CODING	scaffold_11	29269718	Eucgr.K02201	NO	AT3G48780.1	serine palmitoyltransferase 1	902	354	0.2818	555	658	0.542	1.94597e-34	1070	621	0.367	527	730	0.5803	3.43584e-25
scaffold_7:10576434	INTERGENIC	scaffold_7	10576434	Eucgr.G00605	NO	AT3G53020.1	Ribosomal protein L24e family protein	3692	176	0.0455	3393	507	0.13	2.33764e-34	3694	139	0.0363	2658	1159	0.3036	1.3143e-207
scaffold_4:11317770	INTERGENIC	scaffold_4	11317770	NA	NO		No-Hit	1566	125	0.0739	3925	39	0.0098	2.38857e-34	3807	126	0.032	3866	43	0.011	3.96798e-05
scaffold_4:31056815	SYNONYMOUS_CODING	scaffold_4	31056815	Eucgr.D01704	YES	AT4G10840.2	Tetratricopeptide repeat (TPR)-like superfamily protein	1804	1474	0.4497	1889	746	0.2831	2.4477e-34	1623	2125	0.5655	1392	835	0.3748	2.78876e-41
scaffold_17:507606	INTERGENIC	scaffold_17	507606	NA	NO		No-Hit	2893	294	0.0922	2149	15	0.0069	2.97224e-34	3307	433	0.1158	2218	34	0.0151	1.40662e-39
scaffold_1369:5488	UTR_5_PRIME: 15 bases from TSS	scaffold_1369	5488	Eucgr.L02773	YES	AT1G11860.3	Glycine cleavage T-protein family	2849	234	0.0759	1419	364	0.2042	3.03721e-34	3399	440	0.1146	973	274	0.2197	4.60999e-15
scaffold_6:20808256	SYNONYMOUS_CODING	scaffold_6	20808256	Eucgr.F01640	YES	AT1G19940.1	glycosyl hydrolase 9B5	1293	674	0.3427	746	85	0.1023	6.91604e-34	1919	1080	0.36	621	178	0.2228	6.47386e-08
scaffold_11:79453	SYNONYMOUS_CODING	scaffold_11	79453	Eucgr.K00006	NO		No-Hit	312	756	0.7079	669	515	0.435	9.60556e-34	239	1364	0.8509	372	1045	0.737	2.70958e-09
scaffold_9:25695449	SYNONYMOUS_CODING	scaffold_9	25695449	Eucgr.I01579	NO	AT5G13930.1	Chalcone and stilbene synthase family protein	699	34	0.0464	1224	478	0.2807	1.2222e-33	1289	26	0.0198	947	261	0.2161	8.05854e-49
scaffold_8:58209347	SYNONYMOUS_CODING	scaffold_8	58209347	Eucgr.H04034	YES	AT3G16920.1	chitinase-like protein 2	3542	165	0.0445	3792	1	0.0003	1.24045e-33	3141	471	0.1303	3481	223	0.0602	3.53376e-19
scaffold_7:18617826	NON_SYNONYMOUS_CODING	scaffold_7	18617826	Eucgr.G01098	NO	AT4G02610.1	Aldolase-type TIM barrel family protein	138	280	0.6699	362	113	0.2379	2.28902e-33	270	630	0.7	427	385	0.4741	5.987e-16
scaffold_5:57066717	SYNONYMOUS_CODING	scaffold_5	57066717	Eucgr.E03349	YES	AT2G20760.1	Clathrin light chain protein	3140	507	0.1389	1456	566	0.2799	2.36536e-33	3604	153	0.0407	1725	249	0.1261	6.82794e-28
scaffold_4:36227561	SYNONYMOUS_CODING	scaffold_4	36227561	Eucgr.D02202	NO	AT2G35210.1	root and pollen arfgap	1550	248	0.1379	1566	26	0.0163	2.67617e-33	2588	236	0.0835	1531	43	0.0273	6.15046e-08
scaffold_2:2494961	SYNONYMOUS_CODING	scaffold_2	2494961	Eucgr.B00159	NO	AT3G62870.1	Ribosomal protein L7Ae/L30e/S12e/Gadd45 family protein	401	791	0.6636	200	1344	0.8705	2.81547e-33	592	3218	0.8446	271	3595	0.9299	8.01879e-27
scaffold_4:32312705	SYNONYMOUS_CODING	scaffold_4	32312705	Eucgr.D01829	YES	AT4G11380.2	Adaptin family protein	290	663	0.6957	458	281	0.3802	2.84272e-33	568	1240	0.6847	557	395	0.4145	1.10678e-37
scaffold_3:71532619	NON_SYNONYMOUS_CODING	scaffold_3	71532619	Eucgr.C03812	NO	AT1G65980.1	thioredoxin-dependent peroxidase 1	2884	1	0.0003	3391	206	0.0573	3.03994e-33	3561	220	0.0581	3383	404	0.1066	4.86131e-09
scaffold_1:4969209	NON_SYNONYMOUS_CODING	scaffold_1	4969209	Eucgr.A00356	NO	AT3G17000.1	ubiquitin-conjugating enzyme 32	1513	441	0.2257	1508	1042	0.4086	3.298e-33	2323	389	0.1433	2099	818	0.2804	1.78592e-30
scaffold_2:7475204	UTR_3_PRIME: 4 bases from CDS	scaffold_2	7475204	Eucgr.B00589	NO	AT2G33040.1	gamma subunit of Mt ATP synthase	2050	401	0.1635	2045	96	0.0448	4.51691e-33	2534	468	0.1559	1808	170	0.0859	1.38344e-07
scaffold_4:35286924	NON_SYNONYMOUS_CODING	scaffold_4	35286924	Eucgr.D02118	NO	AT5G47210.3	Hyaluronan / mRNA binding family	628	2553	0.8021	1145	2236	0.6611	8.32549e-33	628	2624	0.8056	874	2439	0.7342	2.58727e-06
scaffold_2:40365931	UTR_3_PRIME: 251 bases from CDS	scaffold_2	40365931	Eucgr.B02080	NO	AT4G16143.2	importin alpha isoform 2	541	137	0.2021	388	431	0.5263	9.36768e-33	1111	489	0.3056	641	548	0.4605	1.35627e-11
scaffold_11:40191698	UTR_3_PRIME: 109 bases from CDS	scaffold_11	40191698	Eucgr.K03154	NO	AT2G37550.2	ARF-GAP domain 7	1016	682	0.4016	418	761	0.6449	9.86725e-33	825	988	0.5444	83	660	0.8883	1.71241e-55
scaffold_7:49380957	INTRAGENIC: Eucgr.G03077	scaffold_7	49380957	Eucgr.G03077	NO	AT5G07630.1	lipid transporters	2872	261	0.0833	3051	41	0.0133	1.01054e-32	3188	74	0.0227	3239	2	0.0006	3.47406e-11
scaffold_9:27912708	SYNONYMOUS_CODING	scaffold_9	27912708	Eucgr.I01797	YES	AT3G27960.1	Tetratricopeptide repeat (TPR)-like superfamily protein	3222	243	0.0701	2330	2	0.0009	1.09686e-32	3276	241	0.0685	995	5	0.005	1.5891e-09
scaffold_2:46033192	UTR_3_PRIME: 55 bases from CDS	scaffold_2	46033192	Eucgr.B02431	NO	AT1G07670.1	endomembrane-type CA-ATPase 4	294	1075	0.7841	74	1370	0.9488	1.10576e-32	429	1397	0.7651	184	1175	0.8646	5.08827e-07
scaffold_6:42790364	UTR_3_PRIME: 64 bases from CDS	scaffold_6	42790364	Eucgr.F03390	NO	AT5G54540.1	Uncharacterised conserved protein (UCP012943)	1530	229	0.1302	1263	562	0.3079	1.55644e-32	2309	398	0.147	1816	633	0.2585	4.66993e-18
scaffold_11:16105268	NON_SYNONYMOUS_CODING	scaffold_11	16105268	Eucgr.K01294	YES	AT3G08710.2	thioredoxin H-type 9	2783	175	0.0591	1608	338	0.1735	1.70268e-32	3185	167	0.0498	1279	163	0.113	6.2201e-10
scaffold_5:37990799	NON_SYNONYMOUS_CODING	scaffold_5	37990799	Eucgr.E02479	NO	AT2G34670.2	Protein of unknown function (DUF630 and DUF632)	924	536	0.3671	957	157	0.1409	1.75665e-32	1232	364	0.2281	920	61	0.0622	8.76372e-23
scaffold_6:29628216	SYNONYMOUS_CODING	scaffold_6	29628216	Eucgr.F02183	YES	AT4G14960.2	Tubulin/FtsZ family protein	3721	168	0.0432	3943	4	0.001	4.63805e-32	3724	87	0.0228	3921	2	0.0005	9.9825e-15
scaffold_2:46032969	SYNONYMOUS_CODING	scaffold_2	46032969	Eucgr.B02431	NO	AT1G07670.1	endomembrane-type CA-ATPase 4	295	798	0.7301	64	960	0.9375	7.2699e-32	472	1676	0.7799	175	1289	0.8799	3.51703e-09
scaffold_2:5485644	SYNONYMOUS_CODING	scaffold_2	5485644	Eucgr.B00427	NO	AT5G62740.1	SPFH/Band 7/PHB domain-containing membrane-associated protein family	2192	46	0.0206	2752	350	0.1128	8.27377e-32	2477	0	0	3217	240	0.0694	2.02045e-35
scaffold_6:38669502	SYNONYMOUS_CODING	scaffold_6	38669502	Eucgr.F02901	NO	AT1G65930.1	cytosolic NADP+-dependent isocitrate dehydrogenase	2015	2	0.001	1624	141	0.0799	9.07668e-32	2876	3	0.001	2008	78	0.0374	5.25311e-18
scaffold_6:9407614	NON_SYNONYMOUS_CODING	scaffold_6	9407614	Eucgr.F00715	NO	AT4G26850.1	mannose-1-phosphate guanylyltransferase (GDP)s;GDP-galactose:mannose-1-phosphate guanylyltransferases;GDP-galactose:glucose-1-phosphate guanylyltransferases;GDP-galactose:myoinositol-1-phosphate guanylyltransferases;glucose-1-phosphate guanylyltransferase	191	122	0.3898	500	24	0.0458	9.30075e-32	3024	323	0.0965	3183	148	0.0444	2.68493e-11
scaffold_11:10901640	SYNONYMOUS_CODING	scaffold_11	10901640	Eucgr.K00883	YES	AT4G03210.2	xyloglucan endotransglucosylase/hydrolase 9	3537	168	0.0453	3783	5	0.0013	9.55456e-32	3627	83	0.0224	3767	6	0.0016	3.14678e-11
scaffold_10:28814915	SYNONYMOUS_CODING	scaffold_10	28814915	Eucgr.J02293	NO	AT5G40770.1	prohibitin 3	155	387	0.714	36	793	0.9566	1.02812e-31	119	1002	0.8938	27	1066	0.9753	3.24692e-09
scaffold_4:31057458	SYNONYMOUS_CODING	scaffold_4	31057458	Eucgr.D01704	YES	AT4G10840.2	Tetratricopeptide repeat (TPR)-like superfamily protein	1134	227	0.1668	492	343	0.4108	1.32465e-31	1739	348	0.1667	716	293	0.2904	4.90016e-10
scaffold_6:53593294	NON_SYNONYMOUS_CODING	scaffold_6	53593294	Eucgr.F04463	NO	AT1G79550.2	phosphoglycerate kinase	2357	1189	0.3352	2955	756	0.2037	1.50187e-31	2495	1405	0.3597	3005	897	0.2297	4.30486e-31
scaffold_6:42334235	SYNONYMOUS_CODING	scaffold_6	42334235	Eucgr.F03338	YES	AT4G27435.1	Protein of unknown function (DUF1218)	3493	148	0.0406	3320	457	0.121	1.72342e-31	3413	458	0.1183	3131	696	0.1818	1.61148e-09
scaffold_8:64252614	SYNONYMOUS_CODING	scaffold_8	64252614	Eucgr.H04500	NO	AT1G55020.1	lipoxygenase 1	967	785	0.4478	389	836	0.6824	1.7952e-31	1580	1633	0.5014	558	2130	0.7805	8.32863e-108
scaffold_6:14106903	NON_SYNONYMOUS_CODING	scaffold_6	14106903	Eucgr.F01094	YES	AT4G27430.2	COP1-interacting protein 7	138	2884	0.9543	188	966	0.8371	1.9694e-31	30	3416	0.9904	46	816	0.9466	1.45963e-13
scaffold_7:37355646	SYNONYMOUS_CODING	scaffold_7	37355646	Eucgr.G02039	YES	AT1G09430.1	ATP-citrate lyase A-3	2182	1696	0.4373	1999	801	0.2861	2.63467e-31	2361	1461	0.382	1614	456	0.2202	2.48584e-31
scaffold_2:40365935	UTR_3_PRIME: 247 bases from CDS	scaffold_2	40365935	Eucgr.B02080	NO	AT4G16143.2	importin alpha isoform 2	530	128	0.1945	378	402	0.5154	4.45877e-31	1092	479	0.3047	626	518	0.4528	8.22815e-10
scaffold_6:29482716	SYNONYMOUS_CODING	scaffold_6	29482716	Eucgr.F02172	NO	AT2G22670.4	indoleacetic acid-induced protein 8	48	3100	0.9844	319	3559	0.9177	5.13055e-31	71	3830	0.9815	594	3162	0.8419	2.48736e-99
scaffold_8:38940678	SYNONYMOUS_CODING	scaffold_8	38940678	Eucgr.H02737	NO	AT5G58420.1	Ribosomal protein S4 (RPS4A) family protein	154	643	0.8068	29	1130	0.975	5.27392e-31	431	2039	0.7999	262	2570	0.8877	2.83661e-13
scaffold_7:29599433	NON_SYNONYMOUS_CODING	scaffold_7	29599433	Eucgr.G01643	NO	AT4G39170.1	Sec14p-like phosphatidylinositol transfer family protein	1902	1917	0.5017	1015	1922	0.6544	6.10342e-31	1398	2466	0.6382	1016	2497	0.7106	9.01926e-06
scaffold_10:23040541	INTERGENIC	scaffold_10	23040541	NA	NO		No-Hit	1242	2417	0.6604	803	3012	0.7895	1.00823e-30	2264	1465	0.3929	1131	1764	0.6093	5.4638e-63
scaffold_6:38708050	SYNONYMOUS_CODING	scaffold_6	38708050	Eucgr.F02905	YES	AT3G03250.1	UDP-GLUCOSE PYROPHOSPHORYLASE 1	1578	1995	0.5582	2160	1511	0.4115	1.07485e-30	1507	1873	0.5537	2337	1331	0.3627	5.98653e-53
scaffold_8:13160757	SYNONYMOUS_CODING	scaffold_8	13160757	Eucgr.H01084	NO	AT1G02780.1	Ribosomal protein L19e family protein	1	2200	0.9982	215	2898	0.9309	1.37091e-30	280	3241	0.9205	437	3055	0.8749	8.08348e-05
scaffold_7:10576000	INTERGENIC	scaffold_7	10576000	Eucgr.G00605	NO	AT3G53020.1	Ribosomal protein L24e family protein	0	1160	1	241	1711	0.8765	1.68681e-30	0	3838	1	116	3465	0.9169	7.41754e-24
scaffold_6:8568709	UTR_3_PRIME: 46 bases from CDS	scaffold_6	8568709	Eucgr.F00647	NO	AT1G16240.3	syntaxin of plants 51	3113	59	0.0186	2137	217	0.0921	2.86818e-30	3543	3	0.0008	2609	112	0.0411	1.28906e-26
scaffold_6:29483673	NON_SYNONYMOUS_CODING	scaffold_6	29483673	Eucgr.F02172	NO	AT2G22670.4	indoleacetic acid-induced protein 8	0	2682	1	192	3274	0.9446	4.34383e-30	50	3379	0.9843	473	3107	0.8676	9.55184e-73
scaffold_10:21171752	NON_SYNONYMOUS_CODING	scaffold_10	21171752	Eucgr.J01625	NO	AT5G16550.1	unknown protein	1853	105	0.0536	3072	628	0.1696	5.05335e-30	3773	70	0.0182	3605	242	0.0629	8.48031e-18
scaffold_7:49840628	SYNONYMOUS_CODING	scaffold_7	49840628	Eucgr.G03138	NO	AT5G05270.2	Chalcone-flavanone isomerase family protein	1993	3	0.0015	2215	186	0.0775	5.48548e-30	3413	2	0.0006	1545	185	0.1068	3.49274e-77
scaffold_6:19544706	INTERGENIC	scaffold_6	19544706	NA	NO		No-Hit	541	244	0.3104	215	389	0.644	5.75582e-30	656	314	0.3237	163	313	0.6576	6.30046e-28
scaffold_2:52548889	SYNONYMOUS_CODING	scaffold_2	52548889	Eucgr.B02878	YES	AT5G08680.1	ATP synthase alpha/beta family protein	2479	119	0.0458	1565	284	0.1536	7.40225e-30	3759	81	0.0211	1944	260	0.118	3.55495e-50
scaffold_11:29501967	NON_SYNONYMOUS_CODING	scaffold_11	29501967	Eucgr.K02224	NO	AT3G02555.1	unknown protein	1806	103	0.054	2758	0	0	7.91954e-30	3299	163	0.047	3604	3	0.0008	2.85547e-32
scaffold_1:8598090	SYNONYMOUS_CODING	scaffold_1	8598090	Eucgr.A00530	YES	AT5G01360.1	Plant protein of unknown function (DUF828)	3475	307	0.0812	1851	3	0.0016	1.11294e-29	2571	733	0.2217	479	1	0.0021	1.5016e-24
scaffold_3:71534098	NON_SYNONYMOUS_CODING	scaffold_3	71534098	Eucgr.C03812	NO	AT1G65980.1	thioredoxin-dependent peroxidase 1	2890	280	0.0883	3737	86	0.0225	1.14704e-29	3674	145	0.038	3833	0	0	1.12022e-28
scaffold_4:4500931	SYNONYMOUS_CODING	scaffold_4	4500931	Eucgr.D00281	YES	AT4G13940.3	S-adenosyl-L-homocysteine hydrolase	3695	234	0.0596	3913	36	0.0091	1.16635e-29	3374	476	0.1236	3630	233	0.0603	1.77766e-16
scaffold_6:14106907	NON_SYNONYMOUS_CODING	scaffold_6	14106907	Eucgr.F01094	YES	AT4G27430.2	COP1-interacting protein 7	3071	127	0.0397	1028	174	0.1448	1.243e-29	3694	26	0.007	893	42	0.0449	1.55171e-12
scaffold_7:42830384	SYNONYMOUS_CODING	scaffold_7	42830384	Eucgr.G02418	NO	AT5G67170.2	SEC-C motif-containing protein / OTU-like cysteine protease family protein	529	154	0.2255	1305	1243	0.4878	1.38185e-29	2787	644	0.1876	1838	1408	0.4338	9.84133e-100
scaffold_9:33851089	SYNONYMOUS_CODING	scaffold_9	33851089	Eucgr.I02334	NO	AT5G66140.1	proteasome alpha subunit D2	88	1105	0.9262	372	1085	0.7447	1.64194e-29	374	2601	0.874	638	1905	0.7491	1.3266e-27
scaffold_4:32498874	SYNONYMOUS_CODING	scaffold_4	32498874	Eucgr.D01847	YES	AT5G62700.1	tubulin beta chain 3	3421	469	0.1206	3725	172	0.0441	1.79699e-29	2741	965	0.2603	2407	174	0.0674	1.33673e-79
scaffold_7:10575994	INTERGENIC	scaffold_7	10575994	Eucgr.G00605	NO	AT3G53020.1	Ribosomal protein L24e family protein	0	979	1	234	1439	0.8601	2.14879e-29	1	3760	0.9997	114	3588	0.9687	2.69932e-21
scaffold_7:32568316	SYNONYMOUS_CODING	scaffold_7	32568316	Eucgr.G01767	YES	AT4G38690.1	PLC-like phosphodiesterases superfamily protein	2981	331	0.0999	2159	35	0.0159	2.33451e-29	3706	205	0.0524	2767	45	0.016	1.98022e-09
scaffold_9:35113771	UTR_5_PRIME: 219 bases from TSS	scaffold_9	35113771	Eucgr.I02448	NO	AT2G44660.1	ALG6, ALG8 glycosyltransferase family	2271	117	0.049	2991	0	0	2.60208e-29	3413	124	0.0351	3763	1	0.0003	6.37129e-25
scaffold_8:6021212	SYNONYMOUS_CODING	scaffold_8	6021212	Eucgr.H00455	YES	AT1G05850.1	Chitinase family protein	2776	1023	0.2693	2843	504	0.1506	3.5153e-29	2488	1316	0.346	3316	516	0.1346	3.35625e-98
scaffold_6:14128415	INTERGENIC	scaffold_6	14128415	NA	NO		No-Hit	759	32	0.0405	3821	1	0.0003	3.76699e-29	1201	29	0.0236	2885	0	0	3.5543e-11
scaffold_11:2851833	SYNONYMOUS_CODING	scaffold_11	2851833	Eucgr.K00225	YES	AT5G52060.1	BCL-2-associated athanogene 1	1876	1360	0.4203	972	1374	0.5857	4.10167e-29	1651	1950	0.5415	246	1117	0.8195	6.55864e-67
scaffold_9:31098688	INTERGENIC	scaffold_9	31098688	NA	NO		No-Hit	2757	1	0.0004	2398	136	0.0537	4.27593e-29	2187	1	0.0005	2226	101	0.0434	8.02689e-17
scaffold_1:26020021	NON_SYNONYMOUS_CODING	scaffold_1	26020021	Eucgr.A01642	NO	AT1G08080.1	alpha carbonic anhydrase 7	0	149	0.9933	272	208	0.4324	4.38935e-29	0	663	0.997	61	719	0.9183	5.24212e-08
scaffold_8:30299470	SYNONYMOUS_CODING	scaffold_8	30299470	Eucgr.H02283	NO	AT5G67380.2	casein kinase alpha 1	1450	44	0.0294	1565	290	0.156	5.31653e-29	1880	54	0.0279	1757	181	0.0932	4.04661e-12
scaffold_10:37072698	UTR_5_PRIME: 129 bases from TSS	scaffold_10	37072698	Eucgr.J02983	NO	AT1G15270.1	Translation machinery associated TMA7	3622	36	0.0098	3618	243	0.0629	5.79878e-29	3870	0	0	3488	397	0.1022	3.39647e-87
scaffold_4:11752985	UTR_3_PRIME: 118 bases from CDS	scaffold_4	11752985	Eucgr.D00650	YES	AT2G20780.1	Major facilitator superfamily protein	218	234	0.5177	274	26	0.0867	6.12546e-29	214	232	0.5202	163	26	0.1376	7.90523e-14
scaffold_8:62339277	SYNONYMOUS_CODING	scaffold_8	62339277	Eucgr.H04335	NO	AT1G04250.1	AUX/IAA transcriptional regulator family protein	155	1403	0.9005	83	3572	0.977	7.16475e-29	281	3215	0.9196	159	3771	0.9595	9.87582e-08
scaffold_6:15082777	SYNONYMOUS_CODING	scaffold_6	15082777	Eucgr.F01183	NO	AT5G60860.1	RAB GTPase homolog A1F	0	1810	1	105	1231	0.9214	9.81486e-29	25	2107	0.9883	125	1182	0.9044	3.79562e-26
scaffold_8:15387236	SYNONYMOUS_CODING	scaffold_8	15387236	Eucgr.H01267	NO	AT3G50670.1	U1 small nuclear ribonucleoprotein-70K	1699	5	0.0029	2378	232	0.0889	1.23815e-28	2222	1	0.0004	2665	87	0.0316	3.16725e-11
scaffold_1:22935931	SYNONYMOUS_CODING	scaffold_1	22935931	Eucgr.A01455	YES	AT3G49260.2	IQ-domain 21	3169	252	0.0737	2062	5	0.0024	1.36102e-28	3414	318	0.0852	1377	2	0.0015	1.47767e-22
scaffold_8:4938372	SYNONYMOUS_CODING	scaffold_8	4938372	Eucgr.H00370	YES	AT2G43290.1	Calcium-binding EF-hand family protein	526	747	0.5868	42	393	0.9034	1.4042e-28	920	736	0.4444	46	145	0.7592	4.60868e-11
scaffold_3:64652931	SYNONYMOUS_CODING	scaffold_3	64652931	Eucgr.C03418	NO	AT1G72730.1	DEA(D/H)-box RNA helicase family protein	2596	41	0.0155	2875	279	0.0885	1.55531e-28	3657	40	0.0108	3332	284	0.0785	1.60625e-39
scaffold_3:63904766	SYNONYMOUS_CODING	scaffold_3	63904766	Eucgr.C03356	NO	AT3G24550.1	proline extensin-like receptor kinase 1	127	75	0.3713	437	11	0.0246	1.95105e-28	418	48	0.103	828	4	0.0048	1.39253e-12
scaffold_11:6619627	NON_SYNONYMOUS_CODING	scaffold_11	6619627	Eucgr.K00588	YES	AT1G02500.2	S-adenosylmethionine synthetase 1	1180	665	0.3604	1613	371	0.1868	2.04471e-28	829	2038	0.7106	1220	2016	0.6226	1.13926e-07
scaffold_5:9278560	SYNONYMOUS_CODING	scaffold_5	9278560	Eucgr.E00886	NO	AT5G42050.1	DCD (Development and Cell Death) domain protein	410	302	0.4242	213	579	0.7311	2.21998e-28	1798	1689	0.4842	1120	2173	0.6595	9.37662e-43
scaffold_5:4263217	SYNONYMOUS_CODING	scaffold_5	4263217	Eucgr.E00445	NO	AT5G47570.1	unknown protein	1019	310	0.2333	1399	109	0.0723	2.35479e-28	2581	840	0.2455	2984	591	0.1653	2.55433e-11
scaffold_9:34041268	UTR_3_PRIME: 25 bases from CDS	scaffold_9	34041268	Eucgr.I02351	NO	AT2G17930.1	Phosphatidylinositol 3- and 4-kinase family protein with FAT domain	599	257	0.3002	1282	146	0.1022	3.99007e-28	783	461	0.3706	1106	217	0.164	5.13791e-27
scaffold_1:34266436	SYNONYMOUS_CODING	scaffold_1	34266436	Eucgr.A02349	YES	AT2G41770.1	Protein of unknown function (DUF288)	511	505	0.497	88	402	0.8204	4.15848e-28	1045	363	0.2576	109	117	0.5177	4.73569e-10
scaffold_6:50318050	SYNONYMOUS_CODING	scaffold_6	50318050	Eucgr.F04208	NO	AT1G43170.8	ribosomal protein 1	3545	179	0.0481	3638	13	0.0036	4.788e-28	3394	199	0.0554	3699	2	0.0005	5.69249e-41
scaffold_1:39436487	NON_SYNONYMOUS_CODING	scaffold_1	39436487	Eucgr.A02903	NO	AT4G16720.1	Ribosomal protein L23/L15e family protein	194	1363	0.8754	524	1246	0.704	5.15117e-28	147	1400	0.905	508	1176	0.6983	8.47281e-43
scaffold_2:14954165	UTR_3_PRIME: 101 bases from CDS	scaffold_2	14954165	Eucgr.B01030	NO	AT4G34670.1	Ribosomal protein S3Ae	2032	16	0.0078	2283	216	0.0864	5.62934e-28	3084	3	0.001	2808	94	0.0324	1.7303e-16
scaffold_1790:6315	SYNONYMOUS_CODING	scaffold_1790	6315	Eucgr.L02999	NO	AT3G53870.1	Ribosomal protein S3 family protein	1157	183	0.1366	1702	41	0.0235	5.65655e-28	1432	262	0.1547	1898	35	0.0181	3.51881e-45
scaffold_11:9041213	NON_SYNONYMOUS_CODING	scaffold_11	9041213	Eucgr.K00785	NO	AT2G32520.1	alpha/beta-Hydrolases superfamily protein	3321	11	0.0033	3208	172	0.0508	6.99099e-28	3733	11	0.0029	3065	355	0.1032	4.1199e-78
scaffold_9:23909708	NON_SYNONYMOUS_CODING	scaffold_9	23909708	Eucgr.I01329	YES	AT2G21300.2	ATP binding microtubule motor family protein	2714	181	0.0625	1185	258	0.1788	7.46788e-28	3602	2	0.0006	1284	60	0.0446	7.24846e-30
scaffold_6:40376746	NON_SYNONYMOUS_CODING	scaffold_6	40376746	Eucgr.F03104	NO	AT1G51710.1	ubiquitin-specific protease 6	1177	22	0.0183	817	155	0.1595	9.02003e-28	1497	8	0.0053	979	298	0.2334	2.37996e-76
scaffold_5:73558138	SYNONYMOUS_CODING	scaffold_5	73558138	Eucgr.E04296	YES	AT5G05010.2	clathrin adaptor complexes medium subunit family protein	248	1652	0.8695	18	1317	0.9865	1.11675e-27	265	2113	0.8886	3	1191	0.9967	5.89362e-26
scaffold_5:55247594	SYNONYMOUS_CODING	scaffold_5	55247594	Eucgr.E03257	NO	AT2G33830.2	Dormancy/auxin associated family protein	3687	138	0.0361	3949	1	0.0003	1.29159e-27	3742	159	0.0408	3905	3	0.0008	7.59306e-30
scaffold_3:17524916	SYNONYMOUS_CODING	scaffold_3	17524916	Eucgr.C01113	NO	AT5G20020.1	RAS-related GTP-binding nuclear protein 2	2173	1036	0.3225	2728	660	0.1947	1.73852e-27	2672	1117	0.2948	3073	577	0.158	1.95874e-39
scaffold_8:63411412	SYNONYMOUS_CODING	scaffold_8	63411412	Eucgr.H04426	NO	AT1G08830.2	copper/zinc superoxide dismutase 1	3705	214	0.0546	3364	516	0.133	1.9819e-27	3505	405	0.1035	3198	703	0.1802	8.00816e-17
scaffold_1:22936392	SYNONYMOUS_CODING	scaffold_1	22936392	Eucgr.A01455	YES	AT3G49260.2	IQ-domain 21	86	3757	0.9776	184	1852	0.9096	2.91513e-27	41	3665	0.9889	73	986	0.9311	4.58313e-22
scaffold_8:46000169	SYNONYMOUS_CODING	scaffold_8	46000169	Eucgr.H03140	NO	AT1G30230.2	Glutathione S-transferase, C-terminal-like;Translation elongation factor EF1B/ribosomal protein S6	3421	133	0.0374	3326	413	0.1105	3.07147e-27	3519	15	0.0042	3009	543	0.1527	7.09377e-114
scaffold_5:3753722	SYNONYMOUS_CODING	scaffold_5	3753722	Eucgr.E00395	YES	AT2G35680.1	Phosphotyrosine protein phosphatases superfamily protein	1258	2601	0.674	765	2955	0.7941	3.27761e-27	711	1190	0.6257	387	1190	0.7546	1.26748e-10
scaffold_7:46713079	NON_SYNONYMOUS_CODING	scaffold_7	46713079	Eucgr.G02846	YES	AT5G03250.1	Phototropic-responsive NPH3 family protein	1698	222	0.1156	547	239	0.3041	3.40008e-27	3478	280	0.0745	522	138	0.2088	3.40833e-22
scaffold_5:64849086	INTERGENIC	scaffold_5	64849086	NA	NO		No-Hit	501	2189	0.8138	829	1690	0.6709	4.38177e-27	298	3376	0.9176	579	3107	0.8427	2.35938e-18
scaffold_1:18163660	NON_SYNONYMOUS_CODING	scaffold_1	18163660	Eucgr.A01169	NO	AT2G37110.1	PLAC8 family protein	1388	399	0.2233	1960	190	0.0884	4.41562e-27	2720	855	0.2392	2719	525	0.1618	5.8155e-10
scaffold_5:3474122	SYNONYMOUS_CODING	scaffold_5	3474122	Eucgr.E00370	NO	AT4G17530.1	RAB GTPase homolog 1C	1945	0	0	1723	128	0.0692	5.42833e-27	3021	1	0.0003	1954	103	0.05	2.96628e-29
scaffold_11:35806106	SYNONYMOUS_CODING	scaffold_11	35806106	Eucgr.K02769	YES	AT5G50260.1	Cysteine proteinases superfamily protein	336	833	0.7126	264	170	0.3917	5.58544e-27	212	578	0.7316	229	214	0.4831	6.70311e-13
scaffold_8:63069185	UTR_3_PRIME: 130 bases from CDS	scaffold_8	63069185	Eucgr.H04387	NO	AT3G04920.1	Ribosomal protein S24e family protein	1899	24	0.0125	2389	258	0.0972	6.13196e-27	2918	63	0.0211	2728	203	0.0693	1.24716e-13
scaffold_2:53210431	UTR_3_PRIME: 94 bases from CDS	scaffold_2	53210431	Eucgr.B02940	NO	AT2G01600.1	ENTH/ANTH/VHS superfamily protein	86	862	0.9093	302	689	0.6939	7.10748e-27	181	3141	0.9449	272	2105	0.8856	4.48151e-11
scaffold_1:15492012	SYNONYMOUS_CODING	scaffold_1	15492012	Eucgr.A00982	NO	AT1G02305.1	Cysteine proteinases superfamily protein	2446	63	0.0251	2753	325	0.1055	7.56884e-27	2791	311	0.1002	3043	692	0.1852	1.26964e-17
scaffold_7:43552081	UTR_3_PRIME: 52 bases from CDS	scaffold_7	43552081	Eucgr.G02508	NO	AT1G26850.2	S-adenosyl-L-methionine-dependent methyltransferases superfamily protein	1431	143	0.0909	1482	1	0.0007	8.368e-27	2424	76	0.0304	1712	0	0	9.35316e-08
scaffold_7:35873636	SYNONYMOUS_CODING	scaffold_7	35873636	Eucgr.G01977	YES	AT5G61840.1	Exostosin family protein	3725	94	0.0246	2802	272	0.0885	9.0161e-27	3228	426	0.1165	796	237	0.2292	1.11088e-14
scaffold_1:39436225	UTR_3_PRIME: 93 bases from CDS	scaffold_1	39436225	Eucgr.A02903	NO	AT4G16720.1	Ribosomal protein L23/L15e family protein	271	1864	0.8731	560	1503	0.7286	9.81468e-27	191	2494	0.9289	502	1895	0.7906	3.41409e-41
scaffold_1:22936195	SYNONYMOUS_CODING	scaffold_1	22936195	Eucgr.A01455	YES	AT3G49260.2	IQ-domain 21	63	513	0.8906	185	243	0.5678	1.20008e-26	63	3495	0.982	109	948	0.8969	1.80544e-32
scaffold_8:56278710	SYNONYMOUS_CODING	scaffold_8	56278710	Eucgr.H03856	NO		No-Hit	1179	1	0.0008	1247	157	0.1118	1.24401e-26	2423	2	0.0008	1558	163	0.0947	5.54086e-47
scaffold_4:35289048	INTRON	scaffold_4	35289048	Eucgr.D02118	NO	AT5G47210.3	Hyaluronan / mRNA binding family	466	468	0.5005	927	322	0.2572	1.68566e-26	508	496	0.493	737	409	0.3569	3.68919e-05
scaffold_6:18830454	SYNONYMOUS_CODING	scaffold_6	18830454	Eucgr.F01462	NO	AT1G56070.1	Ribosomal protein S5/Elongation factor G/III/V family protein	3763	31	0.0082	3349	197	0.0555	1.87152e-26	3742	74	0.0194	2800	314	0.1007	2.84062e-43
scaffold_2:2494985	SYNONYMOUS_CODING	scaffold_2	2494985	Eucgr.B00159	NO	AT3G62870.1	Ribosomal protein L7Ae/L30e/S12e/Gadd45 family protein	411	247	0.3748	193	448	0.6989	1.99014e-26	593	1120	0.6534	279	1086	0.7956	1.18794e-12
scaffold_7:18778195	SYNONYMOUS_CODING	scaffold_7	18778195	Eucgr.G01111	NO	AT5G64500.1	Major facilitator superfamily protein	162	5	0.0299	27	64	0.7033	2.30869e-26	254	1087	0.8106	62	856	0.9314	6.63256e-11
scaffold_6:29481367	NON_SYNONYMOUS_CODING	scaffold_6	29481367	Eucgr.F02172	NO	AT2G22670.4	indoleacetic acid-induced protein 8	37	1165	0.9692	331	1651	0.8326	2.95682e-26	48	2474	0.9806	654	2693	0.8044	6.0675e-89
scaffold_2:14952888	SYNONYMOUS_CODING	scaffold_2	14952888	Eucgr.B01030	NO	AT4G34670.1	Ribosomal protein S3Ae	2181	35	0.0158	3104	317	0.0927	3.10281e-26	3803	2	0.0005	3661	155	0.0406	1.97808e-29
scaffold_3:38597546	SYNONYMOUS_CODING	scaffold_3	38597546	Eucgr.C02133	NO	AT4G31300.3	N-terminal nucleophile aminohydrolases (Ntn hydrolases) superfamily protein	892	842	0.4856	1300	546	0.2956	3.16233e-26	1411	955	0.4033	1444	503	0.2583	2.92294e-18
scaffold_6:48336004	UTR_3_PRIME: 80 bases from CDS	scaffold_6	48336004	Eucgr.F04018	NO	AT2G44120.2	Ribosomal protein L30/L7 family protein	1031	987	0.4891	866	1681	0.66	3.68347e-26	1175	1550	0.5688	625	1910	0.7535	1.01403e-39
scaffold_8:7868442	INTERGENIC	scaffold_8	7868442	NA	NO		No-Hit	1709	434	0.2025	2643	257	0.0886	4.05242e-26	3043	849	0.218	3609	302	0.0771	1.61282e-63
scaffold_7:32568589	SYNONYMOUS_CODING	scaffold_7	32568589	Eucgr.G01767	YES	AT4G38690.1	PLC-like phosphodiesterases superfamily protein	3728	0	0	2785	103	0.0357	4.35039e-26	3793	15	0.0039	3476	185	0.0505	3.06804e-30
scaffold_7:38119022	SYNONYMOUS_CODING	scaffold_7	38119022	Eucgr.G02076	NO	AT4G25570.1	Cytochrome b561/ferric reductase transmembrane protein family	40	88	0.6875	767	200	0.2068	5.12158e-26	685	309	0.3109	1839	389	0.1746	1.18726e-12
scaffold_2:40366467	SYNONYMOUS_CODING	scaffold_2	40366467	Eucgr.B02080	NO	AT4G16143.2	importin alpha isoform 2	502	126	0.2003	275	299	0.5164	5.53007e-26	1051	137	0.1153	570	172	0.2315	3.1728e-06
scaffold_5:68877804	NON_SYNONYMOUS_CODING	scaffold_5	68877804	Eucgr.E03986	NO		No-Hit	615	563	0.4775	1427	540	0.2745	7.98415e-26	1285	864	0.402	1983	746	0.2734	6.54199e-16
scaffold_2:62476850	SYNONYMOUS_CODING	scaffold_2	62476850	Eucgr.B03850	NO	AT5G22440.2	Ribosomal protein L1p/L10e family	1949	506	0.2061	3083	338	0.0988	8.19161e-26	3177	657	0.1714	3529	275	0.0723	1.73799e-34
scaffold_3:56654020	INTERGENIC	scaffold_3	56654020	NA	NO		No-Hit	212	1866	0.8971	306	895	0.7452	9.39059e-26	1237	2522	0.6709	1583	2226	0.5841	1.9842e-09
scaffold_6:50520333	SYNONYMOUS_CODING	scaffold_6	50520333	Eucgr.F04230	NO	AT1G43580.1	Sphingomyelin synthetase family protein	315	318	0.5024	138	561	0.8026	1.00757e-25	401	897	0.6911	159	748	0.8247	3.6587e-07
scaffold_6:34687118	SYNONYMOUS_CODING	scaffold_6	34687118	Eucgr.F02506	NO	AT5G50850.1	Transketolase family protein	433	286	0.3967	515	65	0.1121	1.29929e-25	807	330	0.2902	546	71	0.1151	2.05195e-11
scaffold_7:37690120	SYNONYMOUS_CODING	scaffold_7	37690120	Eucgr.G02055	NO	AT2G37870.1	Bifunctional inhibitor/lipid-transfer protein/seed storage 2S albumin superfamily protein	444	37	0.0769	1910	3	0.0016	1.32931e-25	2034	176	0.0796	2008	1	0.0005	4.27418e-32
scaffold_2:19851803	SYNONYMOUS_CODING	scaffold_2	19851803	Eucgr.B01216	NO	AT4G02040.1	unknown protein	3376	122	0.0349	2879	342	0.1062	1.49833e-25	3409	1	0.0003	3516	138	0.0378	2.56515e-24
scaffold_7:50822180	SYNONYMOUS_CODING	scaffold_7	50822180	Eucgr.G03281	YES	AT3G63460.1	transducin family protein / WD-40 repeat family protein	2076	1	0.0005	1336	91	0.0637	1.56494e-25	2270	1	0.0004	1140	27	0.0231	6.63258e-07
scaffold_10:6649696	SYNONYMOUS_CODING	scaffold_10	6649696	Eucgr.J00592	NO	AT1G08480.1	unknown protein	491	816	0.6239	1164	842	0.4197	1.58106e-25	954	1887	0.6635	1947	1289	0.3983	9.05232e-90
scaffold_10:18738191	SYNONYMOUS_CODING	scaffold_10	18738191	Eucgr.J01462	NO	AT1G67230.1	little nuclei1	234	115	0.3295	228	525	0.6963	1.64296e-25	493	367	0.4267	364	794	0.6857	7.53764e-26
scaffold_3:38597492	SYNONYMOUS_CODING	scaffold_3	38597492	Eucgr.C02133	NO	AT4G31300.3	N-terminal nucleophile aminohydrolases (Ntn hydrolases) superfamily protein	1037	924	0.4712	1432	597	0.2941	1.68317e-25	1354	973	0.4181	1380	436	0.24	9.60335e-28
scaffold_10:18738470	SYNONYMOUS_CODING	scaffold_10	18738470	Eucgr.J01462	NO	AT1G67230.1	little nuclei1	95	352	0.7875	429	351	0.45	1.78153e-25	250	668	0.7277	688	556	0.4469	2.71045e-33
scaffold_1:31803316	SYNONYMOUS_CODING	scaffold_1	31803316	Eucgr.A02108	YES	AT5G19780.1	tubulin alpha-5	3869	61	0.0155	2979	220	0.0688	1.96318e-25	3683	170	0.0441	2904	296	0.0925	1.08309e-10
scaffold_10:6555324	SYNONYMOUS_CODING	scaffold_10	6555324	Eucgr.J00583	NO	AT3G44110.1	DNAJ homologue 3	521	232	0.3081	1304	163	0.1111	2.0232e-25	1821	547	0.231	3274	542	0.142	1.21723e-13
scaffold_10:12199005	INTRON	scaffold_10	12199005	Eucgr.J01112	NO	AT5G60390.3	GTP binding Elongation factor Tu family protein	65	319	0.8307	322	279	0.4642	2.09285e-25	717	1096	0.6045	927	683	0.4242	1.61419e-20
scaffold_10:29454612	NON_SYNONYMOUS_CODING	scaffold_10	29454612	Eucgr.J02349	NO	AT3G27090.1	DCD (Development and Cell Death) domain protein	830	300	0.2655	756	50	0.062	2.63712e-25	1452	686	0.3204	1242	241	0.1625	1.91879e-21
scaffold_5:6188510	UTR_3_PRIME: 96 bases from CDS	scaffold_5	6188510	Eucgr.E00655	NO	AT5G52650.1	RNA binding Plectin/S10 domain-containing protein	2184	970	0.3075	2971	688	0.188	2.74659e-25	2311	1537	0.3994	2865	1005	0.2594	1.55562e-33
scaffold_7:18617115	NON_SYNONYMOUS_CODING	scaffold_7	18617115	Eucgr.G01098	NO	AT4G02610.1	Aldolase-type TIM barrel family protein	414	121	0.2257	886	32	0.0349	2.87628e-25	628	189	0.2313	890	121	0.1194	7.13278e-05
scaffold_8:63410313	SYNONYMOUS_CODING	scaffold_8	63410313	Eucgr.H04426	NO	AT1G08830.2	copper/zinc superoxide dismutase 1	2408	198	0.076	3526	61	0.017	3.36982e-25	3212	465	0.1263	3607	3	0.0008	1.34838e-100
scaffold_10:6825172	SYNONYMOUS_CODING	scaffold_10	6825172	Eucgr.J00612	NO	AT5G17920.2	Cobalamin-independent synthase family protein	1096	427	0.2787	697	662	0.4839	4.13136e-25	1399	782	0.3551	576	681	0.5366	3.54123e-20
scaffold_2:43501034	NON_SYNONYMOUS_CODING	scaffold_2	43501034	Eucgr.B02223	NO	AT1G07080.1	Thioredoxin superfamily protein	1027	443	0.3012	1692	278	0.141	4.36152e-25	2208	400	0.1534	2227	202	0.0832	4.61309e-09
scaffold_3:3567647	SYNONYMOUS_CODING	scaffold_3	3567647	Eucgr.C00094	NO	AT5G57110.2	autoinhibited Ca2+ -ATPase, isoform 8	3077	736	0.193	2604	265	0.0922	4.94136e-25	2449	637	0.2064	1967	102	0.0493	1.21829e-50
scaffold_4:4146592	INTRON	scaffold_4	4146592	Eucgr.D00261	NO	AT1G30360.1	Early-responsive to dehydration stress protein (ERD4)	593	176	0.2289	867	38	0.042	4.97619e-25	852	697	0.4497	894	215	0.1939	2.35512e-37
scaffold_2:5486761	SYNONYMOUS_CODING	scaffold_2	5486761	Eucgr.B00427	NO	AT5G62740.1	SPFH/Band 7/PHB domain-containing membrane-associated protein family	1276	792	0.383	2503	778	0.2371	5.1968e-25	2236	1381	0.3818	2674	1170	0.3044	5.1195e-07
scaffold_3:40756721	NON_SYNONYMOUS_CODING	scaffold_3	40756721	Eucgr.C02222	NO	AT4G30020.1	PA-domain containing subtilase family protein	649	762	0.54	879	419	0.3223	6.31312e-25	861	1548	0.6426	971	540	0.3574	1.65083e-62
scaffold_2:18692186	INTERGENIC	scaffold_2	18692186	NA	NO		No-Hit	85	11	0.1146	65	219	0.7711	7.36923e-25	172	5	0.0282	106	143	0.5743	5.425e-26
scaffold_5:55247950	NON_SYNONYMOUS_CODING	scaffold_5	55247950	Eucgr.E03257	NO	AT2G33830.2	Dormancy/auxin associated family protein	3320	609	0.155	3629	287	0.0733	7.39119e-25	3085	776	0.2009	3478	358	0.0933	4.70381e-35
scaffold_6:50317959	UTR_3_PRIME: 34 bases from CDS	scaffold_6	50317959	Eucgr.F04208	NO	AT1G43170.8	ribosomal protein 1	3685	172	0.0446	3817	17	0.0044	7.64284e-25	3448	315	0.0837	3714	1	0.0003	1.82413e-66
scaffold_3:17525319	SYNONYMOUS_CODING	scaffold_3	17525319	Eucgr.C01113	NO	AT5G20020.1	RAS-related GTP-binding nuclear protein 2	2535	997	0.2823	2980	609	0.1697	8.34408e-25	2806	1013	0.2648	3250	359	0.0993	3.55472e-70
scaffold_9:7813144	INTRON	scaffold_9	7813144	Eucgr.I00395	YES	AT2G22250.3	aspartate aminotransferase	999	6	0.006	563	92	0.1405	8.69935e-25	1181	0	0	511	23	0.0431	1.94987e-07
scaffold_10:23896996	SYNONYMOUS_CODING	scaffold_10	23896996	Eucgr.J01788	NO	AT5G19875.1	unknown protein	474	21	0.0424	998	409	0.2907	9.24926e-25	3370	334	0.0901	2935	746	0.2027	3.808e-37
scaffold_2:2495722	UTR_3_PRIME: 37 bases from CDS	scaffold_2	2495722	Eucgr.B00159	NO	AT3G62870.1	Ribosomal protein L7Ae/L30e/S12e/Gadd45 family protein	3201	601	0.1581	3477	279	0.0743	9.42878e-25	3042	653	0.1767	3412	389	0.1023	3.69585e-15
scaffold_10:675001	UTR_3_PRIME: 105 bases from CDS	scaffold_10	675001	Eucgr.J00040	YES	AT2G28760.3	UDP-XYL synthase 6	144	1892	0.9293	4	1911	0.9979	9.48545e-25	203	3481	0.9446	3	2413	0.9988	1.32038e-24
scaffold_3:17524256	SYNONYMOUS_CODING	scaffold_3	17524256	Eucgr.C01113	NO	AT5G20020.1	RAS-related GTP-binding nuclear protein 2	871	1592	0.6464	518	1964	0.7907	1.15265e-24	975	1905	0.6612	273	2080	0.8836	2.55297e-73
scaffold_11:36137685	NON_SYNONYMOUS_CODING	scaffold_11	36137685	Eucgr.K02812	NO	AT5G14540.1	Protein of unknown function (DUF1421)	2530	31	0.0121	3271	267	0.0755	1.2853e-24	3385	216	0.06	3082	431	0.1227	1.0426e-14
scaffold_3:11744311	UTR_3_PRIME: 389 bases from CDS	scaffold_3	11744311	Eucgr.C00653	YES	AT5G11890.1	unknown protein	3286	307	0.0854	1722	12	0.0069	1.45365e-24	3354	231	0.0644	1142	1	0.0009	1.29683e-12
scaffold_1:24458724	INTERGENIC	scaffold_1	24458724	NA	NO		No-Hit	2652	1137	0.2998	2202	1626	0.4245	1.47543e-24	2097	1715	0.4498	1785	1953	0.5215	7.90597e-05
scaffold_3:38202689	NON_SYNONYMOUS_CODING	scaffold_3	38202689	Eucgr.C02115	NO	AT5G64980.1	unknown protein	1570	6	0.0038	1743	167	0.0874	1.49443e-24	2386	0	0	2252	201	0.0819	7.92063e-41
scaffold_9:33636095	SYNONYMOUS_CODING	scaffold_9	33636095	Eucgr.I02307	NO	AT2G05710.1	aconitase 3	1653	31	0.0184	1486	195	0.1159	1.61132e-24	2114	29	0.0135	1688	99	0.0554	5.05649e-08
scaffold_7:24501088	SYNONYMOUS_CODING	scaffold_7	24501088	Eucgr.G01417	YES	AT4G34050.2	S-adenosyl-L-methionine-dependent methyltransferases superfamily protein	3815	1	0.0003	2949	103	0.0337	1.95908e-24	3560	60	0.0166	2289	144	0.0592	5.93895e-14
scaffold_8:1371735	UTR_3_PRIME: 83 bases from CDS	scaffold_8	1371735	Eucgr.H00143	NO	AT2G20420.1	ATP citrate lyase (ACL) family protein	380	613	0.6173	146	799	0.8455	1.97243e-24	617	950	0.6063	228	808	0.7784	5.59503e-15
scaffold_8:50579290	SYNONYMOUS_CODING	scaffold_8	50579290	Eucgr.H03469	NO	AT4G03500.1	Ankyrin repeat family protein	268	69	0.2047	590	1	0.0017	2.67483e-24	236	36	0.1324	502	6	0.0118	3.30283e-07
scaffold_11:37329461	SYNONYMOUS_CODING	scaffold_11	37329461	Eucgr.K02930	YES	AT2G36910.1	ATP binding cassette subfamily B1	194	657	0.7711	400	412	0.5068	2.86786e-24	146	2055	0.9337	202	1318	0.8665	2.00575e-06
scaffold_4:29807722	SYNONYMOUS_CODING	scaffold_4	29807722	Eucgr.D01612	YES	AT5G23860.2	tubulin beta 8	3894	57	0.0144	3595	244	0.0636	3.19951e-24	3788	116	0.0297	3236	365	0.1013	2.71778e-31
scaffold_1:22936162	SYNONYMOUS_CODING	scaffold_1	22936162	Eucgr.A01455	YES	AT3G49260.2	IQ-domain 21	71	446	0.8627	202	228	0.5302	3.33756e-24	59	3359	0.9827	120	807	0.8706	5.10963e-47
scaffold_5:13472792	SYNONYMOUS_CODING	scaffold_5	13472792	Eucgr.E01241	NO	AT4G19110.2	Protein kinase superfamily protein	1755	190	0.0976	1809	24	0.0131	3.45817e-24	2540	290	0.1024	2894	95	0.0318	6.03979e-22
scaffold_5:3446085	NON_SYNONYMOUS_CODING	scaffold_5	3446085	Eucgr.E00365	NO	AT5G47120.1	BAX inhibitor 1	771	243	0.2396	1006	832	0.4522	3.65649e-24	2054	784	0.2763	1793	1150	0.3908	7.9899e-15
scaffold_7:35440823	NON_SYNONYMOUS_CODING	scaffold_7	35440823	Eucgr.G01952	NO	AT3G26810.1	auxin signaling F-box 2	76	462	0.8587	516	730	0.5859	3.8212e-24	25	1063	0.9752	437	1132	0.7215	4.92281e-60
scaffold_10:31757199	SYNONYMOUS_CODING	scaffold_10	31757199	Eucgr.J02596	NO	AT3G14290.1	20S proteasome alpha subunit E2	1346	432	0.243	1492	162	0.0979	4.34478e-24	1790	766	0.2997	1466	399	0.2139	4.61514e-05
scaffold_1:34762430	SYNONYMOUS_CODING	scaffold_1	34762430	Eucgr.A02404	YES	AT3G12200.2	NIMA-related kinase 7	3710	167	0.0431	2509	327	0.1153	5.82578e-24	3828	79	0.0202	1395	124	0.0816	2.77649e-21
scaffold_8:38940621	SYNONYMOUS_CODING	scaffold_8	38940621	Eucgr.H02737	NO	AT5G58420.1	Ribosomal protein S4 (RPS4A) family protein	148	552	0.7886	31	875	0.9658	6.18231e-24	495	2251	0.8188	151	2533	0.9423	9.10189e-40
scaffold_8:59149712	SYNONYMOUS_CODING	scaffold_8	59149712	Eucgr.H04121	YES	AT3G17440.2	novel plant snare 13	2273	128	0.0533	1190	231	0.1626	6.27797e-24	2149	1	0.0005	782	107	0.1204	7.24273e-54
scaffold_6:40857322	UTR_3_PRIME: 403 bases from CDS	scaffold_6	40857322	Eucgr.F03150	NO	AT4G26100.1	casein kinase 1	941	238	0.2019	1638	114	0.0651	7.63638e-24	1276	232	0.1538	1253	76	0.0572	4.14549e-11
scaffold_11:4794680	UTR_3_PRIME: 101 bases from CDS	scaffold_11	4794680	Eucgr.K00427	NO	AT1G01100.4	60S acidic ribosomal protein family	3573	134	0.0361	3545	2	0.0006	7.80714e-24	3747	115	0.0298	3892	2	0.0005	1.13214e-20
scaffold_9:32059086	NON_SYNONYMOUS_CODING	scaffold_9	32059086	Eucgr.I02219	NO	AT2G17530.3	Protein kinase superfamily protein	63	730	0.9206	226	524	0.6987	8.15345e-24	100	1403	0.9328	223	855	0.7931	6.32373e-21
scaffold_8:59061831	UTR_3_PRIME: 241 bases from CDS	scaffold_8	59061831	Eucgr.H04112	YES	AT4G01850.2	S-adenosylmethionine synthetase 2	1607	1110	0.4084	1786	630	0.2605	8.31247e-24	2214	1480	0.4006	1795	738	0.2912	2.51639e-13
scaffold_3:64654083	SYNONYMOUS_CODING	scaffold_3	64654083	Eucgr.C03418	NO	AT1G72730.1	DEA(D/H)-box RNA helicase family protein	3741	120	0.0311	3932	0	0	1.07868e-23	3620	166	0.0438	3847	25	0.0065	2.69719e-20
scaffold_3:56689418	NON_SYNONYMOUS_CODING	scaffold_3	56689418	Eucgr.C03004	NO	AT4G32940.1	gamma vacuolar processing enzyme	3119	6	0.0019	3330	153	0.0439	1.28073e-23	3772	34	0.0089	3389	317	0.0855	2.72697e-50
scaffold_5:2644232	UTR_5_PRIME: 7 bases from TSS	scaffold_5	2644232	Eucgr.E00276	YES	AT1G32700.2	PLATZ transcription factor family protein	261	42	0.1386	893	1	0.0011	1.45e-23	701	21	0.0291	1913	2	0.001	1.40407e-06
scaffold_9:240008	SYNONYMOUS_CODING	scaffold_9	240008	Eucgr.I00018	NO	AT5G08500.1	Transmembrane CLPTM1 family protein	103	1487	0.9352	345	1421	0.8028	1.60427e-23	145	2081	0.9349	378	1783	0.8251	9.30455e-24
scaffold_6:53593883	UTR_3_PRIME: 105 bases from CDS	scaffold_6	53593883	Eucgr.F04463	NO	AT1G79550.2	phosphoglycerate kinase	2964	877	0.2281	3319	500	0.1308	1.70255e-23	2770	1046	0.274	3510	302	0.0792	7.90789e-105
scaffold_10:18739436	NON_SYNONYMOUS_CODING	scaffold_10	18739436	Eucgr.J01462	NO	AT1G67230.1	little nuclei1	90	275	0.7514	378	239	0.3874	1.71568e-23	243	360	0.597	610	447	0.4225	2.44418e-06
scaffold_9:38755646	INTRON	scaffold_9	38755646	Eucgr.I02785	NO		No-Hit	2701	100	0.0357	3479	1	0.0003	1.87855e-23	3678	146	0.0382	2730	10	0.0036	3.75448e-14
scaffold_8:71573739	SYNONYMOUS_CODING	scaffold_8	71573739	Eucgr.H04995	YES	AT4G35320.1	unknown protein	649	427	0.3968	462	66	0.125	1.94648e-23	680	380	0.3565	278	49	0.1476	2.69478e-07
scaffold_6:50319073	SYNONYMOUS_CODING	scaffold_6	50319073	Eucgr.F04208	NO	AT1G43170.8	ribosomal protein 1	1037	985	0.4871	1059	1921	0.6446	2.16914e-23	2069	1428	0.4082	1599	1862	0.538	6.95353e-22
scaffold_3:38202682	SYNONYMOUS_CODING	scaffold_3	38202682	Eucgr.C02115	NO	AT5G64980.1	unknown protein	1615	9	0.0055	1790	169	0.0863	2.36024e-23	2436	29	0.0118	2236	252	0.1013	8.86943e-37
scaffold_11:23365080	SYNONYMOUS_CODING	scaffold_11	23365080	Eucgr.K01869	NO	AT3G58500.1	protein phosphatase 2A-4	1013	192	0.1593	1648	70	0.0407	3.0332e-23	1868	176	0.0861	1987	65	0.0317	3.77756e-08
scaffold_10:25210511	NON_SYNONYMOUS_CODING	scaffold_10	25210511	Eucgr.J01907	NO	AT5G58520.1	Protein kinase superfamily protein	1055	199	0.1586	2073	104	0.0478	3.86253e-23	1495	330	0.1808	1997	116	0.0549	4.77523e-30
scaffold_7:49182504	NON_SYNONYMOUS_CODING	scaffold_7	49182504	Eucgr.G03056	YES	AT3G08510.3	phospholipase C 2	3239	65	0.0197	1766	162	0.084	4.07596e-23	2665	126	0.0449	629	121	0.1613	3.9431e-23
scaffold_6:40351252	SYNONYMOUS_CODING	scaffold_6	40351252	Eucgr.F03101	NO	AT4G29410.2	Ribosomal L28e protein family	1765	9	0.0051	2329	197	0.078	4.08991e-23	2910	103	0.0337	3190	333	0.0944	5.4344e-17
scaffold_7:10576473	INTERGENIC	scaffold_7	10576473	Eucgr.G00605	NO	AT3G53020.1	Ribosomal protein L24e family protein	3152	115	0.0352	3246	375	0.1036	4.10197e-23	3788	85	0.0219	3399	386	0.102	1.13677e-42
scaffold_10:9317398	SYNONYMOUS_CODING	scaffold_10	9317398	Eucgr.J00864	NO	AT5G23250.2	Succinyl-CoA ligase, alpha subunit	586	853	0.5928	920	588	0.3899	4.55739e-23	527	1327	0.7157	563	583	0.5087	6.22227e-25
scaffold_7:49483358	SYNONYMOUS_CODING	scaffold_7	49483358	Eucgr.G03092	YES	AT2G40320.1	TRICHOME BIREFRINGENCE-LIKE 33	1712	173	0.0918	757	243	0.243	4.98379e-23	2076	357	0.1466	287	252	0.4675	4.00565e-57
scaffold_9:12406472	SYNONYMOUS_CODING	scaffold_9	12406472	Eucgr.I00598	YES	AT2G22640.1	BRICK1, putative	573	210	0.2682	482	14	0.0282	5.08105e-23	732	308	0.2962	413	55	0.1175	1.70231e-08
scaffold_10:3274120	SYNONYMOUS_CODING	scaffold_10	3274120	Eucgr.J00327	NO	AT5G08570.1	Pyruvate kinase family protein	1214	284	0.1896	776	471	0.3777	5.80368e-23	2521	277	0.099	1273	597	0.3193	3.03583e-74
scaffold_11:35805676	SYNONYMOUS_CODING	scaffold_11	35805676	Eucgr.K02769	YES	AT5G50260.1	Cysteine proteinases superfamily protein	171	872	0.836	161	197	0.5503	7.12708e-23	97	437	0.8184	137	175	0.5609	1.86243e-10
scaffold_3:30395849	UTR_3_PRIME: 134 bases from CDS	scaffold_3	30395849	Eucgr.C01792	NO	AT5G25450.2	Cytochrome bd ubiquinol oxidase, 14kDa subunit	129	890	0.8734	360	739	0.6724	7.50405e-23	292	1755	0.8574	389	1083	0.7352	5.8722e-14
scaffold_11:20188466	SYNONYMOUS_CODING	scaffold_11	20188466	Eucgr.K01666	YES	AT5G12250.1	beta-6 tubulin	1977	0	0	868	55	0.0596	8.24162e-23	3202	0	0	581	27	0.0443	1.48456e-27
scaffold_4:31570779	UTR_5_PRIME: 21 bases from TSS	scaffold_4	31570779	Eucgr.D01762	NO	AT5G42050.1	DCD (Development and Cell Death) domain protein	606	155	0.2037	1126	54	0.0458	8.27555e-23	1533	287	0.1577	1603	75	0.0447	1.64505e-22
scaffold_8:46370845	SYNONYMOUS_CODING	scaffold_8	46370845	Eucgr.H03155	YES	AT3G23090.2	TPX2 (targeting protein for Xklp2) protein family	1423	14	0.0097	2003	226	0.1014	8.80474e-23	2576	1281	0.3321	1649	1430	0.4644	9.0836e-24
scaffold_2:46758017	UTR_5_PRIME: 7 bases from TSS	scaffold_2	46758017	Eucgr.B02462	NO	AT3G45600.1	tetraspanin3	295	651	0.6882	869	756	0.4649	8.8944e-23	260	2279	0.8972	537	1898	0.7795	1.99453e-24
scaffold_8:1899507	SYNONYMOUS_CODING	scaffold_8	1899507	Eucgr.H00191	YES	AT3G23090.2	TPX2 (targeting protein for Xklp2) protein family	1131	625	0.3559	815	153	0.1581	9.82445e-23	1315	654	0.3321	560	44	0.0728	1.29387e-30
scaffold_2:47021631	SYNONYMOUS_CODING	scaffold_2	47021631	Eucgr.B02486	YES	AT5G60490.1	FASCICLIN-like arabinogalactan-protein 12	2751	344	0.1006	3375	144	0.0406	1.546e-22	3096	293	0.0864	3275	116	0.0341	4.60988e-14
scaffold_6:29481428	SYNONYMOUS_CODING	scaffold_6	29481428	Eucgr.F02172	NO	AT2G22670.4	indoleacetic acid-induced protein 8	50	566	0.9188	382	857	0.6917	1.55365e-22	44	1577	0.9729	637	1755	0.7337	7.59467e-82
scaffold_5:491390	SYNONYMOUS_CODING	scaffold_5	491390	Eucgr.E00053	YES	AT5G42080.1	dynamin-like protein	1984	415	0.173	1232	61	0.0472	1.91061e-22	1979	425	0.1768	761	1	0.0013	1.07747e-29
scaffold_8:29482491	SYNONYMOUS_CODING	scaffold_8	29482491	Eucgr.H02217	YES	AT5G67210.1	Protein of unknown function (DUF579)	2520	816	0.2445	2950	482	0.1404	1.91682e-22	3174	392	0.1099	2841	148	0.0495	2.23836e-13
scaffold_4:36227932	SYNONYMOUS_CODING	scaffold_4	36227932	Eucgr.D02202	NO	AT2G35210.1	root and pollen arfgap	729	1196	0.6213	855	659	0.4353	2.30373e-22	1125	2028	0.6432	1076	948	0.4684	6.04066e-30
scaffold_4:35289050	INTRON	scaffold_4	35289050	Eucgr.D02118	NO	AT5G47210.3	Hyaluronan / mRNA binding family	1394	269	0.1618	1227	578	0.3202	2.6696e-22	1465	318	0.1784	1241	535	0.3007	2.50922e-12
scaffold_10:12101459	SYNONYMOUS_CODING	scaffold_10	12101459	Eucgr.J01098	YES	AT3G07950.1	rhomboid protein-related	2226	781	0.2597	1510	218	0.1262	2.86887e-22	2505	1388	0.3564	1269	79	0.0586	1.88542e-92
scaffold_6:5899969	SYNONYMOUS_CODING	scaffold_6	5899969	Eucgr.F00470	YES	AT4G14960.2	Tubulin/FtsZ family protein	3290	598	0.1538	3590	293	0.0755	3.05702e-22	2380	1292	0.3519	3575	289	0.0748	3.73922e-186
scaffold_3:13772015	SYNONYMOUS_CODING	scaffold_3	13772015	Eucgr.C00849	NO	AT4G29810.2	MAP kinase kinase 2	4	1098	0.9964	109	869	0.8885	3.43674e-22	47	1610	0.971	137	993	0.8788	8.94005e-17
scaffold_6:32624027	SYNONYMOUS_CODING	scaffold_6	32624027	Eucgr.F02389	NO	AT1G47670.1	Transmembrane amino acid transporter family protein	390	372	0.4869	506	134	0.2094	3.46666e-22	580	712	0.5502	536	101	0.1586	3.89106e-55
scaffold_6:29481303	NON_SYNONYMOUS_CODING	scaffold_6	29481303	Eucgr.F02172	NO	AT2G22670.4	indoleacetic acid-induced protein 8	1279	22	0.0169	1784	247	0.1216	3.62416e-22	2674	49	0.018	2986	586	0.1641	1.41511e-75
scaffold_1:14050176	SYNONYMOUS_CODING	scaffold_1	14050176	Eucgr.A00882	YES	AT1G79620.1	Leucine-rich repeat protein kinase family protein	848	1406	0.6235	156	730	0.8239	3.64536e-22	443	3019	0.872	2	981	0.998	1.0449e-25
scaffold_2:59200362	SYNONYMOUS_CODING	scaffold_2	59200362	Eucgr.B03442	NO	AT1G26880.2	Ribosomal protein L34e superfamily protein	3638	24	0.0066	3458	173	0.0476	3.65007e-22	3852	4	0.001	3798	108	0.0276	2.33948e-17
scaffold_11:37329179	SYNONYMOUS_CODING	scaffold_11	37329179	Eucgr.K02930	YES	AT2G36910.1	ATP binding cassette subfamily B1	955	188	0.1645	453	285	0.3862	3.70902e-22	2351	1242	0.3456	1074	1147	0.5164	2.15981e-32
scaffold_9:22196095	NON_SYNONYMOUS_CODING	scaffold_9	22196095	Eucgr.I01129	NO	AT4G34110.1	poly(A) binding protein 2	1	3364	0.9997	115	3164	0.9646	3.76857e-22	6	3662	0.9984	150	3463	0.9585	1.97042e-26
scaffold_2:52547915	SYNONYMOUS_CODING	scaffold_2	52547915	Eucgr.B02878	YES	AT5G08680.1	ATP synthase alpha/beta family protein	121	1341	0.916	249	797	0.762	4.07506e-22	62	2527	0.9761	187	1209	0.866	3.36184e-37
scaffold_4:32768474	SYNONYMOUS_CODING	scaffold_4	32768474	Eucgr.D01872	YES	AT5G23750.2	Remorin family protein	3799	120	0.0306	3946	2	0.0005	4.28017e-22	3313	504	0.132	1646	2	0.0012	1.75618e-47
scaffold_7:24495381	SYNONYMOUS_CODING	scaffold_7	24495381	Eucgr.G01416	NO	AT2G09990.1	Ribosomal protein S5 domain 2-like superfamily protein	1232	234	0.1596	2686	168	0.0588	5.03725e-22	2989	845	0.2204	3579	281	0.0728	1.7832e-69
scaffold_3:71534010	SYNONYMOUS_CODING	scaffold_3	71534010	Eucgr.C03812	NO	AT1G65980.1	thioredoxin-dependent peroxidase 1	878	2157	0.7107	602	2815	0.8236	5.4363e-22	974	2503	0.7197	458	2888	0.8629	2.34329e-42
scaffold_1:26020326	SYNONYMOUS_CODING	scaffold_1	26020326	Eucgr.A01642	NO	AT1G08080.1	alpha carbonic anhydrase 7	0	118	1	181	135	0.4272	6.64838e-22	3	528	0.9944	82	592	0.8783	1.62665e-09
scaffold_5:42828314	SYNONYMOUS_CODING	scaffold_5	42828314	Eucgr.E02667	YES	AT2G33990.1	IQ-domain 9	3039	618	0.169	1834	131	0.0667	6.81593e-22	2129	1313	0.3815	758	115	0.1317	4.05579e-39
scaffold_11:9067541	SYNONYMOUS_CODING	scaffold_11	9067541	Eucgr.K00787	NO	AT1G11910.1	aspartic proteinase A1	2208	153	0.0648	2508	20	0.0079	7.27768e-22	3179	527	0.1422	3631	0	0	1.51104e-117
scaffold_3:13614645	SYNONYMOUS_CODING	scaffold_3	13614645	Eucgr.C00830	NO	AT3G53870.1	Ribosomal protein S3 family protein	843	163	0.162	1282	45	0.0339	7.67651e-22	1895	491	0.2058	2404	81	0.0326	3.79058e-73
scaffold_9:23435380	SYNONYMOUS_CODING	scaffold_9	23435380	Eucgr.I01265	YES	AT4G34490.1	cyclase associated protein 1	1784	76	0.0409	685	132	0.1616	8.67674e-22	3255	412	0.1124	1313	378	0.2234	4.02382e-21
scaffold_1:26019762	NON_SYNONYMOUS_CODING	scaffold_1	26019762	Eucgr.A01642	NO	AT1G08080.1	alpha carbonic anhydrase 7	120	0	0	181	223	0.5506	9.14288e-22	569	3	0.0052	674	68	0.0915	1.82403e-06
scaffold_11:24263497	UTR_3_PRIME: 122 bases from CDS	scaffold_11	24263497	Eucgr.K01917	NO	AT3G11780.2	MD-2-related lipid recognition domain-containing protein / ML domain-containing protein	2575	442	0.1465	2934	197	0.0629	9.39738e-22	3254	627	0.1615	2559	229	0.082	3.18275e-16
scaffold_6:35460776	NON_SYNONYMOUS_CODING	scaffold_6	35460776	Eucgr.F02586	NO	AT1G72020.1	unknown protein	2277	138	0.057	2331	8	0.0034	9.66426e-22	3760	85	0.0221	3480	14	0.004	5.35101e-06
scaffold_3:49587874	UTR_3_PRIME: 71 bases from CDS	scaffold_3	49587874	Eucgr.C02604	YES	AT5G25100.2	Endomembrane protein 70 protein family	3561	143	0.0386	3200	4	0.0012	1.00455e-21	3610	270	0.0696	1883	0	0	2.66453e-26
scaffold_8:369384	NON_SYNONYMOUS_CODING	scaffold_8	369384	Eucgr.H00038	NO	AT2G32810.2	beta galactosidase 9	1093	244	0.1825	675	408	0.3767	1.25587e-21	1143	221	0.162	627	477	0.4321	3.4959e-44
scaffold_2:13331183	SYNONYMOUS_CODING	scaffold_2	13331183	Eucgr.B00944	YES	AT1G73620.1	Pathogenesis-related thaumatin superfamily protein	1523	2	0.0013	522	45	0.0794	1.2698e-21	3863	1	0.0003	1153	31	0.0262	2.27208e-17
scaffold_10:12564435	NON_SYNONYMOUS_CODING	scaffold_10	12564435	Eucgr.J01143	NO	AT5G07330.1	unknown protein	82	122	0.598	1008	310	0.235	1.43938e-21	1575	1295	0.4509	3050	708	0.1882	1.73878e-112
scaffold_6:29481329	SYNONYMOUS_CODING	scaffold_6	29481329	Eucgr.F02172	NO	AT2G22670.4	indoleacetic acid-induced protein 8	1251	22	0.0173	1692	236	0.1224	1.48733e-21	2671	47	0.0173	3086	543	0.1496	1.00594e-66
scaffold_10:508741	SYNONYMOUS_CODING	scaffold_10	508741	Eucgr.J00025	NO	AT3G12580.1	heat shock protein 70	841	2870	0.7734	486	3212	0.8686	1.61817e-21	665	3059	0.8212	428	3350	0.8865	3.12649e-10
scaffold_1:26020303	SYNONYMOUS_CODING	scaffold_1	26020303	Eucgr.A01642	NO	AT1G08080.1	alpha carbonic anhydrase 7	1	94	0.9895	190	107	0.3603	1.72091e-21	2	450	0.9956	80	523	0.8673	3.84898e-09
scaffold_8:1689699	INTERGENIC	scaffold_8	1689699	NA	NO		No-Hit	220	73	0.2491	409	0	0	2.03163e-21	352	134	0.2757	1886	0	0	1.99181e-116
scaffold_10:881243	NON_SYNONYMOUS_CODING	scaffold_10	881243	Eucgr.J00059	NO	AT5G01150.1	Protein of unknown function (DUF674)	348	30	0.0794	251	172	0.4066	2.44602e-21	601	126	0.1733	526	272	0.3409	2.81101e-08
scaffold_11:37328714	SYNONYMOUS_CODING	scaffold_11	37328714	Eucgr.K02930	YES	AT2G36910.1	ATP binding cassette subfamily B1	2142	655	0.2342	1269	763	0.3751	2.50457e-21	2533	909	0.264	967	665	0.4075	1.71731e-19
scaffold_2:62475613	SYNONYMOUS_CODING	scaffold_2	62475613	Eucgr.B03850	NO	AT5G22440.2	Ribosomal protein L1p/L10e family	588	2116	0.7814	1173	2265	0.658	2.51444e-21	635	3179	0.8302	1107	2732	0.7092	1.4104e-31
scaffold_1:35818956	SYNONYMOUS_CODING	scaffold_1	35818956	Eucgr.A02519	NO	AT2G37270.2	ribosomal protein 5B	3585	1	0.0003	3768	124	0.0318	2.57871e-21	3901	1	0.0003	3784	66	0.0171	2.71528e-10
scaffold_6:40087907	SYNONYMOUS_CODING	scaffold_6	40087907	Eucgr.F03066	YES	AT1G52150.2	Homeobox-leucine zipper family protein / lipid-binding START domain-containing protein	2371	31	0.0129	1636	140	0.0788	2.8698e-21	2592	226	0.0801	1306	310	0.1918	1.42474e-22
scaffold_9:20639556	SYNONYMOUS_CODING	scaffold_9	20639556	Eucgr.I00988	YES	AT5G66920.1	SKU5 similar 17	756	635	0.4562	530	145	0.2148	2.98273e-21	1344	2175	0.6179	208	171	0.4512	8.02933e-05
scaffold_7:43589150	SYNONYMOUS_CODING	scaffold_7	43589150	Eucgr.G02515	NO	AT4G00100.1	ribosomal protein S13A	625	66	0.0935	515	248	0.3212	3.21747e-21	924	95	0.0932	850	230	0.213	9.77913e-09
scaffold_4:32499087	SYNONYMOUS_CODING	scaffold_4	32499087	Eucgr.D01847	YES	AT5G62700.1	tubulin beta chain 3	3778	117	0.03	3885	2	0.0005	3.55065e-21	3785	116	0.0297	1968	1	0.0005	1.09098e-08
scaffold_4:32307753	SYNONYMOUS_CODING	scaffold_4	32307753	Eucgr.D01829	YES	AT4G11380.2	Adaptin family protein	469	42	0.0822	204	126	0.3807	3.57416e-21	586	109	0.1568	249	148	0.3728	1.64439e-10
scaffold_5:13474588	INTERGENIC	scaffold_5	13474588	NA	NO		No-Hit	1629	143	0.0807	1684	11	0.0065	3.96565e-21	3035	235	0.0718	3317	112	0.0327	1.28677e-07
scaffold_1:26021216	SYNONYMOUS_CODING	scaffold_1	26021216	Eucgr.A01642	NO	AT1G08080.1	alpha carbonic anhydrase 7	0	120	1	226	191	0.458	4.18008e-21	0	560	1	94	549	0.8538	1.22231e-15
scaffold_10:18738590	SYNONYMOUS_CODING	scaffold_10	18738590	Eucgr.J01462	NO	AT1G67230.1	little nuclei1	95	281	0.7473	337	220	0.395	4.62304e-21	155	409	0.7252	492	312	0.3881	2.75734e-29
scaffold_2:36237692	NON_SYNONYMOUS_CODING	scaffold_2	36237692	Eucgr.B01910	NO	AT1G56220.4	Dormancy/auxin associated family protein	3546	1	0.0003	3524	116	0.0319	5.06032e-21	3762	1	0.0003	3711	47	0.0125	7.40369e-06
scaffold_3:49348677	SYNONYMOUS_CODING	scaffold_3	49348677	Eucgr.C02575	NO		No-Hit	1221	2427	0.6549	483	1840	0.778	5.20559e-21	991	2719	0.7329	166	1240	0.8813	1.53158e-24
scaffold_4:296075	NON_SYNONYMOUS_CODING	scaffold_4	296075	Eucgr.D00034	NO	AT2G35050.1	Protein kinase superfamily protein with octicosapeptide/Phox/Bem1p domain	703	1104	0.611	1133	890	0.4399	5.23947e-21	1206	1825	0.6021	1621	1092	0.4025	4.11325e-46
scaffold_2:2495395	SYNONYMOUS_CODING	scaffold_2	2495395	Eucgr.B00159	NO	AT3G62870.1	Ribosomal protein L7Ae/L30e/S12e/Gadd45 family protein	1804	182	0.0916	3001	76	0.0247	5.2611e-21	3176	560	0.1499	3640	230	0.0594	8.80937e-33
scaffold_2:20019455	UTR_3_PRIME: 296 bases from CDS	scaffold_2	20019455	Eucgr.B01228	YES	AT5G18830.3	squamosa promoter binding protein-like 7	1577	105	0.0624	888	212	0.1926	5.26199e-21	2746	72	0.0255	1017	140	0.121	1.31855e-28
scaffold_11:32589219	SYNONYMOUS_CODING	scaffold_11	32589219	Eucgr.K02541	NO		No-Hit	3710	168	0.0433	3659	20	0.0054	5.64623e-21	3392	140	0.0396	1052	0	0	1.52617e-05
scaffold_2:43757098	SYNONYMOUS_CODING	scaffold_2	43757098	Eucgr.B02252	NO	AT2G29960.1	cyclophilin 5	3786	124	0.0317	3906	5	0.0013	5.801e-21	3634	217	0.0563	3869	3	0.0008	2.47122e-43
scaffold_7:48954303	SYNONYMOUS_CODING	scaffold_7	48954303	Eucgr.G03030	NO	AT2G39940.1	RNI-like superfamily protein	263	307	0.5386	575	198	0.2561	6.0817e-21	545	676	0.5536	807	445	0.3554	1.17374e-17
scaffold_11:13192552	SYNONYMOUS_CODING	scaffold_11	13192552	Eucgr.K01045	NO	AT4G28390.1	ADP/ATP carrier 3	1979	403	0.1692	1477	640	0.3022	6.09502e-21	2667	985	0.2693	1486	788	0.3462	9.52759e-05
scaffold_9:28516049	INTERGENIC	scaffold_9	28516049	NA	NO		No-Hit	43	147	0.7737	332	160	0.3252	6.62557e-21	438	833	0.6554	958	875	0.4774	3.02405e-17
scaffold_6:15084135	SYNONYMOUS_CODING	scaffold_6	15084135	Eucgr.F01183	NO	AT5G60860.1	RAB GTPase homolog A1F	1776	1	0.0006	1241	83	0.0627	7.58932e-21	2483	0	0	1391	36	0.0252	5.17992e-10
scaffold_3:17525741	SYNONYMOUS_CODING	scaffold_3	17525741	Eucgr.C01113	NO	AT5G20020.1	RAS-related GTP-binding nuclear protein 2	2339	1037	0.3071	2721	663	0.1958	7.60847e-21	2936	944	0.2431	3226	403	0.111	6.24805e-45
scaffold_3:73344840	INTERGENIC	scaffold_3	73344840	NA	NO		No-Hit	2093	78	0.0359	3043	0	0	8.08205e-21	3299	402	0.1086	3672	95	0.0252	6.28313e-42
scaffold_28:232452	UTR_3_PRIME: 83 bases from CDS	scaffold_28	232452	Eucgr.L00429	YES	AT1G34420.1	leucine-rich repeat transmembrane protein kinase family protein	1762	1262	0.4172	559	800	0.5887	1.03938e-20	1842	1267	0.4075	307	387	0.5568	1.54279e-07
scaffold_6:13065661	INTERGENIC	scaffold_6	13065661	NA	NO		No-Hit	1483	0	0	1490	115	0.0717	1.10547e-20	3404	34	0.0099	3455	128	0.0357	1.59739e-07
scaffold_8:59126670	SYNONYMOUS_CODING	scaffold_8	59126670	Eucgr.H04119	YES	AT1G56720.3	Protein kinase superfamily protein	3776	158	0.0402	2877	3	0.001	1.14007e-20	3340	566	0.1449	1543	21	0.0134	2.7171e-40
scaffold_1:2034515	SYNONYMOUS_CODING	scaffold_1	2034515	Eucgr.A00172	YES	AT1G24020.2	MLP-like protein 423	135	68	0.335	3401	370	0.0981	1.2054e-20	1387	69	0.0474	3846	52	0.0133	2.44342e-08
scaffold_2:20019816	NON_SYNONYMOUS_CODING	scaffold_2	20019816	Eucgr.B01228	YES	AT5G18830.3	squamosa promoter binding protein-like 7	660	547	0.4532	603	171	0.2209	1.27177e-20	1051	568	0.3508	602	130	0.1776	4.7537e-12
scaffold_3:11624570	SYNONYMOUS_CODING	scaffold_3	11624570	Eucgr.C00638	NO	AT5G11770.1	NADH-ubiquinone oxidoreductase 20 kDa subunit, mitochondrial	955	218	0.1857	1208	64	0.0503	1.42642e-20	1137	895	0.4398	1232	393	0.2415	2.25647e-30
scaffold_1:30449639	SYNONYMOUS_CODING	scaffold_1	30449639	Eucgr.A01974	NO	AT2G42880.1	MAP kinase 20	854	5	0.0058	545	87	0.1377	1.88581e-20	1015	1	0.001	688	72	0.0947	1.98783e-17
scaffold_8:5579973	SYNONYMOUS_CODING	scaffold_8	5579973	Eucgr.H00421	NO	AT5G51940.1	RNA polymerase Rpb6	1308	12	0.0091	1830	202	0.0994	1.97688e-20	2362	1	0.0004	2816	102	0.035	5.12796e-14
scaffold_9:22201333	SYNONYMOUS_CODING	scaffold_9	22201333	Eucgr.I01130	NO	AT4G34100.2	RING/U-box superfamily protein	191	52	0.214	559	5	0.0089	2.36713e-20	517	100	0.1621	849	16	0.0185	9.89284e-19
scaffold_5:493206	SYNONYMOUS_CODING	scaffold_5	493206	Eucgr.E00054	YES	AT3G61750.1	Cytochrome b561/ferric reductase transmembrane with DOMON related domain	3504	380	0.0978	2157	58	0.0262	2.63991e-20	3227	621	0.1613	812	0	0	2.67173e-29
scaffold_3:15994827	UTR_3_PRIME: 16 bases from CDS	scaffold_3	15994827	Eucgr.C01008	NO	AT5G19690.1	staurosporin and temperature sensitive 3-like A	736	1201	0.6197	438	1499	0.7731	2.79158e-20	1561	898	0.3615	625	1061	0.6293	2.19665e-57
scaffold_7:49763980	UTR_3_PRIME: 50 bases from CDS	scaffold_7	49763980	Eucgr.G03122	YES	AT2G40480.1	Plant protein of unknown function (DUF827)	3587	1	0.0003	2240	71	0.0307	3.54795e-20	3894	1	0.0003	2434	72	0.0287	3.26171e-20
scaffold_1:37322936	UTR_3_PRIME: 24 bases from CDS	scaffold_1	37322936	Eucgr.A02672	NO	AT3G27940.1	LOB domain-containing protein 26	663	171	0.205	651	488	0.4284	3.59868e-20	1109	332	0.2304	648	667	0.5072	4.54314e-46
scaffold_8:8124620	SYNONYMOUS_CODING	scaffold_8	8124620	Eucgr.H00595	NO	AT5G17330.1	glutamate decarboxylase	1315	253	0.1614	3189	231	0.0675	3.69251e-20	3255	440	0.119	3712	226	0.0574	3.84026e-16
scaffold_4:30943948	NON_SYNONYMOUS_CODING	scaffold_4	30943948	Eucgr.D01693	NO	AT4G10790.1	UBX domain-containing protein	286	39	0.12	870	0	0	3.79853e-20	809	33	0.0392	1345	1	0.0007	4.19135e-07
scaffold_1:24461502	INTERGENIC	scaffold_1	24461502	NA	NO		No-Hit	3251	35	0.0106	3064	185	0.0569	4.45963e-20	3883	31	0.0079	3676	209	0.0538	2.52719e-26
scaffold_6:799818	SYNONYMOUS_CODING	scaffold_6	799818	Eucgr.F00033	NO	AT2G26510.1	Xanthine/uracil permease family protein	3176	192	0.057	2791	422	0.1313	4.92838e-20	3431	106	0.03	2739	289	0.0954	2.78657e-23
scaffold_11:34320558	SYNONYMOUS_CODING	scaffold_11	34320558	Eucgr.K02630	NO	AT5G15740.1	O-fucosyltransferase family protein	816	225	0.2161	673	493	0.4228	5.95698e-20	1279	522	0.2898	977	796	0.4485	1.77974e-17
scaffold_7:852959	SYNONYMOUS_CODING	scaffold_7	852959	Eucgr.G00076	NO	AT4G18670.1	Leucine-rich repeat (LRR) family protein	714	256	0.2639	394	399	0.5032	6.21515e-20	1188	284	0.1929	644	370	0.3649	3.01291e-16
scaffold_3:13722822	NON_SYNONYMOUS_CODING	scaffold_3	13722822	Eucgr.C00842	NO	AT1G72830.1	nuclear factor Y, subunit A3	105	249	0.7034	33	575	0.9457	6.26324e-20	246	700	0.74	194	1168	0.8576	4.22509e-07
scaffold_7:49238848	NON_SYNONYMOUS_CODING	scaffold_7	49238848	Eucgr.G03063	YES	AT2G40120.1	Protein kinase superfamily protein	2869	115	0.0385	1954	248	0.1124	6.5876e-20	3310	132	0.0383	1617	222	0.1207	1.13313e-24
scaffold_2:62128786	SYNONYMOUS_CODING	scaffold_2	62128786	Eucgr.B03801	YES	AT2G35860.1	FASCICLIN-like arabinogalactan protein 16 precursor	1494	684	0.3139	932	160	0.1465	7.38353e-20	1600	634	0.2838	511	45	0.0809	5.51878e-18
scaffold_6:20171091	SYNONYMOUS_CODING	scaffold_6	20171091	Eucgr.F01582	NO	AT1G19530.1	unknown protein	674	132	0.1638	1471	823	0.3588	8.24507e-20	2387	493	0.1712	2021	908	0.3098	1.12069e-29
scaffold_9:29630766	INTERGENIC	scaffold_9	29630766	NA	NO		No-Hit	1984	386	0.1629	1937	131	0.0633	8.70563e-20	2742	418	0.1322	2058	118	0.0542	3.23931e-15
scaffold_9:4910824	INTERGENIC	scaffold_9	4910824	NA	NO		No-Hit	3594	157	0.0419	3725	21	0.0056	8.82489e-20	3893	46	0.0117	3828	1	0.0003	2.45439e-05
scaffold_2:57327880	SYNONYMOUS_CODING	scaffold_2	57327880	Eucgr.B03239	NO	AT1G24510.1	TCP-1/cpn60 chaperonin family protein	1019	1374	0.5742	779	1929	0.7121	8.85493e-20	1021	2302	0.6923	439	2725	0.861	6.9456e-54
scaffold_4:22059116	SYNONYMOUS_CODING	scaffold_4	22059116	Eucgr.D01220	NO	AT4G09320.1	Nucleoside diphosphate kinase family protein	1887	3	0.0016	2751	170	0.0582	9.58201e-20	3546	0	0	3390	141	0.0399	7.83868e-28
scaffold_8:13528843	SYNONYMOUS_CODING	scaffold_8	13528843	Eucgr.H01116	NO	AT4G02440.1	F-box family protein	1847	71	0.037	2999	2	0.0007	1.13049e-19	3433	326	0.0867	3782	2	0.0005	8.68301e-70
scaffold_1:35041527	SYNONYMOUS_CODING	scaffold_1	35041527	Eucgr.A02437	YES	AT3G57880.1	Calcium-dependent lipid-binding (CaLB domain) plant phosphoribosyltransferase family protein	240	270	0.5294	23	226	0.9076	1.16784e-19	562	2076	0.7864	110	1031	0.9036	2.07356e-12
scaffold_6:52555030	INTERGENIC	scaffold_6	52555030	NA	NO		No-Hit	905	149	0.1414	683	0	0	1.21827e-19	1551	250	0.1388	486	0	0	9.0691e-13
scaffold_1:23970922	SYNONYMOUS_CODING	scaffold_1	23970922	Eucgr.A01535	NO	AT3G09980.1	Family of unknown function (DUF662)	2230	15	0.0067	2085	140	0.0629	1.23123e-19	2956	1	0.0003	1925	163	0.078	1.29856e-47
scaffold_3:13721497	SYNONYMOUS_CODING	scaffold_3	13721497	Eucgr.C00842	NO	AT1G72830.1	nuclear factor Y, subunit A3	684	147	0.1769	1330	63	0.0452	1.27004e-19	916	340	0.2707	1628	216	0.1171	2.06332e-22
scaffold_6:29481104	UTR_5_PRIME: 25 bases from TSS	scaffold_6	29481104	Eucgr.F02172	NO	AT2G22670.4	indoleacetic acid-induced protein 8	20	836	0.9766	230	1186	0.8376	1.3867e-19	135	1706	0.9262	492	2383	0.8289	1.37766e-16
scaffold_9:23285701	UTR_3_PRIME: 145 bases from CDS	scaffold_9	23285701	Eucgr.I01246	YES	AT5G48485.1	Bifunctional inhibitor/lipid-transfer protein/seed storage 2S albumin superfamily protein	498	1024	0.6728	356	274	0.4349	1.40114e-19	1133	2402	0.6795	403	415	0.5073	4.52209e-15
scaffold_2:43424054	INTRAGENIC: Eucgr.B02212	scaffold_2	43424054	Eucgr.B02212	NO	AT3G17210.1	heat stable protein 1	629	480	0.4328	257	526	0.6718	1.46556e-19	1296	439	0.2529	454	369	0.4484	8.84299e-18
scaffold_8:51053697	SYNONYMOUS_CODING	scaffold_8	51053697	Eucgr.H03480	NO	AT3G22440.1	FRIGIDA-like protein	2068	82	0.0381	2796	1	0.0004	1.50845e-19	3710	65	0.0172	3775	5	0.0013	1.56537e-07
scaffold_7:41709149	SYNONYMOUS_CODING	scaffold_7	41709149	Eucgr.G02333	YES	AT1G68585.1	unknown protein	2941	540	0.1551	2438	182	0.0694	1.55057e-19	3109	528	0.1451	1533	58	0.0364	5.53737e-25
scaffold_11:27009945	SYNONYMOUS_CODING	scaffold_11	27009945	Eucgr.K02066	NO	AT3G09980.1	Family of unknown function (DUF662)	1443	269	0.1569	1745	97	0.0526	1.8136e-19	2342	465	0.1657	2082	208	0.0908	1.1718e-09
scaffold_11:35777618	SYNONYMOUS_CODING	scaffold_11	35777618	Eucgr.K02766	YES	AT4G24800.3	MA3 domain-containing protein	1530	217	0.1242	3324	162	0.0465	1.9334e-19	3077	305	0.0902	3729	146	0.0377	6.77569e-15
scaffold_4:295939	SYNONYMOUS_CODING	scaffold_4	295939	Eucgr.D00034	NO	AT2G35050.1	Protein kinase superfamily protein with octicosapeptide/Phox/Bem1p domain	2440	108	0.0424	2619	3	0.0011	2.01042e-19	3814	49	0.0127	3401	1	0.0003	5.15681e-05
scaffold_1:24459690	INTERGENIC	scaffold_1	24459690	NA	NO		No-Hit	3928	1	0.0003	3818	106	0.027	2.03461e-19	3815	1	0.0003	3643	167	0.0438	5.7164e-33
scaffold_6:52966968	SYNONYMOUS_CODING	scaffold_6	52966968	Eucgr.F04398	NO	AT5G35590.1	proteasome alpha subunit A1	1644	628	0.2764	2452	466	0.1597	2.03867e-19	1941	1716	0.4691	2680	1189	0.3073	1.06356e-41
scaffold_1:2263634	SYNONYMOUS_CODING	scaffold_1	2263634	Eucgr.A00198	YES	AT3G16910.1	acyl-activating enzyme 7	112	44	0.2821	542	15	0.0269	2.13164e-19	307	86	0.2188	794	32	0.0387	7.90757e-18
scaffold_6:9408414	NON_SYNONYMOUS_CODING	scaffold_6	9408414	Eucgr.F00715	NO	AT4G26850.1	mannose-1-phosphate guanylyltransferase (GDP)s;GDP-galactose:mannose-1-phosphate guanylyltransferases;GDP-galactose:glucose-1-phosphate guanylyltransferases;GDP-galactose:myoinositol-1-phosphate guanylyltransferases;glucose-1-phosphate guanylyltransferase	627	82	0.1157	1424	22	0.0152	2.14309e-19	2335	726	0.2371	3290	443	0.1186	1.71418e-32
scaffold_11:11399877	SYNONYMOUS_CODING	scaffold_11	11399877	Eucgr.K00942	YES	AT2G20840.1	Secretory carrier membrane protein (SCAMP) family protein	1622	776	0.3232	1240	263	0.175	2.2058e-19	1592	823	0.3401	1137	93	0.0755	9.31929e-63
scaffold_11:29960840	SYNONYMOUS_CODING	scaffold_11	29960840	Eucgr.K02283	YES	AT5G37600.1	glutamine synthase clone R1	1916	1725	0.4738	2372	1312	0.3561	2.23821e-19	2020	1835	0.4747	2305	1371	0.3728	4.38594e-14
scaffold_3:59987341	SYNONYMOUS_CODING	scaffold_3	59987341	Eucgr.C03158	NO	AT4G33210.1	F-box family protein	385	475	0.5523	740	352	0.3223	2.46715e-19	512	729	0.5874	795	390	0.3291	7.87681e-32
scaffold_2:32189682	SYNONYMOUS_CODING	scaffold_2	32189682	Eucgr.B01760	NO	AT1G08830.2	copper/zinc superoxide dismutase 1	2670	378	0.124	2708	139	0.0488	2.71945e-19	3471	462	0.1174	3937	1	0.0003	9.28002e-103
scaffold_3:26117310	NON_SYNONYMOUS_CODING	scaffold_3	26117310	Eucgr.C01569	YES	AT5G25560.3	CHY-type/CTCHY-type/RING-type Zinc finger protein	1509	1702	0.5299	1342	2490	0.6498	2.80354e-19	2175	1651	0.4313	1062	2769	0.7226	2.70122e-141
scaffold_5:60085054	UTR_3_PRIME: 132 bases from CDS	scaffold_5	60085054	Eucgr.E03524	NO	AT5G20280.1	sucrose phosphate synthase 1F	1665	440	0.209	2301	261	0.1019	2.82648e-19	3183	557	0.1489	3547	204	0.0544	2.44228e-36
scaffold_6:20180249	NON_SYNONYMOUS_CODING	scaffold_6	20180249	Eucgr.F01584	YES	AT1G75290.1	NAD(P)-binding Rossmann-fold superfamily protein	3819	1	0.0003	3735	106	0.0276	2.87009e-19	3668	43	0.0116	3078	636	0.1711	2.03143e-120
scaffold_7:18616361	NON_SYNONYMOUS_CODING	scaffold_7	18616361	Eucgr.G01098	NO	AT4G02610.1	Aldolase-type TIM barrel family protein	302	81	0.2115	714	20	0.0272	2.93128e-19	722	370	0.3388	987	189	0.1607	2.24145e-17
scaffold_2:2494964	SYNONYMOUS_CODING	scaffold_2	2494964	Eucgr.B00159	NO	AT3G62870.1	Ribosomal protein L7Ae/L30e/S12e/Gadd45 family protein	791	237	0.2305	1340	124	0.0846	3.19945e-19	3240	364	0.1009	3635	160	0.0422	1.71559e-17
scaffold_8:48196059	SYNONYMOUS_CODING	scaffold_8	48196059	Eucgr.H03271	NO	AT4G11420.1	eukaryotic translation initiation factor 3A	466	50	0.0969	439	238	0.3516	3.21699e-19	716	83	0.1039	653	215	0.2477	5.38443e-09
scaffold_4:8623074	SYNONYMOUS_CODING	scaffold_4	8623074	Eucgr.D00476	YES	AT4G18780.1	cellulose synthase family protein	2778	971	0.259	2402	1397	0.3676	3.35934e-19	2502	1230	0.3296	1737	1895	0.5212	5.03782e-57
scaffold_10:1816729	INTRON	scaffold_10	1816729	Eucgr.J00170	YES	AT2G40320.1	TRICHOME BIREFRINGENCE-LIKE 33	3474	437	0.1117	2369	593	0.2001	3.46965e-19	3494	358	0.0929	929	415	0.3086	2.96965e-76
scaffold_4:32037275	INTERGENIC	scaffold_4	32037275	NA	NO		No-Hit	1238	136	0.0989	2250	52	0.0226	3.58588e-19	3289	384	0.1045	3846	2	0.0005	2.19198e-87
scaffold_7:50260453	SYNONYMOUS_CODING	scaffold_7	50260453	Eucgr.G03192	NO	AT3G12390.1	Nascent polypeptide-associated complex (NAC), alpha subunit family protein	1920	2	0.001	2782	161	0.0547	3.70982e-19	2973	103	0.0335	2740	386	0.1235	4.84838e-34
scaffold_8:33420612	SYNONYMOUS_CODING	scaffold_8	33420612	Eucgr.H02449	YES	AT1G13180.1	Actin-like ATPase superfamily protein	1882	234	0.1105	1272	21	0.0162	4.07024e-19	1610	184	0.1026	698	0	0	4.12682e-13
scaffold_11:37328031	SYNONYMOUS_CODING	scaffold_11	37328031	Eucgr.K02930	YES	AT2G36910.1	ATP binding cassette subfamily B1	1834	1	0.0005	1282	77	0.0567	4.13331e-19	2357	1	0.0004	1068	34	0.0308	2.20382e-11
scaffold_3:17525927	UTR_3_PRIME: 183 bases from CDS	scaffold_3	17525927	Eucgr.C01113	NO	AT5G20020.1	RAS-related GTP-binding nuclear protein 2	2135	973	0.313	2491	625	0.2006	4.17731e-19	2586	921	0.2625	2955	391	0.1169	1.34397e-47
scaffold_3:64652248	SYNONYMOUS_CODING	scaffold_3	64652248	Eucgr.C03418	NO	AT1G72730.1	DEA(D/H)-box RNA helicase family protein	42	1896	0.9778	223	2057	0.9022	4.26054e-19	42	3260	0.9873	275	3050	0.9173	3.41245e-35
scaffold_7:24495896	SYNONYMOUS_CODING	scaffold_7	24495896	Eucgr.G01416	NO	AT2G09990.1	Ribosomal protein S5 domain 2-like superfamily protein	2681	49	0.0179	3618	287	0.0735	4.2921e-19	3691	188	0.0485	3520	353	0.0911	4.6505e-08
scaffold_6:29482331	NON_SYNONYMOUS_CODING	scaffold_6	29482331	Eucgr.F02172	NO	AT2G22670.4	indoleacetic acid-induced protein 8	1744	0	0	2546	154	0.057	4.45537e-19	3371	44	0.0129	3277	384	0.1049	9.7183e-54
scaffold_8:3956703	SYNONYMOUS_CODING	scaffold_8	3956703	Eucgr.H00286	NO	AT5G39740.2	ribosomal protein L5 B	0	3354	1	106	3400	0.9698	4.56342e-19	0	3397	1	92	3269	0.9723	7.72889e-17
scaffold_6:50317918	UTR_3_PRIME: 75 bases from CDS	scaffold_6	50317918	Eucgr.F04208	NO	AT1G43170.8	ribosomal protein 1	3264	594	0.154	2938	959	0.2461	5.22479e-19	3357	506	0.1309	2792	1045	0.272	1.69767e-48
scaffold_6:9408446	SYNONYMOUS_CODING	scaffold_6	9408446	Eucgr.F00715	NO	AT4G26850.1	mannose-1-phosphate guanylyltransferase (GDP)s;GDP-galactose:mannose-1-phosphate guanylyltransferases;GDP-galactose:glucose-1-phosphate guanylyltransferases;GDP-galactose:myoinositol-1-phosphate guanylyltransferases;glucose-1-phosphate guanylyltransferase	605	106	0.1489	1359	42	0.03	5.35964e-19	2195	716	0.2457	2965	383	0.1144	6.02523e-37
scaffold_11:31712390	NON_SYNONYMOUS_CODING	scaffold_11	31712390	Eucgr.K02438	NO	AT2G36830.1	gamma tonoplast intrinsic protein	94	3395	0.9728	288	3228	0.9178	5.48382e-19	43	3552	0.9875	318	3202	0.9094	8.09638e-46
scaffold_2:32777014	UTR_3_PRIME: 11 bases from CDS	scaffold_2	32777014	Eucgr.B01797	NO	AT5G26751.1	shaggy-related kinase 11	3480	0	0	3005	90	0.0291	5.5733e-19	3569	1	0.0003	3192	114	0.0345	6.15672e-23
scaffold_11:4793881	SYNONYMOUS_CODING	scaffold_11	4793881	Eucgr.K00427	NO	AT1G01100.4	60S acidic ribosomal protein family	1377	71	0.049	2185	2	0.0009	5.85588e-19	2052	61	0.0288	1921	3	0.0016	1.11402e-06
scaffold_17:508238	INTERGENIC	scaffold_17	508238	NA	NO		No-Hit	3709	0	0	2747	77	0.0273	6.36471e-19	3872	0	0	2458	43	0.0172	7.52567e-11
scaffold_6:37124988	SYNONYMOUS_CODING	scaffold_6	37124988	Eucgr.F02752	NO	AT5G49540.1	Rab5-interacting family protein	1952	2	0.001	1861	106	0.0539	6.55675e-19	2593	32	0.0122	1910	204	0.0965	1.07064e-34
scaffold_7:7016519	SYNONYMOUS_CODING	scaffold_7	7016519	Eucgr.G00398	NO	AT4G06599.1	ubiquitin family protein	273	118	0.3018	478	26	0.0516	7.18399e-19	667	94	0.1235	635	21	0.032	8.91545e-05
scaffold_2:5486893	UTR_3_PRIME: 81 bases from CDS	scaffold_2	5486893	Eucgr.B00427	NO	AT5G62740.1	SPFH/Band 7/PHB domain-containing membrane-associated protein family	1617	193	0.1066	2525	83	0.0318	7.23756e-19	2086	96	0.044	2512	6	0.0024	4.48267e-17
scaffold_1:26021141	SYNONYMOUS_CODING	scaffold_1	26021141	Eucgr.A01642	NO	AT1G08080.1	alpha carbonic anhydrase 7	144	0	0	173	156	0.4742	8.01163e-19	589	4	0.0067	635	79	0.1106	4.89266e-09
scaffold_6:31584983	UTR_3_PRIME: 420 bases from CDS	scaffold_6	31584983	Eucgr.F02315	YES	AT5G47820.2	P-loop containing nucleoside triphosphate hydrolases superfamily protein	3556	118	0.0321	3202	1	0.0003	8.36245e-19	3572	169	0.0452	1373	2	0.0015	3.45221e-09
scaffold_1:15798006	UTR_3_PRIME: 90 bases from CDS	scaffold_1	15798006	Eucgr.A01014	YES	AT1G75250.2	RAD-like 6	0	105	1	58	28	0.3256	8.79921e-19	7	128	0.9481	45	45	0.5	1.57613e-09
scaffold_1:28919735	SYNONYMOUS_CODING	scaffold_1	28919735	Eucgr.A01856	YES	AT1G03820.1	unknown protein	3210	627	0.1634	3168	294	0.0849	8.87033e-19	2704	1043	0.2783	2627	38	0.0143	4.25604e-165
scaffold_10:6978868	NON_SYNONYMOUS_CODING	scaffold_10	6978868	Eucgr.J00633	NO	AT5G21090.1	Leucine-rich repeat (LRR) family protein	1045	38	0.0351	2868	0	0	9.19146e-19	1902	91	0.0456	3194	2	0.0006	3.62042e-27
scaffold_3:30395951	UTR_3_PRIME: 32 bases from CDS	scaffold_3	30395951	Eucgr.C01792	NO	AT5G25450.2	Cytochrome bd ubiquinol oxidase, 14kDa subunit	1524	248	0.14	1196	464	0.2795	9.54461e-19	2313	425	0.1552	1497	591	0.283	1.06108e-21
scaffold_6:48386089	SYNONYMOUS_CODING	scaffold_6	48386089	Eucgr.F04026	NO		No-Hit	3056	214	0.0654	1658	5	0.003	1.07557e-18	2958	426	0.1259	986	8	0.008	2.32517e-22
scaffold_2:23502797	NON_SYNONYMOUS_CODING	scaffold_2	23502797	Eucgr.B01435	NO		No-Hit	86	558	0.8665	259	432	0.6252	1.09729e-18	444	2564	0.8518	666	1979	0.7479	2.13046e-17
scaffold_1:37321005	SYNONYMOUS_CODING	scaffold_1	37321005	Eucgr.A02672	NO	AT3G27940.1	LOB domain-containing protein 26	795	0	0	1060	142	0.1181	1.18362e-18	1218	12	0.0098	1165	156	0.1181	8.26709e-23
scaffold_10:10258760	NON_SYNONYMOUS_CODING	scaffold_10	10258760	Eucgr.J00938	YES	AT5G60490.1	FASCICLIN-like arabinogalactan-protein 12	1959	1457	0.4265	2439	1097	0.31	1.19428e-18	1664	1886	0.5311	1878	1481	0.4409	1.6525e-08
scaffold_17:509437	INTERGENIC	scaffold_17	509437	NA	NO		No-Hit	2837	101	0.0343	1788	210	0.1051	1.40354e-18	3927	3	0.0008	1732	140	0.0747	2.27693e-59
scaffold_8:13111215	SYNONYMOUS_CODING	scaffold_8	13111215	Eucgr.H01079	YES	AT2G47500.1	P-loop nucleoside triphosphate hydrolases superfamily protein with CH (Calponin Homology) domain	2476	1	0.0004	1220	53	0.0416	1.4438e-18	2794	1	0.0004	606	25	0.0396	2.85318e-19
scaffold_6:42790328	UTR_3_PRIME: 28 bases from CDS	scaffold_6	42790328	Eucgr.F03390	NO	AT5G54540.1	Uncharacterised conserved protein (UCP012943)	1610	355	0.1807	2342	207	0.0812	1.46295e-18	2005	805	0.2865	2411	635	0.2085	1.2184e-06
scaffold_11:3907614	SYNONYMOUS_CODING	scaffold_11	3907614	Eucgr.K00333	NO	AT5G53180.1	polypyrimidine tract-binding protein 2	915	11	0.0119	871	132	0.1316	1.56458e-18	1540	1	0.0006	1428	139	0.0887	7.2933e-27
scaffold_7:47578114	UTR_3_PRIME: 97 bases from CDS	scaffold_7	47578114	Eucgr.G02902	NO	AT2G39460.2	ribosomal protein L23AA	1200	80	0.0625	1411	328	0.1885	1.75249e-18	2102	264	0.1116	1462	515	0.2601	1.01818e-31
scaffold_10:26523733	UTR_3_PRIME: 54 bases from CDS	scaffold_10	26523733	Eucgr.J02048	YES	AT2G28950.1	expansin A6	483	169	0.2592	126	183	0.5922	1.90047e-18	1190	612	0.3396	272	345	0.5583	1.75545e-16
scaffold_11:30637143	SYNONYMOUS_CODING	scaffold_11	30637143	Eucgr.K02358	NO	AT5G48385.1	FRIGIDA-like protein	2933	4	0.0014	3781	145	0.0369	1.97646e-18	3854	48	0.0123	3563	322	0.0829	4.46875e-43
scaffold_10:30312473	UTR_3_PRIME: 18 bases from CDS	scaffold_10	30312473	Eucgr.J02422	NO	AT4G36130.1	Ribosomal protein L2 family	62	622	0.9094	209	473	0.6935	2.06019e-18	126	600	0.8264	281	583	0.674	1.42566e-06
scaffold_6:50520228	SYNONYMOUS_CODING	scaffold_6	50520228	Eucgr.F04230	NO	AT1G43580.1	Sphingomyelin synthetase family protein	514	146	0.2212	218	228	0.5112	2.06044e-18	546	596	0.5219	205	501	0.7096	3.97475e-10
scaffold_4:11753048	UTR_3_PRIME: 55 bases from CDS	scaffold_4	11753048	Eucgr.D00650	YES	AT2G20780.1	Major facilitator superfamily protein	287	152	0.3455	308	14	0.0435	2.24984e-18	301	159	0.3457	210	10	0.0455	6.64185e-12
scaffold_11:30444314	UTR_3_PRIME: 19 bases from CDS	scaffold_11	30444314	Eucgr.K02331	YES	AT5G24760.1	GroES-like zinc-binding dehydrogenase family protein	130	209	0.6165	246	74	0.2312	2.38331e-18	414	275	0.3986	215	32	0.1296	2.73541e-09
scaffold_7:4334407	INTERGENIC	scaffold_7	4334407	NA	NO		No-Hit	63	0	0	154	301	0.6615	2.68327e-18	145	0	0	0	371	1	8.80748e-109
scaffold_6:50520396	SYNONYMOUS_CODING	scaffold_6	50520396	Eucgr.F04230	NO	AT1G43580.1	Sphingomyelin synthetase family protein	281	188	0.4009	517	80	0.134	2.83182e-18	665	290	0.3037	642	112	0.1485	1.69303e-08
scaffold_7:33611891	SYNONYMOUS_CODING	scaffold_7	33611891	Eucgr.G01832	NO	AT4G35230.1	BR-signaling kinase 1	1360	95	0.0653	1187	275	0.1881	2.94573e-18	1996	126	0.0593	1217	243	0.1664	1.08099e-19
scaffold_11:7345682	NON_SYNONYMOUS_CODING	scaffold_11	7345682	Eucgr.K00654	NO	AT3G07760.2	Sterile alpha motif (SAM) domain-containing protein	274	508	0.6496	414	263	0.3885	2.9494e-18	517	770	0.5983	573	340	0.3724	4.49754e-20
scaffold_4:39085872	SYNONYMOUS_CODING	scaffold_4	39085872	Eucgr.D02466	YES	AT2G45290.1	Transketolase	23	1643	0.9862	100	948	0.9046	3.36408e-18	0	2685	1	19	933	0.98	6.01432e-08
scaffold_8:5675227	SYNONYMOUS_CODING	scaffold_8	5675227	Eucgr.H00432	YES	AT2G43160.1	ENTH/VHS family protein	2690	104	0.0372	1646	207	0.1117	3.44543e-18	3264	138	0.0406	1812	327	0.1528	2.46022e-43
scaffold_5:23039365	SYNONYMOUS_CODING	scaffold_5	23039365	Eucgr.E01765	NO	AT1G64850.1	Calcium-binding EF hand family protein	783	49	0.0589	761	222	0.2258	3.65568e-18	1319	188	0.1248	750	219	0.226	9.11225e-06
scaffold_9:30624164	NON_SYNONYMOUS_CODING	scaffold_9	30624164	Eucgr.I02092	YES	AT3G02360.1	6-phosphogluconate dehydrogenase family protein	232	222	0.4467	535	140	0.2065	3.79811e-18	185	415	0.6424	401	324	0.3572	1.19784e-13
scaffold_1:18205282	SYNONYMOUS_CODING	scaffold_1	18205282	Eucgr.A01172	YES	AT2G37090.1	Nucleotide-diphospho-sugar transferases superfamily protein	1885	1094	0.367	1413	423	0.2303	4.2546e-18	2663	762	0.2224	1029	24	0.0228	9.66533e-45
scaffold_3:19924575	SYNONYMOUS_CODING	scaffold_3	19924575	Eucgr.C01261	NO	AT4G29010.1	Enoyl-CoA hydratase/isomerase family	353	93	0.2085	626	16	0.0249	4.62898e-18	438	100	0.1859	497	24	0.0461	4.21887e-07
scaffold_10:13520502	SYNONYMOUS_CODING	scaffold_10	13520502	Eucgr.J01221	NO		No-Hit	1296	52	0.0386	947	172	0.1537	5.19793e-18	2263	120	0.0503	995	240	0.1943	2.22259e-37
scaffold_3:69945024	SYNONYMOUS_CODING	scaffold_3	69945024	Eucgr.C03666	NO	AT4G29490.1	Metallopeptidase M24 family protein	250	159	0.3888	234	517	0.6884	6.32168e-18	534	365	0.406	254	529	0.6756	5.97973e-23
scaffold_6:45748075	SYNONYMOUS_CODING	scaffold_6	45748075	Eucgr.F03755	NO	AT1G77710.1	CONTAINS InterPro DOMAIN/s: Ubiquitin-like, Ufm1 (InterPro:IPR005375); Has 244 Blast hits to 244 proteins in 106 species: Archae - 0; Bacteria - 0; Metazoa - 149; Fungi - 0; Plants - 47; Viruses - 0; Other Eukaryotes - 48 (source: NCBI BLink).	1289	82	0.0598	1692	2	0.0012	6.55433e-18	1614	212	0.1161	1760	3	0.0017	8.42371e-42
scaffold_1:26021177	SYNONYMOUS_CODING	scaffold_1	26021177	Eucgr.A01642	NO	AT1G08080.1	alpha carbonic anhydrase 7	158	0	0	194	149	0.4344	6.65292e-18	605	2	0.0033	621	79	0.1124	7.13614e-11
scaffold_6:34380327	UTR_3_PRIME: 170 bases from CDS	scaffold_6	34380327	Eucgr.F02481	YES	AT5G16050.1	general regulatory factor 5	1272	71	0.0529	685	156	0.1855	6.70917e-18	2148	1	0.0005	970	53	0.0518	4.16019e-20
scaffold_10:672888	SYNONYMOUS_CODING	scaffold_10	672888	Eucgr.J00040	YES	AT2G28760.3	UDP-XYL synthase 6	3545	106	0.029	3402	1	0.0003	7.76629e-18	3705	115	0.0301	2045	1	0.0005	2.29826e-09
scaffold_5:6189689	SYNONYMOUS_CODING	scaffold_5	6189689	Eucgr.E00655	NO	AT5G52650.1	RNA binding Plectin/S10 domain-containing protein	2473	35	0.014	2562	190	0.069	8.33831e-18	3914	0	0	3801	112	0.0286	4.35105e-21
scaffold_11:36583182	NON_SYNONYMOUS_CODING	scaffold_11	36583182	Eucgr.K02858	NO		No-Hit	89	973	0.9162	224	684	0.7533	8.57087e-18	111	1475	0.93	198	746	0.7903	8.31531e-20
scaffold_4:36228061	SYNONYMOUS_CODING	scaffold_4	36228061	Eucgr.D02202	NO	AT2G35210.1	root and pollen arfgap	1117	154	0.1212	594	246	0.2929	9.07084e-18	1632	443	0.2135	807	385	0.323	1.21423e-06
scaffold_6:41157005	SYNONYMOUS_CODING	scaffold_6	41157005	Eucgr.F03179	NO	AT1G16610.3	arginine/serine-rich 45	751	0	0	923	126	0.12	9.44128e-18	1163	0	0	1155	79	0.064	4.81586e-13
scaffold_8:4238796	SYNONYMOUS_CODING	scaffold_8	4238796	Eucgr.H00308	YES	AT3G59690.1	IQ-domain 13	1227	2486	0.6694	788	2696	0.7729	9.58802e-18	696	3035	0.813	187	2869	0.9379	3.26669e-47
scaffold_7:35883451	SYNONYMOUS_CODING	scaffold_7	35883451	Eucgr.G01978	YES	AT5G13420.1	Aldolase-type TIM barrel family protein	869	829	0.4879	756	323	0.2994	9.65236e-18	623	1466	0.7018	545	598	0.5227	1.48545e-18
scaffold_5:22838884	NON_SYNONYMOUS_CODING	scaffold_5	22838884	Eucgr.E01748	NO		No-Hit	1473	253	0.1465	1105	38	0.0332	9.8499e-18	2363	415	0.1494	1632	0	0	4.93348e-55
scaffold_6:52397118	SYNONYMOUS_CODING	scaffold_6	52397118	Eucgr.F04346	NO	AT4G08230.1	glycine-rich protein	1777	65	0.0352	2354	315	0.118	1.09445e-17	2651	118	0.0426	2650	252	0.0868	4.42559e-06
scaffold_9:38455065	UTR_3_PRIME: 71 bases from CDS	scaffold_9	38455065	Eucgr.I02743	YES	AT1G10950.1	transmembrane nine 1	1338	1698	0.5591	763	1690	0.689	1.18135e-17	1509	1582	0.5118	680	1287	0.6543	5.74064e-18
scaffold_10:1512627	UTR_3_PRIME: 47 bases from CDS	scaffold_10	1512627	Eucgr.J00125	NO	AT3G56340.1	Ribosomal protein S26e family protein	1125	841	0.4278	1142	1536	0.5736	1.24924e-17	2124	1224	0.3654	1092	2260	0.6742	1.3812e-135
scaffold_8:44359109	NON_SYNONYMOUS_CODING	scaffold_8	44359109	Eucgr.H03040	NO	AT3G23280.2	XB3 ortholog 5 in Arabidopsis thaliana	648	0	0	678	108	0.1374	1.34826e-17	1015	19	0.0184	919	108	0.1052	7.19591e-11
scaffold_6:2063719	SYNONYMOUS_CODING	scaffold_6	2063719	Eucgr.F00118	NO	AT5G67380.2	casein kinase alpha 1	136	702	0.8367	25	893	0.9728	1.5973e-17	213	842	0.7981	82	856	0.9126	1.91142e-07
scaffold_17:509449	INTERGENIC	scaffold_17	509449	NA	NO		No-Hit	3787	141	0.0359	2755	280	0.0923	1.78095e-17	3752	2	0.0005	1777	138	0.0721	4.33956e-55
scaffold_17:507947	INTERGENIC	scaffold_17	507947	NA	NO		No-Hit	3924	15	0.0038	2731	98	0.0346	2.17555e-17	3746	2	0.0005	2491	164	0.0617	1.13414e-46
scaffold_2:5486758	SYNONYMOUS_CODING	scaffold_2	5486758	Eucgr.B00427	NO	AT5G62740.1	SPFH/Band 7/PHB domain-containing membrane-associated protein family	2158	5	0.0023	3214	164	0.0485	2.1784e-17	3803	1	0.0003	3860	46	0.0118	2.35122e-05
scaffold_10:37460441	NON_SYNONYMOUS_CODING	scaffold_10	37460441	Eucgr.J03026	YES	AT1G52780.1	Protein of unknown function (DUF2921)	823	10	0.012	336	59	0.1494	2.18653e-17	930	17	0.0179	329	38	0.1035	1.01867e-06
scaffold_1:20470341	SYNONYMOUS_CODING	scaffold_1	20470341	Eucgr.A01262	NO	AT3G09390.1	metallothionein 2A	3364	1	0.0003	2793	83	0.0289	2.2543e-17	2823	3	0.0011	2613	63	0.0235	5.38773e-09
scaffold_1:35582160	SYNONYMOUS_CODING	scaffold_1	35582160	Eucgr.A02495	NO	AT1G57860.1	Translation protein SH3-like family protein	999	323	0.2443	1894	252	0.1174	2.28629e-17	2760	468	0.1448	3329	319	0.0874	2.10133e-08
scaffold_3:13614705	SYNONYMOUS_CODING	scaffold_3	13614705	Eucgr.C00830	NO	AT3G53870.1	Ribosomal protein S3 family protein	792	101	0.1131	1193	17	0.014	2.35766e-17	2277	470	0.1709	2786	80	0.0279	2.79102e-67
scaffold_8:13110728	NON_SYNONYMOUS_CODING	scaffold_8	13110728	Eucgr.H01079	YES	AT2G47500.1	P-loop nucleoside triphosphate hydrolases superfamily protein with CH (Calponin Homology) domain	1666	0	0	810	48	0.0559	2.57443e-17	2080	1	0.0005	468	31	0.0621	1.533e-23
scaffold_8:13112410	SYNONYMOUS_CODING	scaffold_8	13112410	Eucgr.H01079	YES	AT2G47500.1	P-loop nucleoside triphosphate hydrolases superfamily protein with CH (Calponin Homology) domain	3649	186	0.0485	2336	9	0.0038	2.59723e-17	3181	642	0.1679	1194	66	0.0524	2.60736e-19
scaffold_11:32185572	SYNONYMOUS_CODING	scaffold_11	32185572	Eucgr.K02493	NO	AT1G13950.1	eukaryotic elongation factor 5A-1	215	2977	0.9326	83	3870	0.9788	2.63802e-17	71	3728	0.9803	3	3898	0.9987	2.17041e-10
scaffold_3:12847990	SYNONYMOUS_CODING	scaffold_3	12847990	Eucgr.C00769	YES	AT3G43190.1	sucrose synthase 4	1688	1512	0.4724	1630	855	0.3439	2.65078e-17	930	2105	0.6936	666	574	0.4629	5.25604e-40
scaffold_2:26901968	INTERGENIC	scaffold_2	26901968	NA	NO		No-Hit	1058	141	0.1176	1328	29	0.0214	2.6701e-17	599	302	0.3352	335	65	0.1605	4.7568e-05
scaffold_4:32768495	SYNONYMOUS_CODING	scaffold_4	32768495	Eucgr.D01872	YES	AT5G23750.2	Remorin family protein	3368	91	0.0263	3556	0	0	2.88902e-17	2893	428	0.1288	1537	1	0.0006	3.60345e-43
scaffold_10:35456899	NON_SYNONYMOUS_CODING	scaffold_10	35456899	Eucgr.J02850	NO	AT2G19480.1	nucleosome assembly protein 1;2	519	162	0.2331	779	52	0.0614	3.05168e-17	887	209	0.1885	907	67	0.0681	1.07506e-10
scaffold_6:39567573	NON_SYNONYMOUS_CODING	scaffold_6	39567573	Eucgr.F02992	NO	AT1G72160.1	Sec14p-like phosphatidylinositol transfer family protein	74	423	0.8511	277	394	0.5846	3.1465e-17	262	1378	0.8392	446	895	0.6674	7.57967e-23
scaffold_8:4238612	NON_SYNONYMOUS_CODING	scaffold_8	4238612	Eucgr.H00308	YES	AT3G59690.1	IQ-domain 13	3614	328	0.0831	3341	608	0.1538	3.38048e-17	3333	542	0.1398	1695	1976	0.5383	3.62207e-289
scaffold_9:38740118	NON_SYNONYMOUS_CODING	scaffold_9	38740118	Eucgr.I02782	NO	AT1G09640.1	Translation elongation factor EF1B, gamma chain	2479	25	0.01	2339	151	0.0606	3.80914e-17	3239	2	0.0006	2611	184	0.0658	5.96576e-43
scaffold_11:28556121	UTR_3_PRIME: 27 bases from CDS	scaffold_11	28556121	Eucgr.K02144	NO	AT3G07170.1	Sterile alpha motif (SAM) domain-containing protein	921	148	0.1382	1177	34	0.0281	3.94378e-17	1249	196	0.1356	1243	51	0.0394	4.68744e-13
scaffold_5:11690245	NON_SYNONYMOUS_CODING	scaffold_5	11690245	Eucgr.E01095	NO	AT4G35580.3	NAC transcription factor-like 9	76	270	0.7803	33	798	0.9603	4.01803e-17	177	842	0.8247	119	1462	0.9247	3.4191e-09
scaffold_2:53208115	SYNONYMOUS_CODING	scaffold_2	53208115	Eucgr.B02940	NO	AT2G01600.1	ENTH/ANTH/VHS superfamily protein	112	1467	0.9285	273	1175	0.8109	4.06233e-17	54	1812	0.9695	228	1230	0.843	1.12917e-33
scaffold_11:10903612	SYNONYMOUS_CODING	scaffold_11	10903612	Eucgr.K00883	YES	AT4G03210.2	xyloglucan endotransglucosylase/hydrolase 9	3394	288	0.0782	3048	540	0.1504	4.11831e-17	3231	475	0.1281	2837	765	0.2123	2.50185e-16
scaffold_2:32780964	SYNONYMOUS_CODING	scaffold_2	32780964	Eucgr.B01797	NO	AT5G26751.1	shaggy-related kinase 11	2828	55	0.0191	2445	193	0.0732	4.45963e-17	3355	93	0.0269	2523	191	0.0695	2.02458e-10
scaffold_5:13472783	NON_SYNONYMOUS_CODING	scaffold_5	13472783	Eucgr.E01241	NO	AT4G19110.2	Protein kinase superfamily protein	1946	172	0.0812	2009	33	0.0162	4.52053e-17	2256	265	0.105	2537	110	0.0415	3.69571e-13
scaffold_5:2528605	SYNONYMOUS_CODING	scaffold_5	2528605	Eucgr.E00259	NO	AT4G17770.1	trehalose phosphatase/synthase 5	973	197	0.1684	1055	47	0.0426	5.3081e-17	1374	338	0.1974	865	84	0.0885	4.88149e-08
scaffold_6:32624264	SYNONYMOUS_CODING	scaffold_6	32624264	Eucgr.F02389	NO	AT1G47670.1	Transmembrane amino acid transporter family protein	637	494	0.4368	674	201	0.2297	5.74884e-17	1023	937	0.4781	1028	139	0.1191	2.29065e-87
scaffold_3:38201541	NON_SYNONYMOUS_CODING	scaffold_3	38201541	Eucgr.C02115	NO	AT5G64980.1	unknown protein	134	1219	0.901	401	1329	0.7664	6.12666e-17	199	760	0.7908	751	621	0.452	3.12954e-55
scaffold_11:22513968	SYNONYMOUS_CODING	scaffold_11	22513968	Eucgr.K01813	NO	AT1G51200.4	A20/AN1-like zinc finger family protein	3045	120	0.0379	3773	20	0.0053	6.29272e-17	3593	161	0.0429	3746	3	0.0008	3.20287e-30
scaffold_1:25501372	SYNONYMOUS_CODING	scaffold_1	25501372	Eucgr.A01619	NO	AT5G03530.1	RAB GTPase homolog C2A	881	612	0.4099	998	312	0.2382	6.62965e-17	1365	1006	0.4243	1243	336	0.2127	1.47062e-37
scaffold_2:952230	NON_SYNONYMOUS_CODING	scaffold_2	952230	Eucgr.B00034	NO	AT1G35160.2	GF14 protein phi chain	3	1492	0.998	75	1048	0.9324	6.77249e-17	6	2034	0.9966	65	1865	0.9663	7.84525e-08
scaffold_8:15911238	SYNONYMOUS_CODING	scaffold_8	15911238	Eucgr.H01314	YES	AT1G56720.3	Protein kinase superfamily protein	1663	39	0.0229	689	90	0.1155	7.09861e-17	1414	11	0.0077	264	24	0.083	3.66999e-11
scaffold_7:37348529	SYNONYMOUS_CODING	scaffold_7	37348529	Eucgr.G02037	NO	AT1G48160.1	signal recognition particle 19 kDa protein, putative / SRP19, putative	0	410	0.9951	68	263	0.7946	8.10273e-17	6	728	0.9918	66	530	0.8893	5.69812e-11
scaffold_10:28606762	NON_SYNONYMOUS_CODING	scaffold_10	28606762	Eucgr.J02281	YES	AT3G27325.2	hydrolases, acting on ester bonds	112	851	0.8837	152	312	0.6724	8.23871e-17	65	759	0.9211	106	309	0.7446	5.17837e-12
scaffold_6:40086332	SYNONYMOUS_CODING	scaffold_6	40086332	Eucgr.F03066	YES	AT1G52150.2	Homeobox-leucine zipper family protein / lipid-binding START domain-containing protein	1690	16	0.0094	1139	97	0.0785	8.44105e-17	2219	168	0.0704	996	237	0.1922	8.52229e-23
scaffold_5:42828312	NON_SYNONYMOUS_CODING	scaffold_5	42828312	Eucgr.E02667	YES	AT2G33990.1	IQ-domain 9	3503	172	0.0468	1969	1	0.0005	9.02716e-17	2936	511	0.1482	856	5	0.0058	3.14711e-25
scaffold_1:26020296	NON_SYNONYMOUS_CODING	scaffold_1	26020296	Eucgr.A01642	NO	AT1G08080.1	alpha carbonic anhydrase 7	88	0	0	106	152	0.5891	9.3079e-17	446	2	0.0045	505	56	0.0998	2.82882e-05
scaffold_10:1816820	UTR_5_PRIME: 123 bases from TSS	scaffold_10	1816820	Eucgr.J00170	YES	AT2G40320.1	TRICHOME BIREFRINGENCE-LIKE 33	3478	441	0.1125	2158	532	0.1975	1.00421e-16	3516	388	0.0993	711	284	0.2854	6.51257e-47
scaffold_11:11115197	UTR_3_PRIME: 82 bases from CDS	scaffold_11	11115197	Eucgr.K00912	NO	AT4G28240.1	Wound-responsive family protein	298	282	0.4862	889	308	0.2571	1.01372e-16	1515	1091	0.4186	2696	797	0.2281	1.34938e-51
scaffold_1:19859857	SYNONYMOUS_CODING	scaffold_1	19859857	Eucgr.A01245	NO	AT5G59890.1	actin depolymerizing factor 4	1899	108	0.0538	1716	1	0.0006	1.02397e-16	3647	103	0.0275	2585	1	0.0004	2.12225e-11
scaffold_3:76402612	SYNONYMOUS_CODING	scaffold_3	76402612	Eucgr.C04160	NO	AT5G20000.1	AAA-type ATPase family protein	953	230	0.1944	776	457	0.3706	1.10276e-16	1595	315	0.1647	998	451	0.311	3.83574e-18
scaffold_6:40351138	UTR_3_PRIME: 45 bases from CDS	scaffold_6	40351138	Eucgr.F03101	NO	AT4G29410.2	Ribosomal L28e protein family	2355	69	0.0284	3427	2	0.0006	1.10388e-16	3662	66	0.0177	3930	2	0.0005	2.98494e-10
scaffold_9:21862364	SYNONYMOUS_CODING	scaffold_9	21862364	Eucgr.I01100	YES	AT1G49820.1	S-methyl-5-thioribose kinase	47	5	0.0962	65	224	0.7751	1.12024e-16	638	45	0.0659	848	363	0.2998	3.84372e-27
scaffold_11:32611018	SYNONYMOUS_CODING	scaffold_11	32611018	Eucgr.K02544	NO	AT5G15650.1	reversibly glycosylated polypeptide 2	275	867	0.7592	556	753	0.5748	1.1252e-16	771	2133	0.7345	1036	2004	0.6592	7.9167e-05
scaffold_10:12318314	SYNONYMOUS_CODING	scaffold_10	12318314	Eucgr.J01121	NO	AT5G60390.3	GTP binding Elongation factor Tu family protein	1883	32	0.0167	1494	141	0.0862	1.1938e-16	3244	4	0.0012	2143	377	0.1495	1.09423e-106
scaffold_8:13270116	SYNONYMOUS_CODING	scaffold_8	13270116	Eucgr.H01094	NO	AT4G02280.1	sucrose synthase 3	587	740	0.5568	976	597	0.379	1.23703e-16	648	751	0.5368	1004	721	0.418	1.02794e-05
scaffold_9:6206120	SYNONYMOUS_CODING	scaffold_9	6206120	Eucgr.I00326	NO	AT2G21970.1	stress enhanced protein 2	420	43	0.0927	959	0	0	1.27566e-16	986	41	0.0399	1319	1	0.0008	3.49907e-07
scaffold_6:35121670	SYNONYMOUS_CODING	scaffold_6	35121670	Eucgr.F02557	YES	AT1G52760.1	lysophospholipase 2	1690	27	0.0157	991	102	0.0933	1.29656e-16	2590	120	0.0443	859	99	0.1033	9.32915e-06
scaffold_8:5675244	NON_SYNONYMOUS_CODING	scaffold_8	5675244	Eucgr.H00432	YES	AT2G43160.1	ENTH/VHS family protein	2552	129	0.0481	1851	0	0	1.38954e-16	2803	124	0.0424	1999	0	0	3.24705e-15
scaffold_6:37727052	UTR_3_PRIME: 23 bases from CDS	scaffold_6	37727052	Eucgr.F02801	NO	AT2G44050.1	6,7-dimethyl-8-ribityllumazine synthase / DMRL synthase / lumazine synthase / riboflavin synthase	159	110	0.4089	283	22	0.0721	1.47381e-16	302	172	0.3629	330	59	0.1517	8.72934e-07
scaffold_2:43551951	UTR_5_PRIME: 133 bases from TSS	scaffold_2	43551951	Eucgr.B02229	YES	AT5G58540.3	Protein kinase superfamily protein	1	635	0.9984	34	200	0.8547	1.50152e-16	31	1782	0.9824	69	253	0.7857	2.79883e-48
scaffold_11:30444846	SYNONYMOUS_CODING	scaffold_11	30444846	Eucgr.K02331	YES	AT5G24760.1	GroES-like zinc-binding dehydrogenase family protein	908	57	0.0591	433	125	0.224	1.57742e-16	966	52	0.051	200	101	0.3355	2.5487e-36
scaffold_7:46992697	SYNONYMOUS_CODING	scaffold_7	46992697	Eucgr.G02875	NO	AT2G36840.1	ACT-like superfamily protein	820	176	0.1765	652	376	0.3658	1.80558e-16	948	356	0.2728	571	430	0.4296	1.08226e-09
scaffold_11:30444262	UTR_3_PRIME: 71 bases from CDS	scaffold_11	30444262	Eucgr.K02331	YES	AT5G24760.1	GroES-like zinc-binding dehydrogenase family protein	362	11	0.0295	180	76	0.2969	1.88886e-16	650	94	0.1263	127	106	0.4549	5.73028e-22
scaffold_8:56923603	NON_SYNONYMOUS_CODING	scaffold_8	56923603	Eucgr.H03918	YES	AT3G16630.2	P-loop containing nucleoside triphosphate hydrolases superfamily protein	985	208	0.1742	591	11	0.0182	1.96411e-16	1105	379	0.255	448	4	0.0088	2.94337e-25
scaffold_10:23897095	SYNONYMOUS_CODING	scaffold_10	23897095	Eucgr.J01788	NO	AT5G19875.1	unknown protein	114	398	0.7773	665	773	0.5376	2.51657e-16	369	3060	0.8921	1082	2660	0.7108	5.36627e-76
scaffold_6:23124828	SYNONYMOUS_CODING	scaffold_6	23124828	Eucgr.F01780	NO	AT1G42470.1	Patched family protein	733	38	0.0493	404	117	0.2246	2.54385e-16	1504	54	0.0347	666	178	0.2109	7.7126e-39
scaffold_10:6655747	UTR_3_PRIME: 220 bases from CDS	scaffold_10	6655747	Eucgr.J00594	NO	AT5G22000.3	RING-H2 group F2A	181	137	0.4308	418	64	0.1328	2.55767e-16	260	159	0.3795	387	57	0.1284	4.85048e-12
scaffold_11:30635248	NON_SYNONYMOUS_CODING	scaffold_11	30635248	Eucgr.K02358	NO	AT5G48385.1	FRIGIDA-like protein	526	1451	0.7339	483	2601	0.8434	2.63841e-16	1028	2598	0.7161	559	3187	0.8508	3.12378e-39
scaffold_6:2075248	UTR_5_PRIME: 22 bases from TSS	scaffold_6	2075248	Eucgr.F00119	NO	AT2G23090.1	Uncharacterised protein family SERF	2716	1	0.0004	3068	107	0.0337	2.63894e-16	3683	9	0.0024	3616	112	0.03	1.72829e-15
scaffold_8:37892057	SYNONYMOUS_CODING	scaffold_8	37892057	Eucgr.H02679	YES	AT4G13930.1	serine hydroxymethyltransferase 4	3915	0	0	2907	68	0.0229	2.67379e-16	3869	0	0	2908	109	0.0361	2.68793e-27
scaffold_1:35819197	SYNONYMOUS_CODING	scaffold_1	35819197	Eucgr.A02519	NO	AT2G37270.2	ribosomal protein 5B	3439	0	0	3570	95	0.0259	2.71131e-16	3648	2	0.0005	3526	47	0.0132	1.89861e-05
scaffold_6:52350777	UTR_3_PRIME: 28 bases from CDS	scaffold_6	52350777	Eucgr.F04339	NO		No-Hit	439	498	0.5315	808	393	0.3272	2.72053e-16	597	1358	0.6946	840	1126	0.5727	6.65259e-10
scaffold_3:56654003	INTERGENIC	scaffold_3	56654003	NA	NO		No-Hit	1791	12	0.0067	982	73	0.0692	2.91481e-16	3939	11	0.0028	3148	751	0.1926	5.49583e-172
scaffold_6:50160846	NON_SYNONYMOUS_CODING	scaffold_6	50160846	Eucgr.F04190	YES	AT4G09810.1	Nucleotide-sugar transporter family protein	1020	225	0.1807	751	29	0.0371	3.11614e-16	1426	417	0.2263	784	28	0.0345	9.8817e-29
scaffold_9:30624356	NON_SYNONYMOUS_CODING	scaffold_9	30624356	Eucgr.I02092	YES	AT3G02360.1	6-phosphogluconate dehydrogenase family protein	3317	395	0.1064	2368	550	0.1883	3.166e-16	3611	235	0.0611	2369	460	0.1626	1.34287e-35
scaffold_8:57273765	SYNONYMOUS_CODING	scaffold_8	57273765	Eucgr.H03939	NO	AT3G05560.3	Ribosomal L22e protein family	66	1525	0.9585	0	2132	1	3.17354e-16	49	3048	0.9842	0	3245	0.9997	1.77644e-07
scaffold_1:28514033	SYNONYMOUS_CODING	scaffold_1	28514033	Eucgr.A01823	YES	AT2G20680.1	Glycosyl hydrolase superfamily protein	2346	624	0.2101	1154	582	0.3353	3.17607e-16	2534	769	0.2327	459	286	0.3839	6.0415e-12
scaffold_2:58913158	SYNONYMOUS_CODING	scaffold_2	58913158	Eucgr.B03413	NO	AT1G27000.1	Protein of unknown function (DUF1664)	1041	73	0.0655	1380	1	0.0007	3.26878e-16	1256	161	0.1135	1267	41	0.0313	7.30592e-11
scaffold_2:59200660	UTR_5_PRIME: 29 bases from TSS	scaffold_2	59200660	Eucgr.B03442	NO	AT1G26880.2	Ribosomal protein L34e superfamily protein	1818	10	0.0055	1852	122	0.0618	3.45369e-16	2048	0	0	1777	46	0.0252	1.33732e-07
scaffold_1:18194186	SYNONYMOUS_CODING	scaffold_1	18194186	Eucgr.A01171	YES	AT5G03040.3	IQ-domain 2	0	1281	1	48	654	0.9316	3.6489e-16	103	1650	0.9412	122	528	0.8123	1.55324e-16
scaffold_8:5674049	NON_SYNONYMOUS_CODING	scaffold_8	5674049	Eucgr.H00432	YES	AT2G43160.1	ENTH/VHS family protein	2551	636	0.1996	2506	311	0.1104	4.21922e-16	3043	296	0.0886	2651	62	0.0228	1.07311e-21
scaffold_10:37909948	SYNONYMOUS_CODING	scaffold_10	37909948	Eucgr.J03081	YES	AT1G15690.1	Inorganic H pyrophosphatase family protein	1374	25	0.0179	631	80	0.1124	4.59341e-16	1483	13	0.0087	357	79	0.1812	1.18304e-44
scaffold_2:36254922	SYNONYMOUS_CODING	scaffold_2	36254922	Eucgr.B01911	NO	AT1G09140.1	SERINE-ARGININE PROTEIN 30	888	13	0.0144	1204	172	0.125	4.90204e-16	920	104	0.1016	1224	311	0.2025	3.06508e-06
scaffold_4:32312647	NON_SYNONYMOUS_CODING	scaffold_4	32312647	Eucgr.D01829	YES	AT4G11380.2	Adaptin family protein	222	250	0.5297	369	112	0.2328	5.11548e-16	448	781	0.6344	444	225	0.3363	2.8587e-30
scaffold_11:9139053	NON_SYNONYMOUS_CODING	scaffold_11	9139053	Eucgr.K00796	NO	AT2G05630.2	Ubiquitin-like superfamily protein	0	2539	0.9988	99	2777	0.9652	5.29165e-16	2	3077	0.9987	39	2435	0.9842	1.73746e-05
scaffold_8:37891243	UTR_3_PRIME: 119 bases from CDS	scaffold_8	37891243	Eucgr.H02679	YES	AT4G13930.1	serine hydroxymethyltransferase 4	3839	104	0.0263	3956	6	0.0015	5.31066e-16	2678	1175	0.305	3579	320	0.0821	4.51056e-131
scaffold_6:36564042	NON_SYNONYMOUS_CODING	scaffold_6	36564042	Eucgr.F02696	NO	AT1G43170.8	ribosomal protein 1	108	1227	0.9191	362	1421	0.797	5.50798e-16	156	2058	0.9295	480	1885	0.797	6.12067e-33
scaffold_7:24495567	INTRON	scaffold_7	24495567	Eucgr.G01416	NO	AT2G09990.1	Ribosomal protein S5 domain 2-like superfamily protein	1947	29	0.0147	3093	247	0.0739	6.49793e-16	3674	32	0.0086	3604	135	0.036	3.39446e-10
scaffold_10:12161779	SYNONYMOUS_CODING	scaffold_10	12161779	Eucgr.J01105	YES	AT4G25030.2	unknown protein	1701	83	0.0465	884	154	0.1484	7.04179e-16	2484	207	0.0769	1020	222	0.1787	4.78893e-16
scaffold_10:28604631	UTR_3_PRIME: 143 bases from CDS	scaffold_10	28604631	Eucgr.J02281	YES	AT3G27325.2	hydrolases, acting on ester bonds	1195	0	0	631	49	0.0721	7.18888e-16	1214	0	0	518	34	0.0616	7.03656e-13
scaffold_3:71534100	SYNONYMOUS_CODING	scaffold_3	71534100	Eucgr.C03812	NO	AT1G65980.1	thioredoxin-dependent peroxidase 1	733	2234	0.7529	537	2955	0.8462	7.48647e-16	832	2645	0.7605	324	3159	0.9065	5.9518e-55
scaffold_4:10784827	SYNONYMOUS_CODING	scaffold_4	10784827	Eucgr.D00579	NO	AT5G46030.1	unknown protein	3269	441	0.1189	3415	205	0.0566	7.58822e-16	3155	341	0.0975	3550	79	0.0218	1.57376e-36
scaffold_4:295942	SYNONYMOUS_CODING	scaffold_4	295942	Eucgr.D00034	NO	AT2G35050.1	Protein kinase superfamily protein with octicosapeptide/Phox/Bem1p domain	777	1639	0.6784	1126	1363	0.5476	7.59267e-16	1222	2434	0.6658	1572	1639	0.5101	1.32107e-33
scaffold_1:21216072	SYNONYMOUS_CODING	scaffold_1	21216072	Eucgr.A01317	NO	AT4G16060.1	unknown protein	85	157	0.6488	271	98	0.2656	7.85549e-16	131	161	0.5514	238	64	0.2119	4.24101e-12
scaffold_4:11317734	INTERGENIC	scaffold_4	11317734	NA	NO		No-Hit	994	25	0.0245	3792	1	0.0003	8.71268e-16	3505	140	0.0382	3875	0	0	2.11227e-29
scaffold_1:1183962	SYNONYMOUS_CODING	scaffold_1	1183962	Eucgr.A00084	NO	AT5G59850.1	Ribosomal protein S8 family protein	612	212	0.2573	1321	159	0.1074	8.9936e-16	1715	1634	0.4863	2359	1085	0.3129	1.94297e-42
scaffold_6:38866134	UTR_3_PRIME: 123 bases from CDS	scaffold_6	38866134	Eucgr.F02918	NO	AT3G02720.1	Class I glutamine amidotransferase-like superfamily protein	106	167	0.6117	123	797	0.8663	9.02843e-16	174	2695	0.9394	2	3749	0.9995	7.52732e-46
scaffold_6:20026413	#N/A	scaffold_6	20026413	Eucgr.F01565	NO	AT1G19397.1	unknown protein	2410	19	0.0078	2554	146	0.0541	9.5692e-16	1623	0	0	1448	60	0.0398	1.37409e-10
scaffold_10:457092	SYNONYMOUS_CODING	scaffold_10	457092	Eucgr.J00023	NO	AT5G02500.1	heat shock cognate protein 70-1	0	766	1	73	598	0.8912	9.8636e-16	11	2069	0.9942	326	1478	0.8188	3.89216e-78
scaffold_1:14051777	NON_SYNONYMOUS_CODING	scaffold_1	14051777	Eucgr.A00882	YES	AT1G79620.1	Leucine-rich repeat protein kinase family protein	2818	0	0	1132	36	0.0308	1.06277e-15	3123	0	0	787	39	0.0472	8.35674e-29
scaffold_10:13519903	NON_SYNONYMOUS_CODING	scaffold_10	13519903	Eucgr.J01221	NO		No-Hit	88	608	0.8736	205	388	0.6543	1.06495e-15	123	995	0.8892	294	469	0.6147	8.73651e-40
scaffold_11:24265360	SYNONYMOUS_CODING	scaffold_11	24265360	Eucgr.K01917	NO	AT3G11780.2	MD-2-related lipid recognition domain-containing protein / ML domain-containing protein	2233	363	0.1397	2401	157	0.0614	1.19073e-15	3132	462	0.1284	2716	236	0.0799	6.46701e-05
scaffold_10:22444287	SYNONYMOUS_CODING	scaffold_10	22444287	Eucgr.J01724	NO	AT3G13410.1	unknown protein	1596	30	0.0185	1269	134	0.0955	1.24835e-15	2017	19	0.0093	1341	77	0.0543	7.26752e-10
scaffold_6:50520363	SYNONYMOUS_CODING	scaffold_6	50520363	Eucgr.F04230	NO	AT1G43580.1	Sphingomyelin synthetase family protein	328	149	0.3124	620	66	0.0962	1.30522e-15	828	265	0.2425	760	96	0.1121	5.60416e-08
scaffold_3:56414639	SYNONYMOUS_CODING	scaffold_3	56414639	Eucgr.C02986	NO	AT4G32840.1	phosphofructokinase 6	1	436	0.9977	132	592	0.8177	1.41773e-15	55	1623	0.9672	276	1571	0.8506	5.45715e-27
scaffold_8:13498750	SYNONYMOUS_CODING	scaffold_8	13498750	Eucgr.H01111	NO	AT3G62840.2	Small nuclear ribonucleoprotein family protein	42	1743	0.9765	247	2366	0.9055	1.42016e-15	3	3354	0.9985	123	3068	0.9606	4.12892e-23
scaffold_8:536750	SYNONYMOUS_CODING	scaffold_8	536750	Eucgr.H00058	NO	AT1G04810.1	26S proteasome regulatory complex, non-ATPase subcomplex, Rpn2/Psmd1 subunit	626	18	0.028	476	113	0.1919	1.45215e-15	782	37	0.0452	561	124	0.181	6.00035e-12
scaffold_7:24495447	SYNONYMOUS_CODING	scaffold_7	24495447	Eucgr.G01416	NO	AT2G09990.1	Ribosomal protein S5 domain 2-like superfamily protein	1516	108	0.0665	2362	462	0.1636	1.47315e-15	3423	462	0.1189	2898	982	0.253	1.0865e-46
scaffold_6:8570416	NON_SYNONYMOUS_CODING	scaffold_6	8570416	Eucgr.F00647	NO	AT1G16240.3	syntaxin of plants 51	3691	117	0.0307	3031	3	0.001	1.75791e-15	3668	130	0.0342	3115	4	0.0013	1.26509e-17
scaffold_1:22945111	SYNONYMOUS_CODING	scaffold_1	22945111	Eucgr.A01456	YES	AT4G27880.1	Protein with RING/U-box and TRAF-like domains	1187	167	0.1233	649	251	0.2789	1.80665e-15	1572	148	0.086	513	127	0.1984	1.0863e-08
scaffold_2:4731254	INTERGENIC	scaffold_2	4731254	NA	NO		No-Hit	1940	184	0.0866	2584	69	0.026	1.97088e-15	2395	372	0.1344	1865	40	0.021	1.01681e-35
scaffold_1:12896815	UTR_5_PRIME: 60 bases from TSS	scaffold_1	12896815	Eucgr.A00781	NO	AT2G32060.2	Ribosomal protein L7Ae/L30e/S12e/Gadd45 family protein	1323	83	0.059	2097	14	0.0066	1.99525e-15	1087	116	0.0964	1637	9	0.0055	3.26184e-26
scaffold_6:43212981	INTRON	scaffold_6	43212981	Eucgr.F03420	NO	AT5G54680.1	basic helix-loop-helix (bHLH) DNA-binding superfamily protein	1167	265	0.1851	1106	552	0.3329	2.00884e-15	2052	293	0.1249	1377	574	0.2942	1.20239e-37
scaffold_5:15312704	NON_SYNONYMOUS_CODING	scaffold_5	15312704	Eucgr.E01366	YES	AT2G45470.1	FASCICLIN-like arabinogalactan protein 8	277	1091	0.7975	221	318	0.59	2.09043e-15	647	1652	0.7183	351	207	0.371	2.12266e-48
scaffold_6:33795799	NON_SYNONYMOUS_CODING	scaffold_6	33795799	Eucgr.F02423	NO	AT1G35720.1	annexin 1	3751	123	0.0317	3589	313	0.0802	2.12872e-15	3515	362	0.0934	2839	1029	0.2659	9.69135e-82
scaffold_1:24458620	INTERGENIC	scaffold_1	24458620	NA	NO		No-Hit	3176	607	0.1604	2915	951	0.2459	2.15772e-15	2425	1438	0.3716	1833	1961	0.5165	1.06457e-31
scaffold_3:77838718	UTR_3_PRIME: 175 bases from CDS	scaffold_3	77838718	Eucgr.C04264	YES	AT1G71270.1	Vps52 / Sac2 family	454	68	0.1303	241	158	0.396	2.1753e-15	792	45	0.0538	260	73	0.2192	6.30253e-12
scaffold_1:34535683	NON_SYNONYMOUS_CODING	scaffold_1	34535683	Eucgr.A02375	YES	AT3G57530.1	calcium-dependent protein kinase 32	2122	564	0.2099	1318	652	0.331	2.19612e-15	2979	304	0.0926	1740	588	0.2526	3.32292e-53
scaffold_11:7389522	SYNONYMOUS_CODING	scaffold_11	7389522	Eucgr.K00659	NO		No-Hit	560	215	0.2774	399	408	0.5056	2.2021e-15	770	707	0.4783	537	838	0.6095	6.9677e-07
scaffold_8:13111847	SYNONYMOUS_CODING	scaffold_8	13111847	Eucgr.H01079	YES	AT2G47500.1	P-loop nucleoside triphosphate hydrolases superfamily protein with CH (Calponin Homology) domain	2069	375	0.1534	1529	95	0.0585	2.37163e-15	1768	656	0.2705	702	58	0.0762	1.06613e-23
scaffold_3:52296205	UTR_3_PRIME: 303 bases from CDS	scaffold_3	52296205	Eucgr.C02723	NO	AT4G32020.1	unknown protein	2982	32	0.0106	3371	183	0.0515	2.37841e-15	3760	159	0.0406	3059	847	0.2168	1.46431e-114
scaffold_9:26020481	SYNONYMOUS_CODING	scaffold_9	26020481	Eucgr.I01611	NO	AT5G14030.4	translocon-associated protein beta (TRAPB) family protein	2001	33	0.0162	2371	195	0.076	2.39355e-15	2570	1	0.0004	2194	44	0.0197	1.23555e-06
scaffold_6:50162234	NON_SYNONYMOUS_CODING	scaffold_6	50162234	Eucgr.F04190	YES	AT4G09810.1	Nucleotide-sugar transporter family protein	149	621	0.8065	11	515	0.9791	2.41197e-15	475	651	0.5776	66	514	0.8862	6.41939e-33
scaffold_9:25671920	UTR_5_PRIME: 34 bases from TSS	scaffold_9	25671920	Eucgr.I01577	NO	AT3G61110.1	ribosomal protein S27	1520	116	0.0709	1757	367	0.1728	2.8681e-15	2753	217	0.073	2216	339	0.1326	5.81224e-08
scaffold_7:49182941	SYNONYMOUS_CODING	scaffold_7	49182941	Eucgr.G03056	YES	AT3G08510.3	phospholipase C 2	2307	46	0.0195	1031	97	0.086	3.22766e-15	1863	79	0.0407	317	147	0.3168	1.68712e-69
scaffold_1:20770835	NON_SYNONYMOUS_CODING	scaffold_1	20770835	Eucgr.A01282	YES	AT5G60020.1	laccase 17	3754	16	0.0042	2350	84	0.0345	3.2459e-15	3879	47	0.012	1484	70	0.045	6.36529e-09
scaffold_6:29377298	NON_SYNONYMOUS_CODING	scaffold_6	29377298	Eucgr.F02162	NO	AT3G57230.2	AGAMOUS-like 16	715	15	0.0205	784	144	0.1548	3.29637e-15	945	53	0.0531	767	153	0.1663	3.51854e-10
scaffold_635:1698	UTR_3_PRIME: 171 bases from CDS	scaffold_635	1698	Eucgr.L02144	NO	AT5G59910.1	Histone superfamily protein	80	254	0.756	128	71	0.348	3.30212e-15	184	434	0.6845	133	115	0.4475	1.25086e-05
scaffold_1:1383991	SYNONYMOUS_CODING	scaffold_1	1383991	Eucgr.A00105	YES	AT2G31350.1	glyoxalase 2-5	1124	266	0.1912	801	44	0.0521	3.3865e-15	1391	296	0.1755	663	28	0.0405	8.60601e-13
scaffold_9:29188024	SYNONYMOUS_CODING	scaffold_9	29188024	Eucgr.I01925	NO	AT3G28715.1	ATPase, V0/A0 complex, subunit C/D	1054	158	0.1304	1272	41	0.0312	3.45353e-15	960	148	0.1335	590	19	0.0311	2.08482e-06
scaffold_6:39599770	NON_SYNONYMOUS_CODING	scaffold_6	39599770	Eucgr.F02997	YES	AT3G16520.3	UDP-glucosyl transferase 88A1	534	0	0	247	44	0.1512	3.49918e-15	841	0	0	280	21	0.0698	2.98595e-09
scaffold_5:42827741	SYNONYMOUS_CODING	scaffold_5	42827741	Eucgr.E02667	YES	AT2G33990.1	IQ-domain 9	2621	99	0.0364	1221	150	0.1094	4.03412e-15	2938	9	0.0031	651	125	0.1611	1.05655e-92
scaffold_7:18617908	NON_SYNONYMOUS_CODING	scaffold_7	18617908	Eucgr.G01098	NO	AT4G02610.1	Aldolase-type TIM barrel family protein	177	80	0.3113	66	174	0.725	4.03568e-15	387	493	0.5602	166	726	0.8139	2.83318e-25
scaffold_5:73786008	UTR_3_PRIME: 222 bases from CDS	scaffold_5	73786008	Eucgr.E04321	YES	AT1G30900.1	VACUOLAR SORTING RECEPTOR 6	1757	736	0.2952	901	697	0.4362	4.05464e-15	2290	1009	0.3058	469	427	0.4766	3.62404e-16
scaffold_1:34535029	SYNONYMOUS_CODING	scaffold_1	34535029	Eucgr.A02375	YES	AT3G57530.1	calcium-dependent protein kinase 32	3636	270	0.069	3002	66	0.0215	4.17325e-15	3662	200	0.0516	3085	3	0.001	2.08176e-30
scaffold_6:36371291	SYNONYMOUS_CODING	scaffold_6	36371291	Eucgr.F02670	YES	AT1G71790.1	Subunits of heterodimeric actin filament capping protein Capz superfamily	40	553	0.9325	109	274	0.7154	4.44082e-15	36	471	0.929	105	131	0.5551	2.93564e-28
scaffold_8:29481981	SYNONYMOUS_CODING	scaffold_8	29481981	Eucgr.H02217	YES	AT5G67210.1	Protein of unknown function (DUF579)	2584	1203	0.3176	2730	778	0.2218	4.85569e-15	2359	1457	0.3814	1995	837	0.2956	7.16425e-08
scaffold_6:23009587	NON_SYNONYMOUS_CODING	scaffold_6	23009587	Eucgr.F01772	YES	AT2G30600.5	BTB/POZ domain-containing protein	158	230	0.5928	574	265	0.3159	5.1143e-15	126	236	0.6519	508	428	0.4573	8.7864e-05
scaffold_2:5486840	UTR_3_PRIME: 28 bases from CDS	scaffold_2	5486840	Eucgr.B00427	NO	AT5G62740.1	SPFH/Band 7/PHB domain-containing membrane-associated protein family	612	596	0.4934	1420	705	0.3318	5.14181e-15	1157	988	0.4604	1473	836	0.3621	6.58787e-06
scaffold_6:36619603	SYNONYMOUS_CODING	scaffold_6	36619603	Eucgr.F02704	NO	AT4G32010.1	HSI2-like 1	144	1129	0.8869	20	1098	0.9821	5.23504e-15	127	1536	0.9236	1	1222	0.9992	5.60767e-17
scaffold_6:48385410	SYNONYMOUS_CODING	scaffold_6	48385410	Eucgr.F04026	NO		No-Hit	3491	213	0.0575	1982	15	0.0075	5.31347e-15	2923	448	0.1329	1298	24	0.0182	1.83854e-26
scaffold_5:37990803	SYNONYMOUS_CODING	scaffold_5	37990803	Eucgr.E02479	NO	AT2G34670.2	Protein of unknown function (DUF630 and DUF632)	219	1120	0.8364	337	702	0.6756	5.39009e-15	128	1360	0.9121	261	666	0.7184	1.41825e-31
scaffold_6:13250188	SYNONYMOUS_CODING	scaffold_6	13250188	Eucgr.F00995	YES	AT5G54690.1	galacturonosyltransferase 12	3796	105	0.0269	3395	3	0.0009	5.40288e-15	3433	280	0.0754	2047	1	0.0005	3.70227e-31
scaffold_8:72474857	SYNONYMOUS_CODING	scaffold_8	72474857	Eucgr.H05072	YES	AT2G03200.1	Eukaryotic aspartyl protease family protein	2414	1076	0.3083	1731	425	0.1971	5.45883e-15	1756	1663	0.4864	941	299	0.2411	2.57486e-45
scaffold_2:14601517	INTRAGENIC: Eucgr.B01003	scaffold_2	14601517	Eucgr.B01003	YES	AT1G60680.1	NAD(P)-linked oxidoreductase superfamily protein	153	1685	0.9163	5	1100	0.9955	6.16674e-15	454	1333	0.7459	3	542	0.9945	4.82494e-32
scaffold_6:23009714	SYNONYMOUS_CODING	scaffold_6	23009714	Eucgr.F01772	YES	AT2G30600.5	BTB/POZ domain-containing protein	172	352	0.6718	551	403	0.4224	6.26715e-15	109	314	0.7423	577	571	0.4974	1.08767e-12
scaffold_10:12564502	NON_SYNONYMOUS_CODING	scaffold_10	12564502	Eucgr.J01143	NO	AT5G07330.1	unknown protein	28	88	0.7586	576	271	0.3196	6.83666e-15	559	1390	0.7132	1481	1625	0.5232	1.64818e-35
scaffold_11:36620704	INTERGENIC	scaffold_11	36620704	NA	NO		No-Hit	9	438	0.9799	88	309	0.7764	6.8958e-15	38	785	0.9538	109	634	0.8533	2.71195e-06
scaffold_4:32218301	SYNONYMOUS_CODING	scaffold_4	32218301	Eucgr.D01822	NO	AT4G23496.1	SPIRAL1-like5	3904	2	0.0005	3828	89	0.0227	7.04497e-15	3831	1	0.0003	3342	512	0.1328	1.68373e-114
scaffold_10:6644993	SYNONYMOUS_CODING	scaffold_10	6644993	Eucgr.J00591	NO	AT5G22010.1	replication factor C1	125	737	0.855	49	1282	0.9632	7.27635e-15	155	920	0.855	0	1276	0.9984	2.6897e-39
scaffold_8:63411500	UTR_3_PRIME: 76 bases from CDS	scaffold_8	63411500	Eucgr.H04426	NO	AT1G08830.2	copper/zinc superoxide dismutase 1	3106	217	0.0653	3176	479	0.131	7.43805e-15	3273	412	0.1118	2647	744	0.2194	5.98618e-29
scaffold_5:2870320	NON_SYNONYMOUS_CODING	scaffold_5	2870320	Eucgr.E00307	NO	AT1G32400.3	tobamovirus multiplication 2A	27	779	0.9665	123	581	0.8241	7.59629e-15	169	1569	0.9028	204	909	0.816	8.39956e-06
scaffold_7:43033894	SYNONYMOUS_CODING	scaffold_7	43033894	Eucgr.G02443	NO	AT5G60980.2	Nuclear transport factor 2 (NTF2) family protein with RNA binding (RRM-RBD-RNP motifs) domain	235	90	0.2769	512	30	0.0554	8.05204e-15	567	154	0.2136	882	52	0.0557	1.38644e-16
scaffold_8:13160440	SYNONYMOUS_CODING	scaffold_8	13160440	Eucgr.H01084	NO	AT1G02780.1	Ribosomal protein L19e family protein	2540	1	0.0004	3305	114	0.0333	8.10351e-15	3931	1	0.0003	3703	188	0.0483	3.94949e-38
scaffold_7:18186339	#N/A	scaffold_7	18186339	Eucgr.G01051	NO	AT3G14570.2	glucan synthase-like 4	190	137	0.419	517	91	0.1492	8.11913e-15	260	144	0.3564	613	138	0.1835	2.03966e-05
scaffold_4:20384647	SYNONYMOUS_CODING	scaffold_4	20384647	Eucgr.D01125	NO	AT3G54280.2	DNA binding;ATP binding;nucleic acid binding;binding;helicases;ATP binding;DNA binding;helicases	0	852	1	85	826	0.9067	8.56236e-15	4	1039	0.9962	69	921	0.9303	4.18584e-10
scaffold_1:15799542	INTRON	scaffold_1	15799542	Eucgr.A01014	YES	AT1G75250.2	RAD-like 6	0	804	1	46	414	0.9	8.94069e-15	6	1093	0.9945	31	393	0.9269	4.2519e-09
scaffold_8:45998933	NON_SYNONYMOUS_CODING	scaffold_8	45998933	Eucgr.H03140	NO	AT1G30230.2	Glutathione S-transferase, C-terminal-like;Translation elongation factor EF1B/ribosomal protein S6	1887	0	0	2106	95	0.0432	9.17725e-15	3562	2	0.0006	3298	56	0.0167	5.31679e-08
scaffold_2:60283074	INTRON	scaffold_2	60283074	Eucgr.B03570	NO	AT5G61790.1	calnexin 1	3128	82	0.0255	3219	0	0	9.61714e-15	3680	94	0.0249	3738	2	0.0005	1.44948e-15
scaffold_5:491311	NON_SYNONYMOUS_CODING	scaffold_5	491311	Eucgr.E00053	YES	AT5G42080.1	dynamin-like protein	1661	312	0.1581	1049	52	0.0472	9.7625e-15	1696	356	0.1734	647	0	0	1.6337e-24
scaffold_10:12161899	SYNONYMOUS_CODING	scaffold_10	12161899	Eucgr.J01105	YES	AT4G25030.2	unknown protein	1639	498	0.233	1144	138	0.1076	1.00355e-14	1768	817	0.3161	1015	114	0.101	1.51841e-38
scaffold_8:48305068	SYNONYMOUS_CODING	scaffold_8	48305068	Eucgr.H03285	NO	AT1G15690.1	Inorganic H pyrophosphatase family protein	261	401	0.6057	605	365	0.3763	1.02126e-14	945	381	0.2873	1287	242	0.1583	2.3339e-11
scaffold_2:63612199	NON_SYNONYMOUS_CODING	scaffold_2	63612199	Eucgr.B03975	NO	AT4G16143.2	importin alpha isoform 2	46	292	0.8639	127	142	0.5279	1.11657e-14	171	334	0.6614	272	83	0.2338	1.32252e-29
scaffold_1:18820596	NON_SYNONYMOUS_CODING	scaffold_1	18820596	Eucgr.A01204	NO	AT5G02770.1	unknown protein	355	326	0.4787	822	301	0.268	1.12902e-14	626	692	0.5246	1473	493	0.2508	1.8101e-52
scaffold_11:4550218	SYNONYMOUS_CODING	scaffold_11	4550218	Eucgr.K00395	NO	AT5G53060.1	RNA-binding KH domain-containing protein	410	228	0.3574	276	425	0.6063	1.21756e-14	705	337	0.3234	389	482	0.5534	1.22195e-18
scaffold_6:35460982	UTR_3_PRIME: 19 bases from CDS	scaffold_6	35460982	Eucgr.F02586	NO	AT1G72020.1	unknown protein	652	57	0.0804	489	176	0.2647	1.27275e-14	3133	177	0.0534	2406	537	0.1825	3.12273e-52
scaffold_2:58911360	NON_SYNONYMOUS_CODING	scaffold_2	58911360	Eucgr.B03413	NO	AT1G27000.1	Protein of unknown function (DUF1664)	65	1004	0.9392	2	1428	0.9986	1.27352e-14	152	1232	0.8902	47	1266	0.9642	5.53125e-08
scaffold_7:353386	SYNONYMOUS_CODING	scaffold_7	353386	Eucgr.G00035	YES	AT5G49720.1	glycosyl hydrolase 9A1	3790	1	0.0003	3451	79	0.0224	1.28389e-14	3845	3	0.0008	3016	273	0.082	1.16459e-66
scaffold_10:18088501	SYNONYMOUS_CODING	scaffold_10	18088501	Eucgr.J01447	NO		No-Hit	1698	1	0.0006	3018	154	0.0485	1.35982e-14	3380	58	0.0169	3651	238	0.0612	1.894e-16
scaffold_7:46712466	SYNONYMOUS_CODING	scaffold_7	46712466	Eucgr.G02846	YES	AT5G03250.1	Phototropic-responsive NPH3 family protein	1025	464	0.3116	296	323	0.5218	1.38809e-14	3016	321	0.0961	255	200	0.4396	3.58549e-83
scaffold_10:12564345	NON_SYNONYMOUS_CODING	scaffold_10	12564345	Eucgr.J01143	NO	AT5G07330.1	unknown protein	184	23	0.1111	702	561	0.4442	1.5123e-14	1958	621	0.2407	2240	1597	0.4161	4.20574e-42
scaffold_10:18738146	SYNONYMOUS_CODING	scaffold_10	18738146	Eucgr.J01462	NO	AT1G67230.1	little nuclei1	294	180	0.3797	841	167	0.1657	1.51689e-14	724	369	0.3373	1144	221	0.1619	1.08501e-18
scaffold_6:13251216	UTR_3_PRIME: 143 bases from CDS	scaffold_6	13251216	Eucgr.F00995	YES	AT5G54690.1	galacturonosyltransferase 12	3048	178	0.0552	2286	21	0.0091	1.547e-14	2663	555	0.1725	1027	40	0.0375	6.18003e-23
scaffold_8:16882877	SYNONYMOUS_CODING	scaffold_8	16882877	Eucgr.H01412	NO	AT1G65270.1	unknown protein	255	78	0.2342	142	195	0.5786	1.60035e-14	1259	78	0.0583	1102	250	0.1848	3.23154e-18
scaffold_2:47047667	SYNONYMOUS_CODING	scaffold_2	47047667	Eucgr.B02491	NO	AT3G45240.3	geminivirus rep interacting kinase 1	151	690	0.8195	363	614	0.6278	1.70963e-14	367	965	0.7245	640	690	0.5184	2.06021e-22
scaffold_1:15519711	UTR_3_PRIME: 85 bases from CDS	scaffold_1	15519711	Eucgr.A00990	YES	AT3G62020.1	germin-like protein 10	260	2848	0.9163	335	1673	0.8332	1.74233e-14	13	3663	0.9962	87	1446	0.9432	8.13626e-32
scaffold_1:2207724	NON_SYNONYMOUS_CODING	scaffold_1	2207724	Eucgr.A00189	NO	AT3G16857.2	response regulator 1	452	48	0.096	371	180	0.3267	1.74759e-14	596	169	0.2209	537	449	0.4554	6.63187e-19
scaffold_4:17650855	SYNONYMOUS_CODING	scaffold_4	17650855	Eucgr.D00982	YES	AT2G35120.1	Single hybrid motif superfamily protein	2895	478	0.1417	1772	112	0.0594	1.75139e-14	2571	1349	0.3441	1149	38	0.032	3.94695e-94
scaffold_11:37327488	SYNONYMOUS_CODING	scaffold_11	37327488	Eucgr.K02930	YES	AT2G36910.1	ATP binding cassette subfamily B1	1214	390	0.2431	702	476	0.4041	1.80253e-14	1421	544	0.2768	571	459	0.4456	4.05537e-15
scaffold_6:48140808	NON_SYNONYMOUS_CODING	scaffold_6	48140808	Eucgr.F03990	NO	AT1G16180.2	Serinc-domain containing serine and sphingolipid biosynthesis protein	3856	2	0.0005	3686	85	0.0225	1.81734e-14	3862	2	0.0005	3804	53	0.0137	1.37705e-06
scaffold_8:15419636	UTR_5_PRIME: 56 bases from TSS	scaffold_8	15419636	Eucgr.H01271	NO	AT2G18400.1	ribosomal protein L6 family protein	168	303	0.6433	464	281	0.3772	1.96613e-14	145	637	0.8146	547	451	0.4519	2.8561e-49
scaffold_3:11941528	SYNONYMOUS_CODING	scaffold_3	11941528	Eucgr.C00678	NO	AT5G12020.1	17.6 kDa class II heat shock protein	90	33	0.2683	1174	62	0.0502	1.97832e-14	1462	1822	0.5548	3687	109	0.0287	0
scaffold_1:40192657	SYNONYMOUS_CODING	scaffold_1	40192657	Eucgr.A02985	YES	AT5G16730.1	Plant protein of unknown function (DUF827)	1956	134	0.0641	806	163	0.1682	2.00438e-14	2795	83	0.0288	782	98	0.1114	4.03664e-18
scaffold_9:27939687	INTRAGENIC: Eucgr.I01801	scaffold_9	27939687	Eucgr.I01801	NO	AT1G23740.1	Oxidoreductase, zinc-binding dehydrogenase family protein	2854	140	0.0468	3000	26	0.0086	2.08514e-14	3621	206	0.0538	3568	58	0.016	2.89636e-13
scaffold_9:25328773	SYNONYMOUS_CODING	scaffold_9	25328773	Eucgr.I01521	NO	AT4G38350.2	Patched family protein	665	6	0.0089	667	105	0.136	2.22885e-14	922	1	0.0011	738	37	0.0477	2.66919e-05
scaffold_6:9409933	#N/A	scaffold_6	9409933	Eucgr.F00715	NO	AT4G26850.1	mannose-1-phosphate guanylyltransferase (GDP)s;GDP-galactose:mannose-1-phosphate guanylyltransferases;GDP-galactose:glucose-1-phosphate guanylyltransferases;GDP-galactose:myoinositol-1-phosphate guanylyltransferases;glucose-1-phosphate guanylyltransferase	379	168	0.3071	553	59	0.0962	2.4612e-14	1433	462	0.2437	2563	190	0.069	2.40849e-58
scaffold_6:39836181	SYNONYMOUS_CODING	scaffold_6	39836181	Eucgr.F03029	NO	AT1G52280.1	RAB GTPase homolog G3D	336	987	0.746	518	707	0.5767	2.48101e-14	160	1372	0.895	380	713	0.6523	1.03286e-46
scaffold_4:36427399	INTERGENIC	scaffold_4	36427399	NA	NO		No-Hit	680	1	0.0015	590	78	0.1168	2.62067e-14	1240	1	0.0008	1468	111	0.0703	1.85133e-15
scaffold_9:21791011	SYNONYMOUS_CODING	scaffold_9	21791011	Eucgr.I01088	NO	AT4G34270.1	TIP41-like family protein	582	121	0.1721	662	18	0.0265	2.90344e-14	725	143	0.1647	694	20	0.028	1.53315e-13
scaffold_7:858078	NON_SYNONYMOUS_CODING	scaffold_7	858078	Eucgr.G00076	NO	AT4G18670.1	Leucine-rich repeat (LRR) family protein	1600	236	0.1285	930	319	0.2554	2.93431e-14	2753	432	0.1354	1565	469	0.2305	2.43506e-13
scaffold_3:38598837	SYNONYMOUS_CODING	scaffold_3	38598837	Eucgr.C02133	NO	AT4G31300.3	N-terminal nucleophile aminohydrolases (Ntn hydrolases) superfamily protein	1248	287	0.187	1522	131	0.0792	2.96518e-14	1625	648	0.2851	1582	241	0.1322	1.14622e-26
scaffold_2:62099517	SYNONYMOUS_CODING	scaffold_2	62099517	Eucgr.B03800	NO		No-Hit	1044	77	0.0687	1268	3	0.0024	2.96808e-14	1152	90	0.0725	1114	16	0.0142	1.87889e-06
scaffold_7:51710761	SYNONYMOUS_CODING	scaffold_7	51710761	Eucgr.G03364	NO	AT5G13710.2	sterol methyltransferase 1	843	71	0.0777	1043	1	0.001	3.0823e-14	1596	56	0.0339	1465	0	0	3.22707e-07
scaffold_1:18009283	SYNONYMOUS_CODING	scaffold_1	18009283	Eucgr.A01158	YES	AT5G03170.1	FASCICLIN-like arabinogalactan-protein 11	113	793	0.8753	143	288	0.6682	3.24902e-14	514	3295	0.8651	301	965	0.7622	1.6933e-12
scaffold_2:32177074	NON_SYNONYMOUS_CODING	scaffold_2	32177074	Eucgr.B01758	NO	AT3G05030.2	sodium hydrogen exchanger 2	66	191	0.7432	183	102	0.3579	3.42981e-14	149	288	0.659	338	184	0.3525	8.89979e-16
scaffold_11:32272136	SYNONYMOUS_CODING	scaffold_11	32272136	Eucgr.K02508	NO	AT5G61170.1	Ribosomal protein S19e family protein	1912	62	0.0314	2535	0	0	3.51592e-14	3473	47	0.0134	3394	1	0.0003	1.74831e-05
scaffold_10:6507846	SYNONYMOUS_CODING	scaffold_10	6507846	Eucgr.J00578	NO	AT2G27210.1	BRI1 suppressor 1 (BSU1)-like 3	467	9	0.0189	377	95	0.2013	3.57516e-14	575	3	0.0052	508	55	0.0977	3.21451e-07
scaffold_8:15218337	SYNONYMOUS_CODING	scaffold_8	15218337	Eucgr.H01253	NO	AT1G56450.1	20S proteasome beta subunit G1	16	1538	0.9897	129	1592	0.925	3.59207e-14	56	2471	0.9778	230	1953	0.8946	2.53535e-27
scaffold_1:22936192	SYNONYMOUS_CODING	scaffold_1	22936192	Eucgr.A01455	YES	AT3G49260.2	IQ-domain 21	63	168	0.7273	184	89	0.326	3.71891e-14	60	2301	0.9746	105	615	0.8542	9.35717e-31
scaffold_5:38050671	NON_SYNONYMOUS_CODING	scaffold_5	38050671	Eucgr.E02482	YES	AT2G34680.1	Outer arm dynein light chain 1 protein	2037	1	0.0005	1009	43	0.0408	3.72846e-14	1948	3	0.0015	729	23	0.0306	1.15127e-06
scaffold_2:40367302	SYNONYMOUS_CODING	scaffold_2	40367302	Eucgr.B02080	NO	AT4G16143.2	importin alpha isoform 2	346	354	0.5057	222	597	0.7289	4.29993e-14	702	472	0.4017	356	720	0.6685	2.13672e-31
scaffold_5:23168278	SYNONYMOUS_CODING	scaffold_5	23168278	Eucgr.E01779	NO		No-Hit	52	219	0.8081	200	169	0.458	4.50778e-14	257	945	0.7855	483	425	0.4681	1.76561e-46
scaffold_4:19754423	SYNONYMOUS_CODING	scaffold_4	19754423	Eucgr.D01098	NO	AT4G15000.1	Ribosomal L27e protein family	2242	0	0	2834	103	0.0351	4.54702e-14	3722	1	0.0003	3518	161	0.0438	5.41166e-32
scaffold_5:68872133	UTR_3_PRIME: 344 bases from CDS	scaffold_5	68872133	Eucgr.E03984	NO	AT4G04180.1	P-loop containing nucleoside triphosphate hydrolases superfamily protein	423	224	0.3462	577	738	0.5612	4.56765e-14	725	488	0.4023	919	1087	0.5408	4.59884e-09
scaffold_8:535739	SYNONYMOUS_CODING	scaffold_8	535739	Eucgr.H00058	NO	AT1G04810.1	26S proteasome regulatory complex, non-ATPase subcomplex, Rpn2/Psmd1 subunit	42	856	0.9532	156	701	0.8161	4.70946e-14	63	1318	0.9544	134	864	0.8649	2.73756e-09
scaffold_2:2308323	SYNONYMOUS_CODING	scaffold_2	2308323	Eucgr.B00144	NO	AT3G04120.1	glyceraldehyde-3-phosphate dehydrogenase C subunit 1	3073	63	0.0201	3128	219	0.0654	5.07958e-14	3680	201	0.0518	3067	743	0.1949	3.42311e-76
scaffold_11:30398896	INTERGENIC	scaffold_11	30398896	NA	NO		No-Hit	1000	315	0.2395	1307	164	0.1115	5.16441e-14	1266	1027	0.4479	2027	292	0.1259	7.37153e-124
scaffold_7:22982738	UTR_3_PRIME: 76 bases from CDS	scaffold_7	22982738	Eucgr.G01359	NO	AT4G34200.1	D-3-phosphoglycerate dehydrogenase	1588	69	0.0416	1883	0	0	5.16613e-14	3212	455	0.1241	1825	2	0.0011	4.34952e-49
scaffold_11:24263696	NON_SYNONYMOUS_CODING	scaffold_11	24263696	Eucgr.K01917	NO	AT3G11780.2	MD-2-related lipid recognition domain-containing protein / ML domain-containing protein	2995	360	0.1073	3510	186	0.0503	5.30171e-14	3150	579	0.1553	3471	346	0.0906	3.22559e-12
scaffold_6:9408751	NON_SYNONYMOUS_CODING	scaffold_6	9408751	Eucgr.F00715	NO	AT4G26850.1	mannose-1-phosphate guanylyltransferase (GDP)s;GDP-galactose:mannose-1-phosphate guanylyltransferases;GDP-galactose:glucose-1-phosphate guanylyltransferases;GDP-galactose:myoinositol-1-phosphate guanylyltransferases;glucose-1-phosphate guanylyltransferase	976	63	0.0606	1642	7	0.0042	5.32248e-14	2163	355	0.141	3214	0	0	1.30595e-101
scaffold_6:40856888	STOP_GAINED	scaffold_6	40856888	Eucgr.F03150	NO	AT4G26100.1	casein kinase 1	1385	52	0.0362	2173	0	0	5.67962e-14	2014	69	0.0331	2285	0	0	5.03005e-13
scaffold_8:1237894	INTERGENIC	scaffold_8	1237894	NA	NO		No-Hit	2988	549	0.1552	2583	818	0.2405	5.7985e-14	2861	632	0.1809	2668	865	0.2447	1.7223e-05
scaffold_2:53210560	UTR_3_PRIME: 223 bases from CDS	scaffold_2	53210560	Eucgr.B02940	NO	AT2G01600.1	ENTH/ANTH/VHS superfamily protein	123	310	0.7159	287	212	0.4248	5.84891e-14	225	760	0.7708	251	391	0.609	5.25492e-07
scaffold_2:32182380	SYNONYMOUS_CODING	scaffold_2	32182380	Eucgr.B01759	NO	AT3G05010.1	Protein of unknown function, transmembrane-40	42	436	0.7856	148	311	0.6245	5.91772e-14	157	523	0.6074	259	338	0.5248	3.23309e-09
scaffold_10:37569446	SYNONYMOUS_CODING	scaffold_10	37569446	Eucgr.J03045	NO	AT1G80210.1	Mov34/MPN/PAD-1 family protein	527	2	0.0038	502	88	0.1492	5.93163e-14	785	20	0.0248	632	84	0.1172	2.7674e-07
scaffold_8:37892300	SYNONYMOUS_CODING	scaffold_8	37892300	Eucgr.H02679	YES	AT4G13930.1	serine hydroxymethyltransferase 4	2587	1220	0.3205	2756	812	0.2276	6.21299e-14	1590	2139	0.5736	1502	1096	0.4214	4.26345e-27
scaffold_7:37348540	NON_SYNONYMOUS_CODING	scaffold_7	37348540	Eucgr.G02037	NO	AT1G48160.1	signal recognition particle 19 kDa protein, putative / SRP19, putative	0	435	0.9977	60	295	0.831	6.34385e-14	7	832	0.9905	64	598	0.9033	3.36851e-10
scaffold_5:13096313	NON_SYNONYMOUS_CODING	scaffold_5	13096313	Eucgr.E01218	YES	AT1G31812.1	acyl-CoA-binding protein 6	3488	435	0.1109	3706	217	0.0553	6.56708e-14	3317	605	0.1543	1994	182	0.0836	9.19536e-10
scaffold_5:57066839	NON_SYNONYMOUS_CODING	scaffold_5	57066839	Eucgr.E03349	YES	AT2G20760.1	Clathrin light chain protein	1600	1066	0.3998	1095	389	0.2621	6.8308e-14	1954	871	0.3082	987	246	0.1994	2.67428e-07
scaffold_4:36612061	SYNONYMOUS_CODING	scaffold_4	36612061	Eucgr.D02251	NO	AT4G00570.1	NAD-dependent malic enzyme 2	525	51	0.0885	902	1	0.0011	7.42619e-14	666	74	0.1	794	14	0.0173	6.35805e-07
scaffold_8:37860148	SYNONYMOUS_CODING	scaffold_8	37860148	Eucgr.H02678	YES	AT4G13940.3	S-adenosyl-L-homocysteine hydrolase	2977	1	0.0003	1405	40	0.0277	7.54903e-14	3535	186	0.05	1554	211	0.1195	4.36075e-15
scaffold_11:8470609	SYNONYMOUS_CODING	scaffold_11	8470609	Eucgr.K00732	NO	AT1G04980.1	PDI-like 2-2	899	86	0.0873	897	1	0.0011	7.63627e-14	1651	153	0.0848	1190	15	0.0124	6.807e-12
scaffold_8:15419627	UTR_5_PRIME: 65 bases from TSS	scaffold_8	15419627	Eucgr.H01271	NO	AT2G18400.1	ribosomal protein L6 family protein	324	171	0.3455	299	454	0.6029	7.65175e-14	657	149	0.1849	474	553	0.5379	1.87933e-48
scaffold_10:37652531	NON_SYNONYMOUS_CODING	scaffold_10	37652531	Eucgr.J03052	YES	AT1G15410.1	aspartate-glutamate racemase family	57	181	0.7605	545	426	0.4387	7.74513e-14	306	599	0.6619	888	738	0.4539	2.65857e-18
scaffold_6:52392930	UTR_3_PRIME: 178 bases from CDS	scaffold_6	52392930	Eucgr.F04345	NO	AT1G21750.1	PDI-like 1-1	1785	87	0.0464	1937	280	0.1261	7.78995e-14	2403	110	0.0438	1624	401	0.1978	1.42096e-54
scaffold_6:8269262	SYNONYMOUS_CODING	scaffold_6	8269262	Eucgr.F00624	YES	AT5G47620.4	RNA-binding (RRM/RBD/RNP motifs) family protein	1002	202	0.1678	597	15	0.0245	7.81499e-14	1274	193	0.1316	444	9	0.0199	3.54903e-06
scaffold_5:55955837	SYNONYMOUS_CODING	scaffold_5	55955837	Eucgr.E03299	NO	AT4G09800.1	S18 ribosomal protein	2850	121	0.0407	3097	20	0.0064	7.82054e-14	2898	340	0.105	3726	74	0.0195	1.01016e-46
scaffold_7:24499797	SYNONYMOUS_CODING	scaffold_7	24499797	Eucgr.G01417	YES	AT4G34050.2	S-adenosyl-L-methionine-dependent methyltransferases superfamily protein	825	147	0.1508	378	200	0.346	7.82536e-14	1790	592	0.2485	562	356	0.3878	6.51377e-10
scaffold_8:37891312	UTR_3_PRIME: 50 bases from CDS	scaffold_8	37891312	Eucgr.H02679	YES	AT4G13930.1	serine hydroxymethyltransferase 4	673	3209	0.8262	344	3062	0.8987	7.91759e-14	1221	2575	0.6783	543	2924	0.8434	7.14567e-55
scaffold_2:10390657	SYNONYMOUS_CODING	scaffold_2	10390657	Eucgr.B00856	NO	AT1G48630.1	receptor for activated C kinase 1B	571	282	0.3306	1124	225	0.1667	7.95482e-14	1261	728	0.3658	1684	498	0.2278	4.88082e-17
scaffold_9:28228469	SYNONYMOUS_CODING	scaffold_9	28228469	Eucgr.I01835	NO	AT5G14920.1	Gibberellin-regulated family protein	583	6	0.0102	273	52	0.16	8.04749e-14	1505	6	0.004	577	94	0.1401	2.81423e-39
scaffold_11:37879875	SYNONYMOUS_CODING	scaffold_11	37879875	Eucgr.K02974	YES	AT5G01360.1	Plant protein of unknown function (DUF828)	1454	210	0.1262	636	4	0.0062	8.7215e-14	2591	284	0.0988	504	1	0.002	1.45523e-07
scaffold_5:13473757	SYNONYMOUS_CODING	scaffold_5	13473757	Eucgr.E01241	NO	AT4G19110.2	Protein kinase superfamily protein	2502	22	0.0087	2275	124	0.0517	8.76984e-14	3411	52	0.015	3532	150	0.0407	1.55074e-05
scaffold_11:6620056	SYNONYMOUS_CODING	scaffold_11	6620056	Eucgr.K00588	YES	AT1G02500.2	S-adenosylmethionine synthetase 1	708	3077	0.8129	1037	2763	0.7271	8.95569e-14	779	2945	0.7908	1091	2724	0.714	3.29237e-09
scaffold_2:32180498	SYNONYMOUS_CODING	scaffold_2	32180498	Eucgr.B01758	NO	AT3G05030.2	sodium hydrogen exchanger 2	1795	3	0.0017	1472	74	0.0479	9.06339e-14	1634	142	0.0799	1393	257	0.1557	1.34909e-06
scaffold_6:13066498	INTERGENIC	scaffold_6	13066498	NA	NO		No-Hit	650	20	0.0299	684	144	0.1739	9.17572e-14	1925	35	0.0179	1825	133	0.0678	2.89814e-09
scaffold_3:15906454	NON_SYNONYMOUS_CODING	scaffold_3	15906454	Eucgr.C01003	NO	AT2G19900.1	NADP-malic enzyme 1	64	1298	0.9523	272	1635	0.8574	9.28003e-14	243	3228	0.93	489	3191	0.8669	5.19443e-13
scaffold_3:56688877	UTR_3_PRIME: 19 bases from CDS	scaffold_3	56688877	Eucgr.C03004	NO	AT4G32940.1	gamma vacuolar processing enzyme	3310	95	0.0279	3174	4	0.0013	9.50524e-14	3149	458	0.127	3546	4	0.0011	1.30557e-98
scaffold_6:29481519	NON_SYNONYMOUS_CODING	scaffold_6	29481519	Eucgr.F02172	NO	AT2G22670.4	indoleacetic acid-induced protein 8	36	331	0.9019	274	518	0.654	1.01275e-13	54	1660	0.9685	665	2033	0.7535	9.21851e-74
scaffold_8:29482732	UTR_3_PRIME: 124 bases from CDS	scaffold_8	29482732	Eucgr.H02217	YES	AT5G67210.1	Protein of unknown function (DUF579)	3059	0	0	1647	43	0.0254	1.06324e-13	3458	0	0	1255	51	0.0391	4.35649e-26
scaffold_11:36093726	UTR_3_PRIME: 24 bases from CDS	scaffold_11	36093726	Eucgr.K02805	NO	AT1G70600.1	Ribosomal protein L18e/L15 superfamily protein	982	353	0.2638	1782	296	0.1424	1.07211e-13	1288	404	0.2386	2177	289	0.1172	1.38649e-19
scaffold_11:24263667	SYNONYMOUS_CODING	scaffold_11	24263667	Eucgr.K01917	NO	AT3G11780.2	MD-2-related lipid recognition domain-containing protein / ML domain-containing protein	3026	278	0.0841	3023	549	0.1537	1.09853e-13	3285	594	0.153	2726	903	0.2488	9.41003e-20
scaffold_2:63612275	NON_SYNONYMOUS_CODING	scaffold_2	63612275	Eucgr.B03975	NO	AT4G16143.2	importin alpha isoform 2	322	31	0.0878	177	108	0.3789	1.12494e-13	411	148	0.2648	91	194	0.6807	7.20355e-26
scaffold_5:73677307	UTR_3_PRIME: 43 bases from CDS	scaffold_5	73677307	Eucgr.E04308	YES	AT1G31070.2	N-acetylglucosamine-1-phosphate uridylyltransferase 1	3292	478	0.1267	3077	779	0.202	1.15798e-13	1447	276	0.1602	474	181	0.2763	3.77475e-05
scaffold_9:22194501	SYNONYMOUS_CODING	scaffold_9	22194501	Eucgr.I01129	NO	AT4G34110.1	poly(A) binding protein 2	3166	2	0.0006	3771	101	0.0261	1.20131e-13	3913	1	0.0003	3434	496	0.1262	1.44329e-110
scaffold_9:23591472	INTRON	scaffold_9	23591472	Eucgr.I01289	NO	AT4G34590.1	G-box binding factor 6	3656	57	0.0154	3394	189	0.0527	1.21847e-13	3883	5	0.0013	3546	181	0.0486	2.88953e-35
scaffold_9:25961349	SYNONYMOUS_CODING	scaffold_9	25961349	Eucgr.I01600	NO	AT5G13980.2	Glycosyl hydrolase family 38 protein	569	19	0.0323	728	169	0.1882	1.2247e-13	1018	18	0.0174	798	90	0.1014	4.18242e-10
scaffold_1:24461316	INTERGENIC	scaffold_1	24461316	NA	NO		No-Hit	3620	4	0.0011	3806	95	0.0243	1.25595e-13	3891	3	0.0008	3672	222	0.057	3.25959e-44
scaffold_4:8623451	UTR_3_PRIME: 94 bases from CDS	scaffold_4	8623451	Eucgr.D00476	YES	AT4G18780.1	cellulose synthase family protein	3657	296	0.0749	2886	78	0.0263	1.32461e-13	3308	591	0.1515	2039	210	0.0934	1.8462e-05
scaffold_6:18830237	UTR_3_PRIME: 169 bases from CDS	scaffold_6	18830237	Eucgr.F01462	NO	AT1G56070.1	Ribosomal protein S5/Elongation factor G/III/V family protein	37	233	0.8598	201	236	0.54	1.45163e-13	130	979	0.8828	695	734	0.5136	7.00207e-81
scaffold_1:39505741	UTR_3_PRIME: 24 bases from CDS	scaffold_1	39505741	Eucgr.A02910	NO	AT5G61510.1	GroES-like zinc-binding alcohol dehydrogenase family protein	0	178	1	135	267	0.6642	1.46507e-13	39	1741	0.9781	145	1818	0.9261	5.88022e-08
scaffold_2:62422186	SYNONYMOUS_CODING	scaffold_2	62422186	Eucgr.B03841	YES	AT5G22400.1	Rho GTPase activating protein with PAK-box/P21-Rho-binding domain	11	576	0.9813	61	278	0.8201	1.49169e-13	1	1341	0.9993	17	252	0.9368	1.65261e-13
scaffold_10:2711495	SYNONYMOUS_CODING	scaffold_10	2711495	Eucgr.J00263	NO	AT3G06350.1	dehydroquinate dehydratase, putative / shikimate dehydrogenase, putative	87	814	0.9034	244	722	0.7466	1.54149e-13	141	1149	0.8907	241	614	0.7173	4.1622e-19
scaffold_2:40366222	INTRON	scaffold_2	40366222	Eucgr.B02080	NO	AT4G16143.2	importin alpha isoform 2	207	154	0.4266	145	377	0.7222	1.54695e-13	408	274	0.4018	327	493	0.6012	3.84012e-09
scaffold_2:62304801	NON_SYNONYMOUS_CODING	scaffold_2	62304801	Eucgr.B03821	YES	AT3G44200.1	NIMA (never in mitosis, gene A)-related 6	655	0	0	279	36	0.1143	1.59515e-13	1177	0	0	325	56	0.147	1.79531e-35
scaffold_8:67820057	SYNONYMOUS_CODING	scaffold_8	67820057	Eucgr.H04742	YES	AT2G22430.1	homeobox protein 6	108	63	0.3684	610	66	0.0975	1.79226e-13	282	96	0.254	705	33	0.0447	1.20865e-19
scaffold_10:6980098	SYNONYMOUS_CODING	scaffold_10	6980098	Eucgr.J00633	NO	AT5G21090.1	Leucine-rich repeat (LRR) family protein	13	620	0.9795	241	1339	0.8475	1.80604e-13	282	1455	0.8372	967	1998	0.6736	3.5374e-29
scaffold_6:37122188	INTERGENIC	scaffold_6	37122188	NA	NO		No-Hit	1111	9	0.008	1025	98	0.0873	1.81563e-13	2051	34	0.0163	1345	144	0.0966	3.48805e-22
scaffold_9:4606129	INTRON	scaffold_9	4606129	Eucgr.I00224	NO	AT1G77120.1	alcohol dehydrogenase 1	865	201	0.1886	905	56	0.0583	1.81985e-13	1818	813	0.3088	2242	258	0.1032	5.03612e-68
scaffold_5:3473851	SYNONYMOUS_CODING	scaffold_5	3473851	Eucgr.E00370	NO	AT4G17530.1	RAB GTPase homolog 1C	2394	0	0	2157	71	0.0319	1.82168e-13	3475	3	0.0009	2473	57	0.0225	2.0969e-11
scaffold_3:32551475	INTERGENIC	scaffold_3	32551475	NA	NO		No-Hit	737	56	0.0706	701	203	0.2246	1.89291e-13	1116	246	0.1805	782	332	0.298	1.794e-06
scaffold_6:43205677	SYNONYMOUS_CODING	scaffold_6	43205677	Eucgr.F03419	YES	AT4G27180.1	kinesin 2	2404	145	0.0569	1437	3	0.0021	1.94253e-13	2174	314	0.1261	604	3	0.0049	2.82006e-13
scaffold_9:25327674	UTR_3_PRIME: 26 bases from CDS	scaffold_9	25327674	Eucgr.I01521	NO	AT4G38350.2	Patched family protein	11	676	0.9389	116	695	0.8434	1.95572e-13	0	1086	0.9909	54	858	0.8947	1.20944e-10
scaffold_4:32401826	SYNONYMOUS_CODING	scaffold_4	32401826	Eucgr.D01837	YES	AT4G23430.3	NAD(P)-binding Rossmann-fold superfamily protein	1447	201	0.122	884	18	0.02	2.02706e-13	1348	182	0.119	470	1	0.0021	4.0775e-09
scaffold_4:31321216	NON_SYNONYMOUS_CODING	scaffold_4	31321216	Eucgr.D01729	NO	AT1G71460.1	Pentatricopeptide repeat (PPR-like) superfamily protein	2419	573	0.1914	2828	355	0.1115	2.03799e-13	1337	1450	0.5203	1528	586	0.2769	4.01775e-60
scaffold_11:32272082	SYNONYMOUS_CODING	scaffold_11	32272082	Eucgr.K02508	NO	AT5G61170.1	Ribosomal protein S19e family protein	1755	143	0.0753	2106	413	0.1639	2.05444e-13	3232	491	0.1318	2911	761	0.2072	1.57498e-12
scaffold_6:9409663	#N/A	scaffold_6	9409663	Eucgr.F00715	NO	AT4G26850.1	mannose-1-phosphate guanylyltransferase (GDP)s;GDP-galactose:mannose-1-phosphate guanylyltransferases;GDP-galactose:glucose-1-phosphate guanylyltransferases;GDP-galactose:myoinositol-1-phosphate guanylyltransferases;glucose-1-phosphate guanylyltransferase	185	172	0.4818	74	289	0.7961	2.07716e-13	700	534	0.4324	764	945	0.553	3.43662e-05
scaffold_5:13473235	NON_SYNONYMOUS_CODING	scaffold_5	13473235	Eucgr.E01241	NO	AT4G19110.2	Protein kinase superfamily protein	2688	42	0.0154	2382	156	0.0614	2.08885e-13	3459	68	0.0193	3278	164	0.0476	1.15554e-05
scaffold_7:351196	NON_SYNONYMOUS_CODING	scaffold_7	351196	Eucgr.G00035	YES	AT5G49720.1	glycosyl hydrolase 9A1	2719	1248	0.3144	2970	868	0.2262	2.09383e-13	1870	1883	0.5017	2563	1279	0.3328	6.54648e-45
scaffold_11:32588167	UTR_3_PRIME: 171 bases from CDS	scaffold_11	32588167	Eucgr.K02540	YES	AT5G60920.1	COBRA-like extracellular glycosyl-phosphatidyl inositol-anchored protein family	1636	2060	0.5568	2105	1767	0.4564	2.12221e-13	1584	2063	0.5657	983	695	0.4142	2.49664e-19
scaffold_5:73779348	SYNONYMOUS_CODING	scaffold_5	73779348	Eucgr.E04319	NO	AT4G14342.1	Splicing factor 3B subunit 5/RDS3 complex subunit 10	2279	56	0.024	3319	1	0.0003	2.26461e-13	3765	61	0.0159	3663	1	0.0003	2.04635e-08
scaffold_6:27457065	NON_SYNONYMOUS_CODING	scaffold_6	27457065	Eucgr.F02052	NO	AT4G26630.2	DEK domain-containing chromatin associated protein	479	80	0.1431	1296	45	0.0336	2.26845e-13	956	175	0.1547	1651	61	0.0356	5.44285e-24
scaffold_5:5522949	SYNONYMOUS_CODING	scaffold_5	5522949	Eucgr.E00579	NO	AT4G11600.1	glutathione peroxidase 6	1344	122	0.0831	1847	35	0.0186	2.32549e-13	1885	200	0.0959	1899	30	0.0155	1.94141e-22
scaffold_3:70529062	SYNONYMOUS_CODING	scaffold_3	70529062	Eucgr.C03705	NO	AT2G35680.1	Phosphotyrosine protein phosphatases superfamily protein	1381	621	0.3099	1338	1048	0.4392	2.43243e-13	2077	838	0.2873	922	1484	0.6158	5.84551e-123
scaffold_9:12502279	UTR_3_PRIME: 514 bases from CDS	scaffold_9	12502279	Eucgr.I00604	NO	AT5G65630.1	global transcription factor group E7	1018	266	0.207	1233	117	0.0866	2.44875e-13	1417	325	0.1866	1352	98	0.0676	1.55169e-17
scaffold_3:76452923	SYNONYMOUS_CODING	scaffold_3	76452923	Eucgr.C04168	NO	AT5G55190.1	RAN GTPase 3	2694	999	0.2705	3029	688	0.185	2.4865e-13	3056	858	0.219	3213	622	0.1621	4.82148e-05
scaffold_9:23590998	UTR_5_PRIME: 186 bases from TSS	scaffold_9	23590998	Eucgr.I01289	NO	AT4G34590.1	G-box binding factor 6	2367	45	0.0187	2079	160	0.0715	2.51979e-13	2754	1	0.0004	1644	38	0.0226	3.92984e-09
scaffold_11:34323509	UTR_3_PRIME: 275 bases from CDS	scaffold_11	34323509	Eucgr.K02630	NO	AT5G15740.1	O-fucosyltransferase family protein	1476	122	0.0763	1757	26	0.0146	2.56939e-13	2806	57	0.0199	2819	0	0	1.42959e-08
scaffold_5:8798443	INTERGENIC	scaffold_5	8798443	NA	NO		No-Hit	1675	60	0.0345	2185	0	0	2.65458e-13	3229	151	0.0447	3095	43	0.0137	5.47667e-08
scaffold_1:34479934	UTR_3_PRIME: 64 bases from CDS	scaffold_1	34479934	Eucgr.A02370	NO		No-Hit	1547	285	0.1556	2462	195	0.0734	2.73064e-13	2744	869	0.2405	2977	237	0.0737	2.51829e-72
scaffold_1:5739394	SYNONYMOUS_CODING	scaffold_1	5739394	Eucgr.A00406	NO	AT2G44100.1	guanosine nucleotide diphosphate dissociation inhibitor 1	2	652	0.9969	72	531	0.8806	2.77436e-13	49	2940	0.9829	119	2265	0.9501	6.47395e-07
scaffold_1:36465671	NON_SYNONYMOUS_CODING	scaffold_1	36465671	Eucgr.A02596	YES	AT3G11660.1	NDR1/HIN1-like 1	3642	92	0.0246	3176	1	0.0003	2.99493e-13	3607	255	0.066	3523	101	0.0279	2.52746e-09
scaffold_5:23168304	NON_SYNONYMOUS_CODING	scaffold_5	23168304	Eucgr.E01779	NO		No-Hit	194	49	0.2016	136	179	0.5683	3.31674e-13	923	267	0.2244	411	494	0.5459	1.94256e-46
scaffold_8:59149684	SYNONYMOUS_CODING	scaffold_8	59149684	Eucgr.H04121	YES	AT3G17440.2	novel plant snare 13	1411	772	0.3536	1002	270	0.2123	3.37045e-13	1049	1012	0.491	568	261	0.3148	1.73396e-12
scaffold_4:40894502	INTERGENIC	scaffold_4	40894502	NA	NO		No-Hit	3761	1	0.0003	1756	38	0.0212	3.41152e-13	3670	37	0.01	1257	58	0.0429	1.67815e-09
scaffold_5:42827252	SYNONYMOUS_CODING	scaffold_5	42827252	Eucgr.E02667	YES	AT2G33990.1	IQ-domain 9	1607	144	0.0822	905	1	0.0011	3.52073e-13	1378	116	0.0776	568	2	0.0035	2.47258e-05
scaffold_9:13739642	NON_SYNONYMOUS_CODING	scaffold_9	13739642	Eucgr.I00649	NO	AT4G37830.2	cytochrome c oxidase-related	813	472	0.367	1115	306	0.2152	3.69959e-13	939	2242	0.7039	1225	1347	0.5237	1.09973e-39
scaffold_6:39566767	SYNONYMOUS_CODING	scaffold_6	39566767	Eucgr.F02992	NO	AT1G72160.1	Sec14p-like phosphatidylinositol transfer family protein	1501	162	0.0974	1428	32	0.0219	3.74135e-13	2108	163	0.0717	1504	21	0.0138	9.55917e-11
scaffold_17:502064	SYNONYMOUS_CODING	scaffold_17	502064	Eucgr.L00271	YES	AT1G15690.1	Inorganic H pyrophosphatase family protein	939	11	0.0116	521	65	0.1109	3.75232e-13	1568	0	0	753	21	0.0271	1.59381e-05
scaffold_3:18076158	UTR_3_PRIME: 103 bases from CDS	scaffold_3	18076158	Eucgr.C01159	NO	AT5G20160.1	Ribosomal protein L7Ae/L30e/S12e/Gadd45 family protein	272	850	0.7576	125	1061	0.8946	3.83171e-13	652	1271	0.6609	279	1309	0.8243	2.76497e-22
scaffold_3:15903294	NON_SYNONYMOUS_CODING	scaffold_3	15903294	Eucgr.C01003	NO	AT2G19900.1	NADP-malic enzyme 1	1	3502	0.9926	77	3377	0.9671	3.8911e-13	6	3407	0.9835	180	3356	0.9359	1.88888e-31
scaffold_6:39599073	SYNONYMOUS_CODING	scaffold_6	39599073	Eucgr.F02997	YES	AT3G16520.3	UDP-glucosyl transferase 88A1	759	1	0.0013	495	55	0.1	3.97807e-13	1425	1	0.0007	433	26	0.0566	4.8641e-13
scaffold_2:40366374	SYNONYMOUS_CODING	scaffold_2	40366374	Eucgr.B02080	NO	AT4G16143.2	importin alpha isoform 2	454	472	0.5097	363	829	0.6955	4.07905e-13	1143	664	0.3669	585	914	0.6089	2.21338e-38
scaffold_3:11584746	SYNONYMOUS_CODING	scaffold_3	11584746	Eucgr.C00632	NO	AT4G32930.1	unknown protein	105	205	0.6613	343	185	0.3504	4.08031e-13	416	437	0.5123	703	381	0.3515	3.15352e-07
scaffold_1:8324199	NON_SYNONYMOUS_CODING	scaffold_1	8324199	Eucgr.A00519	NO	AT3G51850.1	calcium-dependent protein kinase 13	16	1273	0.9876	92	942	0.911	4.12294e-13	15	1329	0.9888	122	730	0.8558	3.21231e-30
scaffold_10:8394459	SYNONYMOUS_CODING	scaffold_10	8394459	Eucgr.J00790	NO	AT1G51200.4	A20/AN1-like zinc finger family protein	937	2043	0.6856	1552	2162	0.5821	4.36663e-13	974	2668	0.7326	1936	1787	0.4799	1.96971e-103
scaffold_9:5627909	SYNONYMOUS_CODING	scaffold_9	5627909	Eucgr.I00289	YES	AT1G43130.1	like COV 2	164	230	0.5838	4	143	0.9728	4.53903e-13	211	1705	0.8899	0	811	1	2.15023e-17
scaffold_7:44987729	SYNONYMOUS_CODING	scaffold_7	44987729	Eucgr.G02684	NO	AT3G52560.4	ubiquitin E2 variant 1D-4	3346	74	0.0216	3086	213	0.0646	4.54178e-13	3767	53	0.0139	3604	204	0.0536	2.08381e-16
scaffold_10:3273787	SYNONYMOUS_CODING	scaffold_10	3273787	Eucgr.J00327	NO	AT5G08570.1	Pyruvate kinase family protein	33	1660	0.9805	148	1567	0.9137	4.70182e-13	2	3580	0.9994	123	2432	0.9519	3.08071e-33
scaffold_8:3955540	NON_SYNONYMOUS_CODING	scaffold_8	3955540	Eucgr.H00286	NO	AT5G39740.2	ribosomal protein L5 B	1	3398	0.9997	88	3771	0.9769	4.71616e-13	2	3781	0.9989	64	3739	0.9832	5.92647e-09
scaffold_9:27939750	INTRAGENIC: Eucgr.I01801	scaffold_9	27939750	Eucgr.I01801	NO	AT1G23740.1	Oxidoreductase, zinc-binding dehydrogenase family protein	326	2503	0.8848	568	2284	0.8006	5.1315e-13	530	3239	0.8594	672	2708	0.8009	1.42346e-05
scaffold_9:36201566	SYNONYMOUS_CODING	scaffold_9	36201566	Eucgr.I02511	NO	AT2G14520.1	CBS domain-containing protein with a domain of unknown function (DUF21)	1404	0	0	1986	109	0.052	5.23122e-13	2128	0	0	2508	51	0.0199	1.63564e-05
scaffold_4:35293115	INTRON	scaffold_4	35293115	Eucgr.D02118	NO	AT5G47210.3	Hyaluronan / mRNA binding family	109	913	0.8933	294	880	0.7496	5.29486e-13	225	1697	0.8825	547	1118	0.6715	7.45235e-48
scaffold_9:15192489	SYNONYMOUS_CODING	scaffold_9	15192489	Eucgr.I00724	NO	AT1G16700.1	Alpha-helical ferredoxin	1568	64	0.0392	2045	2	0.001	5.32069e-13	2682	65	0.0237	2393	1	0.0004	4.2806e-08
scaffold_9:24182244	SYNONYMOUS_CODING	scaffold_9	24182244	Eucgr.I01374	YES	AT2G21170.1	triosephosphate isomerase	1700	509	0.2304	869	499	0.3645	5.38716e-13	1919	676	0.2605	698	450	0.392	1.69815e-10
scaffold_8:13528557	UTR_3_PRIME: 31 bases from CDS	scaffold_8	13528557	Eucgr.H01116	NO	AT4G02440.1	F-box family protein	1076	43	0.0384	1337	216	0.1391	5.54949e-13	2537	141	0.0527	2141	452	0.1743	6.19634e-39
scaffold_11:26774677	NON_SYNONYMOUS_CODING	scaffold_11	26774677	Eucgr.K02050	YES	AT3G10080.1	RmlC-like cupins superfamily protein	547	190	0.2578	239	240	0.501	5.93159e-13	2648	762	0.2235	162	266	0.6215	2.47412e-63
scaffold_8:14542553	SYNONYMOUS_CODING	scaffold_8	14542553	Eucgr.H01209	NO	AT2G47900.3	tubby like protein 3	1346	73	0.0514	1650	4	0.0024	5.94009e-13	2196	100	0.0436	2303	1	0.0004	5.31065e-18
scaffold_4:8622208	SYNONYMOUS_CODING	scaffold_4	8622208	Eucgr.D00476	YES	AT4G18780.1	cellulose synthase family protein	3095	777	0.2007	2726	1089	0.2855	5.95828e-13	3449	406	0.1053	2057	665	0.2443	1.19558e-45
scaffold_9:25301300	SYNONYMOUS_CODING	scaffold_9	25301300	Eucgr.I01516	NO	AT2G17200.1	ubiquitin family protein	631	138	0.1795	884	45	0.0484	6.07184e-13	957	297	0.2367	1097	142	0.1146	3.18436e-10
scaffold_6:6219527	NON_SYNONYMOUS_CODING	scaffold_6	6219527	Eucgr.F00490	YES	AT4G08685.1	Pollen Ole e 1 allergen and extensin family protein	3787	79	0.0204	3919	2	0.0005	6.16116e-13	3645	221	0.0572	3838	1	0.0003	5.90235e-45
scaffold_6:29486751	UTR_3_PRIME: 78 bases from CDS	scaffold_6	29486751	Eucgr.F02172	NO	AT2G22670.4	indoleacetic acid-induced protein 8	2613	1	0.0004	3418	103	0.0292	6.27928e-13	3519	25	0.0071	3293	220	0.0626	8.71833e-32
scaffold_4:39872779	SYNONYMOUS_CODING	scaffold_4	39872779	Eucgr.D02530	NO	AT3G44110.1	DNAJ homologue 3	540	64	0.106	922	9	0.0097	6.42132e-13	1365	90	0.0619	1705	1	0.0006	2.75454e-19
scaffold_6:23010985	NON_SYNONYMOUS_CODING	scaffold_6	23010985	Eucgr.F01772	YES	AT2G30600.5	BTB/POZ domain-containing protein	112	148	0.5692	408	141	0.2568	6.42178e-13	79	191	0.7074	446	370	0.4534	1.269e-07
scaffold_4:34216667	SYNONYMOUS_CODING	scaffold_4	34216667	Eucgr.D02015	NO	AT4G22670.1	HSP70-interacting protein 1	1918	71	0.0357	2148	1	0.0005	6.42395e-13	2683	225	0.0773	2843	29	0.0101	2.82053e-30
scaffold_1:34264795	SYNONYMOUS_CODING	scaffold_1	34264795	Eucgr.A02349	YES	AT2G41770.1	Protein of unknown function (DUF288)	904	231	0.2035	287	200	0.4107	6.56073e-13	1379	195	0.1239	180	179	0.4986	1.04599e-53
scaffold_2:14601428	INTRAGENIC: Eucgr.B01003	scaffold_2	14601428	Eucgr.B01003	YES	AT1G60680.1	NAD(P)-linked oxidoreductase superfamily protein	1200	619	0.3403	866	203	0.1899	7.07918e-13	1511	737	0.3278	612	127	0.1719	1.37923e-10
scaffold_2:9163713	NON_SYNONYMOUS_CODING	scaffold_2	9163713	Eucgr.B00732	NO	AT3G02560.2	Ribosomal protein S7e family protein	1691	62	0.0354	2253	271	0.1073	7.45254e-13	3171	0	0	2827	138	0.0465	2.96512e-29
scaffold_9:34469429	SYNONYMOUS_CODING	scaffold_9	34469429	Eucgr.I02384	YES	AT4G36360.1	beta-galactosidase 3	1059	4	0.0038	458	41	0.0822	7.81533e-13	1119	0	0	482	26	0.0512	6.63759e-09
scaffold_3:64551118	INTRON	scaffold_3	64551118	Eucgr.C03406	NO	AT4G29820.1	homolog of CFIM-25	811	136	0.1436	407	199	0.3284	7.94744e-13	1103	138	0.1112	1073	323	0.2314	1.42114e-10
scaffold_9:23745924	SYNONYMOUS_CODING	scaffold_9	23745924	Eucgr.I01306	NO	AT2G21410.1	vacuolar proton ATPase A2	732	427	0.3684	896	231	0.205	8.36365e-13	972	675	0.4098	1032	197	0.1603	1.38828e-41
scaffold_4:31570006	SYNONYMOUS_CODING	scaffold_4	31570006	Eucgr.D01762	NO	AT5G42050.1	DCD (Development and Cell Death) domain protein	1094	388	0.2618	1751	298	0.1454	8.66602e-13	2689	1123	0.2944	3757	27	0.0071	3.825e-262
scaffold_2:47157399	SYNONYMOUS_CODING	scaffold_2	47157399	Eucgr.B02504	NO	AT5G60690.1	Homeobox-leucine zipper family protein / lipid-binding START domain-containing protein	2968	182	0.0577	2779	43	0.0152	9.13627e-13	3673	204	0.0526	2533	11	0.0043	1.92995e-20
scaffold_11:43326619	UTR_3_PRIME: 37 bases from CDS	scaffold_11	43326619	Eucgr.K03427	YES	AT4G03100.1	Rho GTPase activating protein with PAK-box/P21-Rho-binding domain	537	431	0.4452	104	256	0.7111	9.2065e-13	681	696	0.5051	76	242	0.761	4.0045e-11
scaffold_6:52495388	SYNONYMOUS_CODING	scaffold_6	52495388	Eucgr.F04359	NO	AT1G44790.1	ChaC-like family protein	22	162	0.8804	96	80	0.4545	1.03456e-12	20	395	0.9518	61	195	0.7617	5.92032e-08
scaffold_10:7334591	NON_SYNONYMOUS_CODING	scaffold_10	7334591	Eucgr.J00681	NO	AT3G15140.1	Polynucleotidyl transferase, ribonuclease H-like superfamily protein	337	1187	0.7789	202	1614	0.8888	1.09208e-12	605	1845	0.7531	324	2104	0.8666	1.65061e-18
scaffold_6:39600407	NON_SYNONYMOUS_CODING	scaffold_6	39600407	Eucgr.F02997	YES	AT3G16520.3	UDP-glucosyl transferase 88A1	699	0	0	353	40	0.1018	1.14517e-12	860	10	0.0115	249	24	0.0879	2.50355e-05
scaffold_11:35276630	INTERGENIC	scaffold_11	35276630	NA	NO		No-Hit	1150	204	0.1507	1620	99	0.0576	1.16193e-12	2224	156	0.0655	1944	41	0.0206	3.15825e-07
scaffold_6:48209660	SYNONYMOUS_CODING	scaffold_6	48209660	Eucgr.F04000	NO	AT1G17745.2	D-3-phosphoglycerate dehydrogenase	631	104	0.1413	328	176	0.3485	1.2085e-12	994	180	0.1532	383	262	0.4062	6.9341e-28
scaffold_2:5483639	UTR_5_PRIME: 16 bases from TSS	scaffold_2	5483639	Eucgr.B00427	NO	AT5G62740.1	SPFH/Band 7/PHB domain-containing membrane-associated protein family	40	734	0.9471	166	696	0.8074	1.32849e-12	179	1613	0.9001	576	2155	0.7888	3.37579e-17
scaffold_11:37328004	SYNONYMOUS_CODING	scaffold_11	37328004	Eucgr.K02930	YES	AT2G36910.1	ATP binding cassette subfamily B1	1323	412	0.2373	741	463	0.3842	1.33592e-12	1715	592	0.2566	628	395	0.3861	1.22257e-08
scaffold_7:23225238	NON_SYNONYMOUS_CODING	scaffold_7	23225238	Eucgr.G01375	NO	AT3G55410.1	2-oxoglutarate dehydrogenase, E1 component	1220	178	0.1273	1543	67	0.0416	1.38659e-12	2095	452	0.1774	1917	122	0.0598	1.5664e-27
scaffold_2:2306482	SYNONYMOUS_CODING	scaffold_2	2306482	Eucgr.B00144	NO	AT3G04120.1	glyceraldehyde-3-phosphate dehydrogenase C subunit 1	1666	2008	0.5462	1415	2547	0.6425	1.38757e-12	1891	2025	0.5171	996	2925	0.746	1.75668e-92
scaffold_10:3434737	SYNONYMOUS_CODING	scaffold_10	3434737	Eucgr.J00347	NO	AT5G40650.1	succinate dehydrogenase 2-2	530	134	0.2018	499	345	0.4088	1.40926e-12	1157	412	0.2626	891	588	0.3973	6.03334e-10
scaffold_1:35315958	UTR_3_PRIME: 154 bases from CDS	scaffold_1	35315958	Eucgr.A02461	NO	AT3G58030.4	RING/U-box superfamily protein	252	190	0.4299	197	441	0.6912	1.41803e-12	361	380	0.5121	162	460	0.7395	2.81116e-12
scaffold_3:11624678	SYNONYMOUS_CODING	scaffold_3	11624678	Eucgr.C00638	NO	AT5G11770.1	NADH-ubiquinone oxidoreductase 20 kDa subunit, mitochondrial	889	45	0.0482	745	156	0.1731	1.42466e-12	2130	245	0.1032	1460	322	0.1804	1.58604e-07
scaffold_7:353886	SYNONYMOUS_CODING	scaffold_7	353886	Eucgr.G00035	YES	AT5G49720.1	glycosyl hydrolase 9A1	3687	204	0.0524	2971	354	0.1065	1.45518e-12	3620	224	0.0583	1991	304	0.1325	3.13139e-18
scaffold_7:11247489	SYNONYMOUS_CODING	scaffold_7	11247489	Eucgr.G00649	YES	AT5G09730.1	beta-xylosidase 3	940	155	0.1414	499	2	0.004	1.48663e-12	1455	353	0.1952	285	1	0.0035	2.53343e-10
scaffold_2:17408620	NON_SYNONYMOUS_CODING	scaffold_2	17408620	Eucgr.B01103	NO	AT5G20090.3	Uncharacterised protein family (UPF0041)	753	108	0.1253	607	252	0.2927	1.53545e-12	918	163	0.1506	620	227	0.2674	5.69519e-05
scaffold_1:39505747	UTR_3_PRIME: 18 bases from CDS	scaffold_1	39505747	Eucgr.A02910	NO	AT5G61510.1	GroES-like zinc-binding alcohol dehydrogenase family protein	0	211	1	139	359	0.7209	1.54792e-12	36	1979	0.9821	135	2305	0.9447	2.61251e-05
scaffold_6:9407625	NON_SYNONYMOUS_CODING	scaffold_6	9407625	Eucgr.F00715	NO	AT4G26850.1	mannose-1-phosphate guanylyltransferase (GDP)s;GDP-galactose:mannose-1-phosphate guanylyltransferases;GDP-galactose:glucose-1-phosphate guanylyltransferases;GDP-galactose:myoinositol-1-phosphate guanylyltransferases;glucose-1-phosphate guanylyltransferase	310	86	0.2172	182	192	0.512	1.63342e-12	1397	2068	0.5968	552	2884	0.8393	1.87475e-105
scaffold_4:12819495	SYNONYMOUS_CODING	scaffold_4	12819495	Eucgr.D00708	YES	AT4G05000.2	Vacuolar protein sorting-associated protein VPS28 family protein	172	828	0.828	6	447	0.9868	1.67883e-12	303	1939	0.8649	22	885	0.9757	5.59931e-15
scaffold_10:22442965	SYNONYMOUS_CODING	scaffold_10	22442965	Eucgr.J01724	NO	AT3G13410.1	unknown protein	1881	8	0.0042	1533	80	0.0496	1.6886e-12	2367	1	0.0004	1634	133	0.0753	9.16142e-36
scaffold_7:43552018	NON_SYNONYMOUS_CODING	scaffold_7	43552018	Eucgr.G02508	NO	AT1G26850.2	S-adenosyl-L-methionine-dependent methyltransferases superfamily protein	310	1014	0.7659	476	742	0.6092	1.85585e-12	607	1588	0.7231	857	630	0.4237	7.20808e-69
scaffold_11:26272861	SYNONYMOUS_CODING	scaffold_11	26272861	Eucgr.K02017	NO	AT3G10290.1	Nucleotide-sugar transporter family protein	0	567	1	48	345	0.8779	1.85633e-12	45	766	0.9445	67	327	0.8299	3.69746e-05
scaffold_2:20019525	UTR_3_PRIME: 226 bases from CDS	scaffold_2	20019525	Eucgr.B01228	YES	AT5G18830.3	squamosa promoter binding protein-like 7	1778	46	0.0252	984	107	0.0979	1.88915e-12	2402	23	0.0095	941	61	0.0609	2.45306e-13
scaffold_2:4734750	SYNONYMOUS_CODING	scaffold_2	4734750	Eucgr.B00336	NO		No-Hit	302	478	0.6128	129	568	0.8138	1.99944e-12	208	1330	0.8648	53	974	0.9484	1.86814e-06
scaffold_6:50521880	SYNONYMOUS_CODING	scaffold_6	50521880	Eucgr.F04230	NO	AT1G43580.1	Sphingomyelin synthetase family protein	631	30	0.0454	669	161	0.194	2.01198e-12	977	137	0.123	661	199	0.2314	5.84071e-05
scaffold_2:58910072	UTR_3_PRIME: 27 bases from CDS	scaffold_2	58910072	Eucgr.B03413	NO	AT1G27000.1	Protein of unknown function (DUF1664)	1185	57	0.0459	1552	0	0	2.04014e-12	1609	187	0.1041	1638	74	0.0432	1.8003e-06
scaffold_7:37348507	NON_SYNONYMOUS_CODING	scaffold_7	37348507	Eucgr.G02037	NO	AT1G48160.1	signal recognition particle 19 kDa protein, putative / SRP19, putative	462	0	0	295	51	0.1474	2.06539e-12	976	6	0.0061	661	52	0.0729	2.23795e-08
scaffold_3:76453424	UTR_3_PRIME: 71 bases from CDS	scaffold_3	76453424	Eucgr.C04168	NO	AT5G55190.1	RAN GTPase 3	695	139	0.1667	1605	104	0.0609	2.1472e-12	1254	252	0.1672	2234	127	0.0538	1.46953e-25
scaffold_3:11336694	SYNONYMOUS_CODING	scaffold_3	11336694	Eucgr.C00605	NO	AT4G32880.1	homeobox gene 8	1900	83	0.0419	1695	0	0	2.17563e-12	2664	149	0.053	1609	16	0.0098	7.23653e-08
scaffold_8:1099864	UTR_3_PRIME: 42 bases from CDS	scaffold_8	1099864	Eucgr.H00111	NO	AT3G23980.1	BLISTER	467	28	0.0566	414	137	0.2486	2.3829e-12	736	141	0.1608	355	222	0.3847	1.32837e-16
scaffold_2:58913899	SYNONYMOUS_CODING	scaffold_2	58913899	Eucgr.B03413	NO	AT1G27000.1	Protein of unknown function (DUF1664)	953	53	0.0526	1340	0	0	2.60485e-12	1397	145	0.094	1426	47	0.0319	8.09509e-07
scaffold_6:48444640	UTR_3_PRIME: 143 bases from CDS	scaffold_6	48444640	Eucgr.F04032	NO	AT3G20250.1	pumilio 5	4	357	0.9889	125	498	0.7994	2.77952e-12	21	702	0.971	226	614	0.731	5.10566e-33
scaffold_2:23502812	NON_SYNONYMOUS_CODING	scaffold_2	23502812	Eucgr.B01435	NO		No-Hit	54	498	0.9005	151	341	0.6931	2.82747e-12	351	2258	0.8655	551	1718	0.7572	7.06496e-17
scaffold_6:2072373	UTR_3_PRIME: 114 bases from CDS	scaffold_6	2072373	Eucgr.F00119	NO	AT2G23090.1	Uncharacterised protein family SERF	790	77	0.0888	867	3	0.0034	2.88999e-12	2510	313	0.1108	2757	2	0.0007	1.14083e-65
scaffold_6:9981169	NON_SYNONYMOUS_CODING	scaffold_6	9981169	Eucgr.F00759	NO		No-Hit	1032	62	0.0566	2816	31	0.0109	3.07775e-12	3198	165	0.049	3676	74	0.0197	2.02164e-06
scaffold_9:25546647	SYNONYMOUS_CODING	scaffold_9	25546647	Eucgr.I01553	NO	AT4G38130.2	histone deacetylase 1	1678	136	0.075	2131	42	0.0193	3.28261e-12	1808	306	0.1447	1524	122	0.0741	3.73645e-06
scaffold_5:9278367	UTR_3_PRIME: 6 bases from CDS	scaffold_5	9278367	Eucgr.E00886	NO	AT5G42050.1	DCD (Development and Cell Death) domain protein	480	241	0.3343	914	178	0.163	3.44935e-12	867	3034	0.7777	1778	2124	0.5442	1.03409e-99
scaffold_5:17608410	SYNONYMOUS_CODING	scaffold_5	17608410	Eucgr.E01504	NO	AT3G60640.1	Ubiquitin-like superfamily protein	2344	217	0.0847	2195	425	0.1622	3.54877e-12	3021	172	0.0538	2460	293	0.1064	1.45585e-08
scaffold_6:48444642	UTR_3_PRIME: 145 bases from CDS	scaffold_6	48444642	Eucgr.F04032	NO	AT3G20250.1	pumilio 5	383	4	0.0103	527	122	0.188	3.55166e-12	741	22	0.0288	648	229	0.2611	2.25423e-33
scaffold_8:9096879	SYNONYMOUS_CODING	scaffold_8	9096879	Eucgr.H00684	NO	AT4G12790.5	P-loop containing nucleoside triphosphate hydrolases superfamily protein	775	48	0.0583	1198	0	0	3.63417e-12	1465	45	0.0298	1662	2	0.0012	7.57273e-06
scaffold_1:37322939	UTR_3_PRIME: 27 bases from CDS	scaffold_1	37322939	Eucgr.A02672	NO	AT3G27940.1	LOB domain-containing protein 26	821	4	0.0048	1028	107	0.0943	3.75038e-12	1398	72	0.049	1110	220	0.1652	2.17507e-18
scaffold_11:18184719	NON_SYNONYMOUS_CODING	scaffold_11	18184719	Eucgr.K01508	YES	AT5G17920.2	Cobalamin-independent synthase family protein	3890	82	0.0206	3966	4	0.001	3.8079e-12	3684	149	0.0388	3819	6	0.0016	1.28528e-25
scaffold_9:25327643	UTR_3_PRIME: 57 bases from CDS	scaffold_9	25327643	Eucgr.I01521	NO	AT4G38350.2	Patched family protein	795	12	0.0149	806	109	0.119	4.07943e-12	1162	0	0	959	51	0.0503	2.54754e-09
scaffold_17:502591	SYNONYMOUS_CODING	scaffold_17	502591	Eucgr.L00271	YES	AT1G15690.1	Inorganic H pyrophosphatase family protein	888	125	0.1234	719	10	0.0137	4.10447e-12	1245	200	0.1384	677	24	0.0342	3.76054e-08
scaffold_8:3499356	SYNONYMOUS_CODING	scaffold_8	3499356	Eucgr.H00245	YES	AT2G44060.2	Late embryogenesis abundant protein, group 2	206	1090	0.8404	314	712	0.694	4.18791e-12	253	1900	0.8825	497	1008	0.6698	5.64936e-50
scaffold_8:34429803	SYNONYMOUS_CODING	scaffold_8	34429803	Eucgr.H02492	NO	AT1G12990.1	beta-1,4-N-acetylglucosaminyltransferase family protein	29	126	0.8025	114	62	0.3523	4.2413e-12	79	334	0.8087	209	192	0.4788	2.08841e-17
scaffold_7:35361694	SYNONYMOUS_CODING	scaffold_7	35361694	Eucgr.G01943	NO	AT1G12840.1	vacuolar ATP synthase subunit C (VATC) / V-ATPase C subunit / vacuolar proton pump C subunit (DET3)	1239	229	0.156	1284	78	0.0572	4.38045e-12	1748	251	0.1255	1353	41	0.0294	2.46071e-17
scaffold_8:15218310	SYNONYMOUS_CODING	scaffold_8	15218310	Eucgr.H01253	NO	AT1G56450.1	20S proteasome beta subunit G1	504	1220	0.7077	815	1093	0.5726	4.46849e-12	846	2105	0.7128	1153	1415	0.5506	1.77506e-30
scaffold_8:369328	NON_SYNONYMOUS_CODING	scaffold_8	369328	Eucgr.H00038	NO	AT2G32810.2	beta galactosidase 9	942	215	0.1858	606	324	0.3484	4.55864e-12	1159	193	0.1428	708	483	0.4055	3.305e-45
scaffold_10:5302730	SYNONYMOUS_CODING	scaffold_10	5302730	Eucgr.J00492	NO	AT2G27530.2	Ribosomal protein L1p/L10e family	3094	28	0.009	3752	164	0.0419	5.09843e-12	3866	26	0.0067	3774	160	0.0407	1.57108e-17
scaffold_4:11184962	NON_SYNONYMOUS_CODING	scaffold_4	11184962	Eucgr.D00606	NO	AT1G28330.4	dormancy-associated protein-like 1	2856	914	0.2424	3173	625	0.1645	5.27843e-12	3057	732	0.1931	3497	287	0.0758	3.63586e-45
scaffold_11:799642	SYNONYMOUS_CODING	scaffold_11	799642	Eucgr.K00036	YES	AT5G53730.1	Late embryogenesis abundant (LEA) hydroxyproline-rich glycoprotein family	537	21	0.0376	2004	1	0.0005	5.54376e-12	1465	57	0.0375	2909	1	0.0003	1.57508e-19
scaffold_11:6619444	SYNONYMOUS_CODING	scaffold_11	6619444	Eucgr.K00588	YES	AT1G02500.2	S-adenosylmethionine synthetase 1	3075	828	0.2121	2757	1153	0.2949	5.78947e-12	3002	622	0.1716	2779	1035	0.2714	1.41212e-19
scaffold_3:43075873	NON_SYNONYMOUS_CODING	scaffold_3	43075873	Eucgr.C02306	NO	AT4G30240.1	Syntaxin/t-SNARE family protein	2849	120	0.0404	2763	290	0.0949	5.80294e-12	3139	84	0.0261	2997	209	0.0651	1.52221e-08
scaffold_7:45808285	SYNONYMOUS_CODING	scaffold_7	45808285	Eucgr.G02764	NO	AT1G75270.1	dehydroascorbate reductase 2	540	222	0.2913	876	131	0.1301	5.91341e-12	1286	825	0.3904	1381	531	0.2777	9.85561e-09
scaffold_6:5307855	SYNONYMOUS_CODING	scaffold_6	5307855	Eucgr.F00417	YES	AT4G24550.3	Clathrin adaptor complexes medium subunit family protein	558	36	0.0606	322	104	0.2436	6.05722e-12	769	25	0.0314	441	79	0.1519	7.34588e-10
scaffold_1:14050228	NON_SYNONYMOUS_CODING	scaffold_1	14050228	Eucgr.A00882	YES	AT1G79620.1	Leucine-rich repeat protein kinase family protein	2065	518	0.2003	1092	110	0.0915	6.38603e-12	3031	268	0.0812	906	0	0	2.12232e-13
scaffold_5:9278791	SYNONYMOUS_CODING	scaffold_5	9278791	Eucgr.E00886	NO	AT5G42050.1	DCD (Development and Cell Death) domain protein	1050	374	0.2626	1224	194	0.1368	6.76924e-12	2251	1192	0.3461	2326	537	0.1876	1.87056e-39
scaffold_7:37965081	SYNONYMOUS_CODING	scaffold_7	37965081	Eucgr.G02064	NO	AT1G14670.1	Endomembrane protein 70 protein family	784	93	0.106	743	5	0.0067	6.83845e-12	1275	353	0.2168	938	92	0.0893	2.70346e-12
scaffold_3:38596107	UTR_3_PRIME: 23 bases from CDS	scaffold_3	38596107	Eucgr.C02133	NO	AT4G31300.3	N-terminal nucleophile aminohydrolases (Ntn hydrolases) superfamily protein	917	243	0.2095	714	416	0.3678	6.91826e-12	1028	828	0.4461	573	762	0.5704	1.04114e-06
scaffold_6:2948703	UTR_3_PRIME: 68 bases from CDS	scaffold_6	2948703	Eucgr.F00193	NO	AT4G34110.1	poly(A) binding protein 2	1227	1594	0.565	968	1985	0.6722	6.93551e-12	1608	2232	0.5813	1114	2215	0.6654	7.01325e-08
scaffold_2:63612195	NON_SYNONYMOUS_CODING	scaffold_2	63612195	Eucgr.B03975	NO	AT4G16143.2	importin alpha isoform 2	48	291	0.8584	119	146	0.5509	6.96885e-12	173	330	0.6561	262	82	0.2384	1.94666e-27
scaffold_5:8746525	UTR_3_PRIME: 47 bases from CDS	scaffold_5	8746525	Eucgr.E00828	NO	AT1G64200.1	vacuolar H+-ATPase subunit E isoform 3	3450	0	0	3206	66	0.0202	6.99022e-12	3939	1	0.0003	2754	131	0.0454	2.21149e-35
scaffold_1:21278545	SYNONYMOUS_CODING	scaffold_1	21278545	Eucgr.A01324	YES	AT5G44030.1	cellulose synthase A4	3600	159	0.0423	3679	41	0.011	7.00645e-12	3665	94	0.025	3802	4	0.0011	8.90454e-15
scaffold_11:3056788	NON_SYNONYMOUS_CODING	scaffold_11	3056788	Eucgr.K00253	NO	AT2G45820.1	Remorin family protein	2441	47	0.0189	2945	206	0.0654	7.64188e-12	3415	0	0	3005	378	0.1117	2.0374e-84
scaffold_10:29823032	NON_SYNONYMOUS_CODING	scaffold_10	29823032	Eucgr.J02393	YES	AT4G36220.1	ferulic acid 5-hydroxylase 1	2998	678	0.1844	3261	423	0.1148	7.65053e-12	2301	1187	0.3401	2960	645	0.1789	6.56462e-49
scaffold_3:13072993	SYNONYMOUS_CODING	scaffold_3	13072993	Eucgr.C00786	YES	AT1G19170.1	Pectin lyase-like superfamily protein	839	2063	0.7106	1040	1587	0.6039	7.76794e-12	1181	1996	0.6283	1019	870	0.4606	6.79914e-26
scaffold_9:29756417	SYNONYMOUS_CODING	scaffold_9	29756417	Eucgr.I02009	NO	AT3G01100.2	hypothetical protein 1	106	66	0.3837	220	12	0.0517	8.56353e-12	181	121	0.4007	356	50	0.1232	4.01868e-12
scaffold_8:23967451	NON_SYNONYMOUS_CODING	scaffold_8	23967451	Eucgr.H01876	NO	AT1G26320.1	Zinc-binding dehydrogenase family protein	1207	15	0.0123	2221	195	0.0807	8.56437e-12	3524	30	0.0084	3587	134	0.036	6.72354e-10
scaffold_3:4822806	NON_SYNONYMOUS_CODING	scaffold_3	4822806	Eucgr.C00220	NO	AT5G57815.1	Cytochrome c oxidase, subunit Vib family protein	1406	114	0.075	1484	19	0.0126	8.612e-12	2992	583	0.1631	2695	17	0.0063	4.41846e-92
scaffold_6:1951604	UTR_3_PRIME: 241 bases from CDS	scaffold_6	1951604	Eucgr.F00106	NO	AT4G08150.1	KNOTTED-like from Arabidopsis thaliana	486	332	0.4054	851	252	0.2276	8.65725e-12	952	586	0.3808	1087	389	0.2636	1.55353e-06
scaffold_8:43238348	SYNONYMOUS_CODING	scaffold_8	43238348	Eucgr.H02962	NO	AT5G35620.1	Eukaryotic initiation factor 4E protein	892	106	0.1062	1205	27	0.0219	8.65815e-12	2068	320	0.134	2118	140	0.062	6.07157e-11
scaffold_3:5090418	SYNONYMOUS_CODING	scaffold_3	5090418	Eucgr.C00247	NO	AT2G24050.1	MIF4G domain-containing protein / MA3 domain-containing protein	2382	507	0.1754	2467	884	0.2637	8.71865e-12	3042	516	0.145	2232	1034	0.3166	1.30543e-58
scaffold_10:12207085	INTRON	scaffold_10	12207085	Eucgr.J01112	NO	AT5G60390.3	GTP binding Elongation factor Tu family protein	114	2703	0.9595	261	2422	0.9027	8.88343e-12	212	3534	0.9434	630	3117	0.8316	2.66839e-47
scaffold_1637:1083	INTERGENIC	scaffold_1637	1083	Eucgr.L02925	YES	AT1G75780.1	tubulin beta-1 chain	1087	157	0.1262	503	0	0	9.14816e-12	2739	262	0.0873	882	13	0.0145	2.41461e-08
scaffold_8:6464846	UTR_3_PRIME: 193 bases from CDS	scaffold_8	6464846	Eucgr.H00499	YES	AT4G12980.1	Auxin-responsive family protein	3385	329	0.0885	2522	462	0.1548	9.3239e-12	2960	433	0.1276	973	619	0.3886	4.03565e-93
scaffold_5:2114669	UTR_3_PRIME: 61 bases from CDS	scaffold_5	2114669	Eucgr.E00214	NO	AT2G45740.3	peroxin 11D	294	380	0.5638	236	742	0.7571	1.00944e-11	313	698	0.6904	196	970	0.8312	2.04379e-09
scaffold_3:75475573	SYNONYMOUS_CODING	scaffold_3	75475573	Eucgr.C04084	NO	AT1G20580.1	Small nuclear ribonucleoprotein family protein	936	56	0.0565	1582	7	0.0044	1.05338e-11	1856	47	0.0247	2219	5	0.0022	3.23552e-05
scaffold_10:12191787	SYNONYMOUS_CODING	scaffold_10	12191787	Eucgr.J01112	NO	AT5G60390.3	GTP binding Elongation factor Tu family protein	3637	3	0.0008	3315	72	0.0213	1.10616e-11	3846	2	0.0005	3585	280	0.0724	4.25586e-58
scaffold_4:5554607	INTERGENIC	scaffold_4	5554607	NA	NO		No-Hit	3626	1	0.0003	3527	71	0.0197	1.14307e-11	3577	25	0.0069	3138	230	0.0683	7.1556e-37
scaffold_1:24459530	INTERGENIC	scaffold_1	24459530	NA	NO		No-Hit	3501	58	0.0163	3637	198	0.0516	1.37413e-11	3773	126	0.0323	3269	353	0.0974	1.84971e-25
scaffold_10:3274093	SYNONYMOUS_CODING	scaffold_10	3274093	Eucgr.J00327	NO	AT5G08570.1	Pyruvate kinase family protein	603	1023	0.6292	795	741	0.4824	1.37584e-11	713	1998	0.737	902	1015	0.5292	9.12296e-43
scaffold_11:32256717	SYNONYMOUS_CODING	scaffold_11	32256717	Eucgr.K02506	YES	AT5G15490.1	UDP-glucose 6-dehydrogenase family protein	215	20	0.0851	59	53	0.4732	1.49767e-11	480	8	0.0164	71	17	0.1932	1.91006e-08
scaffold_3:53303752	SYNONYMOUS_CODING	scaffold_3	53303752	Eucgr.C02813	NO	AT5G25450.2	Cytochrome bd ubiquinol oxidase, 14kDa subunit	713	25	0.0339	430	88	0.1699	1.5051e-11	1142	4	0.0035	542	81	0.13	3.97507e-27
scaffold_7:32496215	INTERGENIC	scaffold_7	32496215	Eucgr.G01759	NO	AT2G21130.1	Cyclophilin-like peptidyl-prolyl cis-trans isomerase family protein	2873	1	0.0003	3738	94	0.0245	1.5056e-11	3869	2	0.0005	3726	127	0.033	2.64724e-23
scaffold_8:17356895	UTR_3_PRIME: 1264 bases from CDS	scaffold_8	17356895	Eucgr.H01463	NO	AT4G02715.1	unknown protein	2316	48	0.0203	3685	2	0.0005	1.60023e-11	3213	216	0.063	3857	0	0	6.01022e-51
scaffold_2:57327264	UTR_3_PRIME: 122 bases from CDS	scaffold_2	57327264	Eucgr.B03239	NO	AT1G24510.1	TCP-1/cpn60 chaperonin family protein	1868	62	0.0321	1774	192	0.0976	1.61014e-11	2968	151	0.0484	1877	414	0.1806	3.0326e-50
scaffold_7:37689985	UTR_5_PRIME: 49 bases from TSS	scaffold_7	37689985	Eucgr.G02055	NO	AT2G37870.1	Bifunctional inhibitor/lipid-transfer protein/seed storage 2S albumin superfamily protein	199	20	0.0913	908	3	0.0033	1.62392e-11	803	73	0.0832	1376	0	0	3.76531e-22
scaffold_8:32909492	SYNONYMOUS_CODING	scaffold_8	32909492	Eucgr.H02407	NO	AT5G65670.1	indole-3-acetic acid inducible 9	2170	866	0.2852	1942	1214	0.3845	1.66791e-11	2975	836	0.2192	2539	1082	0.2986	1.4398e-09
scaffold_8:53552411	NON_SYNONYMOUS_CODING	scaffold_8	53552411	Eucgr.H03646	NO	AT3G21550.1	DUF679 domain membrane protein 2	257	20	0.0722	1007	1	0.001	1.68723e-11	2686	210	0.0725	3448	1	0.0003	4.79119e-52
scaffold_11:37603033	NON_SYNONYMOUS_CODING	scaffold_11	37603033	Eucgr.K02950	NO	AT5G01650.2	Tautomerase/MIF superfamily protein	496	3193	0.8655	771	2958	0.793	1.76584e-11	394	3417	0.8966	901	2837	0.759	3.26246e-51
scaffold_10:31733578	SYNONYMOUS_CODING	scaffold_10	31733578	Eucgr.J02593	NO	AT1G17280.2	ubiquitin-conjugating enzyme 34	1202	364	0.2324	1043	603	0.3659	1.83106e-11	2071	414	0.1666	1782	700	0.282	5.0771e-17
scaffold_1:34535044	SYNONYMOUS_CODING	scaffold_1	34535044	Eucgr.A02375	YES	AT3G57530.1	calcium-dependent protein kinase 32	3969	1	0.0003	3411	62	0.0178	1.83981e-11	3618	295	0.0754	2927	440	0.1307	1.64103e-09
scaffold_7:351201	SYNONYMOUS_CODING	scaffold_7	351201	Eucgr.G00035	YES	AT5G49720.1	glycosyl hydrolase 9A1	3964	0	0	3620	63	0.0171	1.84157e-11	3888	3	0.0008	3680	120	0.0316	1.36837e-21
scaffold_3:76452253	SYNONYMOUS_CODING	scaffold_3	76452253	Eucgr.C04168	NO	AT5G55190.1	RAN GTPase 3	2631	148	0.0532	3368	54	0.0158	1.86394e-11	3014	719	0.1926	3322	417	0.1115	4.70165e-17
scaffold_6:37727287	UTR_3_PRIME: 258 bases from CDS	scaffold_6	37727287	Eucgr.F02801	NO	AT2G44050.1	6,7-dimethyl-8-ribityllumazine synthase / DMRL synthase / lumazine synthase / riboflavin synthase	158	101	0.39	275	29	0.0954	1.87833e-11	317	140	0.3063	335	33	0.0897	8.36398e-09
scaffold_9:11462391	NON_SYNONYMOUS_CODING	scaffold_9	11462391	Eucgr.I00556	NO	AT2G22540.1	K-box region and MADS-box transcription factor family protein	341	531	0.6089	372	239	0.3912	1.94718e-11	406	800	0.6633	410	380	0.481	1.50193e-10
scaffold_7:43552204	UTR_3_PRIME: 175 bases from CDS	scaffold_7	43552204	Eucgr.G02508	NO	AT1G26850.2	S-adenosyl-L-methionine-dependent methyltransferases superfamily protein	67	815	0.924	187	683	0.7851	1.96161e-11	163	1236	0.8835	343	618	0.6411	5.694e-39
scaffold_9:14847816	SYNONYMOUS_CODING	scaffold_9	14847816	Eucgr.I00709	NO	AT3G49910.1	Translation protein SH3-like family protein	351	1371	0.7962	276	2200	0.8885	2.01099e-11	492	3244	0.8681	276	3455	0.9258	6.24233e-11
scaffold_2:58912239	SYNONYMOUS_CODING	scaffold_2	58912239	Eucgr.B03413	NO	AT1G27000.1	Protein of unknown function (DUF1664)	948	54	0.0537	1410	3	0.0021	2.02906e-11	1314	183	0.1221	1369	52	0.0365	5.39396e-12
scaffold_6:38711018	SYNONYMOUS_CODING	scaffold_6	38711018	Eucgr.F02905	YES	AT3G03250.1	UDP-GLUCOSE PYROPHOSPHORYLASE 1	2769	0	0	1962	49	0.0244	2.03995e-11	3260	2	0.0006	1412	139	0.0894	3.35302e-60
scaffold_4:4148118	SYNONYMOUS_CODING	scaffold_4	4148118	Eucgr.D00261	NO	AT1G30360.1	Early-responsive to dehydration stress protein (ERD4)	27	521	0.932	120	427	0.7722	2.05205e-11	38	828	0.8846	190	505	0.6593	7.6791e-32
scaffold_6:50186107	NON_SYNONYMOUS_CODING	scaffold_6	50186107	Eucgr.F04194	NO		No-Hit	2303	226	0.0894	1265	25	0.0194	2.07275e-11	2037	281	0.1211	362	2	0.0055	6.63377e-06
scaffold_4:39088146	SYNONYMOUS_CODING	scaffold_4	39088146	Eucgr.D02466	YES	AT2G45290.1	Transketolase	943	2800	0.7481	1299	2539	0.6614	2.10379e-11	555	3066	0.8465	1034	1842	0.6405	8.36973e-77
scaffold_1:15798081	UTR_3_PRIME: 15 bases from CDS	scaffold_1	15798081	Eucgr.A01014	YES	AT1G75250.2	RAD-like 6	856	1	0.0012	535	47	0.0808	2.119e-11	1007	2	0.002	329	25	0.0706	4.30591e-10
scaffold_6:1801570	UTR_3_PRIME: 133 bases from CDS	scaffold_6	1801570	Eucgr.F00090	NO	AT4G33800.1	unknown protein	271	26	0.0875	275	152	0.356	2.1414e-11	855	69	0.0747	924	201	0.1787	1.22451e-06
scaffold_6:48920627	SYNONYMOUS_CODING	scaffold_6	48920627	Eucgr.F04071	YES	AT2G47010.2	unknown protein	471	2918	0.861	542	1900	0.7781	2.14886e-11	485	3339	0.8727	530	1620	0.7535	8.38818e-27
scaffold_5:57066831	SYNONYMOUS_CODING	scaffold_5	57066831	Eucgr.E03349	YES	AT2G20760.1	Clathrin light chain protein	2358	394	0.1432	1144	370	0.2442	2.15473e-11	2625	123	0.0447	1047	158	0.1311	6.49432e-17
scaffold_10:18088088	SYNONYMOUS_CODING	scaffold_10	18088088	Eucgr.J01447	NO		No-Hit	1315	0	0	2741	144	0.0499	2.25988e-11	3419	65	0.0187	3536	213	0.0568	9.3074e-12
scaffold_2:60393685	SYNONYMOUS_CODING	scaffold_2	60393685	Eucgr.B03591	YES	AT3G13460.1	evolutionarily conserved C-terminal region 2	31	814	0.9633	1	1942	0.9995	2.32578e-11	88	2558	0.9664	0	3635	0.9995	4.7631e-23
scaffold_8:4237002	SYNONYMOUS_CODING	scaffold_8	4237002	Eucgr.H00308	YES	AT3G59690.1	IQ-domain 13	305	3110	0.9107	554	3049	0.8462	2.46536e-11	489	2974	0.8585	832	2376	0.7406	3.02516e-28
scaffold_11:18373061	SYNONYMOUS_CODING	scaffold_11	18373061	Eucgr.K01521	YES	AT3G03770.2	Leucine-rich repeat protein kinase family protein	1360	1	0.0007	698	38	0.0516	2.46725e-11	1285	0	0	355	41	0.1035	4.64892e-26
scaffold_7:41707441	UTR_5_PRIME: 16 bases from TSS	scaffold_7	41707441	Eucgr.G02333	YES	AT1G68585.1	unknown protein	709	98	0.1214	619	5	0.008	2.48868e-11	1072	161	0.1305	649	18	0.027	4.51957e-08
scaffold_8:16523491	NON_SYNONYMOUS_CODING	scaffold_8	16523491	Eucgr.H01386	YES	AT5G36290.2	Uncharacterized protein family (UPF0016)	79	662	0.8934	162	408	0.7158	2.54981e-11	135	955	0.8761	153	350	0.6958	9.93552e-13
scaffold_4:10784792	UTR_3_PRIME: 14 bases from CDS	scaffold_4	10784792	Eucgr.D00579	NO	AT5G46030.1	unknown protein	3283	57	0.0171	3937	0	0	2.56221e-11	3715	160	0.0412	3896	5	0.0013	5.31143e-29
scaffold_5:11696570	NON_SYNONYMOUS_CODING	scaffold_5	11696570	Eucgr.E01096	YES	AT2G45530.1	RING/U-box superfamily protein	62	1123	0.9477	106	515	0.8293	2.62542e-11	101	2144	0.955	62	464	0.8821	4.52607e-05
scaffold_7:45002801	INTERGENIC	scaffold_7	45002801	NA	NO		No-Hit	15	957	0.9846	372	3542	0.905	2.63317e-11	207	3494	0.9433	471	3035	0.8657	1.21898e-24
scaffold_10:25380960	SYNONYMOUS_CODING	scaffold_10	25380960	Eucgr.J01922	YES	AT2G29710.1	UDP-Glycosyltransferase superfamily protein	1	542	0.9963	51	361	0.8741	2.63892e-11	1	1845	0.9978	36	865	0.9579	1.11754e-11
scaffold_6:41790374	SYNONYMOUS_CODING	scaffold_6	41790374	Eucgr.F03266	NO	AT1G78815.1	Protein of unknown function (DUF640)	851	41	0.046	1445	0	0	2.71549e-11	2737	61	0.0218	3259	2	0.0006	1.47195e-10
scaffold_8:1899311	NON_SYNONYMOUS_CODING	scaffold_8	1899311	Eucgr.H00191	YES	AT3G23090.2	TPX2 (targeting protein for Xklp2) protein family	1087	526	0.3255	707	146	0.1712	2.7724e-11	1080	591	0.3537	434	38	0.0805	3.35457e-25
scaffold_6:23199152	SYNONYMOUS_CODING	scaffold_6	23199152	Eucgr.F01786	NO		No-Hit	728	110	0.1313	768	17	0.0217	2.84386e-11	967	69	0.0666	754	1	0.0013	5.42233e-07
scaffold_5:13472593	SYNONYMOUS_CODING	scaffold_5	13472593	Eucgr.E01241	NO	AT4G19110.2	Protein kinase superfamily protein	3131	382	0.1087	2724	591	0.1782	2.8627e-11	3544	231	0.0612	2478	1110	0.3093	5.55272e-162
scaffold_4:15889512	SYNONYMOUS_CODING	scaffold_4	15889512	Eucgr.D00858	NO	AT1G61720.1	NAD(P)-binding Rossmann-fold superfamily protein	653	38	0.0549	1466	4	0.0027	3.02539e-11	1341	210	0.1353	1162	38	0.0317	1.25564e-15
scaffold_11:6620047	SYNONYMOUS_CODING	scaffold_11	6620047	Eucgr.K00588	YES	AT1G02500.2	S-adenosylmethionine synthetase 1	3193	654	0.17	2829	925	0.2463	3.03437e-11	3240	517	0.1376	2759	997	0.2654	6.13086e-38
scaffold_6:23006302	NON_SYNONYMOUS_CODING	scaffold_6	23006302	Eucgr.F01772	YES	AT2G30600.5	BTB/POZ domain-containing protein	418	209	0.3333	519	603	0.5374	3.06442e-11	643	122	0.1595	886	691	0.4379	7.74046e-35
scaffold_11:36104878	SYNONYMOUS_CODING	scaffold_11	36104878	Eucgr.K02807	NO	AT5G63110.1	histone deacetylase 6	271	67	0.1982	539	18	0.0323	3.06674e-11	556	100	0.1524	953	26	0.0266	2.35052e-15
scaffold_2:61898841	NON_SYNONYMOUS_CODING	scaffold_2	61898841	Eucgr.B03771	NO	AT2G27020.1	20S proteasome alpha subunit G1	2615	26	0.0098	2705	134	0.0472	3.07904e-11	3563	1	0.0003	2585	35	0.0134	6.69894e-06
scaffold_1:18044287	SYNONYMOUS_CODING	scaffold_1	18044287	Eucgr.A01160	YES	AT3G09740.1	syntaxin of plants 71	1699	276	0.1396	802	281	0.2592	3.17719e-11	1884	186	0.0896	407	276	0.4041	1.64238e-75
scaffold_2:40367148	SYNONYMOUS_CODING	scaffold_2	40367148	Eucgr.B02080	NO	AT4G16143.2	importin alpha isoform 2	375	351	0.4835	253	561	0.6892	3.255e-11	635	422	0.3989	331	522	0.612	6.67343e-15
scaffold_8:66631579	NON_SYNONYMOUS_CODING	scaffold_8	66631579	Eucgr.H04640	NO	AT1G67360.1	Rubber elongation factor protein (REF)	1203	71	0.0557	1955	16	0.0081	3.27938e-11	3476	71	0.02	3452	1	0.0003	8.06123e-11
scaffold_1:2207646	NON_SYNONYMOUS_CODING	scaffold_1	2207646	Eucgr.A00189	NO	AT3G16857.2	response regulator 1	345	98	0.2212	267	243	0.4765	3.29985e-11	441	138	0.2383	370	479	0.5642	8.24189e-29
scaffold_3:35930779	INTERGENIC	scaffold_3	35930779	Eucgr.C02010	YES	AT4G31570.1	unknown protein	681	35	0.0489	350	89	0.2027	3.30486e-11	663	132	0.1654	239	126	0.3452	2.66224e-06
scaffold_3:69945343	SYNONYMOUS_CODING	scaffold_3	69945343	Eucgr.C03666	NO	AT4G29490.1	Metallopeptidase M24 family protein	291	155	0.3475	277	410	0.5968	3.31389e-11	502	308	0.3802	357	462	0.5641	3.01124e-08
scaffold_6:30415319	UTR_3_PRIME: 270 bases from CDS	scaffold_6	30415319	Eucgr.F02243	YES	AT1G10200.1	GATA type zinc finger transcription factor family protein	3487	315	0.0829	1255	238	0.1594	3.36503e-11	3567	312	0.0804	595	152	0.2035	3.27065e-19
scaffold_2:14601410	INTRAGENIC: Eucgr.B01003	scaffold_2	14601410	Eucgr.B01003	YES	AT1G60680.1	NAD(P)-linked oxidoreductase superfamily protein	609	1107	0.6451	205	793	0.7946	3.41238e-11	747	1433	0.6573	137	614	0.8165	4.38784e-11
scaffold_10:18738587	SYNONYMOUS_CODING	scaffold_10	18738587	Eucgr.J01462	NO	AT1G67230.1	little nuclei1	308	84	0.2143	303	272	0.473	3.51964e-11	484	97	0.167	360	450	0.5556	4.85136e-43
scaffold_1:15402129	NON_SYNONYMOUS_CODING	scaffold_1	15402129	Eucgr.A00971	NO	AT4G10450.1	Ribosomal protein L6 family	3196	324	0.092	3161	139	0.0421	3.53213e-11	2935	231	0.0729	3012	80	0.0259	2.89999e-12
scaffold_9:31516338	INTERGENIC	scaffold_9	31516338	NA	NO		No-Hit	890	10	0.0111	390	47	0.1076	3.62815e-11	1363	117	0.0788	202	55	0.214	6.43885e-06
scaffold_11:16736062	SYNONYMOUS_CODING	scaffold_11	16736062	Eucgr.K01364	YES	AT4G12650.1	Endomembrane protein 70 protein family	580	507	0.4664	277	528	0.6559	3.66798e-11	1220	407	0.2502	475	520	0.5226	4.47092e-40
scaffold_10:12192892	INTRON	scaffold_10	12192892	Eucgr.J01112	NO	AT5G60390.3	GTP binding Elongation factor Tu family protein	141	168	0.5437	347	118	0.2538	3.72826e-11	880	1022	0.537	838	604	0.4189	3.18919e-06
scaffold_10:36617400	UTR_5_PRIME: 51 bases from TSS	scaffold_10	36617400	Eucgr.J02934	YES	AT3G16500.1	phytochrome-associated protein 1	186	63	0.253	1171	99	0.078	3.75877e-11	564	92	0.1402	1643	18	0.0108	2.57719e-34
scaffold_2:62051827	UTR_3_PRIME: 110 bases from CDS	scaffold_2	62051827	Eucgr.B03792	NO	AT5G17770.1	NADH:cytochrome B5 reductase 1	325	53	0.1402	219	150	0.4065	3.87056e-11	523	49	0.0857	242	158	0.393	1.26279e-25
scaffold_10:12318072	SYNONYMOUS_CODING	scaffold_10	12318072	Eucgr.J01121	NO	AT5G60390.3	GTP binding Elongation factor Tu family protein	1227	409	0.25	1410	224	0.1371	4.15344e-11	2239	888	0.284	2073	465	0.1831	2.55628e-13
scaffold_1:15799293	NON_SYNONYMOUS_CODING	scaffold_1	15799293	Eucgr.A01014	YES	AT1G75250.2	RAD-like 6	0	877	1	45	565	0.9262	4.26165e-11	3	1177	0.9975	34	373	0.9165	2.77233e-15
scaffold_6:14457889	UTR_5_PRIME: 39 bases from TSS	scaffold_6	14457889	Eucgr.F01127	YES	AT3G15353.1	metallothionein 3	234	4	0.0168	2784	918	0.2479	4.36772e-11	133	16	0.1074	1017	1961	0.6581	9.18926e-37
scaffold_1:14053340	NON_SYNONYMOUS_CODING	scaffold_1	14053340	Eucgr.A00882	YES	AT1G79620.1	Leucine-rich repeat protein kinase family protein	522	845	0.6181	358	261	0.4216	4.37207e-11	465	864	0.6491	201	171	0.4597	8.13415e-06
scaffold_8:15389090	UTR_3_PRIME: 60 bases from CDS	scaffold_8	15389090	Eucgr.H01267	NO	AT3G50670.1	U1 small nuclear ribonucleoprotein-70K	2205	0	0	2972	91	0.0297	4.38196e-11	2988	0	0	3345	109	0.0316	3.36121e-17
scaffold_9:22200192	SYNONYMOUS_CODING	scaffold_9	22200192	Eucgr.I01130	NO	AT4G34100.2	RING/U-box superfamily protein	346	37	0.0966	665	0	0	4.53316e-11	734	65	0.0814	898	0	0	8.1077e-13
scaffold_3:29657988	SYNONYMOUS_CODING	scaffold_3	29657988	Eucgr.C01749	NO	AT5G11200.2	DEAD/DEAH box RNA helicase family protein	1426	101	0.0661	1830	24	0.0129	4.6215e-11	1920	65	0.0327	1988	2	0.001	2.15463e-09
scaffold_1:20768138	UTR_5_PRIME: 22 bases from TSS	scaffold_1	20768138	Eucgr.A01282	YES	AT5G60020.1	laccase 17	3079	2	0.0006	1514	37	0.0239	4.6426e-11	3290	18	0.0054	860	56	0.0611	1.65475e-24
scaffold_6:48381126	SYNONYMOUS_CODING	scaffold_6	48381126	Eucgr.F04025	YES	AT1G16860.1	Ubiquitin-specific protease family C19-related protein	2208	31	0.0138	1262	86	0.0638	4.66034e-11	2460	34	0.0136	984	52	0.0502	3.93276e-05
scaffold_1:39505888	SYNONYMOUS_CODING	scaffold_1	39505888	Eucgr.A02910	NO	AT5G61510.1	GroES-like zinc-binding alcohol dehydrogenase family protein	0	431	1	122	751	0.8603	4.88111e-11	37	1364	0.9736	147	1698	0.9183	2.2515e-05
scaffold_6:18833328	UTR_5_PRIME: 45 bases from TSS	scaffold_6	18833328	Eucgr.F01462	NO	AT1G56070.1	Ribosomal protein S5/Elongation factor G/III/V family protein	67	572	0.8951	174	431	0.7124	4.88118e-11	23	582	0.9604	180	309	0.6319	7.36718e-39
scaffold_8:48196188	SYNONYMOUS_CODING	scaffold_8	48196188	Eucgr.H03271	NO	AT4G11420.1	eukaryotic translation initiation factor 3A	334	46	0.1211	322	184	0.3636	4.89001e-11	686	79	0.1033	605	206	0.254	2.18987e-09
scaffold_5:4279182	INTRON	scaffold_5	4279182	Eucgr.E00449	YES	AT1G12100.1	Bifunctional inhibitor/lipid-transfer protein/seed storage 2S albumin superfamily protein	385	189	0.3293	276	24	0.08	4.95184e-11	533	436	0.4499	171	15	0.0806	8.95758e-16
scaffold_1:34264801	SYNONYMOUS_CODING	scaffold_1	34264801	Eucgr.A02349	YES	AT2G41770.1	Protein of unknown function (DUF288)	898	201	0.1829	287	173	0.3761	5.06891e-11	1386	205	0.1288	184	189	0.5067	5.23093e-55
scaffold_3:75514004	SYNONYMOUS_CODING	scaffold_3	75514004	Eucgr.C04089	NO	AT1G29370.1	Kinase-related protein of unknown function (DUF1296)	544	16	0.0286	664	136	0.1696	5.07505e-11	848	14	0.0162	872	86	0.0897	1.75985e-06
scaffold_6:48921524	SYNONYMOUS_CODING	scaffold_6	48921524	Eucgr.F04071	YES	AT2G47010.2	unknown protein	2663	53	0.0195	1584	115	0.0677	5.36331e-11	3379	18	0.0053	1384	39	0.0274	2.63209e-05
scaffold_11:32256738	SYNONYMOUS_CODING	scaffold_11	32256738	Eucgr.K02506	YES	AT5G15490.1	UDP-glucose 6-dehydrogenase family protein	207	20	0.0881	57	52	0.4771	5.62065e-11	461	8	0.0171	71	17	0.1932	6.83822e-08
scaffold_7:29267763	SYNONYMOUS_CODING	scaffold_7	29267763	Eucgr.G01623	NO	AT2G21580.2	Ribosomal protein S25 family protein	567	1388	0.71	1160	1709	0.5955	5.8623e-11	995	2358	0.703	1694	1914	0.5303	4.6319e-44
scaffold_7:45002774	INTERGENIC	scaffold_7	45002774	NA	NO		No-Hit	462	4	0.0086	2190	364	0.1425	5.91585e-11	3706	177	0.0456	3519	312	0.0814	2.89342e-05
scaffold_6:40365828	SYNONYMOUS_CODING	scaffold_6	40365828	Eucgr.F03103	NO	AT1G51730.1	Ubiquitin-conjugating enzyme family protein	540	24	0.0426	487	121	0.199	5.92532e-11	802	1	0.0012	428	142	0.2491	3.21328e-44
scaffold_11:44481983	SYNONYMOUS_CODING	scaffold_11	44481983	Eucgr.K03533	NO	AT3G62580.1	Late embryogenesis abundant protein (LEA) family protein	775	357	0.3151	1618	373	0.1873	5.99172e-11	1781	407	0.1859	2380	146	0.0578	6.22136e-37
scaffold_11:17114172	SYNONYMOUS_CODING	scaffold_11	17114172	Eucgr.K01401	NO	AT5G43940.2	GroES-like zinc-binding dehydrogenase family protein	1287	490	0.2757	2097	437	0.1724	6.05995e-11	2247	1275	0.3619	2802	749	0.2109	1.96786e-39
scaffold_10:12192195	SYNONYMOUS_CODING	scaffold_10	12192195	Eucgr.J01112	NO	AT5G60390.3	GTP binding Elongation factor Tu family protein	537	132	0.1973	412	274	0.3994	6.35901e-11	595	864	0.5922	274	700	0.7187	4.96023e-05
scaffold_8:6465639	SYNONYMOUS_CODING	scaffold_8	6465639	Eucgr.H00499	YES	AT4G12980.1	Auxin-responsive family protein	436	2759	0.8635	364	1222	0.7705	6.59109e-11	230	2988	0.9265	330	765	0.6986	1.16475e-79
scaffold_1:30250449	SYNONYMOUS_CODING	scaffold_1	30250449	Eucgr.A01954	YES	AT3G58730.1	vacuolar ATP synthase subunit D (VATD) / V-ATPase D subunit / vacuolar proton pump D subunit (VATPD)	516	295	0.3637	419	77	0.1552	7.08141e-11	670	696	0.5095	535	47	0.0808	1.11229e-65
scaffold_11:36579764	SYNONYMOUS_CODING	scaffold_11	36579764	Eucgr.K02858	NO		No-Hit	1647	255	0.1341	1203	381	0.2405	7.24161e-11	2656	199	0.0697	969	357	0.2692	1.62273e-64
scaffold_6:6317244	UTR_3_PRIME: 166 bases from CDS	scaffold_6	6317244	Eucgr.F00498	NO		No-Hit	238	478	0.6676	364	299	0.451	7.248e-11	235	792	0.7712	348	345	0.4978	2.06482e-26
scaffold_11:26901210	UTR_5_PRIME	scaffold_11	26901210	Eucgr.K02057	YES	AT5G62150.1	peptidoglycan-binding LysM domain-containing protein	3332	142	0.0409	1885	197	0.0945	7.37342e-11	3955	1	0.0003	1516	171	0.1014	1.57697e-85
scaffold_2:5487008	UTR_3_PRIME: 196 bases from CDS	scaffold_2	5487008	Eucgr.B00427	NO	AT5G62740.1	SPFH/Band 7/PHB domain-containing membrane-associated protein family	401	6	0.0147	345	78	0.1844	7.37759e-11	383	0	0	361	85	0.1906	5.35221e-14
scaffold_10:17097616	SYNONYMOUS_CODING	scaffold_10	17097616	Eucgr.J01387	YES	AT1G69230.2	SPIRAL1-like2	3473	276	0.0736	3065	462	0.131	7.40518e-11	3158	632	0.1668	2094	825	0.2826	1.01994e-24
scaffold_10:38097734	INTERGENIC	scaffold_10	38097734	NA	NO		No-Hit	885	0	0	779	60	0.0715	7.61448e-11	1167	36	0.0299	704	79	0.1008	1.02595e-05
scaffold_8:378529	SYNONYMOUS_CODING	scaffold_8	378529	Eucgr.H00038	NO	AT2G32810.2	beta galactosidase 9	591	128	0.178	340	209	0.3807	7.79679e-11	660	78	0.1057	344	248	0.4189	2.53658e-34
scaffold_2:42277761	UTR_3_PRIME: 12 bases from CDS	scaffold_2	42277761	Eucgr.B02118	NO	AT5G28840.2	GDP-D-mannose 3',5'-epimerase	605	21	0.0335	1262	240	0.1598	8.14944e-11	3048	497	0.1401	2839	705	0.1989	1.24354e-05
scaffold_8:7863461	NON_SYNONYMOUS_CODING	scaffold_8	7863461	Eucgr.H00571	NO	AT1G48430.1	Dihydroxyacetone kinase	837	48	0.0542	535	121	0.1845	8.21544e-11	713	75	0.0952	420	119	0.2208	5.65262e-05
scaffold_11:36137146	UTR_3_PRIME: 31 bases from CDS	scaffold_11	36137146	Eucgr.K02812	NO	AT5G14540.1	Protein of unknown function (DUF1421)	1377	1152	0.4553	2066	1113	0.3501	8.39039e-11	1594	1337	0.456	2038	1172	0.3651	1.17005e-07
scaffold_11:30444442	NON_SYNONYMOUS_CODING	scaffold_11	30444442	Eucgr.K02331	YES	AT5G24760.1	GroES-like zinc-binding dehydrogenase family protein	881	231	0.2075	430	266	0.3822	8.48855e-11	645	572	0.47	86	241	0.737	2.54803e-12
scaffold_7:49763933	UTR_3_PRIME: 3 bases from CDS	scaffold_7	49763933	Eucgr.G03122	YES	AT2G40480.1	Plant protein of unknown function (DUF827)	3475	2	0.0006	1891	40	0.0207	8.53862e-11	3846	0	0	2185	50	0.0224	3.44886e-15
scaffold_3:26116063	SYNONYMOUS_CODING	scaffold_3	26116063	Eucgr.C01569	YES	AT5G25560.3	CHY-type/CTCHY-type/RING-type Zinc finger protein	1616	166	0.0932	2903	623	0.1767	8.86644e-11	3229	152	0.0449	3154	754	0.1928	7.52515e-76
scaffold_1:22934622	NON_SYNONYMOUS_CODING	scaffold_1	22934622	Eucgr.A01454	NO	AT5G53000.1	2A phosphatase associated protein of 46 kD	435	44	0.0919	720	1	0.0014	8.89898e-11	842	38	0.0432	906	0	0	7.22395e-05
scaffold_1:30430221	SYNONYMOUS_CODING	scaffold_1	30430221	Eucgr.A01969	NO	AT1G06530.1	Tropomyosin-related	590	0	0	707	82	0.1039	9.21923e-11	1107	1	0.0009	927	48	0.0492	1.07172e-07
scaffold_11:23075843	UTR_3_PRIME: 15 bases from CDS	scaffold_11	23075843	Eucgr.K01846	NO	AT3G58030.4	RING/U-box superfamily protein	496	64	0.1143	778	10	0.0127	9.5496e-11	757	147	0.1626	1030	35	0.0329	1.10443e-17
scaffold_4:31370527	SYNONYMOUS_CODING	scaffold_4	31370527	Eucgr.D01734	NO	AT1G64400.1	AMP-dependent synthetase and ligase family protein	786	85	0.0976	683	218	0.242	9.61392e-11	854	155	0.1536	593	243	0.2907	2.92969e-07
scaffold_4:40501454	UTR_5_PRIME: 12 bases from TSS	scaffold_4	40501454	Eucgr.D02588	NO	AT3G49010.3	breast basic conserved 1	1149	284	0.1982	1629	178	0.0985	1.04306e-10	1276	218	0.1458	1674	139	0.0767	4.76501e-05
scaffold_6:20663212	#N/A	scaffold_6	20663212	Eucgr.F01627	NO	AT5G10980.1	Histone superfamily protein	789	42	0.0505	1463	3	0.002	1.04927e-10	1019	114	0.1006	1607	35	0.0213	2.32927e-14
scaffold_9:32149722	UTR_3_PRIME: 39 bases from CDS	scaffold_9	32149722	Eucgr.I02231	YES	AT4G35630.1	phosphoserine aminotransferase	2527	1	0.0004	1976	54	0.0266	1.09367e-10	3676	1	0.0003	1832	98	0.0507	6.22776e-37
scaffold_11:28480024	SYNONYMOUS_CODING	scaffold_11	28480024	Eucgr.K02133	NO	AT3G25140.1	Nucleotide-diphospho-sugar transferases superfamily protein	597	113	0.1592	364	200	0.3546	1.13006e-10	886	110	0.1104	463	209	0.311	4.72162e-19
scaffold_4:11753652	SYNONYMOUS_CODING	scaffold_4	11753652	Eucgr.D00650	YES	AT2G20780.1	Major facilitator superfamily protein	253	151	0.3738	62	154	0.713	1.13033e-10	252	204	0.4474	51	138	0.7302	1.61728e-05
scaffold_5:35777836	SYNONYMOUS_CODING	scaffold_5	35777836	Eucgr.E02362	NO	AT1G60970.1	SNARE-like superfamily protein	523	98	0.1578	940	41	0.0418	1.24995e-10	1070	173	0.1392	1665	0	0	4.45788e-50
scaffold_2:1102014	NON_SYNONYMOUS_CODING	scaffold_2	1102014	Eucgr.B00047	YES	AT1G72220.1	RING/U-box superfamily protein	904	262	0.2247	589	48	0.0754	1.28786e-10	886	532	0.3752	373	62	0.1425	2.64867e-14
scaffold_5:3472487	SYNONYMOUS_CODING	scaffold_5	3472487	Eucgr.E00370	NO	AT4G17530.1	RAB GTPase homolog 1C	1339	0	0	1174	58	0.0471	1.31688e-10	1752	1	0.0006	1198	31	0.0252	3.54591e-05
scaffold_8:53621104	SYNONYMOUS_CODING	scaffold_8	53621104	Eucgr.H03653	YES	AT5G18900.1	2-oxoglutarate (2OG) and Fe(II)-dependent oxygenase superfamily protein	1039	288	0.2167	517	312	0.375	1.31886e-10	2076	253	0.1085	836	274	0.2466	1.95767e-20
scaffold_58:114065	SYNONYMOUS_CODING	scaffold_58	114065	Eucgr.L00752	NO	AT2G44120.2	Ribosomal protein L30/L7 family protein	1072	67	0.0588	1896	18	0.0094	1.35792e-10	2031	45	0.0217	2354	0	0	1.95867e-07
scaffold_7:46712515	SYNONYMOUS_CODING	scaffold_7	46712515	Eucgr.G02846	YES	AT5G03250.1	Phototropic-responsive NPH3 family protein	1040	451	0.3025	671	118	0.1496	1.35945e-10	569	1098	0.6587	352	77	0.1795	1.08444e-65
scaffold_11:9067691	SYNONYMOUS_CODING	scaffold_11	9067691	Eucgr.K00787	NO	AT1G11910.1	aspartic proteinase A1	1897	1	0.0005	1684	61	0.0349	1.36483e-10	3534	1	0.0003	2988	110	0.0355	1.84186e-23
scaffold_2:62424829	SYNONYMOUS_CODING	scaffold_2	62424829	Eucgr.B03841	YES	AT5G22400.1	Rho GTPase activating protein with PAK-box/P21-Rho-binding domain	0	766	1	31	348	0.9182	1.38148e-10	1	1511	0.9974	23	379	0.9428	3.76849e-14
scaffold_7:32290283	NON_SYNONYMOUS_CODING	scaffold_7	32290283	Eucgr.G01749	NO	AT1G09280.1	CONTAINS InterPro DOMAIN/s: Rhodanese-like (InterPro:IPR001763), Serine hydrolase (InterPro:IPR005645); BEST Arabidopsis thaliana protein match is: Rhodanese/Cell cycle control phosphatase superfamily protein (TAIR:AT2G40760.1); Has 5925 Blast hits to 5912 proteins in 1592 species: Archae - 0; Bacteria - 2946; Metazoa - 156; Fungi - 408; Plants - 229; Viruses - 0; Other Eukaryotes - 2186 (source:…	694	45	0.0609	1138	2	0.0018	1.45342e-10	989	242	0.1964	962	105	0.0983	1.5534e-05
scaffold_4:36935957	UTR_3_PRIME: 38 bases from CDS	scaffold_4	36935957	Eucgr.D02298	NO	AT2G45910.1	U-box domain-containing protein kinase family protein	154	183	0.543	342	123	0.2645	1.5044e-10	499	246	0.3302	609	93	0.1325	1.96237e-13
scaffold_5:5708801	SYNONYMOUS_CODING	scaffold_5	5708801	Eucgr.E00596	YES	AT4G11450.1	Protein of unknown function (DUF3527)	55	688	0.9247	84	251	0.7493	1.52532e-10	38	899	0.9584	43	155	0.7828	4.95056e-13
scaffold_11:32183235	UTR_3_PRIME: 315 bases from CDS	scaffold_11	32183235	Eucgr.K02492	YES	AT5G61340.1	unknown protein	929	9	0.0096	205	25	0.1087	1.53887e-10	1298	164	0.1122	189	81	0.3	1.14043e-10
scaffold_9:24879282	NON_SYNONYMOUS_CODING	scaffold_9	24879282	Eucgr.I01450	NO	AT2G16940.2	Splicing factor, CC1-like	17	735	0.9774	168	1157	0.8732	1.54337e-10	19	1316	0.985	142	1762	0.924	2.06011e-09
scaffold_11:37328483	SYNONYMOUS_CODING	scaffold_11	37328483	Eucgr.K02930	YES	AT2G36910.1	ATP binding cassette subfamily B1	1026	281	0.215	619	359	0.3671	1.55506e-10	1626	711	0.3042	650	473	0.4212	3.16265e-06
scaffold_2:36330391	NON_SYNONYMOUS_CODING	scaffold_2	36330391	Eucgr.B01917	NO	AT3G19250.1	Protein of unknown function (DUF677)	1010	64	0.0596	1188	3	0.0025	1.62376e-10	2130	147	0.0646	1827	2	0.0011	8.8237e-22
scaffold_9:26020837	SYNONYMOUS_CODING	scaffold_9	26020837	Eucgr.I01611	NO	AT5G14030.4	translocon-associated protein beta (TRAPB) family protein	17	1559	0.9861	113	1633	0.9331	1.6266e-10	74	1915	0.9613	148	1482	0.9053	6.48789e-06
scaffold_11:36729424	SYNONYMOUS_CODING	scaffold_11	36729424	Eucgr.K02882	NO	AT1G74910.2	ADP-glucose pyrophosphorylase family protein	1928	1	0.0005	1231	44	0.0345	1.64928e-10	2636	3	0.0011	1535	61	0.0382	2.56964e-16
scaffold_3:18063570	UTR_3_PRIME: 19 bases from CDS	scaffold_3	18063570	Eucgr.C01157	NO	AT3G57340.2	Heat shock protein DnaJ, N-terminal with domain of unknown function (DUF1977)	73	352	0.8282	19	611	0.9698	1.74835e-10	314	560	0.6407	116	726	0.8622	9.81511e-21
scaffold_10:6976913	UTR_3_PRIME: 11 bases from CDS	scaffold_10	6976913	Eucgr.J00633	NO	AT5G21090.1	Leucine-rich repeat (LRR) family protein	704	60	0.0785	2139	39	0.0179	1.74926e-10	2051	40	0.0191	3160	3	0.0009	2.26772e-07
scaffold_11:37092419	SYNONYMOUS_CODING	scaffold_11	37092419	Eucgr.K02916	YES	AT3G47950.1	H(+)-ATPase 4	536	614	0.5334	155	426	0.7307	1.75261e-10	1284	1592	0.5534	248	578	0.6989	1.53558e-08
scaffold_7:22024829	SYNONYMOUS_CODING	scaffold_7	22024829	Eucgr.G01295	YES	AT3G25580.1	Thioredoxin superfamily protein	718	77	0.0969	394	140	0.2622	1.77831e-10	1171	30	0.025	462	62	0.1183	5.93022e-10
scaffold_8:36268298	INTERGENIC	scaffold_8	36268298	NA	NO		No-Hit	666	435	0.3951	898	283	0.2394	1.80914e-10	1240	907	0.4223	1202	374	0.2373	2.0093e-26
scaffold_10:28604884	NON_SYNONYMOUS_CODING	scaffold_10	28604884	Eucgr.J02281	YES	AT3G27325.2	hydrolases, acting on ester bonds	1656	8	0.0048	919	51	0.0526	1.81699e-10	1978	1	0.0005	802	53	0.062	1.21682e-22
scaffold_9:33664912	NON_SYNONYMOUS_CODING	scaffold_9	33664912	Eucgr.I02310	NO	AT3G12620.2	Protein phosphatase 2C family protein	892	1	0.0011	1024	79	0.0716	1.91405e-10	1257	8	0.0063	1436	76	0.0502	4.65967e-06
scaffold_11:28146366	SYNONYMOUS_CODING	scaffold_11	28146366	Eucgr.K02110	NO	AT3G25230.2	rotamase FKBP 1	686	84	0.1091	510	190	0.2714	1.9507e-10	1331	98	0.0685	846	185	0.1794	5.19644e-12
scaffold_8:16206282	SYNONYMOUS_CODING	scaffold_8	16206282	Eucgr.H01340	NO	AT5G26680.1	5'-3' exonuclease family protein	113	59	0.343	246	13	0.0502	1.973e-10	258	82	0.2412	321	18	0.0531	1.31517e-06
scaffold_9:23910547	SYNONYMOUS_CODING	scaffold_9	23910547	Eucgr.I01329	YES	AT2G21300.2	ATP binding microtubule motor family protein	3158	121	0.0369	1814	2	0.0011	2.09005e-10	3538	231	0.0613	1433	15	0.0104	2.17924e-09
scaffold_7:980264	SYNONYMOUS_CODING	scaffold_7	980264	Eucgr.G00082	YES	AT1G59610.1	dynamin-like 3	1017	22	0.0212	598	76	0.1128	2.09758e-10	1259	22	0.0172	631	67	0.096	1.76424e-10
scaffold_11:32188260	SYNONYMOUS_CODING	scaffold_11	32188260	Eucgr.K02494	YES	AT2G03350.1	Protein of unknown function, DUF538	645	74	0.1029	307	123	0.286	2.15665e-10	691	132	0.1604	143	80	0.3587	1.77292e-05
scaffold_11:36093663	SYNONYMOUS_CODING	scaffold_11	36093663	Eucgr.K02805	NO	AT1G70600.1	Ribosomal protein L18e/L15 superfamily protein	1819	247	0.1196	2885	175	0.0572	2.18544e-10	3041	477	0.1356	3416	255	0.0695	5.33941e-15
scaffold_7:35357385	INTRAGENIC: Eucgr.G01943	scaffold_7	35357385	Eucgr.G01942	NO	AT5G14040.1	phosphate transporter 3;1	1488	272	0.1545	1170	75	0.0602	2.18995e-10	2150	125	0.0549	1361	16	0.0116	1.26504e-05
scaffold_10:8391882	INTRAGENIC: Eucgr.J00790	scaffold_10	8391882	Eucgr.J00790	NO	AT1G51200.4	A20/AN1-like zinc finger family protein	873	277	0.2409	838	535	0.3897	2.20474e-10	646	326	0.3344	474	531	0.5278	1.37417e-12
scaffold_7:44193974	SYNONYMOUS_CODING	scaffold_7	44193974	Eucgr.G02575	NO	AT4G14320.2	Zinc-binding ribosomal protein family protein	1592	1	0.0006	2854	120	0.0403	2.22479e-10	3691	2	0.0005	3440	279	0.075	8.5217e-58
scaffold_3:13136744	SYNONYMOUS_CODING	scaffold_3	13136744	Eucgr.C00793	NO	AT2G05830.1	NagB/RpiA/CoA transferase-like superfamily protein	512	71	0.1216	1363	43	0.0306	2.24394e-10	988	87	0.0809	1816	38	0.0205	1.74649e-09
scaffold_4:10784842	SYNONYMOUS_CODING	scaffold_4	10784842	Eucgr.D00579	NO	AT5G46030.1	unknown protein	3767	74	0.0193	3690	3	0.0008	2.31629e-10	3547	181	0.0485	3733	2	0.0005	1.47872e-35
scaffold_9:4917537	SYNONYMOUS_CODING	scaffold_9	4917537	Eucgr.I00241	YES	AT5G09810.1	actin 7	3689	167	0.0433	3582	346	0.0881	2.32523e-10	3754	135	0.0347	3521	293	0.0767	2.03282e-10
scaffold_8:4240848	UTR_5_PRIME: 143 bases from TSS	scaffold_8	4240848	Eucgr.H00308	YES	AT3G59690.1	IQ-domain 13	14	3691	0.9962	100	3718	0.9736	2.42112e-10	117	3577	0.9683	824	1538	0.6509	9.94807e-237
scaffold_6:42790404	UTR_3_PRIME: 104 bases from CDS	scaffold_6	42790404	Eucgr.F03390	NO	AT5G54540.1	Uncharacterised conserved protein (UCP012943)	704	189	0.2116	1247	128	0.0931	2.42657e-10	1060	691	0.3946	1151	469	0.2893	3.84979e-05
scaffold_4:19626542	UTR_3_PRIME: 50 bases from CDS	scaffold_4	19626542	Eucgr.D01093	NO	AT3G09630.2	Ribosomal protein L4/L1 family	620	275	0.3073	1031	199	0.1618	2.46091e-10	1113	549	0.3303	1200	283	0.1907	2.38316e-13
scaffold_5:27014409	NON_SYNONYMOUS_CODING	scaffold_5	27014409	Eucgr.E01963	NO	AT2G28910.1	CAX interacting protein 4	2616	16	0.0061	3281	128	0.0375	2.52505e-10	3938	1	0.0003	3582	348	0.0885	3.11712e-75
scaffold_1:35696533	INTRON	scaffold_1	35696533	Eucgr.A02510	NO	AT3G56150.2	eukaryotic translation initiation factor 3C	531	262	0.3304	744	146	0.164	2.55932e-10	704	586	0.4543	813	247	0.233	1.86143e-23
scaffold_8:1398744	NON_SYNONYMOUS_CODING	scaffold_8	1398744	Eucgr.H00149	NO	AT5G43310.2	COP1-interacting protein-related	906	0	0	902	65	0.0671	2.68452e-10	1176	1	0.0008	726	105	0.1264	8.60925e-30
scaffold_10:31256640	SYNONYMOUS_CODING	scaffold_10	31256640	Eucgr.J02535	NO	AT1G20693.1	high mobility group B2	3921	56	0.0141	3805	175	0.0439	2.74734e-10	3926	2	0.0005	3757	173	0.044	1.3825e-33
scaffold_10:6646584	UTR_3_PRIME: 15 bases from CDS	scaffold_10	6646584	Eucgr.J00591	NO	AT5G22010.1	replication factor C1	116	31	0.2109	277	0	0	2.7765e-10	410	200	0.3279	564	2	0.0035	1.0967e-43
scaffold_11:30236659	SYNONYMOUS_CODING	scaffold_11	30236659	Eucgr.K02304	NO	AT5G43810.2	Stabilizer of iron transporter SufD / Polynucleotidyl transferase	554	18	0.0315	663	134	0.1681	2.79261e-10	903	31	0.0332	796	126	0.1367	3.23853e-10
scaffold_9:24879281	NON_SYNONYMOUS_CODING	scaffold_9	24879281	Eucgr.I01450	NO	AT2G16940.2	Splicing factor, CC1-like	698	17	0.0238	1085	164	0.1313	3.04789e-10	1324	20	0.0149	1781	139	0.0724	1.62937e-08
scaffold_2:6005661	INTERGENIC	scaffold_2	6005661	NA	NO		No-Hit	625	4	0.0064	729	90	0.1098	3.07803e-10	1061	23	0.0212	960	117	0.1086	4.27326e-11
scaffold_10:12730324	UTR_3_PRIME: 117 bases from CDS	scaffold_10	12730324	Eucgr.J01163	NO	AT5G02610.2	Ribosomal L29 family protein	2062	79	0.0369	2040	219	0.0969	3.15604e-10	2438	24	0.0097	1409	152	0.0972	1.42037e-34
scaffold_110:54221	SYNONYMOUS_CODING	scaffold_110	54221	Eucgr.L01040	NO	AT2G12400.1	unknown protein	873	63	0.0673	1028	3	0.0029	3.20239e-10	1626	184	0.1017	1117	36	0.0312	2.81886e-07
scaffold_10:8394658	UTR_3_PRIME: 100 bases from CDS	scaffold_10	8394658	Eucgr.J00790	NO	AT1G51200.4	A20/AN1-like zinc finger family protein	3462	68	0.0193	3812	4	0.001	3.28763e-10	3713	54	0.0143	3717	1	0.0003	2.93419e-07
scaffold_3:38596409	SYNONYMOUS_CODING	scaffold_3	38596409	Eucgr.C02133	NO	AT4G31300.3	N-terminal nucleophile aminohydrolases (Ntn hydrolases) superfamily protein	1500	63	0.0403	1539	200	0.115	3.33367e-10	2343	45	0.0188	1517	375	0.1982	5.42517e-80
scaffold_9:31542258	SYNONYMOUS_CODING	scaffold_9	31542258	Eucgr.I02168	YES	AT5G50420.1	O-fucosyltransferase family protein	1281	30	0.0229	593	70	0.1056	3.41538e-10	1494	39	0.0254	345	45	0.1154	2.39151e-09
scaffold_3:24568734	SYNONYMOUS_CODING	scaffold_3	24568734	Eucgr.C01514	NO	AT5G09900.2	26S proteasome regulatory subunit, putative (RPN5)	274	688	0.7152	493	592	0.5456	3.50168e-10	307	1136	0.7872	595	447	0.429	1.41309e-69
scaffold_2:2495060	SYNONYMOUS_CODING	scaffold_2	2495060	Eucgr.B00159	NO	AT3G62870.1	Ribosomal protein L7Ae/L30e/S12e/Gadd45 family protein	454	166	0.2677	674	78	0.1037	3.57566e-10	2814	694	0.1978	3272	329	0.0914	5.43695e-32
scaffold_9:24879241	SYNONYMOUS_CODING	scaffold_9	24879241	Eucgr.I01450	NO	AT2G16940.2	Splicing factor, CC1-like	773	25	0.0313	1179	185	0.1356	3.70597e-10	1531	28	0.0179	1946	154	0.0733	7.19558e-09
scaffold_7:350549	UTR_3_PRIME: 319 bases from CDS	scaffold_7	350549	Eucgr.G00035	YES	AT5G49720.1	glycosyl hydrolase 9A1	3040	805	0.2094	1911	281	0.1282	3.91179e-10	2164	577	0.2105	1199	50	0.04	2.13252e-37
scaffold_11:39952325	SYNONYMOUS_CODING	scaffold_11	39952325	Eucgr.K03130	NO	AT2G37630.1	myb-like HTH transcriptional regulator family protein	412	68	0.1417	286	165	0.3659	4.04006e-10	782	59	0.0702	463	123	0.2099	1.95322e-09
scaffold_5:58218554	NON_SYNONYMOUS_CODING	scaffold_5	58218554	Eucgr.E03444	NO	0	0	301	256	0.4596	108	276	0.7169	4.39258e-10	421	606	0.5901	155	489	0.7593	3.90891e-07
scaffold_8:56924764	SYNONYMOUS_CODING	scaffold_8	56924764	Eucgr.H03918	YES	AT3G16630.2	P-loop containing nucleoside triphosphate hydrolases superfamily protein	2894	1060	0.2679	3037	724	0.1925	4.809e-10	2327	1604	0.408	1710	504	0.2275	6.05732e-41
scaffold_10:30905240	NON_SYNONYMOUS_CODING	scaffold_10	30905240	Eucgr.J02481	YES	AT3G51325.1	RING/U-box superfamily protein	2	525	0.9962	45	319	0.8764	4.98191e-10	0	1785	0.9994	12	436	0.971	1.15344e-06
scaffold_1:12895933	UTR_5_PRIME: 26 bases from TSS	scaffold_1	12895933	Eucgr.A00781	NO	AT2G32060.2	Ribosomal protein L7Ae/L30e/S12e/Gadd45 family protein	739	807	0.522	1427	928	0.3941	5.01046e-10	639	657	0.5069	1247	424	0.2537	2.08482e-40
scaffold_8:16205945	SYNONYMOUS_CODING	scaffold_8	16205945	Eucgr.H01340	NO	AT5G26680.1	5'-3' exonuclease family protein	63	134	0.6802	15	272	0.9477	5.0418e-10	94	265	0.7382	28	352	0.9263	1.61259e-06
scaffold_3:56461169	UTR_3_PRIME: 297 bases from CDS	scaffold_3	56461169	Eucgr.C02990	NO	AT2G19810.1	CCCH-type zinc finger family protein	1871	375	0.167	3484	380	0.0983	5.28206e-10	2498	660	0.209	3551	18	0.005	8.42448e-164
scaffold_10:22442366	UTR_3_PRIME: 29 bases from CDS	scaffold_10	22442366	Eucgr.J01724	NO	AT3G13410.1	unknown protein	2047	0	0	1828	56	0.0297	5.3683e-10	2262	0	0	1454	30	0.0202	3.15773e-06
scaffold_5:38050426	UTR_3_PRIME: 82 bases from CDS	scaffold_5	38050426	Eucgr.E02482	YES	AT2G34680.1	Outer arm dynein light chain 1 protein	1693	46	0.0265	866	92	0.096	5.71713e-10	1402	59	0.0404	366	113	0.2359	1.47527e-33
scaffold_6:43184294	NON_SYNONYMOUS_CODING	scaffold_6	43184294	Eucgr.F03417	YES	AT4G27250.2	NAD(P)-binding Rossmann-fold superfamily protein	39	49	0.5568	368	75	0.1693	5.73146e-10	227	210	0.4805	1172	213	0.1538	9.85967e-40
scaffold_10:6644994	NON_SYNONYMOUS_CODING	scaffold_10	6644994	Eucgr.J00591	NO	AT5G22010.1	replication factor C1	818	39	0.0455	1329	0	0	5.78188e-10	930	149	0.138	1290	0	0	8.51205e-38
scaffold_2:7473822	SYNONYMOUS_CODING	scaffold_2	7473822	Eucgr.B00589	NO	AT2G33040.1	gamma subunit of Mt ATP synthase	802	632	0.4404	395	599	0.602	5.84567e-10	1073	1541	0.5893	461	1085	0.7018	1.13254e-07
scaffold_9:24459518	SYNONYMOUS_CODING	scaffold_9	24459518	Eucgr.I01399	NO	AT4G34960.1	Cyclophilin-like peptidyl-prolyl cis-trans isomerase family protein	21	219	0.9125	88	133	0.6018	5.96659e-10	35	393	0.9161	67	156	0.6996	9.08882e-08
scaffold_10:31604223	SYNONYMOUS_CODING	scaffold_10	31604223	Eucgr.J02574	NO	AT3G14067.1	Subtilase family protein	963	12	0.0123	1025	101	0.0896	6.02787e-10	1049	25	0.0233	786	138	0.1494	2.85133e-19
scaffold_1:15492582	UTR_3_PRIME: 184 bases from CDS	scaffold_1	15492582	Eucgr.A00982	NO	AT1G02305.1	Cysteine proteinases superfamily protein	909	431	0.3216	1530	384	0.2006	6.06083e-10	1802	539	0.2302	2242	426	0.1597	7.39197e-05
scaffold_5:73794792	INTERGENIC	scaffold_5	73794792	NA	NO		No-Hit	539	64	0.1061	949	16	0.0166	6.09933e-10	1326	53	0.0384	1721	3	0.0017	6.6081e-09
scaffold_9:29275204	NON_SYNONYMOUS_CODING	scaffold_9	29275204	Eucgr.I01938	NO	AT5G39850.1	Ribosomal protein S4	639	42	0.0615	1078	2	0.0019	6.48449e-10	1609	48	0.029	1768	1	0.0006	7.33424e-07
scaffold_10:9553079	NON_SYNONYMOUS_CODING	scaffold_10	9553079	Eucgr.J00886	NO	AT5G42300.1	ubiquitin-like protein 5	170	468	0.7335	309	338	0.5224	6.85204e-10	81	993	0.9246	331	755	0.6952	1.78138e-36
scaffold_12:166049	SYNONYMOUS_CODING	scaffold_12	166049	Eucgr.L00009	NO	AT3G59760.2	O-acetylserine (thiol) lyase isoform C	515	59	0.1028	327	136	0.2937	7.00203e-10	798	95	0.1063	379	117	0.2354	3.56838e-05
scaffold_9:26020328	UTR_3_PRIME: 102 bases from CDS	scaffold_9	26020328	Eucgr.I01611	NO	AT5G14030.4	translocon-associated protein beta (TRAPB) family protein	68	1149	0.9441	223	1270	0.8506	7.23206e-10	33	1494	0.9784	121	1166	0.906	1.12247e-11
scaffold_9:29601695	UTR_3_PRIME: 68 bases from CDS	scaffold_9	29601695	Eucgr.I01979	YES	AT5G15470.1	galacturonosyltransferase 14	491	103	0.1731	405	7	0.017	7.33409e-10	684	127	0.1566	408	1	0.0024	3.06238e-11
scaffold_11:18372298	SYNONYMOUS_CODING	scaffold_11	18372298	Eucgr.K01521	YES	AT3G03770.2	Leucine-rich repeat protein kinase family protein	408	125	0.2345	157	155	0.4968	7.37189e-10	672	178	0.2094	161	108	0.4015	8.64851e-05
scaffold_6:23083577	SYNONYMOUS_CODING	scaffold_6	23083577	Eucgr.F01776	NO	AT4G35090.2	catalase 2	3658	58	0.0156	3882	0	0	7.53395e-10	3850	77	0.0196	3900	1	0.0003	1.89393e-12
scaffold_6:53591281	SYNONYMOUS_CODING	scaffold_6	53591281	Eucgr.F04463	NO	AT1G79550.2	phosphoglycerate kinase	2570	1254	0.3279	2262	1598	0.4135	7.92504e-10	3246	650	0.1668	2169	1712	0.4411	5.41949e-147
scaffold_8:15389096	UTR_3_PRIME: 66 bases from CDS	scaffold_8	15389096	Eucgr.H01267	NO	AT3G50670.1	U1 small nuclear ribonucleoprotein-70K	2538	45	0.0174	3661	1	0.0003	8.08312e-10	3207	41	0.0126	3794	0	0	1.09504e-06
scaffold_7:52063042	SYNONYMOUS_CODING	scaffold_7	52063042	Eucgr.G03411	NO	AT2G44360.1	unknown protein	591	30	0.0483	693	158	0.1854	8.59094e-10	996	47	0.0451	876	142	0.1395	3.1357e-08
scaffold_7:354006	SYNONYMOUS_CODING	scaffold_7	354006	Eucgr.G00035	YES	AT5G49720.1	glycosyl hydrolase 9A1	3866	0	0	1951	31	0.0156	8.63089e-10	3809	1	0.0003	1593	128	0.0744	1.11374e-58
scaffold_1:34484593	SYNONYMOUS_CODING	scaffold_1	34484593	Eucgr.A02371	NO	AT3G57490.1	Ribosomal protein S5 family protein	2256	75	0.0322	2028	192	0.0865	8.88227e-10	3146	244	0.072	2889	460	0.1373	4.86896e-13
scaffold_5:9190835	SYNONYMOUS_CODING	scaffold_5	9190835	Eucgr.E00873	NO	AT3G61760.1	DYNAMIN-like 1B	464	15	0.0313	312	75	0.1938	9.10392e-10	652	43	0.0619	325	91	0.2188	2.18923e-09
scaffold_5:37994176	NON_SYNONYMOUS_CODING	scaffold_5	37994176	Eucgr.E02479	NO	AT2G34670.2	Protein of unknown function (DUF630 and DUF632)	819	647	0.4413	871	366	0.2959	9.59263e-10	1110	574	0.3409	788	219	0.2175	3.07072e-06
scaffold_11:3908012	UTR_3_PRIME: 176 bases from CDS	scaffold_11	3908012	Eucgr.K00333	NO	AT5G53180.1	polypyrimidine tract-binding protein 2	857	3	0.0035	825	69	0.0768	1.01389e-09	1389	36	0.0251	1099	125	0.1018	4.26874e-11
scaffold_8:60310720	SYNONYMOUS_CODING	scaffold_8	60310720	Eucgr.H04225	NO	AT3G04470.1	Ankyrin repeat family protein	2	851	0.9977	64	792	0.9252	1.07567e-09	53	1232	0.9588	162	848	0.8396	6.67682e-17
scaffold_7:47578069	UTR_3_PRIME: 52 bases from CDS	scaffold_7	47578069	Eucgr.G02902	NO	AT2G39460.2	ribosomal protein L23AA	537	1064	0.6646	1156	1371	0.5425	1.08382e-09	1404	1735	0.5525	1874	885	0.3208	4.06916e-66
scaffold_7:42276800	INTERGENIC	scaffold_7	42276800	NA	NO		No-Hit	1084	78	0.0671	562	127	0.1843	1.0926e-09	1468	24	0.0161	478	70	0.1277	4.32296e-21
scaffold_1:5376679	SYNONYMOUS_CODING	scaffold_1	5376679	Eucgr.A00394	YES	AT2G44160.1	methylenetetrahydrofolate reductase 2	2629	734	0.2181	1848	816	0.3062	1.09329e-09	2976	469	0.1359	1080	290	0.2117	2.40536e-05
scaffold_6:20613377	SYNONYMOUS_CODING	scaffold_6	20613377	Eucgr.F01624	NO	AT4G34720.1	ATPase, F0/V0 complex, subunit C protein	3763	3	0.0008	3064	57	0.0183	1.11211e-09	3847	2	0.0005	3250	452	0.1221	6.65044e-104
scaffold_7:48846272	NON_SYNONYMOUS_CODING	scaffold_7	48846272	Eucgr.G03015	YES	AT5G01090.1	Concanavalin A-like lectin family protein	18	99	0.8462	67	33	0.33	1.11505e-09	29	202	0.8745	56	63	0.525	2.79271e-07
scaffold_2:44791215	INTERGENIC	scaffold_2	44791215	NA	NO		No-Hit	3908	64	0.0161	3886	1	0.0003	1.15771e-09	3834	111	0.0281	2640	4	0.0015	1.6859e-10
scaffold_2:43555831	SYNONYMOUS_CODING	scaffold_2	43555831	Eucgr.B02229	YES	AT5G58540.3	Protein kinase superfamily protein	3470	341	0.0895	2585	456	0.15	1.17887e-09	3245	501	0.1337	1273	648	0.3371	2.47327e-67
scaffold_8:17357188	UTR_3_PRIME: 1054 bases from CDS	scaffold_8	17357188	Eucgr.H01463	NO	AT4G02715.1	unknown protein	2855	92	0.0312	3617	292	0.0747	1.23582e-09	2480	55	0.0217	2917	230	0.0731	3.15784e-13
scaffold_5:2746334	UTR_3_PRIME: 142 bases from CDS	scaffold_5	2746334	Eucgr.E00287	YES	AT5G46630.2	Clathrin adaptor complexes medium subunit family protein	803	1449	0.6434	837	914	0.522	1.24365e-09	755	1978	0.7237	547	792	0.5915	5.24798e-12
scaffold_8:48177986	SYNONYMOUS_CODING	scaffold_8	48177986	Eucgr.H03269	NO	AT5G27030.2	TOPLESS-related 3	147	239	0.6192	288	155	0.3499	1.30446e-09	142	421	0.7478	179	171	0.4886	4.25737e-10
scaffold_10:30640911	SYNONYMOUS_CODING	scaffold_10	30640911	Eucgr.J02453	NO	AT4G38630.1	regulatory particle non-ATPase 10	891	252	0.2205	1174	139	0.1059	1.31441e-09	1170	444	0.2746	1213	236	0.1628	2.40176e-08
scaffold_8:1941306	INTERGENIC	scaffold_8	1941306	NA	NO		No-Hit	2234	4	0.0018	3051	97	0.0308	1.36188e-09	3708	0	0	3482	231	0.0622	2.86378e-48
scaffold_9:27777745	SYNONYMOUS_CODING	scaffold_9	27777745	Eucgr.I01779	NO	AT5G14670.1	ADP-ribosylation factor A1B	3456	253	0.0681	3568	108	0.0294	1.36955e-09	3557	252	0.0661	3772	8	0.0021	1.23829e-47
scaffold_6:18832338	SYNONYMOUS_CODING	scaffold_6	18832338	Eucgr.F01462	NO	AT1G56070.1	Ribosomal protein S5/Elongation factor G/III/V family protein	1252	70	0.053	1071	179	0.1432	1.39166e-09	2688	1	0.0004	2013	213	0.0957	2.78029e-54
scaffold_2:60521287	SYNONYMOUS_CODING	scaffold_2	60521287	Eucgr.B03604	YES	AT5G19780.1	tubulin alpha-5	3627	157	0.0415	3837	50	0.0129	1.39432e-09	3484	363	0.0944	3732	189	0.0482	6.85112e-10
scaffold_7:42787389	SYNONYMOUS_CODING	scaffold_7	42787389	Eucgr.G02416	NO	AT2G03890.1	phosphoinositide 4-kinase gamma 7	1194	69	0.0546	1648	12	0.0072	1.41289e-09	2039	288	0.1238	1935	0	0	2.35173e-52
scaffold_3:38596086	UTR_3_PRIME: 44 bases from CDS	scaffold_3	38596086	Eucgr.C02133	NO	AT4G31300.3	N-terminal nucleophile aminohydrolases (Ntn hydrolases) superfamily protein	1160	67	0.0546	1462	8	0.0054	1.43516e-09	1995	345	0.1474	1782	125	0.0655	7.43778e-12
scaffold_10:449892	NON_SYNONYMOUS_CODING	scaffold_10	449892	Eucgr.J00022	NO	AT2G39550.1	Prenyltransferase family protein	75	314	0.8072	219	280	0.5611	1.45039e-09	148	476	0.7628	239	315	0.5686	3.92471e-07
scaffold_6:53250860	NON_SYNONYMOUS_CODING	scaffold_6	53250860	Eucgr.F04425	NO	AT1G14610.1	valyl-tRNA synthetase / valine--tRNA ligase (VALRS)	914	0	0	979	66	0.0632	1.47175e-09	1264	0	0	985	68	0.0646	1.32386e-14
scaffold_11:1691185	SYNONYMOUS_CODING	scaffold_11	1691185	Eucgr.K00110	NO	AT4G25100.5	Fe superoxide dismutase 1	465	23	0.0471	150	49	0.2462	1.48136e-09	1537	3	0.0019	226	18	0.0738	1.19782e-16
scaffold_7:51986555	SYNONYMOUS_CODING	scaffold_7	51986555	Eucgr.G03399	NO	AT5G48030.1	gametophytic factor 2	166	90	0.3516	155	292	0.6532	1.49521e-09	253	103	0.2893	172	282	0.6198	1.75148e-15
scaffold_10:30640908	SYNONYMOUS_CODING	scaffold_10	30640908	Eucgr.J02453	NO	AT4G38630.1	regulatory particle non-ATPase 10	894	259	0.2244	1184	146	0.1094	1.51197e-09	1142	464	0.2889	1217	252	0.1687	4.05951e-09
scaffold_7:39267265	SYNONYMOUS_CODING	scaffold_7	39267265	Eucgr.G02165	NO	AT1G48590.3	Calcium-dependent lipid-binding (CaLB domain) family protein	46	511	0.9174	8	995	0.992	1.5359e-09	860	2334	0.7305	588	3160	0.8431	4.39665e-25
scaffold_11:30200375	SYNONYMOUS_CODING	scaffold_11	30200375	Eucgr.K02300	YES	AT3G48750.1	cell division control 2	1025	76	0.069	830	0	0	1.5471e-09	1346	138	0.093	770	15	0.0191	6.89148e-06
scaffold_8:13161731	SYNONYMOUS_CODING	scaffold_8	13161731	Eucgr.H01084	NO	AT1G02780.1	Ribosomal protein L19e family protein	9	493	0.9821	117	668	0.851	1.57764e-09	120	1151	0.9056	301	1262	0.8064	7.6187e-08
scaffold_10:2715200	INTRON	scaffold_10	2715200	Eucgr.J00263	NO	AT3G06350.1	dehydroquinate dehydratase, putative / shikimate dehydrogenase, putative	28	272	0.9067	73	118	0.6178	1.57991e-09	15	411	0.9648	48	104	0.6797	4.43388e-16
scaffold_9:29084056	SYNONYMOUS_CODING	scaffold_9	29084056	Eucgr.I01911	NO	AT5G62670.1	H(+)-ATPase 11	11	542	0.9801	205	1276	0.8616	1.58133e-09	63	1693	0.9641	364	2018	0.8472	6.71465e-29
scaffold_3:6786251	NON_SYNONYMOUS_CODING	scaffold_3	6786251	Eucgr.C00348	NO	AT4G30935.1	WRKY DNA-binding protein 32	436	173	0.2841	1282	210	0.1408	1.58305e-09	1456	936	0.391	2630	577	0.1799	4.90385e-64
scaffold_11:20211669	SYNONYMOUS_CODING	scaffold_11	20211669	Eucgr.K01667	YES	AT3G56480.1	myosin heavy chain-related	3092	1	0.0003	1390	29	0.0204	1.59354e-09	3095	5	0.0016	882	20	0.0221	1.48377e-06
scaffold_10:38233465	SYNONYMOUS_CODING	scaffold_10	38233465	Eucgr.J03114	YES	AT1G80820.1	cinnamoyl coa reductase	2275	208	0.0838	1591	41	0.0251	1.5958e-09	2960	790	0.2106	1863	95	0.0485	1.21226e-52
scaffold_28:230798	UTR_5_PRIME: 362 bases from TSS	scaffold_28	230798	Eucgr.L00429	YES	AT1G34420.1	leucine-rich repeat transmembrane protein kinase family protein	352	415	0.5411	43	196	0.8201	1.67456e-09	562	418	0.4265	58	189	0.7652	5.16556e-16
scaffold_1790:6375	SYNONYMOUS_CODING	scaffold_1790	6375	Eucgr.L02999	NO	AT3G53870.1	Ribosomal protein S3 family protein	588	73	0.1104	912	18	0.0194	1.71007e-09	1048	223	0.1755	1364	46	0.0326	2.84773e-29
scaffold_8:1369750	SYNONYMOUS_CODING	scaffold_8	1369750	Eucgr.H00143	NO	AT2G20420.1	ATP citrate lyase (ACL) family protein	1042	226	0.178	1132	92	0.0751	1.71939e-09	1464	413	0.2198	1385	33	0.0233	1.29596e-54
scaffold_7:37348390	NON_SYNONYMOUS_CODING	scaffold_7	37348390	Eucgr.G02037	NO	AT1G48160.1	signal recognition particle 19 kDa protein, putative / SRP19, putative	615	0	0	562	57	0.0921	1.77142e-09	992	9	0.009	691	61	0.0811	6.41538e-09
scaffold_5:13470600	SYNONYMOUS_CODING	scaffold_5	13470600	Eucgr.E01241	NO	AT4G19110.2	Protein kinase superfamily protein	2006	1887	0.4847	2343	1549	0.398	1.78173e-09	1427	2261	0.6127	2131	1621	0.432	1.28927e-49
scaffold_4:299498	SYNONYMOUS_CODING	scaffold_4	299498	Eucgr.D00034	NO	AT2G35050.1	Protein kinase superfamily protein with octicosapeptide/Phox/Bem1p domain	360	2021	0.8488	211	2379	0.9185	1.81464e-09	900	2657	0.747	355	2351	0.8688	2.26774e-27
scaffold_9:6486280	NON_SYNONYMOUS_CODING	scaffold_9	6486280	Eucgr.I00344	NO	AT2G22120.2	RING/FYVE/PHD zinc finger superfamily protein	41	416	0.9103	163	417	0.719	1.92979e-09	60	602	0.908	127	448	0.7778	5.0456e-05
scaffold_2:47021634	SYNONYMOUS_CODING	scaffold_2	47021634	Eucgr.B02486	YES	AT5G60490.1	FASCICLIN-like arabinogalactan-protein 12	3786	0	0	3491	55	0.0155	1.96882e-09	3545	3	0.0008	3133	159	0.0483	1.33991e-32
scaffold_1:30248750	UTR_3_PRIME: 70 bases from CDS	scaffold_1	30248750	Eucgr.A01953	NO	AT2G42780.2	FUNCTIONS IN: molecular_function unknown; INVOLVED IN: regulation of transcription; LOCATED IN: integral to membrane, nucleus; EXPRESSED IN: 20 plant structures; EXPRESSED DURING: 11 growth stages; CONTAINS InterPro DOMAIN/s: RNA polymerase II transcription factor SIII, subunit A (InterPro:IPR010684).	566	56	0.09	818	6	0.0073	1.99271e-09	877	166	0.1589	947	0	0	3.40522e-32
scaffold_359:7464	SYNONYMOUS_CODING	scaffold_359	7464	Eucgr.L01765	NO	AT2G19900.1	NADP-malic enzyme 1	2752	132	0.0458	3832	57	0.0147	2.04195e-09	2920	459	0.1358	3498	145	0.0398	3.41409e-41
scaffold_3:69933628	SYNONYMOUS_CODING	scaffold_3	69933628	Eucgr.C03665	NO	AT2G19670.1	protein arginine methyltransferase 1A	407	45	0.0996	567	228	0.2868	2.05944e-09	673	118	0.1492	676	290	0.3002	2.44427e-08
scaffold_5:55108649	SYNONYMOUS_CODING	scaffold_5	55108649	Eucgr.E03246	YES	AT1G28400.1	unknown protein	1272	139	0.0985	557	0	0	2.0982e-09	3486	420	0.1075	1048	2	0.0019	3.75482e-22
scaffold_2:43552074	UTR_5_PRIME	scaffold_2	43552074	Eucgr.B02229	YES	AT5G58540.3	Protein kinase superfamily protein	697	391	0.3594	241	305	0.5576	2.12299e-09	1311	801	0.3793	160	296	0.6491	1.21841e-20
scaffold_4:12819639	SYNONYMOUS_CODING	scaffold_4	12819639	Eucgr.D00708	YES	AT4G05000.2	Vacuolar protein sorting-associated protein VPS28 family protein	2743	117	0.0409	1403	0	0	2.12604e-09	3136	173	0.0522	1280	1	0.0008	7.02336e-11
scaffold_6:40856045	NON_SYNONYMOUS_CODING	scaffold_6	40856045	Eucgr.F03150	NO	AT4G26100.1	casein kinase 1	0	389	1	88	547	0.8614	2.16767e-09	39	1791	0.9787	203	1826	0.9	2.01823e-18
scaffold_8:5530288	SYNONYMOUS_CODING	scaffold_8	5530288	Eucgr.H00419	YES	AT2G43240.1	Nucleotide-sugar transporter family protein	784	154	0.1642	476	13	0.0266	2.26448e-09	648	263	0.2887	182	11	0.057	3.63542e-06
scaffold_7:45002772	INTERGENIC	scaffold_7	45002772	NA	NO		No-Hit	9	397	0.9778	377	1866	0.8312	2.37758e-09	199	3616	0.9478	468	3238	0.8737	3.51633e-24
scaffold_6:20691220	NON_SYNONYMOUS_CODING	scaffold_6	20691220	Eucgr.F01630	NO	AT1G19860.1	Zinc finger C-x8-C-x5-C-x3-H type family protein	81	412	0.8357	220	368	0.6259	2.40006e-09	159	848	0.8421	381	697	0.646	6.51469e-19
scaffold_11:1691217	NON_SYNONYMOUS_CODING	scaffold_11	1691217	Eucgr.K00110	NO	AT4G25100.5	Fe superoxide dismutase 1	76	437	0.8519	94	140	0.5983	2.40166e-09	18	1080	0.9836	35	134	0.7929	2.676e-25
scaffold_6:1821670	SYNONYMOUS_CODING	scaffold_6	1821670	Eucgr.F00094	NO	AT4G10810.1	unknown protein	1110	127	0.1025	642	5	0.0077	2.41021e-09	3004	491	0.1404	2285	187	0.0756	2.12852e-09
scaffold_5:55877065	NON_SYNONYMOUS_CODING	scaffold_5	55877065	Eucgr.E03293	NO	AT3G15358.1	unknown protein	2074	6	0.0029	3709	132	0.0344	2.4375e-09	3810	74	0.019	3658	201	0.0521	1.14263e-09
scaffold_11:24263676	SYNONYMOUS_CODING	scaffold_11	24263676	Eucgr.K01917	NO	AT3G11780.2	MD-2-related lipid recognition domain-containing protein / ML domain-containing protein	335	2946	0.8976	188	3371	0.9472	2.48393e-09	593	3193	0.8429	335	3275	0.9072	3.35197e-11
scaffold_3:5097988	SYNONYMOUS_CODING	scaffold_3	5097988	Eucgr.C00248	NO	AT5G57870.1	MIF4G domain-containing protein / MA3 domain-containing protein	449	7	0.0154	485	89	0.1551	2.51961e-09	877	16	0.0179	617	142	0.1871	6.34121e-26
scaffold_5:4264233	SYNONYMOUS_CODING	scaffold_5	4264233	Eucgr.E00445	NO	AT5G47570.1	unknown protein	2018	17	0.0084	2584	127	0.0468	2.70505e-09	3821	2	0.0005	3579	232	0.0609	2.28513e-47
scaffold_5196:1148	INTERGENIC	scaffold_5196	1148	NA	NO		No-Hit	824	101	0.1092	771	13	0.0166	2.8252e-09	1917	162	0.0779	1503	32	0.0208	1.47875e-08
scaffold_6:48444636	UTR_3_PRIME: 139 bases from CDS	scaffold_6	48444636	Eucgr.F04032	NO	AT3G20250.1	pumilio 5	4	288	0.9863	107	413	0.7942	2.82601e-09	26	594	0.9581	235	542	0.6976	6.36288e-30
scaffold_1:22739468	UTR_3_PRIME: 228 bases from CDS	scaffold_1	22739468	Eucgr.A01432	YES	AT4G27720.1	Major facilitator superfamily protein	2107	46	0.0214	1167	95	0.0753	2.87652e-09	2281	116	0.0484	1031	219	0.1752	7.2263e-31
scaffold_2:62304599	SYNONYMOUS_CODING	scaffold_2	62304599	Eucgr.B03821	YES	AT3G44200.1	NIMA (never in mitosis, gene A)-related 6	5	1454	0.9959	40	748	0.9492	2.88739e-09	6	1550	0.9949	25	394	0.9403	9.56675e-11
scaffold_3:76452552	SYNONYMOUS_CODING	scaffold_3	76452552	Eucgr.C04168	NO	AT5G55190.1	RAN GTPase 3	3457	178	0.049	3842	69	0.0176	2.9182e-09	3109	801	0.2049	3329	475	0.1248	9.20384e-16
scaffold_10:35406840	SYNONYMOUS_CODING	scaffold_10	35406840	Eucgr.J02842	NO		No-Hit	611	81	0.1171	803	294	0.2678	2.96555e-09	1400	272	0.1627	1651	602	0.267	1.98899e-09
scaffold_7:10576204	INTERGENIC	scaffold_7	10576204	Eucgr.G00605	NO	AT3G53020.1	Ribosomal protein L24e family protein	3837	0	0	3791	58	0.0151	3.12265e-09	3615	0	0	3367	200	0.0561	8.19853e-42
scaffold_2:20440877	SYNONYMOUS_CODING	scaffold_2	20440877	Eucgr.B01262	NO	AT1G54630.1	acyl carrier protein 3	88	1096	0.9249	210	965	0.8213	3.15367e-09	177	2494	0.933	297	1575	0.8404	3.28039e-18
scaffold_5:68145624	SYNONYMOUS_CODING	scaffold_5	68145624	Eucgr.E03917	NO	AT3G02870.1	Inositol monophosphatase family protein	711	133	0.1576	882	45	0.0485	3.38644e-09	1364	339	0.1991	1464	105	0.0669	8.01784e-23
scaffold_7:35884419	SYNONYMOUS_CODING	scaffold_7	35884419	Eucgr.G01978	YES	AT5G13420.1	Aldolase-type TIM barrel family protein	3432	70	0.02	3014	1	0.0003	3.39519e-09	3561	104	0.0284	2837	14	0.0049	5.13095e-07
scaffold_7:38504173	NON_SYNONYMOUS_CODING	scaffold_7	38504173	Eucgr.G02107	NO	AT2G01690.2	ARM repeat superfamily protein	197	436	0.6888	374	351	0.4841	3.41767e-09	224	788	0.7787	398	492	0.5528	3.11683e-20
scaffold_5:57066231	SYNONYMOUS_CODING	scaffold_5	57066231	Eucgr.E03349	YES	AT2G20760.1	Clathrin light chain protein	89	1115	0.9261	170	762	0.8176	3.51932e-09	43	3128	0.9864	196	832	0.8093	3.31197e-95
scaffold_5:55876836	SYNONYMOUS_CODING	scaffold_5	55876836	Eucgr.E03293	NO	AT3G15358.1	unknown protein	1311	1	0.0008	3569	166	0.0444	3.73404e-09	3388	4	0.0012	3745	94	0.0245	3.341e-12
scaffold_3:21135734	SYNONYMOUS_CODING	scaffold_3	21135734	Eucgr.C01328	NO		No-Hit	86	272	0.7598	210	204	0.4928	3.74225e-09	160	550	0.7746	226	165	0.422	2.34416e-26
scaffold_11:3566415	SYNONYMOUS_CODING	scaffold_11	3566415	Eucgr.K00288	NO	AT5G52470.2	fibrillarin 1	630	877	0.5816	889	2039	0.6964	3.84376e-09	1611	1808	0.5283	1341	2140	0.6148	1.50945e-07
scaffold_9:26021099	SYNONYMOUS_CODING	scaffold_9	26021099	Eucgr.I01611	NO	AT5G14030.4	translocon-associated protein beta (TRAPB) family protein	1812	25	0.0136	1890	122	0.0606	3.91664e-09	2812	72	0.025	2189	263	0.1072	1.35881e-29
scaffold_5:422179	SYNONYMOUS_CODING	scaffold_5	422179	Eucgr.E00042	NO	AT2G46550.1	unknown protein	632	60	0.0867	636	0	0	4.03644e-09	1085	66	0.0573	928	0	0	3.45563e-08
scaffold_6:47036821	SYNONYMOUS_CODING	scaffold_6	47036821	Eucgr.F03884	NO	AT1G48900.1	Signal recognition particle, SRP54 subunit protein	314	339	0.5191	690	344	0.3327	4.04849e-09	423	592	0.5833	639	424	0.3989	1.20252e-11
scaffold_9:35278469	SYNONYMOUS_CODING	scaffold_9	35278469	Eucgr.I02460	NO	AT1G60900.1	U2 snRNP auxilliary factor, large subunit, splicing factor	15	1126	0.9869	125	1481	0.9222	4.12733e-09	3	1635	0.997	240	1680	0.8745	2.66814e-42
scaffold_8:37859002	SYNONYMOUS_CODING	scaffold_8	37859002	Eucgr.H02678	YES	AT4G13940.3	S-adenosyl-L-homocysteine hydrolase	3777	11	0.0029	3754	86	0.0224	4.1314e-09	3820	41	0.0106	3732	126	0.0327	7.95395e-06
scaffold_2:36404180	UTR_3_PRIME: 18 bases from CDS	scaffold_2	36404180	Eucgr.B01931	YES	AT3G05420.2	acyl-CoA binding protein 4	1511	12	0.0079	923	58	0.0591	4.23411e-09	1918	0	0	905	42	0.0444	4.27267e-15
scaffold_3:26114757	SYNONYMOUS_CODING	scaffold_3	26114757	Eucgr.C01569	YES	AT5G25560.3	CHY-type/CTCHY-type/RING-type Zinc finger protein	1182	83	0.0656	2495	440	0.1498	4.30417e-09	2786	94	0.0326	3185	732	0.1868	5.66599e-77
scaffold_10:12318755	SYNONYMOUS_CODING	scaffold_10	12318755	Eucgr.J01121	NO	AT5G60390.3	GTP binding Elongation factor Tu family protein	2099	37	0.0173	1844	125	0.0635	4.37569e-09	3905	2	0.0005	3331	405	0.1084	1.87078e-92
scaffold_10:37655131	NON_SYNONYMOUS_CODING	scaffold_10	37655131	Eucgr.J03052	YES	AT1G15410.1	aspartate-glutamate racemase family	307	62	0.168	639	398	0.3838	4.44436e-09	471	124	0.2084	764	517	0.4036	3.03551e-11
scaffold_8:13272191	SYNONYMOUS_CODING	scaffold_8	13272191	Eucgr.H01094	NO	AT4G02280.1	sucrose synthase 3	51	2769	0.9812	0	3149	1	4.7329e-09	125	2429	0.9507	1	3026	0.9993	1.11834e-28
scaffold_3:67713019	SYNONYMOUS_CODING	scaffold_3	67713019	Eucgr.C03560	NO	AT3G53870.1	Ribosomal protein S3 family protein	1511	475	0.2392	1851	957	0.3408	4.91991e-09	3128	665	0.1753	2635	1126	0.2994	2.23021e-31
scaffold_2:6005627	INTERGENIC	scaffold_2	6005627	NA	NO		No-Hit	643	5	0.0077	892	101	0.1017	4.98876e-09	1236	1	0.0008	1160	52	0.0429	2.29766e-07
scaffold_4:24011864	NON_SYNONYMOUS_CODING	scaffold_4	24011864	Eucgr.D01351	NO	AT1G11910.1	aspartic proteinase A1	450	553	0.5513	641	400	0.3842	5.04556e-09	545	1673	0.7543	631	673	0.5161	5.05703e-42
scaffold_6:9091805	UTR_3_PRIME: 89 bases from CDS	scaffold_6	9091805	Eucgr.F00691	NO	AT5G46020.1	CONTAINS InterPro DOMAIN/s: Casein kinase substrate, phosphoprotein PP28 (InterPro:IPR019380); Has 30201 Blast hits to 17322 proteins in 780 species: Archae - 12; Bacteria - 1396; Metazoa - 17338; Fungi - 3422; Plants - 5037; Viruses - 0; Other Eukaryotes - 2996 (source: NCBI BLink).	45	85	0.6538	121	32	0.2092	5.05052e-09	115	253	0.6856	181	96	0.3466	2.21691e-12
scaffold_1:18205998	SYNONYMOUS_CODING	scaffold_1	18205998	Eucgr.A01172	YES	AT2G37090.1	Nucleotide-diphospho-sugar transferases superfamily protein	2647	807	0.2336	1505	254	0.1444	5.19214e-09	2282	1549	0.4043	669	176	0.2083	3.15606e-21
scaffold_8:58231115	INTERGENIC	scaffold_8	58231115	NA	NO		No-Hit	116	189	0.6197	452	257	0.3625	5.20359e-09	96	1254	0.9289	292	1310	0.8177	1.49784e-13
scaffold_1:34534996	SYNONYMOUS_CODING	scaffold_1	34534996	Eucgr.A02375	YES	AT3G57530.1	calcium-dependent protein kinase 32	2295	793	0.2565	2685	584	0.1786	5.46799e-09	2174	824	0.2748	2709	424	0.1353	1.87768e-36
scaffold_9:32058916	NON_SYNONYMOUS_CODING	scaffold_9	32058916	Eucgr.I02219	NO	AT2G17530.3	Protein kinase superfamily protein	574	63	0.0989	391	143	0.2678	5.47588e-09	928	70	0.0701	588	143	0.1956	1.23751e-09
scaffold_10:671972	SYNONYMOUS_CODING	scaffold_10	671972	Eucgr.J00040	YES	AT2G28760.3	UDP-XYL synthase 6	2977	82	0.0268	2291	2	0.0009	5.75189e-09	3096	107	0.0334	1248	0	0	1.77417e-05
scaffold_10:21173730	NON_SYNONYMOUS_CODING	scaffold_10	21173730	Eucgr.J01625	NO	AT5G16550.1	unknown protein	681	44	0.0606	1380	299	0.1781	5.78235e-09	2819	52	0.0181	2917	159	0.0517	7.45573e-07
scaffold_4:20567233	UTR_3_PRIME: 81 bases from CDS	scaffold_4	20567233	Eucgr.D01136	NO	AT2G44525.1	Protein of unknown function (DUF498/DUF598)	29	209	0.8782	0	448	1	5.92864e-09	27	402	0.9371	1	670	0.9985	7.77092e-05
scaffold_8:16205951	SYNONYMOUS_CODING	scaffold_8	16205951	Eucgr.H01340	NO	AT5G26680.1	5'-3' exonuclease family protein	140	58	0.2929	272	13	0.0456	5.95019e-09	256	98	0.2768	349	28	0.0743	1.19916e-07
scaffold_7:49800600	SYNONYMOUS_CODING	scaffold_7	49800600	Eucgr.G03128	NO	AT3G56310.1	Melibiase family protein	2294	62	0.0263	2459	3	0.0012	5.99065e-09	2778	67	0.0235	2226	1	0.0004	3.52064e-07
scaffold_9:13745992	SYNONYMOUS_CODING	scaffold_9	13745992	Eucgr.I00650	YES	AT2G22795.1	unknown protein	2775	523	0.1585	1511	484	0.2424	6.01678e-09	3143	506	0.1386	1181	318	0.2121	1.8238e-05
scaffold_8:66986432	SYNONYMOUS_CODING	scaffold_8	66986432	Eucgr.H04673	YES	AT1G13440.1	glyceraldehyde-3-phosphate dehydrogenase C2	335	376	0.5288	67	239	0.781	6.13445e-09	1315	1667	0.5586	323	2560	0.887	6.21239e-168
scaffold_10:6509683	SYNONYMOUS_CODING	scaffold_10	6509683	Eucgr.J00578	NO	AT2G27210.1	BRI1 suppressor 1 (BSU1)-like 3	266	11	0.0397	245	89	0.2665	6.29281e-09	359	2	0.0055	299	52	0.1481	1.87329e-07
scaffold_4:30668010	UTR_3_PRIME: 79 bases from CDS	scaffold_4	30668010	Eucgr.D01669	NO	AT4G10570.1	ubiquitin-specific protease 9	1508	1	0.0007	1687	68	0.0387	6.32967e-09	1753	0	0	1688	55	0.0316	1.83698e-08
scaffold_9:11511489	NON_SYNONYMOUS_CODING	scaffold_9	11511489	Eucgr.I00557	NO	AT5G65470.1	O-fucosyltransferase family protein	2115	46	0.0213	2646	0	0	6.33266e-09	2935	146	0.0474	3638	1	0.0003	4.42366e-34
scaffold_8:16205822	NON_SYNONYMOUS_CODING	scaffold_8	16205822	Eucgr.H01340	NO	AT5G26680.1	5'-3' exonuclease family protein	133	61	0.3144	261	15	0.0543	6.39146e-09	274	102	0.2706	341	32	0.0856	9.92172e-06
scaffold_2:41991096	UTR_3_PRIME: 19 bases from CDS	scaffold_2	41991096	Eucgr.B02106	NO	AT2G39990.1	eukaryotic translation initiation factor 2	804	62	0.0716	1030	7	0.0068	6.6133e-09	898	126	0.123	1133	2	0.0018	2.74988e-27
scaffold_8:52764924	UTR_5_PRIME: 375 bases from TSS	scaffold_8	52764924	Eucgr.H03579	YES	AT3G06130.2	Heavy metal transport/detoxification superfamily protein	15	90	0.8571	1	424	0.9976	6.64305e-09	34	568	0.942	2	1347	0.9985	2.13202e-11
scaffold_1:2207623	NON_SYNONYMOUS_CODING	scaffold_1	2207623	Eucgr.A00189	NO	AT3G16857.2	response regulator 1	341	85	0.1995	287	218	0.4317	6.80114e-09	451	155	0.2558	326	461	0.5858	2.72753e-29
scaffold_4:19754273	SYNONYMOUS_CODING	scaffold_4	19754273	Eucgr.D01098	NO	AT4G15000.1	Ribosomal L27e protein family	2022	1	0.0005	2689	80	0.0289	6.80738e-09	3918	1	0.0003	3757	166	0.0423	1.26969e-32
scaffold_7:34879009	UTR_3_PRIME: 42 bases from CDS	scaffold_7	34879009	Eucgr.G01904	NO	AT1G12930.1	ARM repeat superfamily protein	144	347	0.7024	313	290	0.4809	6.80882e-09	259	493	0.6538	492	388	0.4404	1.17746e-12
scaffold_9:33616390	SYNONYMOUS_CODING	scaffold_9	33616390	Eucgr.I02304	NO	AT4G35800.1	RNA polymerase II large subunit	683	3	0.0044	1059	103	0.0886	7.07814e-09	1175	12	0.0101	1211	143	0.1056	2.9746e-18
scaffold_1:4969404	NON_SYNONYMOUS_CODING	scaffold_1	4969404	Eucgr.A00356	NO	AT3G17000.1	ubiquitin-conjugating enzyme 32	1561	194	0.1105	2207	111	0.0479	7.26153e-09	2575	790	0.2346	3060	535	0.1487	1.96863e-14
scaffold_4:31321221	NON_SYNONYMOUS_CODING	scaffold_4	31321221	Eucgr.D01729	NO	AT1G71460.1	Pentatricopeptide repeat (PPR-like) superfamily protein	3186	752	0.191	2900	1029	0.2619	7.59073e-09	2826	1047	0.2703	1669	1292	0.4363	3.84233e-41
scaffold_5:37941326	SYNONYMOUS_CODING	scaffold_5	37941326	Eucgr.E02476	NO	AT2G34660.2	multidrug resistance-associated protein 2	698	0	0	847	71	0.0773	7.77111e-09	1312	0	0	969	47	0.0463	9.91713e-10
scaffold_6:23006358	SYNONYMOUS_CODING	scaffold_6	23006358	Eucgr.F01772	YES	AT2G30600.5	BTB/POZ domain-containing protein	321	101	0.2393	393	338	0.4624	7.82639e-09	479	90	0.1579	693	375	0.3511	4.68354e-11
scaffold_2:60240269	NON_SYNONYMOUS_CODING	scaffold_2	60240269	Eucgr.B03564	NO	AT5G15790.2	RING/U-box superfamily protein	982	171	0.1483	794	305	0.2775	8.1951e-09	1163	341	0.2267	653	344	0.345	2.31722e-05
scaffold_5:486062	SYNONYMOUS_CODING	scaffold_5	486062	Eucgr.E00053	YES	AT5G42080.1	dynamin-like protein	327	419	0.5617	251	120	0.3235	8.41591e-09	273	437	0.6155	135	57	0.2969	9.972e-10
scaffold_7:48480030	UTR_3_PRIME: 153 bases from CDS	scaffold_7	48480030	Eucgr.G02988	NO	AT2G39770.2	Glucose-1-phosphate adenylyltransferase family protein	2261	112	0.0472	2018	238	0.1055	8.72291e-09	2206	19	0.0085	1348	103	0.071	1.42758e-19
scaffold_5:55254905	INTERGENIC	scaffold_5	55254905	NA	NO		No-Hit	444	108	0.1957	452	289	0.39	9.04813e-09	965	37	0.0369	783	186	0.192	4.89864e-22
scaffold_1:36037661	SYNONYMOUS_CODING	scaffold_1	36037661	Eucgr.A02551	YES	AT2G35860.1	FASCICLIN-like arabinogalactan protein 16 precursor	934	1165	0.5548	238	574	0.7069	9.13634e-09	1033	1271	0.5514	99	382	0.7942	1.92533e-17
scaffold_5:13472843	SYNONYMOUS_CODING	scaffold_5	13472843	Eucgr.E01241	NO	AT4G19110.2	Protein kinase superfamily protein	1681	631	0.2729	1791	391	0.1792	9.2104e-09	2685	665	0.1984	3375	474	0.1231	6.59243e-13
scaffold_9:5509204	UTR_3_PRIME: 72 bases from CDS	scaffold_9	5509204	Eucgr.I00278	YES	AT2G32850.2	Protein kinase superfamily protein	1059	0	0	677	37	0.0518	9.61103e-09	1332	1	0.0008	615	21	0.033	5.29661e-05
scaffold_3:64649767	INTERGENIC	scaffold_3	64649767	NA	NO		No-Hit	301	2	0.0066	611	131	0.1765	1.01313e-08	1049	8	0.0076	1562	126	0.0746	5.8549e-10
scaffold_9:27541362	UTR_3_PRIME: 9 bases from CDS	scaffold_9	27541362	Eucgr.I01764	NO	AT5G40370.2	Glutaredoxin family protein	1486	31	0.0204	3802	6	0.0016	1.02569e-08	3108	330	0.096	3751	128	0.033	3.46971e-23
scaffold_6:37727313	UTR_3_PRIME: 284 bases from CDS	scaffold_6	37727313	Eucgr.F02801	NO	AT2G44050.1	6,7-dimethyl-8-ribityllumazine synthase / DMRL synthase / lumazine synthase / riboflavin synthase	147	75	0.3378	267	22	0.0761	1.02673e-08	293	124	0.2974	295	20	0.0635	9.10938e-10
scaffold_9:33664126	SYNONYMOUS_CODING	scaffold_9	33664126	Eucgr.I02310	NO	AT3G12620.2	Protein phosphatase 2C family protein	1052	0	0	1306	71	0.0516	1.04896e-08	1830	0	0	1910	52	0.0265	6.56577e-07
scaffold_3:24567484	SYNONYMOUS_CODING	scaffold_3	24567484	Eucgr.C01514	NO	AT5G09900.2	26S proteasome regulatory subunit, putative (RPN5)	1270	38	0.0291	1225	137	0.1006	1.11942e-08	1983	22	0.011	1554	118	0.0706	1.47809e-15
scaffold_1:30428137	INTERGENIC	scaffold_1	30428137	NA	NO		No-Hit	405	87	0.1768	821	45	0.052	1.12096e-08	1030	177	0.1466	1214	0	0	3.15384e-38
scaffold_5:64320033	SYNONYMOUS_CODING	scaffold_5	64320033	Eucgr.E03676	NO	AT3G61110.1	ribosomal protein S27	3220	1	0.0003	3654	67	0.018	1.12599e-08	3730	24	0.0064	3629	163	0.043	4.36983e-19
scaffold_10:22826056	SYNONYMOUS_CODING	scaffold_10	22826056	Eucgr.J01749	NO	AT5G56350.1	Pyruvate kinase family protein	1222	45	0.0355	1544	0	0	1.12951e-08	2341	174	0.0692	2313	0	0	1.54623e-32
scaffold_11:19916500	UTR_3_PRIME: 34 bases from CDS	scaffold_11	19916500	Eucgr.K01639	NO	AT3G57040.1	response regulator 9	43	832	0.9369	126	662	0.8275	1.1422e-08	300	1498	0.8181	280	628	0.6674	6.84575e-12
scaffold_3:72773713	SYNONYMOUS_CODING	scaffold_3	72773713	Eucgr.C03901	NO	AT2G19520.1	Transducin family protein / WD-40 repeat family protein	692	0	0	939	78	0.0767	1.19966e-08	1388	0	0	1460	59	0.0388	3.33286e-08
scaffold_5:68860788	SYNONYMOUS_CODING	scaffold_5	68860788	Eucgr.E03983	YES	AT1G12000.1	Phosphofructokinase family protein	3205	0	0	1882	33	0.0172	1.21431e-08	2935	0	0	1075	28	0.0254	1.30334e-12
scaffold_10:9317368	SYNONYMOUS_CODING	scaffold_10	9317368	Eucgr.J00864	NO	AT5G23250.2	Succinyl-CoA ligase, alpha subunit	1783	144	0.0747	1776	40	0.022	1.23585e-08	2441	220	0.0827	1473	50	0.0328	7.62965e-05
scaffold_7:38615779	NON_SYNONYMOUS_CODING	scaffold_7	38615779	Eucgr.G02119	YES	AT1G14870.1	PLANT CADMIUM RESISTANCE 2	1750	168	0.0876	528	128	0.1951	1.24641e-08	2044	615	0.2313	338	334	0.497	6.90173e-37
scaffold_10:31733250	SYNONYMOUS_CODING	scaffold_10	31733250	Eucgr.J02593	NO	AT1G17280.2	ubiquitin-conjugating enzyme 34	352	1011	0.7407	618	978	0.609	1.27718e-08	437	1862	0.8092	691	1215	0.6375	9.18291e-31
scaffold_6:35090379	NON_SYNONYMOUS_CODING	scaffold_6	35090379	Eucgr.F02551	NO	AT3G15640.2	Rubredoxin-like superfamily protein	737	552	0.4282	441	616	0.5828	1.28066e-08	976	1146	0.5398	339	834	0.7104	2.37736e-16
scaffold_8:10147281	SYNONYMOUS_CODING	scaffold_8	10147281	Eucgr.H00799	NO	AT3G24830.1	Ribosomal protein L13 family protein	1301	387	0.2293	1872	297	0.1368	1.28622e-08	2523	691	0.2149	2898	300	0.0938	1.24751e-35
scaffold_11:6619489	SYNONYMOUS_CODING	scaffold_11	6619489	Eucgr.K00588	YES	AT1G02500.2	S-adenosylmethionine synthetase 1	843	2819	0.7696	1183	2678	0.6934	1.30282e-08	880	2458	0.7359	1820	1896	0.5102	2.53623e-79
scaffold_1925:1892	INTRON	scaffold_1925	1892	Eucgr.L03068	NO	AT2G45400.1	NAD(P)-binding Rossmann-fold superfamily protein	254	233	0.4784	248	546	0.6877	1.30655e-08	350	468	0.5721	320	904	0.7386	1.17478e-09
scaffold_3:14619992	UTR_3_PRIME: 240 bases from CDS	scaffold_3	14619992	Eucgr.C00933	NO	AT1G70980.1	Class II aminoacyl-tRNA and biotin synthetases superfamily protein	244	67	0.2154	216	203	0.4845	1.30697e-08	368	164	0.3083	193	273	0.5858	3.2762e-13
scaffold_11:23974065	SYNONYMOUS_CODING	scaffold_11	23974065	Eucgr.K01903	NO	AT3G11910.1	ubiquitin-specific protease 13	560	45	0.0744	885	4	0.0045	1.32337e-08	905	99	0.0984	1128	0	0	9.64068e-22
scaffold_7:24495877	NON_SYNONYMOUS_CODING	scaffold_7	24495877	Eucgr.G01416	NO	AT2G09990.1	Ribosomal protein S5 domain 2-like superfamily protein	1898	108	0.0538	3019	51	0.0166	1.32938e-08	3514	313	0.0818	3862	23	0.0059	2.04381e-54
scaffold_8:375712	SYNONYMOUS_CODING	scaffold_8	375712	Eucgr.H00038	NO	AT2G32810.2	beta galactosidase 9	690	147	0.1756	402	213	0.3463	1.33001e-08	916	125	0.12	454	304	0.4011	6.31783e-38
scaffold_8:735843	SYNONYMOUS_CODING	scaffold_8	735843	Eucgr.H00078	NO	AT3G02090.2	Insulinase (Peptidase family M16) protein	983	42	0.041	730	116	0.1371	1.33153e-08	1066	41	0.037	708	111	0.1354	6.34858e-10
scaffold_9:33634915	NON_SYNONYMOUS_CODING	scaffold_9	33634915	Eucgr.I02307	NO	AT2G05710.1	aconitase 3	2206	56	0.0248	2446	2	0.0008	1.33703e-08	2962	249	0.0775	2380	0	0	1.82063e-38
scaffold_9:35564760	SYNONYMOUS_CODING	scaffold_9	35564760	Eucgr.I02477	NO	AT2G23780.1	RING/U-box superfamily protein	372	51	0.1203	426	201	0.3206	1.33852e-08	1223	85	0.065	986	408	0.2927	1.70413e-47
scaffold_2:61908830	SYNONYMOUS_CODING	scaffold_2	61908830	Eucgr.B03772	NO	AT2G26990.1	proteasome family protein	8	740	0.9893	71	652	0.9018	1.33972e-08	1	1082	0.9991	51	705	0.9325	6.90643e-12
scaffold_3:72729797	SYNONYMOUS_CODING	scaffold_3	72729797	Eucgr.C03896	NO	AT3G13750.1	beta galactosidase 1	1791	89	0.0473	1135	0	0	1.35972e-08	916	434	0.3215	336	4	0.0118	6.54167e-26
scaffold_1:30429503	NON_SYNONYMOUS_CODING	scaffold_1	30429503	Eucgr.A01969	NO	AT1G06530.1	Tropomyosin-related	614	176	0.2228	1001	110	0.099	1.37667e-08	1186	236	0.166	1308	78	0.0563	8.27232e-15
scaffold_7:34286562	SYNONYMOUS_CODING	scaffold_7	34286562	Eucgr.G01880	YES	AT4G35300.4	tonoplast monosaccharide transporter2	4	1636	0.9976	36	829	0.9573	1.3894e-08	4	2587	0.9973	44	874	0.9521	7.16327e-20
scaffold_7:35357559	INTRAGENIC: Eucgr.G01943	scaffold_7	35357559	Eucgr.G01942	NO	AT5G14040.1	phosphate transporter 3;1	1852	484	0.2072	1552	210	0.1191	1.40313e-08	2110	957	0.312	1598	233	0.1272	9.29158e-43
scaffold_11:9068051	SYNONYMOUS_CODING	scaffold_11	9068051	Eucgr.K00787	NO	AT1G11910.1	aspartic proteinase A1	3136	2	0.0006	2999	59	0.0193	1.40744e-08	1253	0	0	1112	45	0.0389	5.12712e-07
scaffold_9:29756177	NON_SYNONYMOUS_CODING	scaffold_9	29756177	Eucgr.I02009	NO	AT3G01100.2	hypothetical protein 1	194	81	0.2945	355	29	0.0753	1.42013e-08	282	195	0.4079	509	96	0.1584	8.94059e-15
scaffold_8:56925911	SYNONYMOUS_CODING	scaffold_8	56925911	Eucgr.H03918	YES	AT3G16630.2	P-loop containing nucleoside triphosphate hydrolases superfamily protein	854	2032	0.7038	376	1508	0.8004	1.42072e-08	1341	1763	0.5678	276	1128	0.8034	3.78226e-47
scaffold_8:382318	NON_SYNONYMOUS_CODING	scaffold_8	382318	Eucgr.H00038	NO	AT2G32810.2	beta galactosidase 9	58	347	0.8568	129	210	0.6195	1.45424e-08	42	347	0.892	117	188	0.6164	2.76443e-12
scaffold_8:17919463	UTR_3_PRIME: 27 bases from CDS	scaffold_8	17919463	Eucgr.H01506	NO	AT1G09620.1	ATP binding;leucine-tRNA ligases;aminoacyl-tRNA ligases;nucleotide binding;ATP binding;aminoacyl-tRNA ligases	966	5	0.0051	1129	82	0.0677	1.55628e-08	1845	0	0	1500	37	0.0241	5.80098e-06
scaffold_10:3762243	UTR_3_PRIME: 149 bases from CDS	scaffold_10	3762243	Eucgr.J00384	YES	AT2G28110.1	Exostosin family protein	2805	57	0.0196	1478	99	0.0599	1.56737e-08	2726	0	0	693	120	0.1476	3.98903e-87
scaffold_1369:7342	SYNONYMOUS_CODING	scaffold_1369	7342	Eucgr.L02773	YES	AT1G11860.3	Glycine cleavage T-protein family	1731	2037	0.5406	1230	2075	0.6278	1.59829e-08	1600	2125	0.5705	445	2231	0.8337	1.67405e-104
scaffold_7:42788313	SYNONYMOUS_CODING	scaffold_7	42788313	Eucgr.G02416	NO	AT2G03890.1	phosphoinositide 4-kinase gamma 7	670	81	0.1079	912	20	0.0215	1.61198e-08	1145	147	0.1138	1255	3	0.0024	1.77526e-27
scaffold_7:13327268	UTR_3_PRIME: 30 bases from CDS	scaffold_7	13327268	Eucgr.G00772	NO	AT1G22200.2	Endoplasmic reticulum vesicle transporter protein	434	247	0.3627	569	129	0.1848	1.63679e-08	410	449	0.5227	454	61	0.1184	1.65962e-45
scaffold_11:9070899	SYNONYMOUS_CODING	scaffold_11	9070899	Eucgr.K00787	NO	AT1G11910.1	aspartic proteinase A1	3824	97	0.0247	3696	228	0.058	1.65398e-08	3812	81	0.0207	3556	310	0.08	1.71471e-27
scaffold_11:37747519	SYNONYMOUS_CODING	scaffold_11	37747519	Eucgr.K02962	NO	AT5G58420.1	Ribosomal protein S4 (RPS4A) family protein	1355	0	0	1601	66	0.0396	1.7721e-08	2539	1	0.0004	2647	81	0.0297	2.57416e-12
scaffold_5:11267617	UTR_3_PRIME: 2 bases from CDS	scaffold_5	11267617	Eucgr.E01051	YES	AT5G42090.1	Lung seven transmembrane receptor family protein	1919	1128	0.3702	1554	1350	0.4649	1.77284e-08	1813	1503	0.453	1135	1350	0.5433	3.25268e-06
scaffold_9:2173558	SYNONYMOUS_CODING	scaffold_9	2173558	Eucgr.I00112	NO	AT5G63840.1	Glycosyl hydrolases family 31 protein	409	453	0.5255	570	306	0.3493	1.77836e-08	635	703	0.5246	579	289	0.3322	1.9259e-13
scaffold_11:37329047	SYNONYMOUS_CODING	scaffold_11	37329047	Eucgr.K02930	YES	AT2G36910.1	ATP binding cassette subfamily B1	2869	680	0.1916	2302	318	0.1214	1.79329e-08	2935	715	0.1958	2128	176	0.0764	6.73213e-31
scaffold_2:62305031	SYNONYMOUS_CODING	scaffold_2	62305031	Eucgr.B03821	YES	AT3G44200.1	NIMA (never in mitosis, gene A)-related 6	0	141	1	31	61	0.663	1.81125e-08	0	624	1	20	149	0.8817	9.00216e-13
scaffold_8:56924971	SYNONYMOUS_CODING	scaffold_8	56924971	Eucgr.H03918	YES	AT3G16630.2	P-loop containing nucleoside triphosphate hydrolases superfamily protein	934	2487	0.727	522	2195	0.8079	1.84261e-08	1315	1943	0.5964	464	1528	0.7671	2.16275e-31
scaffold_6:5899679	SYNONYMOUS_CODING	scaffold_6	5899679	Eucgr.F00470	YES	AT4G14960.2	Tubulin/FtsZ family protein	3433	487	0.1242	3545	283	0.0739	1.85077e-08	2614	1291	0.3306	3596	255	0.0662	3.05766e-181
scaffold_2:1083572	SYNONYMOUS_CODING	scaffold_2	1083572	Eucgr.B00045	YES	AT1G22480.1	Cupredoxin superfamily protein	3173	25	0.0078	2551	93	0.0352	1.87675e-08	3561	111	0.0302	2468	357	0.1264	1.70737e-44
scaffold_7:25545976	SYNONYMOUS_CODING	scaffold_7	25545976	Eucgr.G01488	YES	AT1G47480.1	alpha/beta-Hydrolases superfamily protein	337	29	0.0792	119	58	0.3277	1.87681e-08	572	159	0.2175	49	61	0.5545	1.81196e-08
scaffold_1:34479987	UTR_3_PRIME: 11 bases from CDS	scaffold_1	34479987	Eucgr.A02370	NO		No-Hit	379	875	0.6972	352	1520	0.812	1.94437e-08	936	1389	0.5972	336	1733	0.8376	2.69087e-63
scaffold_11:30635310	SYNONYMOUS_CODING	scaffold_11	30635310	Eucgr.K02358	NO	AT5G48385.1	FRIGIDA-like protein	627	1909	0.7525	653	3160	0.8287	1.97746e-08	1094	2696	0.7112	585	3197	0.8444	2.79406e-39
scaffold_1:37670952	NON_SYNONYMOUS_CODING	scaffold_1	37670952	Eucgr.A02702	NO	AT3G16520.3	UDP-glucosyl transferase 88A1	590	0	0	525	51	0.0885	1.97804e-08	1411	0	0	282	25	0.0814	9.85922e-22
scaffold_8:30304691	SYNONYMOUS_CODING	scaffold_8	30304691	Eucgr.H02283	NO	AT5G67380.2	casein kinase alpha 1	360	506	0.5843	286	821	0.741	1.9792e-08	585	804	0.5784	283	1174	0.8058	5.18398e-34
scaffold_11:32588973	SYNONYMOUS_CODING	scaffold_11	32588973	Eucgr.K02541	NO		No-Hit	1172	2619	0.6898	772	2569	0.7669	1.9966e-08	1096	2624	0.7037	308	1440	0.8238	2.50064e-15
scaffold_9:4693804	NON_SYNONYMOUS_CODING	scaffold_9	4693804	Eucgr.I00230	NO	AT5G64660.1	CYS, MET, PRO, and GLY protein 2	133	9	0.0634	29	31	0.5167	2.03738e-08	234	0	0	100	23	0.187	2.2406e-06
scaffold_9:2697749	INTRON	scaffold_9	2697749	Eucgr.I00123	YES	AT5G63910.1	farnesylcysteine lyase	83	226	0.7314	172	134	0.4379	2.0482e-08	118	250	0.6793	154	103	0.4008	1.34249e-06
scaffold_10:6650707	UTR_3_PRIME: 74 bases from CDS	scaffold_10	6650707	Eucgr.J00592	NO	AT1G08480.1	unknown protein	1218	29	0.0233	1470	145	0.0898	2.06746e-08	2435	120	0.047	1969	213	0.0976	2.9997e-06
scaffold_10:37752545	NON_SYNONYMOUS_CODING	scaffold_10	37752545	Eucgr.J03069	YES	AT1G52540.1	Protein kinase superfamily protein	1346	0	0	770	32	0.0399	2.09308e-08	2005	66	0.0319	1062	106	0.0908	2.01002e-07
scaffold_7:23225229	NON_SYNONYMOUS_CODING	scaffold_7	23225229	Eucgr.G01375	NO	AT3G55410.1	2-oxoglutarate dehydrogenase, E1 component	1331	73	0.052	1603	12	0.0074	2.09951e-08	2365	59	0.0243	1963	0	0	9.60082e-07
scaffold_6:15520802	SYNONYMOUS_CODING	scaffold_6	15520802	Eucgr.F01229	YES	AT1G53310.3	phosphoenolpyruvate carboxylase 1	1099	0	0	883	45	0.0485	2.11012e-08	1479	17	0.0114	775	136	0.149	8.44378e-36
scaffold_10:22088739	UTR_3_PRIME: 92 bases from CDS	scaffold_10	22088739	Eucgr.J01695	NO	AT3G26618.1	eukaryotic release factor 1-3	36	737	0.9534	188	1037	0.8465	2.21597e-08	68	1654	0.9605	255	1943	0.8828	1.47229e-12
scaffold_6:19545818	INTERGENIC	scaffold_6	19545818	NA	NO		No-Hit	226	125	0.3561	230	24	0.0945	2.28788e-08	649	383	0.3711	473	11	0.0227	1.09918e-41
scaffold_5:67440536	INTERGENIC	scaffold_5	67440536	NA	NO		No-Hit	549	181	0.2476	167	153	0.4781	2.28889e-08	583	520	0.4714	208	383	0.6481	1.06723e-06
scaffold_10:37094307	NON_SYNONYMOUS_CODING	scaffold_10	37094307	Eucgr.J02987	NO	AT1G79930.2	heat shock protein 91	1171	8	0.0068	739	51	0.0646	2.31937e-08	1655	3	0.0018	952	107	0.101	4.69141e-32
scaffold_11:43032548	NON_SYNONYMOUS_CODING	scaffold_11	43032548	Eucgr.K03402	NO	AT3G23600.1	alpha/beta-Hydrolases superfamily protein	271	35	0.1144	739	10	0.0134	2.3378e-08	877	39	0.0425	1214	0	0	1.11737e-07
scaffold_2:31613499	UTR_3_PRIME: 44 bases from CDS	scaffold_2	31613499	Eucgr.B01724	NO	AT4G14880.4	O-acetylserine (thiol) lyase (OAS-TL) isoform A1	1578	226	0.1253	2431	159	0.0614	2.34937e-08	3306	585	0.1503	2995	157	0.0498	4.58315e-37
scaffold_5:11343264	NON_SYNONYMOUS_CODING	scaffold_5	11343264	Eucgr.E01060	NO	AT2G21660.2	cold, circadian rhythm, and rna binding 2	3146	240	0.0709	3359	110	0.0317	2.38277e-08	3704	215	0.0549	3909	4	0.001	7.0145e-42
scaffold_5:4279297	INTRON	scaffold_5	4279297	Eucgr.E00449	YES	AT1G12100.1	Bifunctional inhibitor/lipid-transfer protein/seed storage 2S albumin superfamily protein	161	186	0.5345	33	177	0.8429	2.38315e-08	534	320	0.3747	17	120	0.8759	1.65602e-22
scaffold_11:37328627	SYNONYMOUS_CODING	scaffold_11	37328627	Eucgr.K02930	YES	AT2G36910.1	ATP binding cassette subfamily B1	1366	245	0.1521	733	271	0.2699	2.42474e-08	1883	517	0.2154	799	391	0.3286	5.89474e-08
scaffold_1:25505776	SYNONYMOUS_CODING	scaffold_1	25505776	Eucgr.A01621	NO	AT3G09890.2	Ankyrin repeat family protein	816	33	0.0389	1465	1	0.0007	2.48842e-08	1815	70	0.0371	2646	8	0.003	8.04793e-13
scaffold_10:9553083	SYNONYMOUS_CODING	scaffold_10	9553083	Eucgr.J00886	NO	AT5G42300.1	ubiquitin-like protein 5	164	459	0.7368	291	337	0.5366	2.55284e-08	20	1011	0.9806	285	779	0.7321	5.16556e-53
scaffold_4:32375798	SYNONYMOUS_CODING	scaffold_4	32375798	Eucgr.D01836	YES	AT1G01620.1	plasma membrane intrinsic protein 1C	2443	1509	0.3818	2066	1789	0.464	2.59397e-08	3021	881	0.2258	2640	1076	0.2893	5.36245e-05
scaffold_3:7683491	SYNONYMOUS_CODING	scaffold_3	7683491	Eucgr.C00422	YES	AT5G35160.2	Endomembrane protein 70 protein family	1876	70	0.036	830	97	0.1046	2.61918e-08	2877	203	0.0659	684	208	0.2332	7.67941e-42
scaffold_2:44665747	UTR_3_PRIME: 183 bases from CDS	scaffold_2	44665747	Eucgr.B02368	YES	AT3G09390.1	metallothionein 2A	101	390	0.7943	1137	1882	0.623	2.67732e-08	161	740	0.8213	1889	1476	0.4384	3.17738e-87
scaffold_6:15642342	UTR_3_PRIME: 22 bases from CDS	scaffold_6	15642342	Eucgr.F01243	NO	AT2G42680.1	multiprotein bridging factor 1A	1802	29	0.0158	1874	125	0.0625	2.73949e-08	3068	0	0	2026	91	0.043	1.36184e-25
scaffold_10:32414343	INTERGENIC	scaffold_10	32414343	NA	NO		No-Hit	64	12	0.1579	24	65	0.7303	2.7618e-08	35	55	0.6111	0	237	1	8.44047e-19
scaffold_11:30398917	INTERGENIC	scaffold_11	30398917	NA	NO		No-Hit	229	978	0.8103	121	1228	0.9103	2.81576e-08	821	1169	0.5871	267	1783	0.8698	1.69791e-85
scaffold_3:3269613	INTERGENIC	scaffold_3	3269613	NA	NO		No-Hit	1455	71	0.0465	1757	232	0.1166	2.88008e-08	2277	338	0.1293	1796	507	0.2201	9.54534e-12
scaffold_10:31604671	SYNONYMOUS_CODING	scaffold_10	31604671	Eucgr.J02574	NO	AT3G14067.1	Subtilase family protein	950	230	0.1949	1218	125	0.093	2.89637e-08	866	315	0.2667	1000	53	0.0503	1.18003e-37
scaffold_8:1899360	NON_SYNONYMOUS_CODING	scaffold_8	1899360	Eucgr.H00191	YES	AT3G23090.2	TPX2 (targeting protein for Xklp2) protein family	509	293	0.3653	141	210	0.5966	2.90649e-08	562	363	0.392	42	170	0.8019	1.25902e-21
scaffold_8:33384893	NON_SYNONYMOUS_CODING	scaffold_8	33384893	Eucgr.H02447	NO	AT5G65540.1	unknown protein	257	147	0.3639	266	392	0.5957	2.94143e-08	318	637	0.667	226	1410	0.8619	2.0364e-26
scaffold_9:23909646	NON_SYNONYMOUS_CODING	scaffold_9	23909646	Eucgr.I01329	YES	AT2G21300.2	ATP binding microtubule motor family protein	2124	4	0.0019	840	28	0.0323	2.95007e-08	2911	94	0.0313	1038	117	0.1013	8.58575e-15
scaffold_7:45093808	SYNONYMOUS_CODING	scaffold_7	45093808	Eucgr.G02698	NO	AT2G16980.2	Major facilitator superfamily protein	1610	0	0	1203	41	0.033	2.9613e-08	2219	0	0	1425	67	0.0449	2.02654e-18
scaffold_2:62304980	SYNONYMOUS_CODING	scaffold_2	62304980	Eucgr.B03821	YES	AT3G44200.1	NIMA (never in mitosis, gene A)-related 6	0	153	1	32	72	0.6923	3.05902e-08	0	638	0.9984	17	169	0.8989	3.36189e-09
scaffold_2:2309112	NON_SYNONYMOUS_CODING	scaffold_2	2309112	Eucgr.B00144	NO	AT3G04120.1	glyceraldehyde-3-phosphate dehydrogenase C subunit 1	521	1402	0.7287	1032	1732	0.6264	3.15063e-08	271	2756	0.9102	682	2383	0.7772	7.48354e-41
scaffold_10:1147272	SYNONYMOUS_CODING	scaffold_10	1147272	Eucgr.J00085	NO	AT3G12490.1	cystatin B	1098	26	0.0231	2477	1	0.0004	3.18886e-08	2913	189	0.0609	3884	3	0.0008	2.63676e-47
scaffold_7:7016591	SYNONYMOUS_CODING	scaffold_7	7016591	Eucgr.G00398	NO	AT4G06599.1	ubiquitin family protein	311	93	0.2302	412	24	0.055	3.23832e-08	425	70	0.1414	447	9	0.0197	3.09771e-06
scaffold_7:29910685	INTERGENIC	scaffold_7	29910685	NA	NO		No-Hit	452	31	0.0642	984	3	0.003	3.24172e-08	1316	189	0.1255	1998	123	0.058	2.41309e-07
scaffold_6:46888241	SYNONYMOUS_CODING	scaffold_6	46888241	Eucgr.F03862	NO	AT3G15730.1	phospholipase D alpha 1	3815	0	0	3671	52	0.014	3.24704e-08	3920	18	0.0046	3783	103	0.0265	1.06427e-09
scaffold_11:2635009	UTR_3_PRIME: 76 bases from CDS	scaffold_11	2635009	Eucgr.K00214	NO	AT1G12580.1	phosphoenolpyruvate carboxylase-related kinase 1	1042	39	0.0361	1647	2	0.0012	3.24729e-08	1696	127	0.0697	1669	2	0.0012	2.26932e-21
scaffold_8:5579691	SYNONYMOUS_CODING	scaffold_8	5579691	Eucgr.H00421	NO	AT5G51940.1	RNA polymerase Rpb6	574	414	0.4186	693	908	0.5671	3.27327e-08	827	1368	0.623	561	2161	0.7936	1.95824e-34
scaffold_3:57063704	SYNONYMOUS_CODING	scaffold_3	57063704	Eucgr.C03023	NO	AT5G56750.1	N-MYC downregulated-like 1	1109	12	0.0107	668	55	0.0759	3.27758e-08	1289	161	0.111	692	246	0.262	2.28315e-16
scaffold_8:53618667	SYNONYMOUS_CODING	scaffold_8	53618667	Eucgr.H03653	YES	AT5G18900.1	2-oxoglutarate (2OG) and Fe(II)-dependent oxygenase superfamily protein	1064	138	0.1148	598	188	0.2392	3.29548e-08	1604	135	0.0776	728	137	0.1584	6.21461e-05
scaffold_5:44706719	SYNONYMOUS_CODING	scaffold_5	44706719	Eucgr.E02763	YES	AT1G29200.2	O-fucosyltransferase family protein	635	0	0	325	29	0.0819	3.35441e-08	1154	2	0.0017	215	19	0.0812	2.83119e-14
scaffold_9:23772642	NON_SYNONYMOUS_CODING	scaffold_9	23772642	Eucgr.I01311	YES	AT4G39050.1	Kinesin motor family protein	2008	32	0.0157	1032	71	0.0644	3.45886e-08	2463	1	0.0004	633	46	0.0677	4.51943e-32
scaffold_6:23083598	SYNONYMOUS_CODING	scaffold_6	23083598	Eucgr.F01776	NO	AT4G35090.2	catalase 2	52	2822	0.9816	0	2931	1	3.49481e-08	69	3082	0.9781	0	3196	1	1.13505e-11
scaffold_4:8620146	SYNONYMOUS_CODING	scaffold_4	8620146	Eucgr.D00476	YES	AT4G18780.1	cellulose synthase family protein	3531	321	0.0833	2379	386	0.1396	3.69031e-08	3611	235	0.0611	1153	196	0.1453	1.4359e-16
scaffold_6:9399069	NON_SYNONYMOUS_CODING	scaffold_6	9399069	Eucgr.F00711	NO	AT5G55130.1	co-factor for nitrate, reductase and xanthine dehydrogenase 5	239	81	0.2531	622	56	0.0826	3.73395e-08	534	153	0.2227	860	81	0.086	2.36901e-09
scaffold_9:26021298	SYNONYMOUS_CODING	scaffold_9	26021298	Eucgr.I01611	NO	AT5G14030.4	translocon-associated protein beta (TRAPB) family protein	1733	41	0.0231	1657	137	0.0764	3.75672e-08	2773	1	0.0004	2362	37	0.0154	7.02706e-05
scaffold_2:31610866	SYNONYMOUS_CODING	scaffold_2	31610866	Eucgr.B01724	NO	AT4G14880.4	O-acetylserine (thiol) lyase (OAS-TL) isoform A1	1333	38	0.0277	2022	1	0.0005	3.86071e-08	3088	53	0.0169	2795	0	0	1.47658e-06
scaffold_2:36224699	UTR_3_PRIME: 148 bases from CDS	scaffold_2	36224699	Eucgr.B01908	NO	AT3G05590.1	ribosomal protein L18	713	0	0	696	54	0.072	3.88355e-08	1604	0	0	1162	49	0.0405	1.23257e-10
scaffold_7:38504165	SYNONYMOUS_CODING	scaffold_7	38504165	Eucgr.G02107	NO	AT2G01690.2	ARM repeat superfamily protein	578	209	0.2656	496	385	0.437	3.92879e-08	863	222	0.2046	562	403	0.4168	3.82106e-20
scaffold_6:50377567	SYNONYMOUS_CODING	scaffold_6	50377567	Eucgr.F04217	YES	AT4G39350.1	cellulose synthase A2	1496	500	0.25	790	119	0.1284	3.95136e-08	1651	396	0.1933	466	19	0.0392	4.35405e-11
scaffold_6:45528907	SYNONYMOUS_CODING	scaffold_6	45528907	Eucgr.F03737	NO	AT1G77840.1	Translation initiation factor IF2/IF5	1592	358	0.1836	1942	740	0.2759	4.066e-08	3032	685	0.1843	2845	954	0.2511	6.44973e-07
scaffold_11:7389547	NON_SYNONYMOUS_CODING	scaffold_11	7389547	Eucgr.K00659	NO		No-Hit	297	88	0.228	195	181	0.4814	4.09407e-08	648	554	0.4609	454	689	0.6028	1.65744e-06
scaffold_9:24480202	SYNONYMOUS_CODING	scaffold_9	24480202	Eucgr.I01402	YES	AT4G34980.1	subtilisin-like serine protease 2	1618	150	0.0848	838	181	0.1776	4.1535e-08	3279	127	0.0373	1335	307	0.187	3.23849e-65
scaffold_2:52549165	SYNONYMOUS_CODING	scaffold_2	52549165	Eucgr.B02878	YES	AT5G08680.1	ATP synthase alpha/beta family protein	1836	92	0.0477	1185	156	0.1163	4.28867e-08	3843	91	0.0231	2053	272	0.117	9.88346e-48
scaffold_6:50318542	SYNONYMOUS_CODING	scaffold_6	50318542	Eucgr.F04208	NO	AT1G43170.8	ribosomal protein 1	1974	365	0.1559	2847	287	0.0916	4.40611e-08	1972	1225	0.3831	2815	365	0.1146	5.2514e-130
scaffold_5:70523953	INTERGENIC	scaffold_5	70523953	NA	NO		No-Hit	3661	67	0.0179	3669	5	0.0014	4.51736e-08	2667	184	0.0644	2346	33	0.0138	1.60512e-14
scaffold_2:23164594	SYNONYMOUS_CODING	scaffold_2	23164594	Eucgr.B01402	NO	AT1G65320.1	Cystathionine beta-synthase (CBS) family protein	54	343	0.864	1	382	0.9974	4.68141e-08	85	716	0.8939	0	928	1	7.05785e-19
scaffold_3:24568867	NON_SYNONYMOUS_CODING	scaffold_3	24568867	Eucgr.C01514	NO	AT5G09900.2	26S proteasome regulatory subunit, putative (RPN5)	684	22	0.0312	684	109	0.1375	4.75092e-08	1146	14	0.0121	803	72	0.0823	1.81109e-09
scaffold_11:18368240	UTR_5_PRIME: 293 bases from TSS	scaffold_11	18368240	Eucgr.K01521	YES	AT3G03770.2	Leucine-rich repeat protein kinase family protein	518	0	0	228	25	0.0988	4.76635e-08	645	2	0.0031	189	20	0.0952	5.35135e-08
scaffold_2:26902328	INTERGENIC	scaffold_2	26902328	NA	NO		No-Hit	348	51	0.1278	387	0	0	4.77266e-08	926	101	0.0983	692	0	0	5.17934e-12
scaffold_11:22514299	UTR_3_PRIME: 133 bases from CDS	scaffold_11	22514299	Eucgr.K01813	NO	AT1G51200.4	A20/AN1-like zinc finger family protein	3535	52	0.0145	3826	1	0.0003	4.85283e-08	3713	70	0.0185	3811	1	0.0003	4.09666e-11
scaffold_9:7145398	SYNONYMOUS_CODING	scaffold_9	7145398	Eucgr.I00378	YES	AT2G22125.1	binding	949	418	0.3056	567	105	0.1562	4.96514e-08	1057	574	0.3519	511	72	0.1233	6.00455e-20
scaffold_10:1816634	NON_SYNONYMOUS_CODING	scaffold_10	1816634	Eucgr.J00170	YES	AT2G40320.1	TRICHOME BIREFRINGENCE-LIKE 33	3815	123	0.0312	2857	210	0.0685	5.01641e-08	3374	504	0.1299	998	268	0.2117	4.36454e-07
scaffold_2:14601395	INTRAGENIC: Eucgr.B01003	scaffold_2	14601395	Eucgr.B01003	YES	AT1G60680.1	NAD(P)-linked oxidoreductase superfamily protein	534	874	0.6207	191	638	0.7696	5.05721e-08	1112	875	0.4397	185	489	0.7244	4.69156e-32
scaffold_11:3794300	SYNONYMOUS_CODING	scaffold_11	3794300	Eucgr.K00320	NO	AT5G53300.4	ubiquitin-conjugating enzyme 10	866	755	0.4652	646	944	0.5937	5.17134e-08	1657	1034	0.384	970	1358	0.5831	1.35583e-39
scaffold_10:30313827	SYNONYMOUS_CODING	scaffold_10	30313827	Eucgr.J02422	NO	AT4G36130.1	Ribosomal protein L2 family	729	4	0.0055	785	71	0.0829	5.22816e-08	3086	77	0.0243	3478	202	0.0549	5.28132e-05
scaffold_10:17181586	NON_SYNONYMOUS_CODING	scaffold_10	17181586	Eucgr.J01393	NO		No-Hit	987	260	0.2085	507	38	0.0697	5.32944e-08	2341	639	0.2144	575	6	0.0103	4.22906e-26
scaffold_5:35152292	UTR_3_PRIME: 26 bases from CDS	scaffold_5	35152292	Eucgr.E02329	NO	AT4G15000.1	Ribosomal L27e protein family	152	90	0.3719	135	268	0.665	5.55764e-08	999	185	0.1562	624	305	0.3283	3.88293e-15
scaffold_11:31711857	SYNONYMOUS_CODING	scaffold_11	31711857	Eucgr.K02438	NO	AT2G36830.1	gamma tonoplast intrinsic protein	3743	60	0.0158	3692	170	0.044	5.82403e-08	3825	3	0.0008	3539	271	0.0711	6.39701e-56
scaffold_6:40855521	SYNONYMOUS_CODING	scaffold_6	40855521	Eucgr.F03150	NO	AT4G26100.1	casein kinase 1	0	582	1	73	780	0.9144	5.91422e-08	1	1274	0.9992	115	1449	0.9265	5.777e-17
scaffold_6:20486798	NON_SYNONYMOUS_CODING	scaffold_6	20486798	Eucgr.F01611	NO	AT1G75500.2	Walls Are Thin 1	858	141	0.1411	2518	840	0.25	6.02233e-08	3201	261	0.0753	3114	449	0.1258	5.46186e-07
scaffold_4:38903029	NON_SYNONYMOUS_CODING	scaffold_4	38903029	Eucgr.D02456	NO	AT3G60800.1	DHHC-type zinc finger family protein	1091	0	0	1017	50	0.0469	6.35134e-08	1894	0	0	1366	40	0.0284	4.26383e-08
scaffold_3:7683317	SYNONYMOUS_CODING	scaffold_3	7683317	Eucgr.C00422	YES	AT5G35160.2	Endomembrane protein 70 protein family	2560	126	0.0469	1127	137	0.1084	6.5798e-08	3390	187	0.0523	963	285	0.2284	3.22314e-67
scaffold_3:24591674	SYNONYMOUS_CODING	scaffold_3	24591674	Eucgr.C01517	NO	AT5G20200.1	nucleoporin-related	149	30	0.1676	292	0	0	6.58042e-08	368	67	0.154	596	13	0.0213	5.43232e-10
scaffold_10:37937881	SYNONYMOUS_CODING	scaffold_10	37937881	Eucgr.J03087	NO	AT1G15740.1	Leucine-rich repeat family protein	2663	410	0.1334	2784	698	0.2005	6.70508e-08	3257	351	0.0973	2796	578	0.1713	2.5118e-14
scaffold_1:2191869	SYNONYMOUS_CODING	scaffold_1	2191869	Eucgr.A00188	YES	AT1G24020.2	MLP-like protein 423	372	44	0.1058	3642	123	0.0327	6.80799e-08	2382	151	0.0596	3848	17	0.0044	3.97077e-36
scaffold_1:33698610	SYNONYMOUS_CODING	scaffold_1	33698610	Eucgr.A02297	NO	AT2G41500.1	WD-40 repeat family protein / small nuclear ribonucleoprotein Prp4p-related	158	138	0.4662	410	118	0.2235	6.8758e-08	233	469	0.6681	396	280	0.4142	8.72203e-16
scaffold_34:366918	NON_SYNONYMOUS_CODING	scaffold_34	366918	Eucgr.L00543	NO	AT1G12050.1	fumarylacetoacetase, putative	22	160	0.8791	117	147	0.5568	6.93133e-08	20	411	0.9536	122	232	0.6554	9.52339e-22
scaffold_2:5042922	UTR_3_PRIME: 184 bases from CDS	scaffold_2	5042922	Eucgr.B00370	YES	AT1G27500.1	Tetratricopeptide repeat (TPR)-like superfamily protein	2004	91	0.0434	1503	6	0.004	6.97671e-08	2039	208	0.0925	825	13	0.0155	4.37846e-08
scaffold_2:43556017	SYNONYMOUS_CODING	scaffold_2	43556017	Eucgr.B02229	YES	AT5G58540.3	Protein kinase superfamily protein	3546	298	0.0775	3248	476	0.1278	7.10639e-08	3476	372	0.0967	1540	684	0.2886	1.97212e-91
scaffold_3:70341083	INTERGENIC	scaffold_3	70341083	NA	NO		No-Hit	639	32	0.0477	1072	0	0	7.24106e-08	1388	211	0.132	1538	48	0.0303	2.45876e-20
scaffold_3:3588760	SYNONYMOUS_CODING	scaffold_3	3588760	Eucgr.C00095	NO	AT5G57110.2	autoinhibited Ca2+ -ATPase, isoform 8	2750	6	0.0022	1859	48	0.0252	7.31662e-08	1697	28	0.0162	1208	117	0.0882	5.15e-15
scaffold_6:12995772	UTR_3_PRIME: 287 bases from CDS	scaffold_6	12995772	Eucgr.F00969	YES	AT5G54800.1	glucose 6-phosphate/phosphate translocator 1	299	532	0.6402	312	250	0.4448	7.69201e-08	293	618	0.6784	167	87	0.3425	9.97338e-17
scaffold_11:1412362	SYNONYMOUS_CODING	scaffold_11	1412362	Eucgr.K00067	NO	AT1G64990.2	GPCR-type G protein 1	638	16	0.0245	389	62	0.1375	7.69836e-08	756	2	0.0026	412	40	0.0885	8.29614e-10
scaffold_11:31712359	SYNONYMOUS_CODING	scaffold_11	31712359	Eucgr.K02438	NO	AT2G36830.1	gamma tonoplast intrinsic protein	3786	90	0.0232	3548	207	0.0551	7.9e-08	3821	0	0	3492	250	0.0668	6.45127e-54
scaffold_8:46371680	SYNONYMOUS_CODING	scaffold_8	46371680	Eucgr.H03155	YES	AT3G23090.2	TPX2 (targeting protein for Xklp2) protein family	3868	67	0.017	3955	6	0.0015	8.11919e-08	3782	93	0.0239	3740	8	0.0021	1.9643e-11
scaffold_7:24495402	SYNONYMOUS_CODING	scaffold_7	24495402	Eucgr.G01416	NO	AT2G09990.1	Ribosomal protein S5 domain 2-like superfamily protein	1333	70	0.0499	2155	295	0.1204	8.66645e-08	3302	369	0.1005	2684	755	0.2194	1.48003e-37
scaffold_6:13066465	INTERGENIC	scaffold_6	13066465	NA	NO		No-Hit	60	660	0.8883	180	656	0.7601	9.00668e-08	173	1901	0.8997	289	1591	0.8218	1.76141e-06
scaffold_6:5934370	SYNONYMOUS_CODING	scaffold_6	5934370	Eucgr.F00477	NO	AT4G37640.1	calcium ATPase 2	297	104	0.2594	397	32	0.0746	9.05427e-08	1036	109	0.0952	1292	35	0.0264	9.04492e-08
scaffold_1:8595531	NON_SYNONYMOUS_CODING	scaffold_1	8595531	Eucgr.A00530	YES	AT5G01360.1	Plant protein of unknown function (DUF828)	129	640	0.8322	111	187	0.6275	9.07053e-08	34	1585	0.9784	25	220	0.898	4.07699e-06
scaffold_6:35117103	UTR_3_PRIME: 163 bases from CDS	scaffold_6	35117103	Eucgr.F02555	NO	AT1G15470.1	Transducin/WD40 repeat-like superfamily protein	30	951	0.9694	98	739	0.8829	9.07252e-08	137	1344	0.9069	188	776	0.805	8.26451e-08
scaffold_6:45062462	SYNONYMOUS_CODING	scaffold_6	45062462	Eucgr.F03673	NO	AT5G56030.2	heat shock protein 81-2	2182	79	0.0349	3126	281	0.0825	9.089e-08	3678	104	0.0275	3531	283	0.0742	6.00328e-15
scaffold_3:53195450	SYNONYMOUS_CODING	scaffold_3	53195450	Eucgr.C02801	NO	AT4G32410.1	cellulose synthase 1	2209	66	0.029	1749	0	0	9.31029e-08	2587	559	0.1776	2118	138	0.0612	6.0474e-31
scaffold_10:28607160	NON_SYNONYMOUS_CODING	scaffold_10	28607160	Eucgr.J02281	YES	AT3G27325.2	hydrolases, acting on ester bonds	1013	14	0.0136	489	47	0.0877	9.73367e-08	911	1	0.0011	512	30	0.0554	1.22208e-06
scaffold_11:27010518	UTR_3_PRIME: 190 bases from CDS	scaffold_11	27010518	Eucgr.K02066	NO	AT3G09980.1	Family of unknown function (DUF662)	21	1247	0.9827	93	1114	0.9214	9.76006e-08	138	831	0.8576	312	675	0.6839	1.99738e-14
scaffold_3:49588935	SYNONYMOUS_CODING	scaffold_3	49588935	Eucgr.C02604	YES	AT5G25100.2	Endomembrane protein 70 protein family	0	2220	1	25	1063	0.977	1.02399e-07	2	3691	0.9995	109	1354	0.9255	1.09208e-55
scaffold_3:33749924	NON_SYNONYMOUS_CODING	scaffold_3	33749924	Eucgr.C01944	NO	AT5G25110.1	CBL-interacting protein kinase 25	849	9	0.0105	835	76	0.0834	1.03084e-07	1808	43	0.0232	1553	122	0.0728	9.23413e-07
scaffold_9:23437103	NON_SYNONYMOUS_CODING	scaffold_9	23437103	Eucgr.I01265	YES	AT4G34490.1	cyclase associated protein 1	2412	95	0.0378	1452	2	0.0014	1.03771e-07	3257	95	0.0283	1665	2	0.0012	1.33618e-05
scaffold_5:22275230	SYNONYMOUS_CODING	scaffold_5	22275230	Eucgr.E01709	NO	AT3G22660.1	rRNA processing protein-related	300	59	0.1643	583	20	0.0332	1.0388e-07	364	152	0.2946	574	47	0.0757	1.12944e-16
scaffold_4:35296397	NON_SYNONYMOUS_CODING	scaffold_4	35296397	Eucgr.D02118	NO	AT5G47210.3	Hyaluronan / mRNA binding family	125	770	0.8594	300	805	0.7285	1.04865e-07	211	1340	0.864	439	939	0.6814	4.97718e-27
scaffold_10:22443552	SYNONYMOUS_CODING	scaffold_10	22443552	Eucgr.J01724	NO	AT3G13410.1	unknown protein	1489	0	0	1339	47	0.0339	1.05982e-07	2505	2	0.0008	1569	33	0.0206	4.55451e-06
scaffold_6:47895527	UTR_3_PRIME: 206 bases from CDS	scaffold_6	47895527	Eucgr.F03961	NO	AT2G07680.1	multidrug resistance-associated protein 11	61	139	0.695	35	387	0.9171	1.09647e-07	170	165	0.4925	75	360	0.8276	1.21612e-17
scaffold_10:22088707	UTR_3_PRIME: 60 bases from CDS	scaffold_10	22088707	Eucgr.J01695	NO	AT3G26618.1	eukaryotic release factor 1-3	679	11	0.0159	962	113	0.1051	1.15543e-07	1732	0	0	2016	139	0.0645	1.43172e-21
scaffold_11:32209067	SYNONYMOUS_CODING	scaffold_11	32209067	Eucgr.K02497	YES	AT5G61250.1	glucuronidase 1	1936	408	0.1741	1338	134	0.091	1.1622e-07	1662	723	0.303	1130	116	0.093	1.15642e-40
scaffold_3:49588605	SYNONYMOUS_CODING	scaffold_3	49588605	Eucgr.C02604	YES	AT5G25100.2	Endomembrane protein 70 protein family	3547	1	0.0003	2056	32	0.0153	1.18947e-07	3845	2	0.0005	2163	51	0.023	3.47611e-14
scaffold_6:5308249	SYNONYMOUS_CODING	scaffold_6	5308249	Eucgr.F00417	YES	AT4G24550.3	Clathrin adaptor complexes medium subunit family protein	566	19	0.0325	362	69	0.1601	1.20185e-07	743	4	0.0053	436	34	0.0723	1.70705e-05
scaffold_1:20470710	UTR_3_PRIME: 285 bases from CDS	scaffold_1	20470710	Eucgr.A01262	NO	AT3G09390.1	metallothionein 2A	111	115	0.5088	354	110	0.2371	1.20309e-07	58	828	0.9345	511	1544	0.7513	2.34529e-25
scaffold_1:33812560	SYNONYMOUS_CODING	scaffold_1	33812560	Eucgr.A02306	NO	AT3G57290.1	eukaryotic translation initiation factor 3E	1027	144	0.123	1793	516	0.2235	1.21499e-07	1888	143	0.0704	2821	623	0.1809	1.40507e-24
scaffold_5:11698355	UTR_5_PRIME: 75 bases from TSS	scaffold_5	11698355	Eucgr.E01096	YES	AT2G45530.1	RING/U-box superfamily protein	691	1281	0.6496	184	671	0.7839	1.24755e-07	689	1469	0.6807	69	455	0.8667	3.31211e-12
scaffold_7:29595813	UTR_3_PRIME: 159 bases from CDS	scaffold_7	29595813	Eucgr.G01643	NO	AT4G39170.1	Sec14p-like phosphatidylinositol transfer family protein	1461	1029	0.4133	1749	810	0.3165	1.26423e-07	948	1253	0.569	1075	641	0.3733	1.37078e-28
scaffold_6:15510111	SYNONYMOUS_CODING	scaffold_6	15510111	Eucgr.F01226	NO	AT1G78870.3	ubiquitin-conjugating enzyme 35	1289	0	0	1215	49	0.0387	1.28945e-07	1763	0	0	1448	83	0.0542	1.1458e-17
scaffold_8:3954837	UTR_3_PRIME: 49 bases from CDS	scaffold_8	3954837	Eucgr.H00286	NO	AT5G39740.2	ribosomal protein L5 B	0	1075	1	71	1469	0.9539	1.29082e-07	2	2307	0.9991	135	2325	0.9451	1.80917e-23
scaffold_10:7206862	NON_SYNONYMOUS_CODING	scaffold_10	7206862	Eucgr.J00666	NO		No-Hit	646	22	0.0329	1660	1	0.0006	1.29893e-07	1554	68	0.0419	2462	0	0	3.49062e-19
scaffold_6:45143080	UTR_3_PRIME: 428 bases from CDS	scaffold_6	45143080	Eucgr.F03684	NO	AT1G55860.1	ubiquitin-protein ligase 1	73	9	0.1098	74	103	0.5819	1.31903e-07	97	0	0	90	67	0.4268	1.81235e-08
scaffold_2209:728	INTERGENIC	scaffold_2209	728	NA	NO		No-Hit	39	60	0.6061	279	84	0.2314	1.32535e-07	207	126	0.3784	1350	270	0.1667	5.90582e-13
scaffold_5:55252155	INTERGENIC	scaffold_5	55252155	NA	NO		No-Hit	303	46	0.1318	361	0	0	1.33558e-07	797	132	0.1421	728	23	0.0306	1.17734e-09
scaffold_11:11402488	SYNONYMOUS_CODING	scaffold_11	11402488	Eucgr.K00942	YES	AT2G20840.1	Secretory carrier membrane protein (SCAMP) family protein	172	1425	0.8923	196	730	0.7883	1.35565e-07	227	1677	0.8803	231	670	0.7428	1.24445e-14
scaffold_5:55108531	SYNONYMOUS_CODING	scaffold_5	55108531	Eucgr.E03246	YES	AT1G28400.1	unknown protein	319	2206	0.8733	38	867	0.957	1.36868e-07	1018	2790	0.7327	4	1385	0.9971	1.53966e-94
scaffold_10:31604903	SYNONYMOUS_CODING	scaffold_10	31604903	Eucgr.J02574	NO	AT3G14067.1	Subtilase family protein	1028	17	0.0163	1076	98	0.0834	1.37587e-07	1028	50	0.0464	930	160	0.1468	7.63095e-10
scaffold_10:22088669	UTR_3_PRIME: 22 bases from CDS	scaffold_10	22088669	Eucgr.J01695	NO	AT3G26618.1	eukaryotic release factor 1-3	37	639	0.9453	211	1040	0.8313	1.38922e-07	49	1634	0.9709	212	1773	0.8932	2.11582e-14
scaffold_4:15853396	INTERGENIC	scaffold_4	15853396	NA	NO		No-Hit	648	99	0.1325	1514	78	0.049	1.44545e-07	3616	275	0.0707	3790	70	0.0181	9.65007e-24
scaffold_10:12199617	SYNONYMOUS_CODING	scaffold_10	12199617	Eucgr.J01112	NO	AT5G60390.3	GTP binding Elongation factor Tu family protein	39	492	0.9266	228	833	0.7851	1.44551e-07	246	2161	0.8978	664	1693	0.7177	1.67873e-50
scaffold_4:32498429	SYNONYMOUS_CODING	scaffold_4	32498429	Eucgr.D01847	YES	AT5G62700.1	tubulin beta chain 3	3725	55	0.0146	3851	2	0.0005	1.47527e-07	3695	69	0.0183	3120	4	0.0013	1.67972e-06
scaffold_4:18440705	NON_SYNONYMOUS_CODING	scaffold_4	18440705	Eucgr.D01025	NO	AT1G30620.3	NAD(P)-binding Rossmann-fold superfamily protein	92	1250	0.9314	159	828	0.8389	1.50028e-07	94	1241	0.9296	148	793	0.8427	1.00391e-05
scaffold_2:20441444	SYNONYMOUS_CODING	scaffold_2	20441444	Eucgr.B01262	NO	AT1G54630.1	acyl carrier protein 3	55	366	0.8694	159	318	0.6667	1.527e-07	191	3209	0.9438	355	2248	0.8636	2.56519e-21
scaffold_1:24458108	INTERGENIC	scaffold_1	24458108	NA	NO		No-Hit	2459	2	0.0008	2331	54	0.0226	1.59736e-07	3441	139	0.0388	2261	226	0.0907	1.42597e-11
scaffold_9:25412790	INTERGENIC	scaffold_9	25412790	NA	NO		No-Hit	248	307	0.5532	385	202	0.3441	1.6577e-07	600	610	0.5041	679	299	0.3057	2.17063e-15
scaffold_7:38394502	SYNONYMOUS_CODING	scaffold_7	38394502	Eucgr.G02094	NO	AT4G16110.1	response regulator 2	59	215	0.7847	220	240	0.5217	1.71941e-07	153	434	0.7394	314	397	0.5584	3.81961e-06
scaffold_8:16206894	SYNONYMOUS_CODING	scaffold_8	16206894	Eucgr.H01340	NO	AT5G26680.1	5'-3' exonuclease family protein	186	70	0.2734	273	15	0.0521	1.7298e-07	305	81	0.2098	339	17	0.0478	2.03723e-05
scaffold_5:13499809	SYNONYMOUS_CODING	scaffold_5	13499809	Eucgr.E01244	NO	AT2G36780.1	UDP-Glycosyltransferase superfamily protein	302	147	0.3274	501	83	0.1421	1.75497e-07	1300	381	0.2267	1250	192	0.133	4.75387e-06
scaffold_8:31480671	SYNONYMOUS_CODING	scaffold_8	31480671	Eucgr.H02340	NO	AT3G42050.1	vacuolar ATP synthase subunit H family protein	1027	50	0.0464	1058	0	0	1.79679e-07	1318	144	0.0985	1048	1	0.001	1.38198e-19
scaffold_455:2458	SYNONYMOUS_CODING	scaffold_455	2458	Eucgr.L01912	NO	AT3G10950.1	Zinc-binding ribosomal protein family protein	3398	1	0.0003	3618	57	0.0155	1.81542e-07	3413	1	0.0003	3381	99	0.0284	4.01012e-17
scaffold_9:35149038	SYNONYMOUS_CODING	scaffold_9	35149038	Eucgr.I02452	NO	AT2G18450.1	succinate dehydrogenase 1-2	754	102	0.1192	709	236	0.2497	1.85527e-07	1059	193	0.1538	717	293	0.2901	1.41409e-09
scaffold_7:19780498	UTR_3_PRIME: 289 bases from CDS	scaffold_7	19780498	Eucgr.G01177	NO	AT3G24160.1	putative type 1 membrane protein	2224	11	0.0049	1734	63	0.0351	1.87261e-07	3069	2	0.0007	1885	40	0.0208	9.44487e-09
scaffold_7:15408498	SYNONYMOUS_CODING	scaffold_7	15408498	Eucgr.G00871	YES	AT5G16300.4	Vps51/Vps67 family (components of vesicular transport) protein	1023	125	0.1089	766	18	0.023	1.90203e-07	1155	213	0.1557	552	27	0.0466	6.18259e-06
scaffold_10:26603061	NON_SYNONYMOUS_CODING	scaffold_10	26603061	Eucgr.J02061	NO	AT2G28790.1	Pathogenesis-related thaumatin superfamily protein	1290	158	0.1091	2505	131	0.0497	1.90405e-07	3577	235	0.0616	3800	39	0.0102	2.3721e-28
scaffold_8:37858864	SYNONYMOUS_CODING	scaffold_8	37858864	Eucgr.H02678	YES	AT4G13940.3	S-adenosyl-L-homocysteine hydrolase	3951	3	0.0008	3884	58	0.0147	1.94034e-07	3835	77	0.0197	3551	368	0.0939	3.1929e-40
scaffold_2:62376717	SYNONYMOUS_CODING	scaffold_2	62376717	Eucgr.B03833	NO	AT5G22360.1	vesicle-associated membrane protein 714	1818	100	0.0521	1884	243	0.1142	1.95541e-07	2777	177	0.0599	2185	611	0.2184	5.71318e-63
scaffold_8:49773436	UTR_5_PRIME: 311 bases from TSS	scaffold_8	49773436	Eucgr.H03401	NO	AT5G40100.1	Disease resistance protein (TIR-NBS-LRR class) family	54	69	0.561	155	33	0.1755	1.96662e-07	34	1190	0.9714	150	825	0.8462	7.81285e-21
scaffold_11:18166063	UTR_3_PRIME: 1064 bases from CDS	scaffold_11	18166063	Eucgr.K01506	NO	AT5G17980.1	C2 calcium/lipid-binding plant phosphoribosyltransferase family protein	2045	709	0.2574	2145	463	0.1775	2.00241e-07	2798	968	0.2567	2912	680	0.1889	9.17996e-07
scaffold_10:11880512	SYNONYMOUS_CODING	scaffold_10	11880512	Eucgr.J01087	NO	AT4G00430.1	plasma membrane intrinsic protein 1;4	484	1017	0.6775	498	1774	0.7801	2.02729e-07	2165	1510	0.4105	1412	1538	0.5208	8.59886e-14
scaffold_7:51984747	SYNONYMOUS_CODING	scaffold_7	51984747	Eucgr.G03399	NO	AT5G48030.1	gametophytic factor 2	172	149	0.4642	409	123	0.2312	2.05797e-07	234	317	0.5743	493	148	0.2309	1.51756e-28
scaffold_7:31238212	NON_SYNONYMOUS_CODING	scaffold_7	31238212	Eucgr.G01708	YES	AT1G62020.1	Coatomer, alpha subunit	1219	80	0.0616	697	128	0.1552	2.08645e-07	1529	62	0.039	638	83	0.1151	7.39318e-07
scaffold_4:37568899	SYNONYMOUS_CODING	scaffold_4	37568899	Eucgr.D02368	YES	AT2G46420.2	Plant protein 1589 of unknown function	147	343	0.7	206	178	0.4635	2.09336e-07	87	594	0.8722	107	265	0.7124	4.45347e-05
scaffold_5:21036862	SYNONYMOUS_CODING	scaffold_5	21036862	Eucgr.E01663	NO	AT3G60240.4	eukaryotic translation initiation factor 4G	977	52	0.0505	963	0	0	2.12225e-07	1547	63	0.0391	1290	0	0	1.90985e-07
scaffold_9:13426935	SYNONYMOUS_CODING	scaffold_9	13426935	Eucgr.I00633	NO	AT5G64500.1	Major facilitator superfamily protein	579	0	0	589	53	0.0826	2.12345e-07	692	12	0.017	375	57	0.1319	9.87558e-10
scaffold_5:68147948	SYNONYMOUS_CODING	scaffold_5	68147948	Eucgr.E03917	NO	AT3G02870.1	Inositol monophosphatase family protein	955	16	0.0165	813	79	0.0886	2.17194e-07	1536	11	0.0071	1241	57	0.0439	4.32322e-05
scaffold_7:5655331	INTERGENIC	scaffold_7	5655331	NA	NO		No-Hit	378	68	0.1525	314	1	0.0032	2.19244e-07	527	75	0.1246	443	0	0	3.50462e-09
scaffold_9:14953212	SYNONYMOUS_CODING	scaffold_9	14953212	Eucgr.I00713	NO	AT2G23070.1	Protein kinase superfamily protein	548	405	0.425	897	350	0.2807	2.19833e-07	834	584	0.4118	1104	244	0.181	1.26085e-34
scaffold_5:5076443	SYNONYMOUS_CODING	scaffold_5	5076443	Eucgr.E00535	NO	AT4G11740.1	Ubiquitin-like superfamily protein	6	656	0.9909	73	701	0.9057	2.21736e-07	0	943	1	63	991	0.9402	6.63882e-09
scaffold_7:35874386	SYNONYMOUS_CODING	scaffold_7	35874386	Eucgr.G01977	YES	AT5G61840.1	Exostosin family protein	1701	2060	0.5476	1485	1261	0.4592	2.36007e-07	2036	1701	0.4516	900	489	0.3515	9.17137e-06
scaffold_3:11698735	NON_SYNONYMOUS_CODING	scaffold_3	11698735	Eucgr.C00646	YES	AT4G33010.2	glycine decarboxylase P-protein 1	2054	130	0.0595	987	5	0.005	2.36868e-07	1656	201	0.1082	427	0	0	3.05369e-07
scaffold_8:54965992	SYNONYMOUS_CODING	scaffold_8	54965992	Eucgr.H03767	NO	AT5G18670.1	beta-amylase 3	344	83	0.1944	516	27	0.0497	2.37497e-07	996	77	0.0718	899	7	0.0077	5.4011e-07
scaffold_2:40365823	UTR_3_PRIME: 359 bases from CDS	scaffold_2	40365823	Eucgr.B02080	NO	AT4G16143.2	importin alpha isoform 2	419	44	0.095	300	116	0.2788	2.40407e-07	1044	320	0.2346	582	360	0.3822	6.15558e-09
scaffold_8:46000965	UTR_3_PRIME: 171 bases from CDS	scaffold_8	46000965	Eucgr.H03140	NO	AT1G30230.2	Glutathione S-transferase, C-terminal-like;Translation elongation factor EF1B/ribosomal protein S6	180	1239	0.8732	342	1167	0.7734	2.4206e-07	209	2056	0.9073	315	1110	0.7789	2.85454e-22
scaffold_6:15305656	INTRON	scaffold_6	15305656	Eucgr.F01203	YES	AT2G33990.1	IQ-domain 9	2560	1	0.0004	1422	30	0.0207	2.46817e-07	1058	0	0	335	22	0.0616	1.12665e-10
scaffold_10:14243083	INTERGENIC	scaffold_10	14243083	NA	NO		No-Hit	1888	136	0.0672	2610	387	0.1291	2.47888e-07	3538	277	0.0726	3417	443	0.1146	6.71868e-05
scaffold_3:29655318	SYNONYMOUS_CODING	scaffold_3	29655318	Eucgr.C01749	NO	AT5G11200.2	DEAD/DEAH box RNA helicase family protein	41	697	0.9444	3	1037	0.9971	2.53483e-07	43	1318	0.9684	0	1408	1	5.02575e-06
scaffold_2:25954791	SYNONYMOUS_CODING	scaffold_2	25954791	Eucgr.B01555	NO	AT1G65660.1	Pre-mRNA splicing Prp18-interacting factor	643	45	0.0654	879	198	0.1838	2.55839e-07	830	92	0.0998	1080	266	0.1976	9.6725e-05
scaffold_2:60297389	SYNONYMOUS_CODING	scaffold_2	60297389	Eucgr.B03574	NO	AT1G26910.1	Ribosomal protein L16p/L10e family protein	1075	21	0.0192	1077	101	0.0857	2.60312e-07	2216	10	0.0045	1395	153	0.0988	3.13656e-39
scaffold_1:16858381	UTR_3_PRIME: 72 bases from CDS	scaffold_1	16858381	Eucgr.A01109	NO	AT1G11910.1	aspartic proteinase A1	2673	1	0.0004	2881	57	0.0194	2.62874e-07	3875	2	0.0005	3772	131	0.0335	6.97405e-24
scaffold_1:32383273	INTERGENIC	scaffold_1	32383273	NA	NO		No-Hit	3647	54	0.0146	3760	2	0.0005	2.67588e-07	3617	228	0.0593	3820	41	0.0106	7.18437e-26
scaffold_6:3329266	NON_SYNONYMOUS_CODING	scaffold_6	3329266	Eucgr.F00222	NO	AT5G09890.2	Protein kinase family protein	1372	0	0	1636	60	0.0354	2.68741e-07	1877	2	0.0011	1562	73	0.0446	1.34821e-13
scaffold_10:18738431	SYNONYMOUS_CODING	scaffold_10	18738431	Eucgr.J01462	NO	AT1G67230.1	little nuclei1	266	227	0.4604	664	251	0.2743	2.698e-07	453	522	0.5354	992	392	0.2832	9.53834e-30
scaffold_3:33749564	NON_SYNONYMOUS_CODING	scaffold_3	33749564	Eucgr.C01944	NO	AT5G25110.1	CBL-interacting protein kinase 25	982	0	0	950	49	0.049	2.85421e-07	1902	0	0	1699	125	0.0685	9.89049e-26
scaffold_8:1099871	UTR_3_PRIME: 49 bases from CDS	scaffold_8	1099871	Eucgr.H00111	NO	AT3G23980.1	BLISTER	442	9	0.02	409	72	0.1497	2.88731e-07	726	75	0.0934	356	111	0.2377	7.52586e-07
scaffold_9:33377402	SYNONYMOUS_CODING	scaffold_9	33377402	Eucgr.I02283	NO	AT3G51390.1	DHHC-type zinc finger family protein	3	279	0.9894	72	322	0.8173	2.90211e-07	2	332	0.994	62	413	0.8676	2.90996e-05
scaffold_4:35293609	INTRON	scaffold_4	35293609	Eucgr.D02118	NO	AT5G47210.3	Hyaluronan / mRNA binding family	1637	4	0.0024	1826	68	0.0359	2.91044e-07	3618	2	0.0006	2641	87	0.0318	2.10836e-20
scaffold_2:2596068	SYNONYMOUS_CODING	scaffold_2	2596068	Eucgr.B00166	NO	AT5G63200.1	tetratricopeptide repeat (TPR)-containing protein	119	32	0.2119	287	5	0.0171	2.92419e-07	211	83	0.2823	391	32	0.0757	3.36559e-08
scaffold_6:35090327	SYNONYMOUS_CODING	scaffold_6	35090327	Eucgr.F02551	NO	AT3G15640.2	Rubredoxin-like superfamily protein	881	57	0.0608	920	3	0.0033	2.94427e-07	1377	130	0.0862	984	11	0.0111	3.9733e-10
scaffold_9:27080402	INTERGENIC	scaffold_9	27080402	NA	NO		No-Hit	3591	125	0.0336	3652	272	0.0693	2.95726e-07	3702	186	0.0478	3432	417	0.1083	9.04089e-18
scaffold_5:35775837	UTR_3_PRIME: 35 bases from CDS	scaffold_5	35775837	Eucgr.E02362	NO	AT1G60970.1	SNARE-like superfamily protein	61	55	0.4741	119	10	0.0775	2.99744e-07	1088	75	0.0644	1457	2	0.0014	5.33325e-16
scaffold_2:25493092	NON_SYNONYMOUS_CODING	scaffold_2	25493092	Eucgr.B01534	NO	AT4G25340.2	FK506 BINDING PROTEIN 53	370	44	0.1063	521	208	0.2853	3.06183e-07	781	0	0	893	71	0.0737	2.71407e-09
scaffold_1:14498985	INTERGENIC	scaffold_1	14498985	NA	NO		No-Hit	820	8	0.0097	1240	106	0.0788	3.06413e-07	1736	28	0.0159	1850	118	0.0599	1.13865e-06
scaffold_11:9199288	UTR_3_PRIME: 145 bases from CDS	scaffold_11	9199288	Eucgr.K00804	NO	AT4G27130.1	Translation initiation factor SUI1 family protein	49	360	0.8802	21	849	0.9759	3.11506e-07	207	871	0.808	52	1368	0.9627	4.64483e-31
scaffold_6:13066066	INTERGENIC	scaffold_6	13066066	NA	NO		No-Hit	847	26	0.0298	939	122	0.115	3.14224e-07	3352	1	0.0003	2880	170	0.0557	1.58503e-37
scaffold_4:38903026	SYNONYMOUS_CODING	scaffold_4	38903026	Eucgr.D02456	NO	AT3G60800.1	DHHC-type zinc finger family protein	1	1064	0.9991	50	996	0.9522	3.21207e-07	0	1865	1	39	1365	0.9722	1.2503e-07
scaffold_5:5708871	NON_SYNONYMOUS_CODING	scaffold_5	5708871	Eucgr.E00596	YES	AT4G11450.1	Protein of unknown function (DUF3527)	76	747	0.9077	98	310	0.7598	3.25586e-07	45	986	0.9564	35	135	0.7941	1.07769e-09
scaffold_1:32540065	NON_SYNONYMOUS_CODING	scaffold_1	32540065	Eucgr.A02190	YES	AT2G40890.1	cytochrome P450, family 98, subfamily A, polypeptide 3	3836	61	0.0157	3111	0	0	3.26453e-07	3735	93	0.0243	3088	0	0	7.78152e-13
scaffold_10:3274003	SYNONYMOUS_CODING	scaffold_10	3274003	Eucgr.J00327	NO	AT5G08570.1	Pyruvate kinase family protein	2282	81	0.0343	2176	11	0.005	3.39614e-07	3571	147	0.0395	2784	2	0.0007	1.11871e-19
scaffold_7:35874698	SYNONYMOUS_CODING	scaffold_7	35874698	Eucgr.G01977	YES	AT5G61840.1	Exostosin family protein	3624	242	0.0626	3142	380	0.1075	3.40206e-07	3790	24	0.0063	1532	48	0.0303	6.43079e-07
scaffold_6:40367877	UTR_3_PRIME: 194 bases from CDS	scaffold_6	40367877	Eucgr.F03103	NO	AT1G51730.1	Ubiquitin-conjugating enzyme family protein	210	3	0.014	183	57	0.2375	3.44308e-07	812	2	0.0025	395	123	0.2375	3.57034e-41
scaffold_2580:186	INTERGENIC	scaffold_2580	186	NA	NO		No-Hit	3348	92	0.0267	2934	194	0.062	3.56642e-07	3564	57	0.0157	3206	386	0.1074	9.88168e-54
scaffold_1:21278731	UTR_3_PRIME: 12 bases from CDS	scaffold_1	21278731	Eucgr.A01324	YES	AT5G44030.1	cellulose synthase A4	3778	68	0.0177	3685	176	0.0456	3.59859e-07	3733	122	0.0316	3331	353	0.0957	5.66497e-25
scaffold_11:6620287	SYNONYMOUS_CODING	scaffold_11	6620287	Eucgr.K00588	YES	AT1G02500.2	S-adenosylmethionine synthetase 1	3220	426	0.1168	2876	611	0.1752	3.66747e-07	3267	368	0.1012	2897	606	0.173	2.96324e-13
scaffold_11:30236280	SYNONYMOUS_CODING	scaffold_11	30236280	Eucgr.K02304	NO	AT5G43810.2	Stabilizer of iron transporter SufD / Polynucleotidyl transferase	313	238	0.4319	282	474	0.627	3.68099e-07	549	297	0.3511	422	476	0.5301	1.52884e-08
scaffold_10:35079527	SYNONYMOUS_CODING	scaffold_10	35079527	Eucgr.J02805	NO	AT3G14067.1	Subtilase family protein	342	94	0.2156	203	164	0.4469	3.70603e-07	1107	165	0.1296	635	411	0.3929	8.79194e-43
scaffold_6:28870093	SYNONYMOUS_CODING	scaffold_6	28870093	Eucgr.F02130	NO	AT5G10450.4	G-box regulating factor 6	1665	54	0.0314	2127	198	0.0851	3.73389e-07	3634	105	0.0281	3288	269	0.0756	9.63454e-15
scaffold_3:38203996	NON_SYNONYMOUS_CODING	scaffold_3	38203996	Eucgr.C02115	NO	AT5G64980.1	unknown protein	20	953	0.9794	112	1104	0.9079	3.78865e-07	62	1524	0.9603	233	1462	0.8625	2.05093e-17
scaffold_7:34248954	NON_SYNONYMOUS_CODING	scaffold_7	34248954	Eucgr.G01875	NO	AT1G21630.2	Calcium-binding EF hand family protein	1383	33	0.0233	1121	102	0.0834	3.79928e-07	1762	59	0.0324	1006	109	0.0978	3.8209e-08
scaffold_7:43552007	NON_SYNONYMOUS_CODING	scaffold_7	43552007	Eucgr.G02508	NO	AT1G26850.2	S-adenosyl-L-methionine-dependent methyltransferases superfamily protein	941	165	0.1492	672	255	0.2751	3.92193e-07	1661	397	0.1929	639	527	0.452	1.26003e-49
scaffold_10:9541366	UTR_3_PRIME: 99 bases from CDS	scaffold_10	9541366	Eucgr.J00883	NO	AT5G23290.1	prefoldin 5	459	31	0.0633	751	0	0	3.9924e-07	913	65	0.0665	888	0	0	1.48508e-09
scaffold_11:6619762	SYNONYMOUS_CODING	scaffold_11	6619762	Eucgr.K00588	YES	AT1G02500.2	S-adenosylmethionine synthetase 1	968	2972	0.7543	1207	2601	0.683	4.00022e-07	740	2891	0.7962	1057	2692	0.7181	1.48959e-09
scaffold_6:2060925	SYNONYMOUS_CODING	scaffold_6	2060925	Eucgr.F00118	NO	AT5G67380.2	casein kinase alpha 1	436	47	0.0973	535	2	0.0037	4.05722e-07	573	102	0.1511	718	0	0	7.77501e-22
scaffold_2:9982510	UTR_3_PRIME: 348 bases from CDS	scaffold_2	9982510	Eucgr.B00823	NO		No-Hit	320	134	0.2952	604	89	0.1284	4.08573e-07	573	176	0.2347	826	56	0.0634	1.41789e-17
scaffold_7:18619886	SYNONYMOUS_CODING	scaffold_7	18619886	Eucgr.G01098	NO	AT4G02610.1	Aldolase-type TIM barrel family protein	967	1	0.001	1234	67	0.0515	4.21265e-07	1538	0	0	1531	43	0.0273	1.87931e-05
scaffold_8:9633288	SYNONYMOUS_CODING	scaffold_8	9633288	Eucgr.H00743	NO	AT4G18100.1	Ribosomal protein L32e	2736	642	0.1901	2588	911	0.2603	4.27668e-07	3154	402	0.113	2227	1190	0.3483	1.44778e-115
scaffold_11:31711555	UTR_5_PRIME: 6 bases from TSS	scaffold_11	31711555	Eucgr.K02438	NO	AT2G36830.1	gamma tonoplast intrinsic protein	1744	2021	0.5368	2037	1710	0.4564	4.29519e-07	548	2977	0.8443	1113	2502	0.6921	5.34772e-47
scaffold_10:2158834	SYNONYMOUS_CODING	scaffold_10	2158834	Eucgr.J00215	NO	AT3G11210.1	SGNH hydrolase-type esterase superfamily protein	60	73	0.5489	78	7	0.0824	4.29891e-07	147	142	0.4913	131	30	0.1863	4.88325e-05
scaffold_3:18076037	SYNONYMOUS_CODING	scaffold_3	18076037	Eucgr.C01159	NO	AT5G20160.1	Ribosomal protein L7Ae/L30e/S12e/Gadd45 family protein	1484	40	0.0262	1827	0	0	4.41523e-07	2994	117	0.0376	3076	27	0.0087	1.02472e-08
scaffold_7:48480072	UTR_3_PRIME: 195 bases from CDS	scaffold_7	48480072	Eucgr.G02988	NO	AT2G39770.2	Glucose-1-phosphate adenylyltransferase family protein	569	1381	0.7082	775	1173	0.6015	4.45817e-07	101	1608	0.9409	455	792	0.6351	1.5031e-92
scaffold_7:24499677	UTR_3_PRIME: 99 bases from CDS	scaffold_7	24499677	Eucgr.G01417	YES	AT4G34050.2	S-adenosyl-L-methionine-dependent methyltransferases superfamily protein	793	132	0.1424	567	19	0.0324	4.4789e-07	1004	490	0.328	573	77	0.1185	1.39791e-18
scaffold_3:3765765	SYNONYMOUS_CODING	scaffold_3	3765765	Eucgr.C00118	NO	AT4G30010.1	unknown protein	1775	169	0.0869	1457	44	0.0293	4.53284e-07	2876	716	0.1993	2648	133	0.0478	2.75639e-64
scaffold_8:60308975	NON_SYNONYMOUS_CODING	scaffold_8	60308975	Eucgr.H04225	NO	AT3G04470.1	Ankyrin repeat family protein	1098	21	0.0188	1043	95	0.0835	4.57287e-07	1709	0	0	1092	77	0.0659	1.58026e-21
scaffold_2:953499	SYNONYMOUS_CODING	scaffold_2	953499	Eucgr.B00034	NO	AT1G35160.2	GF14 protein phi chain	2082	1693	0.4485	2378	1395	0.3696	4.7178e-07	1726	2064	0.5444	2177	1639	0.4292	2.8488e-18
scaffold_3:72784206	SYNONYMOUS_CODING	scaffold_3	72784206	Eucgr.C03903	NO	AT5G56890.1	Protein kinase superfamily protein	345	279	0.4471	208	380	0.6463	4.73916e-07	733	449	0.3792	242	312	0.5632	2.02547e-07
scaffold_11:18370344	SYNONYMOUS_CODING	scaffold_11	18370344	Eucgr.K01521	YES	AT3G03770.2	Leucine-rich repeat protein kinase family protein	1072	0	0	560	26	0.0444	4.91726e-07	1201	1	0.0008	360	23	0.0601	3.92781e-11
scaffold_7:25546111	SYNONYMOUS_CODING	scaffold_7	25546111	Eucgr.G01488	YES	AT1G47480.1	alpha/beta-Hydrolases superfamily protein	38	69	0.6449	74	13	0.1494	5.05566e-07	196	332	0.6288	64	18	0.2195	8.74041e-07
scaffold_3:6300882	UTR_3_PRIME: 63 bases from CDS	scaffold_3	6300882	Eucgr.C00319	NO	AT5G10790.1	ubiquitin-specific protease 22	160	54	0.2523	106	142	0.5726	5.14616e-07	246	60	0.1961	141	142	0.5018	1.62569e-09
scaffold_2:5412915	UTR_3_PRIME: 84 bases from CDS	scaffold_2	5412915	Eucgr.B00415	YES	AT2G47140.1	NAD(P)-binding Rossmann-fold superfamily protein	4	80	0.9524	267	336	0.5572	5.22844e-07	15	165	0.9167	240	473	0.6625	5.02073e-06
scaffold_6:40708437	UTR_3_PRIME: 149 bases from CDS	scaffold_6	40708437	Eucgr.F03130	NO	AT3G13750.1	beta galactosidase 1	570	94	0.1416	280	131	0.3187	5.3669e-07	863	154	0.1514	406	177	0.3036	1.33559e-07
scaffold_10:11848966	NON_SYNONYMOUS_CODING	scaffold_10	11848966	Eucgr.J01083	YES	AT3G54810.1	Plant-specific GATA-type zinc finger transcription factor family protein	1076	122	0.1018	580	160	0.2156	5.41517e-07	2185	219	0.0911	615	314	0.3376	1.21353e-62
scaffold_8:17356909	UTR_3_PRIME: 1250 bases from CDS	scaffold_8	17356909	Eucgr.H01463	NO	AT4G02715.1	unknown protein	2309	33	0.0141	3638	1	0.0003	5.45163e-07	3325	139	0.0401	3867	3	0.0008	7.7258e-29
scaffold_1:8672360	UTR_3_PRIME: 14 bases from CDS	scaffold_1	8672360	Eucgr.A00535	NO	AT3G51820.1	UbiA prenyltransferase family protein	312	32	0.093	356	146	0.2908	5.56534e-07	451	66	0.1277	441	197	0.3088	8.15036e-08
scaffold_8:43238318	SYNONYMOUS_CODING	scaffold_8	43238318	Eucgr.H02962	NO	AT5G35620.1	Eukaryotic initiation factor 4E protein	92	520	0.8497	29	687	0.9595	5.62314e-07	418	1228	0.7461	191	1202	0.8629	3.03826e-10
scaffold_1:35819315	UTR_3_PRIME: 76 bases from CDS	scaffold_1	35819315	Eucgr.A02519	NO	AT2G37270.2	ribosomal protein 5B	2168	0	0	2995	67	0.0219	5.63457e-07	3361	1	0.0003	3336	57	0.0168	5.56499e-08
scaffold_5:35651620	SYNONYMOUS_CODING	scaffold_5	35651620	Eucgr.E02353	NO	AT4G18100.1	Ribosomal protein L32e	2069	1	0.0005	3486	86	0.0241	5.65001e-07	2811	59	0.0205	3131	176	0.0532	6.14672e-06
scaffold_6:36565135	SYNONYMOUS_CODING	scaffold_6	36565135	Eucgr.F02696	NO	AT1G43170.8	ribosomal protein 1	57	763	0.9271	190	877	0.8212	5.6992e-07	67	1604	0.9593	336	1350	0.7988	2.99907e-40
scaffold_7:46894322	INTERGENIC	scaffold_7	46894322	NA	NO		No-Hit	54	92	0.6301	243	102	0.2957	5.7244e-07	117	327	0.7348	370	444	0.5428	8.36435e-06
scaffold_11:25280189	SYNONYMOUS_CODING	scaffold_11	25280189	Eucgr.K01967	NO		No-Hit	144	23	0.1377	26	37	0.5873	5.9397e-07	393	6	0.015	72	61	0.4586	3.15847e-35
scaffold_1:2263568	NON_SYNONYMOUS_CODING	scaffold_1	2263568	Eucgr.A00198	YES	AT3G16910.1	acyl-activating enzyme 7	92	27	0.2269	325	9	0.0269	5.94649e-07	223	77	0.2567	589	41	0.0651	6.42774e-11
scaffold_10:4924567	UTR_3_PRIME: 8 bases from CDS	scaffold_10	4924567	Eucgr.J00455	NO	AT4G21105.1	cytochrome-c oxidases;electron carriers	1994	169	0.0781	2058	64	0.0302	5.96986e-07	3359	275	0.0757	2313	12	0.0052	7.25815e-30
scaffold_9:28228449	SYNONYMOUS_CODING	scaffold_9	28228449	Eucgr.I01835	NO	AT5G14920.1	Gibberellin-regulated family protein	457	90	0.1642	314	4	0.0126	5.97776e-07	992	443	0.3087	596	73	0.1091	1.06094e-17
scaffold_9:25049326	NON_SYNONYMOUS_CODING	scaffold_9	25049326	Eucgr.I01474	NO	AT2G17030.1	F-box family protein with a domain of unknown function (DUF295)	88	68	0.4359	166	20	0.1075	6.18432e-07	249	84	0.2523	291	16	0.0521	9.12405e-07
scaffold_10:27856616	SYNONYMOUS_CODING	scaffold_10	27856616	Eucgr.J02185	YES	AT5G14790.1	ARM repeat superfamily protein	2318	81	0.0338	1387	0	0	6.2374e-07	2450	234	0.0872	1150	1	0.0009	4.79911e-19
scaffold_2:55527956	NON_SYNONYMOUS_CODING	scaffold_2	55527956	Eucgr.B03056	NO		No-Hit	656	15	0.0224	325	48	0.1287	6.40655e-07	538	5	0.0092	215	26	0.1079	1.70522e-05
scaffold_11:22512341	UTR_5_PRIME: 114 bases from TSS	scaffold_11	22512341	Eucgr.K01813	NO	AT1G51200.4	A20/AN1-like zinc finger family protein	2532	35	0.0136	3971	2	0.0005	6.41809e-07	3311	197	0.0561	3941	5	0.0013	1.26323e-42
scaffold_4:36327530	NON_SYNONYMOUS_CODING	scaffold_4	36327530	Eucgr.D02212	NO	AT5G46840.2	RNA-binding (RRM/RBD/RNP motifs) family protein	179	384	0.6821	137	712	0.8386	6.50026e-07	351	536	0.6043	110	709	0.8657	1.66726e-28
scaffold_10:35998484	INTERGENIC	scaffold_10	35998484	NA	NO		No-Hit	566	639	0.5303	781	504	0.3922	6.60986e-07	1910	1365	0.4168	2070	791	0.2765	4.37495e-25
scaffold_6:18829288	UTR_3_PRIME: 14 bases from CDS	scaffold_6	18829288	Eucgr.F01461	NO		No-Hit	13	298	0.9521	130	467	0.7822	6.70882e-07	126	709	0.8491	458	728	0.6138	4.17164e-25
scaffold_4:4343848	SYNONYMOUS_CODING	scaffold_4	4343848	Eucgr.D00271	NO	AT1G30280.1	Chaperone DnaJ-domain superfamily protein	152	506	0.769	399	615	0.6065	6.7994e-07	139	863	0.8613	446	653	0.5936	6.27908e-37
scaffold_7:46334232	NON_SYNONYMOUS_CODING	scaffold_7	46334232	Eucgr.G02815	NO	AT3G52250.1	Duplicated homeodomain-like superfamily protein	492	32	0.0611	761	0	0	6.88774e-07	904	85	0.0859	1146	0	0	1.164e-18
scaffold_5:55955303	UTR_3_PRIME: 90 bases from CDS	scaffold_5	55955303	Eucgr.E03299	NO	AT4G09800.1	S18 ribosomal protein	1290	93	0.0672	2657	64	0.0235	6.9331e-07	2000	598	0.2302	2919	94	0.0312	1.15118e-107
scaffold_3:53199535	SYNONYMOUS_CODING	scaffold_3	53199535	Eucgr.C02801	NO	AT4G32410.1	cellulose synthase 1	706	80	0.1014	431	137	0.2412	7.02818e-07	950	137	0.1256	601	248	0.2904	2.9319e-14
scaffold_10:2712664	NON_SYNONYMOUS_CODING	scaffold_10	2712664	Eucgr.J00263	NO	AT3G06350.1	dehydroquinate dehydratase, putative / shikimate dehydrogenase, putative	28	246	0.8978	97	182	0.6523	7.04182e-07	45	450	0.9091	105	187	0.6404	5.20031e-15
scaffold_10:12910092	SYNONYMOUS_CODING	scaffold_10	12910092	Eucgr.J01181	NO	AT3G54440.2	glycoside hydrolase family 2 protein	9	317	0.9724	77	318	0.8051	7.09637e-07	26	487	0.9493	110	519	0.8251	3.23015e-05
scaffold_3:6964903	SYNONYMOUS_CODING	scaffold_3	6964903	Eucgr.C00370	NO	AT5G58070.1	temperature-induced lipocalin	347	338	0.4927	1538	821	0.3479	7.10188e-07	562	1072	0.6561	1910	1524	0.4435	6.97256e-40
scaffold_2:52275334	SYNONYMOUS_CODING	scaffold_2	52275334	Eucgr.B02854	NO	AT2G01190.1	Octicosapeptide/Phox/Bem1p family protein	1499	78	0.0495	2410	32	0.0131	7.17984e-07	2322	253	0.0983	3373	96	0.0276	7.91866e-26
scaffold_2:47022198	SYNONYMOUS_CODING	scaffold_2	47022198	Eucgr.B02486	YES	AT5G60490.1	FASCICLIN-like arabinogalactan-protein 12	3685	215	0.0551	3501	374	0.0965	7.27323e-07	3815	17	0.0044	3177	106	0.0323	7.24792e-14
scaffold_4:29807917	SYNONYMOUS_CODING	scaffold_4	29807917	Eucgr.D01612	YES	AT5G23860.2	tubulin beta 8	3797	39	0.0102	3088	108	0.0337	7.30589e-07	3709	166	0.0428	3280	299	0.0835	1.0888e-07
scaffold_8:38941043	UTR_3_PRIME: 77 bases from CDS	scaffold_8	38941043	Eucgr.H02737	NO	AT5G58420.1	Ribosomal protein S4 (RPS4A) family protein	80	397	0.8323	38	726	0.9503	7.46555e-07	136	1337	0.904	5	2316	0.9974	5.32601e-41
scaffold_6:20488819	NON_SYNONYMOUS_CODING	scaffold_6	20488819	Eucgr.F01611	NO	AT1G75500.2	Walls Are Thin 1	0	574	0.9983	135	1598	0.9205	7.49858e-07	1	3486	0.9991	630	3145	0.8325	1.7834e-134
scaffold_4:295534	SYNONYMOUS_CODING	scaffold_4	295534	Eucgr.D00034	NO	AT2G35050.1	Protein kinase superfamily protein with octicosapeptide/Phox/Bem1p domain	488	1099	0.6925	644	865	0.5732	7.6943e-07	617	1398	0.6935	811	923	0.5323	9.01656e-19
scaffold_8:47518673	UTR_3_PRIME: 60 bases from CDS	scaffold_8	47518673	Eucgr.H03220	YES	AT4G34200.1	D-3-phosphoglycerate dehydrogenase	556	65	0.1047	497	168	0.2526	7.91346e-07	1630	150	0.0842	884	199	0.1837	8.4851e-10
scaffold_11:34320011	UTR_5_PRIME: 218 bases from TSS	scaffold_11	34320011	Eucgr.K02630	NO	AT5G15740.1	O-fucosyltransferase family protein	101	279	0.7342	36	393	0.9161	7.92695e-07	220	654	0.7483	79	940	0.9225	1.05767e-19
scaffold_4:29808669	SYNONYMOUS_CODING	scaffold_4	29808669	Eucgr.D01612	YES	AT5G23860.2	tubulin beta 8	811	2938	0.7837	664	1584	0.7034	8.06867e-07	305	3300	0.9154	236	1399	0.8557	1.28032e-05
scaffold_1:35616237	SYNONYMOUS_CODING	scaffold_1	35616237	Eucgr.A02502	NO		No-Hit	313	66	0.1741	442	15	0.0328	8.33495e-07	561	231	0.2913	751	43	0.0542	1.8417e-30
scaffold_6:5253043	NON_SYNONYMOUS_CODING	scaffold_6	5253043	Eucgr.F00411	YES	AT1G09750.1	Eukaryotic aspartyl protease family protein	350	449	0.562	73	258	0.7795	8.38525e-07	536	403	0.4292	94	252	0.7283	5.09565e-16
scaffold_11:2132761	SYNONYMOUS_CODING	scaffold_11	2132761	Eucgr.K00175	NO	AT5G61500.1	autophagy 3 (APG3)	336	52	0.134	387	3	0.0077	8.50274e-07	441	51	0.1037	557	5	0.0089	2.17634e-06
scaffold_6:30711708	UTR_3_PRIME: 36 bases from CDS	scaffold_6	30711708	Eucgr.F02263	YES	AT1G49890.1	Family of unknown function (DUF566)	1921	17	0.0088	971	49	0.048	8.55227e-07	2104	0	0	523	60	0.1029	1.20627e-44
scaffold_10:12910075	NON_SYNONYMOUS_CODING	scaffold_10	12910075	Eucgr.J01181	NO	AT3G54440.2	glycoside hydrolase family 2 protein	334	7	0.0205	335	71	0.1749	8.63992e-07	518	25	0.046	498	101	0.1686	1.13389e-05
scaffold_1:25502557	UTR_3_PRIME: 13 bases from CDS	scaffold_1	25502557	Eucgr.A01619	NO	AT5G03530.1	RAB GTPase homolog C2A	763	253	0.249	850	125	0.1282	8.65634e-07	1188	788	0.3988	1154	312	0.2128	1.65851e-25
scaffold_9:37594879	UTR_3_PRIME: 61 bases from CDS	scaffold_9	37594879	Eucgr.I02629	NO	AT5G64350.1	FK506-binding protein 12	1842	1081	0.3698	1845	1542	0.455	8.89082e-07	3046	735	0.1944	2266	1525	0.402	1.65897e-81
scaffold_1:24199839	SYNONYMOUS_CODING	scaffold_1	24199839	Eucgr.A01538	YES	AT3G52930.1	Aldolase superfamily protein	3629	52	0.0141	3717	2	0.0005	8.90518e-07	3707	99	0.026	3681	2	0.0005	3.54482e-16
scaffold_6:37020532	UTR_5_PRIME: 27 bases from TSS	scaffold_6	37020532	Eucgr.F02744	NO	AT1G77120.1	alcohol dehydrogenase 1	0	671	1	44	604	0.9321	9.00813e-07	0	860	1	73	769	0.9133	3.03838e-13
scaffold_2:8414977	SYNONYMOUS_CODING	scaffold_2	8414977	Eucgr.B00664	NO	AT1G18490.1	Protein of unknown function (DUF1637)	140	23	0.1411	318	0	0	9.05205e-07	311	30	0.088	476	0	0	1.20596e-05
scaffold_9:23591899	SYNONYMOUS_CODING	scaffold_9	23591899	Eucgr.I01289	NO	AT4G34590.1	G-box binding factor 6	74	615	0.8913	198	612	0.7556	9.27748e-07	1	1440	0.9993	223	955	0.8107	1.25836e-60
scaffold_4:11753600	NON_SYNONYMOUS_CODING	scaffold_4	11753600	Eucgr.D00650	YES	AT2G20780.1	Major facilitator superfamily protein	268	191	0.4161	79	172	0.6853	9.45721e-07	295	174	0.371	55	125	0.6944	3.80119e-08
scaffold_4:15853484	SYNONYMOUS_CODING	scaffold_4	15853484	Eucgr.D00853	NO	AT1G11530.1	C-terminal cysteine residue is changed to a serine 1	1756	321	0.1545	3149	325	0.0935	9.48965e-07	2974	892	0.2305	3304	549	0.1423	7.19756e-18
scaffold_8:58896200	UTR_3_PRIME: 2 bases from CDS	scaffold_8	58896200	Eucgr.H04094	NO	AT2G47160.2	HCO3- transporter family	477	535	0.5287	637	386	0.3773	9.51149e-07	516	1175	0.6949	881	335	0.2755	6.12417e-105
scaffold_6:53647598	NON_SYNONYMOUS_CODING	scaffold_6	53647598	Eucgr.F04472	NO	AT1G79340.1	metacaspase 4	1143	99	0.0797	1315	263	0.1667	9.81028e-07	2150	175	0.0753	2033	440	0.1779	6.04861e-21
scaffold_6:50163397	INTERGENIC	scaffold_6	50163397	NA	NO		No-Hit	677	82	0.108	555	7	0.0125	9.8999e-07	748	206	0.2159	600	2	0.0033	9.62724e-28
scaffold_6:43492692	SYNONYMOUS_CODING	scaffold_6	43492692	Eucgr.F03462	NO	AT4G27000.1	RNA-binding (RRM/RBD/RNP motifs) family protein	2692	4	0.0015	3798	81	0.0209	1.01438e-06	3687	6	0.0016	3842	83	0.0211	6.41353e-10
scaffold_3:64550247	SYNONYMOUS_CODING	scaffold_3	64550247	Eucgr.C03406	NO	AT4G29820.1	homolog of CFIM-25	3161	504	0.1374	2312	204	0.081	1.04205e-06	2956	833	0.2198	2927	348	0.1061	7.84476e-32
scaffold_3:17525026	SYNONYMOUS_CODING	scaffold_3	17525026	Eucgr.C01113	NO	AT5G20020.1	RAS-related GTP-binding nuclear protein 2	2547	522	0.1701	2446	772	0.2399	1.04772e-06	3087	690	0.1827	2578	1163	0.3109	1.33212e-32
scaffold_6:52396929	NON_SYNONYMOUS_CODING	scaffold_6	52396929	Eucgr.F04346	NO	AT4G08230.1	glycine-rich protein	2015	37	0.018	2755	1	0.0004	1.05276e-06	3496	92	0.0256	3610	22	0.0061	6.97505e-06
scaffold_8:44538441	UTR_3_PRIME: 75 bases from CDS	scaffold_8	44538441	Eucgr.H03047	NO	AT1G04410.1	Lactate/malate dehydrogenase family protein	2659	107	0.0387	2510	24	0.0095	1.05896e-06	3145	291	0.0847	3089	4	0.0013	1.42569e-53
scaffold_6:40085173	SYNONYMOUS_CODING	scaffold_6	40085173	Eucgr.F03066	YES	AT1G52150.2	Homeobox-leucine zipper family protein / lipid-binding START domain-containing protein	1023	15	0.0144	728	63	0.0796	1.10453e-06	1471	105	0.0666	739	146	0.165	2.87091e-09
scaffold_7:35886294	UTR_3_PRIME: 51 bases from CDS	scaffold_7	35886294	Eucgr.G01978	YES	AT5G13420.1	Aldolase-type TIM barrel family protein	3333	110	0.0319	3353	29	0.0086	1.11284e-06	3071	460	0.1302	2882	58	0.0197	2.12063e-54
scaffold_8:48178687	SYNONYMOUS_CODING	scaffold_8	48178687	Eucgr.H03269	NO	AT5G27030.2	TOPLESS-related 3	293	94	0.2429	223	201	0.4741	1.11529e-06	596	142	0.1924	253	245	0.492	2.29009e-23
scaffold_7:11417330	NON_SYNONYMOUS_CODING	scaffold_7	11417330	Eucgr.G00661	NO	AT3G26420.1	RNA-binding (RRM/RBD/RNP motifs) family protein with retrovirus zinc finger-like domain	1153	35	0.0295	1675	1	0.0006	1.14302e-06	1887	37	0.0192	2395	0	0	2.62941e-06
scaffold_6:50161831	SYNONYMOUS_CODING	scaffold_6	50161831	Eucgr.F04190	YES	AT4G09810.1	Nucleotide-sugar transporter family protein	103	698	0.8714	12	529	0.9778	1.14451e-06	227	914	0.8011	5	535	0.9907	1.7816e-20
scaffold_3:15907585	SYNONYMOUS_CODING	scaffold_3	15907585	Eucgr.C01003	NO	AT2G19900.1	NADP-malic enzyme 1	1318	4	0.003	1828	80	0.0419	1.14758e-06	2183	1	0.0005	2627	138	0.0499	3.89014e-20
scaffold_6:48264385	UTR_3_PRIME: 78 bases from CDS	scaffold_6	48264385	Eucgr.F04009	NO	AT1G51650.1	ATP synthase epsilon chain, mitochondrial	1599	43	0.0262	1759	0	0	1.15095e-06	3347	178	0.0504	3197	49	0.0151	1.74936e-10
scaffold_6:15520937	SYNONYMOUS_CODING	scaffold_6	15520937	Eucgr.F01229	YES	AT1G53310.3	phosphoenolpyruvate carboxylase 1	1156	1	0.0009	837	37	0.0423	1.16106e-06	1564	0	0	840	112	0.1176	2.44853e-38
scaffold_282:30073	INTERGENIC	scaffold_282	30073	NA	NO		No-Hit	52	408	0.887	138	332	0.7064	1.16527e-06	359	1406	0.7966	556	872	0.6106	1.96052e-25
scaffold_1:2191710	SYNONYMOUS_CODING	scaffold_1	2191710	Eucgr.A00188	YES	AT1G24020.2	MLP-like protein 423	268	44	0.141	3697	190	0.0489	1.18226e-06	2619	142	0.0514	3833	36	0.0093	3.65304e-20
scaffold_6:6045444	NON_SYNONYMOUS_CODING	scaffold_6	6045444	Eucgr.F00482	NO	AT1G22140.1	unknown protein	477	299	0.3853	728	222	0.2337	1.18575e-06	784	364	0.3171	1052	269	0.2036	3.37733e-05
scaffold_4:20411788	NON_SYNONYMOUS_CODING	scaffold_4	20411788	Eucgr.D01126	NO	AT4G02600.2	Seven transmembrane MLO family protein	1	202	0.9951	56	205	0.7854	1.20128e-06	20	1417	0.9854	128	902	0.8757	1.43385e-24
scaffold_9:35146900	NON_SYNONYMOUS_CODING	scaffold_9	35146900	Eucgr.I02452	NO	AT2G18450.1	succinate dehydrogenase 1-2	111	616	0.8473	239	558	0.6992	1.20748e-06	213	931	0.8138	369	637	0.6332	1.46567e-15
scaffold_7:18185292	UTR_3_PRIME: 154 bases from CDS	scaffold_7	18185292	Eucgr.G01051	NO	AT3G14570.2	glucan synthase-like 4	1752	12	0.0068	3566	149	0.0401	1.23483e-06	3476	4	0.0011	3823	91	0.0232	1.03294e-11
scaffold_8:535466	SYNONYMOUS_CODING	scaffold_8	535466	Eucgr.H00058	NO	AT1G04810.1	26S proteasome regulatory complex, non-ATPase subcomplex, Rpn2/Psmd1 subunit	633	29	0.0438	537	100	0.157	1.25097e-06	1020	63	0.0582	672	150	0.1825	4.20155e-12
scaffold_3:49586257	SYNONYMOUS_CODING	scaffold_3	49586257	Eucgr.C02603	NO	AT4G31860.1	Protein phosphatase 2C family protein	812	46	0.0536	1767	18	0.0101	1.26576e-06	1571	186	0.1059	2615	2	0.0008	6.69758e-58
scaffold_11:32309798	UTR_3_PRIME: 4 bases from CDS	scaffold_11	32309798	Eucgr.K02517	NO	AT5G07960.1	unknown protein	585	47	0.0744	601	0	0	1.26683e-06	778	61	0.0726	556	0	0	2.22746e-05
scaffold_5:3166903	SYNONYMOUS_CODING	scaffold_5	3166903	Eucgr.E00336	NO	AT4G39230.1	NmrA-like negative transcriptional regulator family protein	1655	0	0	2572	73	0.0276	1.26699e-06	3220	2	0.0006	3314	229	0.0646	4.56695e-42
scaffold_9:14911684	NON_SYNONYMOUS_CODING	scaffold_9	14911684	Eucgr.I00711	YES	AT5G67500.2	voltage dependent anion channel 2	280	177	0.3873	306	63	0.1707	1.27348e-06	442	320	0.4199	295	71	0.194	2.32222e-08
scaffold_5:73106747	SYNONYMOUS_CODING	scaffold_5	73106747	Eucgr.E04233	YES	AT4G17150.1	alpha/beta-Hydrolases superfamily protein	78	330	0.8088	148	207	0.5831	1.31216e-06	82	434	0.8411	297	72	0.1951	2.82372e-76
scaffold_8:50115892	SYNONYMOUS_CODING	scaffold_8	50115892	Eucgr.H03423	NO	AT4G34670.1	Ribosomal protein S3Ae	1067	42	0.0378	1282	1	0.0008	1.33732e-06	1965	99	0.0479	2309	35	0.0149	5.15441e-05
scaffold_431:36368	SYNONYMOUS_CODING	scaffold_431	36368	Eucgr.L01880	NO	AT1G07360.1	CCCH-type zinc fingerfamily protein with RNA-binding domain	47	116	0.7117	187	115	0.3808	1.33937e-06	61	404	0.8688	209	317	0.6027	1.65716e-15
scaffold_1:1373146	NON_SYNONYMOUS_CODING	scaffold_1	1373146	Eucgr.A00104	YES	AT2G43420.1	3-beta hydroxysteroid dehydrogenase/isomerase family protein	1302	440	0.2526	620	374	0.3763	1.36744e-06	1617	962	0.3727	239	529	0.6888	1.92155e-48
scaffold_2:32777091	SYNONYMOUS_CODING	scaffold_2	32777091	Eucgr.B01797	NO	AT5G26751.1	shaggy-related kinase 11	1629	1694	0.5067	1803	1334	0.4234	1.37508e-06	2052	1820	0.4671	2130	1356	0.3865	6.72492e-07
scaffold_4:35286400	NON_SYNONYMOUS_CODING	scaffold_4	35286400	Eucgr.D02118	NO	AT5G47210.3	Hyaluronan / mRNA binding family	1667	0	0	2457	69	0.0273	1.38047e-06	3593	0	0	3805	111	0.0283	7.79142e-19
scaffold_6:44845596	SYNONYMOUS_CODING	scaffold_6	44845596	Eucgr.F03650	NO	AT5G56140.1	RNA-binding KH domain-containing protein	1570	36	0.0224	2189	1	0.0005	1.38634e-06	2226	67	0.0292	2383	1	0.0004	5.44543e-11
scaffold_4:37512601	NON_SYNONYMOUS_CODING	scaffold_4	37512601	Eucgr.D02363	NO	AT5G53160.1	regulatory components of ABA receptor 3	134	55	0.291	81	137	0.6284	1.41114e-06	289	65	0.1836	147	111	0.4302	7.89744e-06
scaffold_10:36609621	SYNONYMOUS_CODING	scaffold_10	36609621	Eucgr.J02933	NO	AT4G32850.8	nuclear poly(a) polymerase	638	31	0.0463	979	0	0	1.42564e-06	973	57	0.0553	1494	0	0	1.03112e-14
scaffold_2:32778531	SYNONYMOUS_CODING	scaffold_2	32778531	Eucgr.B01797	NO	AT5G26751.1	shaggy-related kinase 11	3522	49	0.0137	3552	1	0.0003	1.47929e-06	3304	334	0.0918	2782	1	0.0004	1.69905e-54
scaffold_2:46686779	NON_SYNONYMOUS_CODING	scaffold_2	46686779	Eucgr.B02456	NO	AT3G09640.2	ascorbate peroxidase 2	1536	37	0.0235	2868	7	0.0024	1.48073e-06	3317	160	0.046	3864	12	0.0031	1.47225e-28
scaffold_9:23542912	SYNONYMOUS_CODING	scaffold_9	23542912	Eucgr.I01281	NO	AT1G27680.1	ADPGLC-PPase large subunit	174	79	0.3123	90	146	0.6186	1.49362e-06	265	102	0.2779	109	155	0.5871	1.76662e-09
scaffold_6:50186679	NON_SYNONYMOUS_CODING	scaffold_6	50186679	Eucgr.F04194	NO		No-Hit	3444	98	0.0277	1635	0	0	1.5191e-06	2997	298	0.0904	488	4	0.0081	9.11325e-05
scaffold_1:15844899	SYNONYMOUS_CODING	scaffold_1	15844899	Eucgr.A01019	NO	AT2G47070.1	squamosa promoter binding protein-like 1	39	661	0.9429	161	817	0.8345	1.53201e-06	93	1264	0.9315	278	1644	0.8554	3.46384e-06
scaffold_8:373432	SYNONYMOUS_CODING	scaffold_8	373432	Eucgr.H00038	NO	AT2G32810.2	beta galactosidase 9	605	107	0.1503	373	168	0.3105	1.53686e-06	710	136	0.1608	447	237	0.3465	1.12503e-11
scaffold_11:29664367	SYNONYMOUS_CODING	scaffold_11	29664367	Eucgr.K02246	NO	AT5G52450.1	MATE efflux family protein	462	5	0.0107	755	99	0.1159	1.54049e-06	771	0	0	963	75	0.0722	6.92759e-09
scaffold_10:31735883	INTERGENIC	scaffold_10	31735883	NA	NO		No-Hit	73	288	0.7978	206	280	0.5761	1.55041e-06	186	1407	0.8832	470	1259	0.7273	9.49214e-24
scaffold_4:34277944	SYNONYMOUS_CODING	scaffold_4	34277944	Eucgr.D02024	NO	AT4G12400.2	stress-inducible protein, putative	1069	296	0.2167	1501	215	0.1253	1.55329e-06	1964	857	0.3038	2312	558	0.1944	3.85658e-16
scaffold_3:76453608	UTR_3_PRIME: 255 bases from CDS	scaffold_3	76453608	Eucgr.C04168	NO	AT5G55190.1	RAN GTPase 3	293	78	0.2102	182	149	0.4502	1.59362e-06	244	303	0.5539	126	460	0.785	3.25474e-11
scaffold_2:36254900	NON_SYNONYMOUS_CODING	scaffold_2	36254900	Eucgr.B01911	NO	AT1G09140.1	SERINE-ARGININE PROTEIN 30	596	348	0.3686	1155	367	0.2411	1.59427e-06	423	656	0.608	894	741	0.4532	8.15963e-10
scaffold_3:11629750	SYNONYMOUS_CODING	scaffold_3	11629750	Eucgr.C00639	NO	AT1G17720.1	Protein phosphatase 2A, regulatory subunit PR55	476	26	0.0518	424	100	0.1905	1.59525e-06	793	26	0.0317	503	103	0.17	6.93334e-14
scaffold_10:18737551	SYNONYMOUS_CODING	scaffold_10	18737551	Eucgr.J01462	NO	AT1G67230.1	little nuclei1	404	153	0.2747	491	406	0.4511	1.62982e-06	766	202	0.2085	494	680	0.5787	6.37752e-62
scaffold_11:36727457	SYNONYMOUS_CODING	scaffold_11	36727457	Eucgr.K02882	NO	AT1G74910.2	ADP-glucose pyrophosphorylase family protein	622	191	0.2349	312	216	0.4091	1.66483e-06	1084	95	0.0806	576	210	0.2668	1.27164e-23
scaffold_11:22519369	SYNONYMOUS_CODING	scaffold_11	22519369	Eucgr.K01814	NO	AT1G51200.4	A20/AN1-like zinc finger family protein	3799	12	0.0031	3864	77	0.0195	1.72934e-06	3809	41	0.0106	3710	142	0.0369	1.19442e-08
scaffold_6:15643972	SYNONYMOUS_CODING	scaffold_6	15643972	Eucgr.F01244	NO	AT1G53320.1	tubby like protein 7	310	348	0.5273	230	544	0.701	1.75865e-06	589	797	0.5726	363	881	0.7082	3.63473e-07
scaffold_4:31570015	SYNONYMOUS_CODING	scaffold_4	31570015	Eucgr.D01762	NO	AT5G42050.1	DCD (Development and Cell Death) domain protein	365	976	0.7278	326	1558	0.827	1.83157e-06	1047	2441	0.6998	88	3448	0.9751	3.72158e-210
scaffold_14:759763	UTR_3_PRIME: 158 bases from CDS	scaffold_14	759763	Eucgr.L00147	NO	AT5G47730.3	Sec14p-like phosphatidylinositol transfer family protein	825	5	0.006	840	62	0.0687	1.85981e-06	1530	0	0	1077	45	0.0401	7.77448e-10
scaffold_3:21135749	SYNONYMOUS_CODING	scaffold_3	21135749	Eucgr.C01328	NO		No-Hit	92	337	0.7855	207	281	0.5758	1.87439e-06	174	631	0.7839	231	233	0.5022	9.75526e-20
scaffold_5:2096157	SYNONYMOUS_CODING	scaffold_5	2096157	Eucgr.E00210	YES	AT4G00740.1	S-adenosyl-L-methionine-dependent methyltransferases superfamily protein	158	239	0.602	267	154	0.3658	1.89713e-06	121	493	0.8029	196	223	0.5322	5.56458e-15
scaffold_4:11853392	SYNONYMOUS_CODING	scaffold_4	11853392	Eucgr.D00655	YES	AT2G35630.1	ARM repeat superfamily protein	1099	295	0.2116	770	87	0.1015	1.90943e-06	1009	273	0.2129	631	41	0.061	1.04471e-12
scaffold_7:50495670	SYNONYMOUS_CODING	scaffold_7	50495670	Eucgr.G03227	YES	AT5G07030.1	Eukaryotic aspartyl protease family protein	520	9	0.017	249	38	0.1324	1.93087e-06	1275	2	0.0016	333	31	0.0852	3.38718e-18
scaffold_1:34263715	SYNONYMOUS_CODING	scaffold_1	34263715	Eucgr.A02349	YES	AT2G41770.1	Protein of unknown function (DUF288)	809	704	0.4647	281	453	0.6172	1.93613e-06	1865	553	0.2287	238	355	0.5987	8.0998e-64
scaffold_11:9199418	UTR_3_PRIME: 15 bases from CDS	scaffold_11	9199418	Eucgr.K00804	NO	AT4G27130.1	Translation initiation factor SUI1 family protein	144	293	0.6659	137	698	0.8359	1.94658e-06	682	562	0.4492	392	1068	0.7246	3.21478e-44
scaffold_8:6020579	UTR_5_PRIME: 19 bases from TSS	scaffold_8	6020579	Eucgr.H00455	YES	AT1G05850.1	Chitinase family protein	783	3113	0.799	788	2123	0.7293	1.94818e-06	539	3332	0.8608	1030	1691	0.6212	2.80599e-106
scaffold_6:20613476	SYNONYMOUS_CODING	scaffold_6	20613476	Eucgr.F01624	NO	AT4G34720.1	ATPase, F0/V0 complex, subunit C protein	0	2885	0.9997	34	2131	0.9843	1.95655e-06	3	3747	0.9987	533	2728	0.836	1.08401e-138
scaffold_8:29482413	SYNONYMOUS_CODING	scaffold_8	29482413	Eucgr.H02217	YES	AT5G67210.1	Protein of unknown function (DUF579)	2007	213	0.0959	1241	44	0.0342	1.96383e-06	2701	378	0.1227	1698	21	0.0122	6.71227e-35
scaffold_2:4736164	SYNONYMOUS_CODING	scaffold_2	4736164	Eucgr.B00336	NO		No-Hit	411	104	0.2019	432	25	0.0547	1.96638e-06	845	161	0.16	677	43	0.0597	5.45759e-05
scaffold_8:6464994	UTR_3_PRIME: 45 bases from CDS	scaffold_8	6464994	Eucgr.H00499	YES	AT4G12980.1	Auxin-responsive family protein	3427	342	0.0907	2525	423	0.1435	1.96737e-06	3379	460	0.1198	1191	615	0.3403	6.09997e-81
scaffold_6:53557324	UTR_3_PRIME: 242 bases from CDS	scaffold_6	53557324	Eucgr.F04458	NO	AT1G79230.1	mercaptopyruvate sulfurtransferase 1	352	169	0.3244	209	244	0.5386	2.02657e-06	434	172	0.2838	195	226	0.5355	7.6663e-11
scaffold_1:36417642	SYNONYMOUS_CODING	scaffold_1	36417642	Eucgr.A02591	NO	AT5G06370.1	NC domain-containing protein-related	37	119	0.7628	0	170	1	2.09254e-06	79	640	0.8901	21	846	0.9758	7.90653e-07
scaffold_4:35298664	SYNONYMOUS_CODING	scaffold_4	35298664	Eucgr.D02119	NO	AT4G17530.1	RAB GTPase homolog 1C	2216	1123	0.3363	1635	1183	0.4197	2.12178e-06	3013	750	0.1993	1871	892	0.3226	1.80365e-24
scaffold_5:3167595	SYNONYMOUS_CODING	scaffold_5	3167595	Eucgr.E00336	NO	AT4G39230.1	NmrA-like negative transcriptional regulator family protein	2798	0	0	3795	62	0.0161	2.18286e-06	3769	5	0.0013	3558	155	0.0417	3.27045e-28
scaffold_2:63395367	SYNONYMOUS_CODING	scaffold_2	63395367	Eucgr.B03951	NO	AT1G70280.2	NHL domain-containing protein	328	49	0.13	230	119	0.341	2.22127e-06	713	38	0.0506	395	109	0.2163	1.02551e-13
scaffold_6:48298482	SYNONYMOUS_CODING	scaffold_6	48298482	Eucgr.F04015	YES	AT4G31480.2	Coatomer, beta subunit	678	0	0	416	29	0.0652	2.23287e-06	1243	0	0	572	38	0.0621	1.69569e-13
scaffold_7:44301600	NON_SYNONYMOUS_CODING	scaffold_7	44301600	Eucgr.G02589	NO	AT5G23340.1	RNI-like superfamily protein	753	0	0	676	42	0.0585	2.24839e-06	1100	0	0	607	69	0.1021	8.83481e-22
scaffold_11:18370356	SYNONYMOUS_CODING	scaffold_11	18370356	Eucgr.K01521	YES	AT3G03770.2	Leucine-rich repeat protein kinase family protein	0	876	1	25	467	0.9492	2.24973e-06	0	1066	1	19	303	0.941	3.91604e-10
scaffold_9:31151172	SYNONYMOUS_CODING	scaffold_9	31151172	Eucgr.I02137	NO	AT1G72370.2	40s ribosomal protein SA	359	311	0.4642	719	313	0.303	2.31659e-06	1415	666	0.32	1542	400	0.206	7.21457e-11
scaffold_6:37183561	SYNONYMOUS_CODING	scaffold_6	37183561	Eucgr.F02759	NO	AT1G43890.3	RAB GTPASE HOMOLOG B18	2113	21	0.0098	2185	97	0.0425	2.36133e-06	3004	131	0.0418	2334	223	0.0872	4.7163e-07
scaffold_9:5628640	SYNONYMOUS_CODING	scaffold_9	5628640	Eucgr.I00289	YES	AT1G43130.1	like COV 2	240	347	0.5911	61	261	0.8106	2.4184e-06	630	1710	0.7308	114	818	0.8777	4.04232e-14
scaffold_6:37193965	SYNONYMOUS_CODING	scaffold_6	37193965	Eucgr.F02761	NO	AT1G21410.1	F-box/RNI-like superfamily protein	6	600	0.9901	219	2223	0.9103	2.41932e-06	1	1716	0.9994	284	2756	0.9066	5.92584e-33
scaffold_14:759751	UTR_3_PRIME: 146 bases from CDS	scaffold_14	759751	Eucgr.L00147	NO	AT5G47730.3	Sec14p-like phosphatidylinositol transfer family protein	815	0	0	790	45	0.0538	2.47535e-06	1443	2	0.0014	992	45	0.0434	1.02137e-08
scaffold_1:16854257	SYNONYMOUS_CODING	scaffold_1	16854257	Eucgr.A01109	NO	AT1G11910.1	aspartic proteinase A1	0	1851	1	68	2761	0.976	2.4824e-06	0	3831	0.999	106	3733	0.9724	1.09466e-19
scaffold_1:8043470	SYNONYMOUS_CODING	scaffold_1	8043470	Eucgr.A00514	NO	AT2G21050.1	like AUXIN RESISTANT 2	87	244	0.7372	324	344	0.5142	2.51407e-06	134	421	0.7586	351	457	0.5656	7.45603e-08
scaffold_2:23239916	NON_SYNONYMOUS_CODING	scaffold_2	23239916	Eucgr.B01407	NO	AT3G02830.1	zinc finger protein 1	509	37	0.0678	645	0	0	2.53084e-06	795	89	0.1007	865	0	0	2.75074e-16
scaffold_10:12199671	INTRON	scaffold_10	12199671	Eucgr.J01112	NO	AT5G60390.3	GTP binding Elongation factor Tu family protein	32	435	0.9315	168	626	0.7884	2.54489e-06	242	2348	0.9052	630	1939	0.7533	1.74199e-42
scaffold_10:2991457	NON_SYNONYMOUS_CODING	scaffold_10	2991457	Eucgr.J00289	NO	AT3G10640.1	SNF7 family protein	772	5	0.0064	642	51	0.0736	2.56383e-06	1110	33	0.0288	638	127	0.1658	9.09795e-21
scaffold_11:17088307	UTR_3_PRIME: 111 bases from CDS	scaffold_11	17088307	Eucgr.K01396	NO	AT2G04350.2	AMP-dependent synthetase and ligase family protein	550	44	0.0741	851	7	0.0082	2.67798e-06	1384	127	0.0841	1576	8	0.0051	1.55692e-21
scaffold_5:2097417	SYNONYMOUS_CODING	scaffold_5	2097417	Eucgr.E00210	YES	AT4G00740.1	S-adenosyl-L-methionine-dependent methyltransferases superfamily protein	82	302	0.7865	132	157	0.5433	2.71258e-06	0	407	0.9975	52	225	0.8094	2.69208e-14
scaffold_7:49359840	SYNONYMOUS_CODING	scaffold_7	49359840	Eucgr.G03075	NO	AT3G11130.1	Clathrin, heavy chain	625	1	0.0016	932	73	0.0726	2.75494e-06	1101	0	0	1230	102	0.0765	1.83641e-15
scaffold_9:27080444	INTERGENIC	scaffold_9	27080444	NA	NO		No-Hit	3591	141	0.0378	3350	266	0.0736	2.76286e-06	3259	204	0.0589	3040	491	0.139	1.12042e-23
scaffold_6:22984185	NON_SYNONYMOUS_CODING	scaffold_6	22984185	Eucgr.F01770	YES	AT2G36390.1	starch branching enzyme 2.1	340	6	0.0173	1412	247	0.1489	2.77672e-06	1028	27	0.0256	2750	333	0.108	6.80761e-11
scaffold_5:9280152	UTR_5_PRIME: 256 bases from TSS	scaffold_5	9280152	Eucgr.E00886	NO	AT5G42050.1	DCD (Development and Cell Death) domain protein	1921	226	0.1053	1621	79	0.0465	2.78018e-06	2392	163	0.0638	1982	43	0.0212	1.43644e-06
scaffold_6:53647810	NON_SYNONYMOUS_CODING	scaffold_6	53647810	Eucgr.F04472	NO	AT1G79340.1	metacaspase 4	805	16	0.0195	937	98	0.0947	2.80728e-06	2430	35	0.0142	2135	326	0.1324	1.17571e-51
scaffold_10:25383218	NON_SYNONYMOUS_CODING	scaffold_10	25383218	Eucgr.J01922	YES	AT2G29710.1	UDP-Glycosyltransferase superfamily protein	1161	0	0	860	34	0.038	2.82167e-06	2343	0	0	1005	28	0.0271	3.42185e-10
scaffold_11:17114097	SYNONYMOUS_CODING	scaffold_11	17114097	Eucgr.K01401	NO	AT5G43940.2	GroES-like zinc-binding dehydrogenase family protein	864	837	0.4921	1511	956	0.3875	2.82584e-06	1448	2022	0.5827	1844	1734	0.4844	4.40581e-11
scaffold_3:6902039	UTR_3_PRIME: 29 bases from CDS	scaffold_3	6902039	Eucgr.C00362	NO	AT5G58030.1	Transport protein particle (TRAPP) component	627	321	0.3386	474	457	0.4909	2.83896e-06	757	481	0.3885	408	531	0.5655	6.80487e-11
scaffold_6:50318158	SYNONYMOUS_CODING	scaffold_6	50318158	Eucgr.F04208	NO	AT1G43170.8	ribosomal protein 1	3256	79	0.0237	3163	13	0.0041	2.90654e-06	3094	95	0.0298	3305	12	0.0036	2.98244e-11
scaffold_4:24264535	SYNONYMOUS_CODING	scaffold_4	24264535	Eucgr.D01368	YES	AT1G05010.1	ethylene-forming enzyme	3502	134	0.0368	2434	198	0.0752	2.93275e-06	3724	146	0.0377	1525	154	0.0917	8.62291e-11
scaffold_9:2698002	INTRON	scaffold_9	2698002	Eucgr.I00123	YES	AT5G63910.1	farnesylcysteine lyase	437	68	0.1347	263	124	0.3204	3.0293e-06	640	189	0.228	365	232	0.388	1.50861e-05
scaffold_10:3274777	SYNONYMOUS_CODING	scaffold_10	3274777	Eucgr.J00327	NO	AT5G08570.1	Pyruvate kinase family protein	1681	186	0.0996	1568	67	0.041	3.07433e-06	2818	331	0.1051	2038	47	0.0225	3.77123e-24
scaffold_7:42787415	NON_SYNONYMOUS_CODING	scaffold_7	42787415	Eucgr.G02416	NO	AT2G03890.1	phosphoinositide 4-kinase gamma 7	0	1313	1	58	1680	0.9666	3.17506e-06	1	2349	0.9996	88	1917	0.9561	1.47971e-18
scaffold_7:48478717	NON_SYNONYMOUS_CODING	scaffold_7	48478717	Eucgr.G02988	NO	AT2G39770.2	Glucose-1-phosphate adenylyltransferase family protein	56	1135	0.953	151	1076	0.8769	3.20568e-06	90	1688	0.9494	405	1410	0.7769	2.01514e-45
scaffold_3:62513725	NON_SYNONYMOUS_CODING	scaffold_3	62513725	Eucgr.C03299	NO	AT1G17370.2	oligouridylate binding protein 1B	81	256	0.7596	413	509	0.5521	3.27596e-06	235	1622	0.8735	616	2021	0.7661	5.31175e-14
scaffold_10:2715154	INTRON	scaffold_10	2715154	Eucgr.J00263	NO	AT3G06350.1	dehydroquinate dehydratase, putative / shikimate dehydrogenase, putative	271	22	0.0751	131	58	0.3069	3.2969e-06	414	15	0.035	108	33	0.234	4.28214e-08
scaffold_2:5573787	UTR_3_PRIME: 149 bases from CDS	scaffold_2	5573787	Eucgr.B00438	NO	AT2G02760.1	ubiquiting-conjugating enzyme 2	1883	197	0.0947	2665	503	0.1587	3.31648e-06	3626	273	0.07	2951	910	0.2353	3.591e-86
scaffold_3:29846266	SYNONYMOUS_CODING	scaffold_3	29846266	Eucgr.C01769	NO	AT5G05170.1	Cellulose synthase family protein	277	257	0.4813	315	117	0.2708	3.33083e-06	454	473	0.5102	419	205	0.3285	4.19402e-07
scaffold_8:18031017	NON_SYNONYMOUS_CODING	scaffold_8	18031017	Eucgr.H01516	NO	AT1G03290.2	unknown protein	494	3	0.006	442	50	0.1016	3.37946e-06	1075	21	0.0192	814	148	0.1538	3.36772e-23
scaffold_4:39085373	SYNONYMOUS_CODING	scaffold_4	39085373	Eucgr.D02466	YES	AT2G45290.1	Transketolase	604	532	0.4679	547	254	0.3171	3.38072e-06	976	1223	0.5562	451	296	0.3963	1.16893e-08
scaffold_3:24568749	SYNONYMOUS_CODING	scaffold_3	24568749	Eucgr.C01514	NO	AT5G09900.2	26S proteasome regulatory subunit, putative (RPN5)	239	669	0.7368	411	597	0.5923	3.43746e-06	296	1065	0.7825	473	539	0.5326	2.01332e-32
scaffold_6:34602666	SYNONYMOUS_CODING	scaffold_6	34602666	Eucgr.F02497	NO	AT1G48830.2	Ribosomal protein S7e family protein	79	2638	0.9709	202	2802	0.9328	3.45925e-06	117	3756	0.9695	350	3524	0.9094	2.82844e-23
scaffold_2:58000887	SYNONYMOUS_CODING	scaffold_2	58000887	Eucgr.B03307	NO	AT1G60810.1	ATP-citrate lyase A-2	1957	236	0.1076	1174	51	0.0416	3.47818e-06	1934	565	0.2261	817	100	0.1091	5.38186e-09
scaffold_11:2634964	UTR_3_PRIME: 31 bases from CDS	scaffold_11	2634964	Eucgr.K00214	NO	AT1G12580.1	phosphoenolpyruvate carboxylase-related kinase 1	898	137	0.1324	1521	93	0.0576	3.56981e-06	1529	295	0.1617	1683	33	0.0192	6.4199e-43
scaffold_6:39835399	SYNONYMOUS_CODING	scaffold_6	39835399	Eucgr.F03029	NO	AT1G52280.1	RAB GTPase homolog G3D	997	369	0.2701	740	480	0.3934	3.57126e-06	1268	483	0.2758	609	416	0.4051	4.5215e-07
scaffold_5:68300576	UTR_5_PRIME: 19 bases from TSS	scaffold_5	68300576	Eucgr.E03927	NO	AT3G07880.1	Immunoglobulin E-set superfamily protein	759	48	0.0595	771	1	0.0013	3.59716e-06	1691	101	0.0563	1023	0	0	2.94071e-09
scaffold_11:18370245	SYNONYMOUS_CODING	scaffold_11	18370245	Eucgr.K01521	YES	AT3G03770.2	Leucine-rich repeat protein kinase family protein	0	361	1	23	172	0.8821	3.60617e-06	4	473	0.9916	40	141	0.7747	5.20169e-17
scaffold_6:49676677	NON_SYNONYMOUS_CODING	scaffold_6	49676677	Eucgr.F04150	NO	AT1G34220.2	Regulator of Vps4 activity in the MVB pathway protein	774	78	0.0913	896	225	0.2004	3.67712e-06	1496	149	0.0905	1423	330	0.1882	8.19875e-11
scaffold_11:15100354	SYNONYMOUS_CODING	scaffold_11	15100354	Eucgr.K01191	NO	AT3G58730.1	vacuolar ATP synthase subunit D (VATD) / V-ATPase D subunit / vacuolar proton pump D subunit (VATPD)	22	125	0.8503	3	356	0.9916	3.75328e-06	25	597	0.9598	0	1044	1	1.88368e-05
scaffold_8:45998089	UTR_5_PRIME: 64 bases from TSS	scaffold_8	45998089	Eucgr.H03140	NO	AT1G30230.2	Glutathione S-transferase, C-terminal-like;Translation elongation factor EF1B/ribosomal protein S6	850	0	0	1012	54	0.0507	3.81456e-06	1779	40	0.022	1920	245	0.113	2.7291e-23
scaffold_4:295198	SYNONYMOUS_CODING	scaffold_4	295198	Eucgr.D00034	NO	AT2G35050.1	Protein kinase superfamily protein with octicosapeptide/Phox/Bem1p domain	1412	15	0.0105	1385	80	0.0546	3.94182e-06	2261	1	0.0004	1681	83	0.0471	2.80458e-19
scaffold_11:16400801	SYNONYMOUS_CODING	scaffold_11	16400801	Eucgr.K01329	NO	AT5G60580.4	RING/U-box superfamily protein	192	3	0.0154	218	66	0.2324	4.11503e-06	303	1	0.0033	264	74	0.2189	5.63131e-12
scaffold_5:54519571	NON_SYNONYMOUS_CODING	scaffold_5	54519571	Eucgr.E03208	NO	AT1G28520.2	vascular plant one zinc finger protein	175	63	0.2647	479	44	0.0841	4.15645e-06	633	139	0.1801	1007	68	0.0632	1.18466e-09
scaffold_8:42400674	SYNONYMOUS_CODING	scaffold_8	42400674	Eucgr.H02914	NO	AT2G33310.3	auxin-induced protein 13	681	96	0.1234	1107	49	0.0424	4.20264e-06	1068	169	0.1365	1163	32	0.0267	2.23284e-17
scaffold_6:10656146	NON_SYNONYMOUS_CODING	scaffold_6	10656146	Eucgr.F00808	NO	AT5G54940.2	Translation initiation factor SUI1 family protein	1107	54	0.0465	2850	36	0.0125	4.21068e-06	3328	177	0.0505	3639	81	0.0217	1.35577e-05
scaffold_11:18184104	INTERGENIC	scaffold_11	18184104	NA	NO		No-Hit	3683	51	0.0137	3814	3	0.0008	4.35237e-06	3748	62	0.0163	3808	4	0.001	2.06527e-07
scaffold_6:49415060	SYNONYMOUS_CODING	scaffold_6	49415060	Eucgr.F04120	NO	AT1G79210.3	N-terminal nucleophile aminohydrolases (Ntn hydrolases) superfamily protein	1878	73	0.0374	1627	161	0.09	4.35745e-06	1889	180	0.087	1122	351	0.2383	4.96091e-30
scaffold_6:40086422	SYNONYMOUS_CODING	scaffold_6	40086422	Eucgr.F03066	YES	AT1G52150.2	Homeobox-leucine zipper family protein / lipid-binding START domain-containing protein	1981	139	0.0656	1474	28	0.0186	4.43181e-06	2727	605	0.1816	1519	65	0.041	1.26997e-35
scaffold_7:35438567	SYNONYMOUS_CODING	scaffold_7	35438567	Eucgr.G01952	NO	AT3G26810.1	auxin signaling F-box 2	45	243	0.8438	215	356	0.6224	4.43245e-06	54	608	0.9184	311	681	0.6865	2.1438e-23
scaffold_7:35883802	NON_SYNONYMOUS_CODING	scaffold_7	35883802	Eucgr.G01978	YES	AT5G13420.1	Aldolase-type TIM barrel family protein	3208	643	0.1668	2307	279	0.1078	4.45006e-06	1798	711	0.2833	1259	163	0.1146	6.30401e-29
scaffold_7:30707920	SYNONYMOUS_CODING	scaffold_7	30707920	Eucgr.G01684	NO	AT2G21620.2	Adenine nucleotide alpha hydrolases-like superfamily protein	1888	1	0.0005	1870	47	0.0245	4.54037e-06	2588	17	0.0065	1840	103	0.053	1.07649e-16
scaffold_1:15844932	SYNONYMOUS_CODING	scaffold_1	15844932	Eucgr.A01019	NO	AT2G47070.1	squamosa promoter binding protein-like 1	607	41	0.0633	738	160	0.1782	4.61559e-06	1168	84	0.0671	1465	270	0.1555	4.24077e-08
scaffold_3:7092842	SYNONYMOUS_CODING	scaffold_3	7092842	Eucgr.C00379	NO	AT4G30996.1	Protein of unknown function (DUF1068)	918	1	0.0011	958	50	0.0496	4.66139e-06	1517	3	0.002	1177	123	0.0946	4.7708e-27
scaffold_4:29809787	SYNONYMOUS_CODING	scaffold_4	29809787	Eucgr.D01612	YES	AT5G23860.2	tubulin beta 8	0	1039	1	22	506	0.9565	4.67649e-06	0	1116	0.9991	226	330	0.5893	1.2309e-110
scaffold_4:21281756	UTR_3_PRIME: 190 bases from CDS	scaffold_4	21281756	Eucgr.D01171	YES	AT2G44610.1	Ras-related small GTP-binding family protein	555	0	0	362	30	0.0765	4.78296e-06	1123	0	0	462	39	0.0778	8.30374e-16
scaffold_8:9153316	UTR_3_PRIME: 94 bases from CDS	scaffold_8	9153316	Eucgr.H00689	NO	AT3G25500.1	formin homology 1	1094	17	0.0153	814	66	0.0749	4.92587e-06	2030	16	0.0078	1378	77	0.0529	8.06381e-11
scaffold_6:23516549	SYNONYMOUS_CODING	scaffold_6	23516549	Eucgr.F01823	YES	AT1G20950.1	Phosphofructokinase family protein	2918	44	0.0149	1754	86	0.0467	4.9272e-06	3594	1	0.0003	1318	48	0.0351	3.8919e-23
scaffold_1:35160450	SYNONYMOUS_CODING	scaffold_1	35160450	Eucgr.A02451	NO	AT2G42130.3	Plastid-lipid associated protein PAP / fibrillin family protein	51	77	0.6016	164	53	0.2442	5.005e-06	50	102	0.6711	198	66	0.25	9.86275e-12
scaffold_9:13429290	SYNONYMOUS_CODING	scaffold_9	13429290	Eucgr.I00633	NO	AT5G64500.1	Major facilitator superfamily protein	625	1	0.0016	513	40	0.0722	5.02287e-06	491	4	0.008	271	47	0.1478	3.02248e-10
scaffold_10:26637716	SYNONYMOUS_CODING	scaffold_10	26637716	Eucgr.J02067	NO		No-Hit	1420	51	0.0347	1209	128	0.0957	5.03757e-06	2715	98	0.0348	1691	238	0.1234	4.90548e-26
scaffold_5:2555645	INTRON	scaffold_5	2555645	Eucgr.E00263	NO		No-Hit	2413	0	0	2625	48	0.018	5.08573e-06	2948	38	0.0127	2062	102	0.0471	1.86185e-08
scaffold_10:2995365	INTERGENIC	scaffold_10	2995365	NA	NO		No-Hit	2152	93	0.0414	1308	138	0.0954	5.11831e-06	2415	84	0.0336	902	144	0.1377	3.00586e-25
scaffold_2:41990546	NON_SYNONYMOUS_CODING	scaffold_2	41990546	Eucgr.B02106	NO	AT2G39990.1	eukaryotic translation initiation factor 2	624	51	0.0756	766	6	0.0078	5.13026e-06	961	80	0.0768	949	0	0	8.02155e-13
scaffold_8:8081172	SYNONYMOUS_CODING	scaffold_8	8081172	Eucgr.H00588	YES	AT1G14670.1	Endomembrane protein 70 protein family	1159	1172	0.5026	473	767	0.6185	5.17701e-06	1649	1049	0.3885	355	481	0.5747	5.2569e-16
scaffold_6:29425863	#N/A	scaffold_6	29425863	Eucgr.F02169	NO		No-Hit	532	0	0	598	51	0.0786	5.2207e-06	820	9	0.0109	708	98	0.1216	3.95567e-14
scaffold_4:25222278	NON_SYNONYMOUS_CODING	scaffold_4	25222278	Eucgr.D01413	YES	AT3G44340.2	clone eighty-four	1598	855	0.3486	938	768	0.4502	5.28178e-06	2506	1170	0.3182	1376	2329	0.6286	1.43097e-151
scaffold_3:49589457	SYNONYMOUS_CODING	scaffold_3	49589457	Eucgr.C02604	YES	AT5G25100.2	Endomembrane protein 70 protein family	2120	149	0.0656	1091	15	0.0136	5.29239e-06	2433	267	0.0989	1023	1	0.001	1.55081e-19
scaffold_3:75502776	SYNONYMOUS_CODING	scaffold_3	75502776	Eucgr.C04088	NO	AT2G15580.1	RING/U-box superfamily protein	26	228	0.8976	209	454	0.6848	5.30422e-06	148	804	0.8445	539	975	0.644	8.19158e-22
scaffold_10:22088952	UTR_3_PRIME: 161 bases from CDS	scaffold_10	22088952	Eucgr.J01695	NO	AT3G26618.1	eukaryotic release factor 1-3	843	13	0.0152	1414	124	0.0806	5.34449e-06	1957	1	0.0005	2178	163	0.0695	1.35567e-26
scaffold_8:33382200	SYNONYMOUS_CODING	scaffold_8	33382200	Eucgr.H02447	NO	AT5G65540.1	unknown protein	204	332	0.6194	195	697	0.7814	5.37801e-06	302	551	0.6452	192	983	0.8366	1.52358e-17
scaffold_2:10671001	SYNONYMOUS_CODING	scaffold_2	10671001	Eucgr.B00868	YES	AT3G18050.1	unknown protein	213	1171	0.8461	185	483	0.7231	5.38792e-06	338	1822	0.8427	146	329	0.6926	4.15898e-09
scaffold_3:7682465	SYNONYMOUS_CODING	scaffold_3	7682465	Eucgr.C00422	YES	AT5G35160.2	Endomembrane protein 70 protein family	2268	1285	0.3617	1405	530	0.2739	5.48991e-06	2581	1248	0.3259	1487	460	0.2363	4.69323e-07
scaffold_8:31575308	NON_SYNONYMOUS_CODING	scaffold_8	31575308	Eucgr.H02345	NO	AT5G65760.1	Serine carboxypeptidase S28 family protein	669	310	0.3166	534	458	0.4617	5.51143e-06	1870	324	0.1476	933	363	0.2797	5.571e-16
scaffold_11:29273471	SYNONYMOUS_CODING	scaffold_11	29273471	Eucgr.K02201	NO	AT3G48780.1	serine palmitoyltransferase 1	211	493	0.7003	84	498	0.8557	5.70931e-06	271	585	0.6834	60	505	0.8938	1.18096e-14
scaffold_6:27195922	SYNONYMOUS_CODING	scaffold_6	27195922	Eucgr.F02028	YES	AT5G55970.2	RING/U-box superfamily protein	1970	1711	0.4648	1984	1248	0.3855	5.71105e-06	2248	1390	0.3818	1388	550	0.2832	6.12494e-08
scaffold_8:52196189	UTR_3_PRIME: 23 bases from CDS	scaffold_8	52196189	Eucgr.H03537	NO	AT3G22380.1	time for coffee	0	829	1	67	1254	0.9493	6.06724e-06	0	1379	0.9993	127	1433	0.9186	6.8026e-22
scaffold_6:38653667	SYNONYMOUS_CODING	scaffold_6	38653667	Eucgr.F02899	NO	AT2G02010.1	glutamate decarboxylase 4	276	335	0.5483	348	191	0.3544	6.0877e-06	815	911	0.5278	705	473	0.4015	6.25065e-06
scaffold_8:72557081	NON_SYNONYMOUS_CODING	scaffold_8	72557081	Eucgr.H05077	YES	AT3G05270.2	Plant protein of unknown function (DUF869)	317	7	0.0216	177	40	0.1843	6.12326e-06	454	8	0.0173	112	37	0.2483	1.72608e-15
scaffold_8:33519520	SYNONYMOUS_CODING	scaffold_8	33519520	Eucgr.H02454	NO	AT1G24530.1	Transducin/WD40 repeat-like superfamily protein	127	24	0.1589	301	2	0.0066	6.31711e-06	690	59	0.0788	1341	2	0.0015	2.05879e-18
scaffold_3:47603798	UTR_3_PRIME: 34 bases from CDS	scaffold_3	47603798	Eucgr.C02497	NO		No-Hit	598	0	0	668	50	0.0696	6.41959e-06	706	7	0.0098	404	51	0.1121	1.20558e-09
scaffold_7:22982001	NON_SYNONYMOUS_CODING	scaffold_7	22982001	Eucgr.G01359	NO	AT4G34200.1	D-3-phosphoglycerate dehydrogenase	1172	48	0.0393	992	123	0.1103	6.60373e-06	1264	104	0.076	683	163	0.1927	7.36179e-11
scaffold_11:17358438	SYNONYMOUS_CODING	scaffold_11	17358438	Eucgr.K01429	NO	AT1G04080.3	Tetratricopeptide repeat (TPR)-like superfamily protein	617	54	0.0805	890	12	0.0133	6.74685e-06	908	91	0.091	1209	27	0.0218	9.48878e-08
scaffold_1:16855028	SYNONYMOUS_CODING	scaffold_1	16855028	Eucgr.A01109	NO	AT1G11910.1	aspartic proteinase A1	2349	48	0.02	2965	6	0.002	6.75134e-06	3321	230	0.0648	3760	0	0	3.52323e-51
scaffold_9:27911637	NON_SYNONYMOUS_CODING	scaffold_9	27911637	Eucgr.I01797	YES	AT3G27960.1	Tetratricopeptide repeat (TPR)-like superfamily protein	3759	29	0.0077	1823	57	0.0303	6.75801e-06	3364	492	0.1276	915	258	0.2199	2.11123e-09
scaffold_7:3944257	NON_SYNONYMOUS_CODING	scaffold_7	3944257	Eucgr.G00246	NO	AT1G57680.2	FUNCTIONS IN: molecular_function unknown; INVOLVED IN: biological_process unknown; LOCATED IN: endomembrane system; EXPRESSED IN: 24 plant structures; EXPRESSED DURING: 15 growth stages; CONTAINS InterPro DOMAIN/s: Uncharacterised conserved protein UCP031277 (InterPro:IPR016971); Has 35333 Blast hits to 34131 proteins in 2444 species: Archae - 798; Bacteria - 22429; Metazoa - 974; Fungi - 991; Pl…	1322	2	0.0015	1136	43	0.0364	6.80039e-06	1865	0	0	1428	73	0.0486	1.69572e-16
scaffold_2:46758420	NON_SYNONYMOUS_CODING	scaffold_2	46758420	Eucgr.B02462	NO	AT3G45600.1	tetraspanin3	61	637	0.9113	253	1004	0.7981	6.8141e-06	3	2143	0.9967	665	2202	0.7681	2.08766e-119
scaffold_3:26334831	SYNONYMOUS_CODING	scaffold_3	26334831	Eucgr.C01585	NO	AT5G19550.1	aspartate aminotransferase 2	79	296	0.7893	21	379	0.9475	7.12445e-06	141	848	0.8574	12	550	0.9786	3.9568e-09
scaffold_10:29759926	UTR_3_PRIME: 369 bases from CDS	scaffold_10	29759926	Eucgr.J02388	NO	AT3G51050.1	FG-GAP repeat-containing protein	844	46	0.0517	794	133	0.1435	7.15626e-06	1281	2	0.0016	818	148	0.1531	9.60528e-41
scaffold_3:47983780	UTR_5_PRIME: 90 bases from TSS	scaffold_3	47983780	Eucgr.C02509	NO	AT5G57860.4	Ubiquitin-like superfamily protein	255	55	0.1774	226	156	0.4084	7.17917e-06	448	159	0.2615	314	270	0.4623	1.6725e-07
scaffold_9:14049894	SYNONYMOUS_CODING	scaffold_9	14049894	Eucgr.I00662	NO	AT3G20050.1	T-complex protein 1 alpha subunit	1034	36	0.0336	1260	0	0	7.22165e-06	1613	49	0.0295	1555	2	0.0013	4.2838e-05
scaffold_4:37066008	NON_SYNONYMOUS_CODING	scaffold_4	37066008	Eucgr.D02314	NO	AT2G46080.1	CONTAINS InterPro DOMAIN/s: Protein BYPASS related (InterPro:IPR008511); BEST Arabidopsis thaliana protein match is: Protein of unknown function (DUF793) (TAIR:AT1G01550.2); Has 153 Blast hits to 139 proteins in 20 species: Archae - 0; Bacteria - 2; Metazoa - 1; Fungi - 0; Plants - 150; Viruses - 0; Other Eukaryotes - 0 (source: NCBI BLink).	1035	1050	0.5036	1047	1566	0.5993	7.24389e-06	1309	2107	0.6164	756	2696	0.7808	2.36662e-44
scaffold_9:24197029	SYNONYMOUS_CODING	scaffold_9	24197029	Eucgr.I01376	NO	AT2G21160.1	Translocon-associated protein (TRAP), alpha subunit	327	245	0.4283	424	137	0.2442	7.59214e-06	387	688	0.64	622	287	0.3157	1.55912e-41
scaffold_2:37806353	SYNONYMOUS_CODING	scaffold_2	37806353	Eucgr.B02012	NO	AT1G72550.1	tRNA synthetase beta subunit family protein	323	57	0.1496	483	14	0.0282	7.59279e-06	489	77	0.136	508	9	0.0174	1.5422e-07
scaffold_12:153996	SYNONYMOUS_CODING	scaffold_12	153996	Eucgr.L00007	NO	AT2G43680.3	IQ-domain 14	1	753	0.9987	58	932	0.9405	7.69479e-06	0	1571	1	101	1321	0.929	1.73346e-21
scaffold_9:27940647	INTRAGENIC: Eucgr.I01801	scaffold_9	27940647	Eucgr.I01801	NO	AT1G23740.1	Oxidoreductase, zinc-binding dehydrogenase family protein	672	548	0.4492	444	629	0.5862	7.79857e-06	833	1429	0.6317	336	1308	0.7956	6.73661e-23
scaffold_8:57236733	NON_SYNONYMOUS_CODING	scaffold_8	57236733	Eucgr.H03935	NO	AT4G15900.1	pleiotropic regulatory locus 1	362	54	0.1298	659	19	0.028	7.87015e-06	680	68	0.0909	783	3	0.0038	1.35993e-10
scaffold_1:14456678	SYNONYMOUS_CODING	scaffold_1	14456678	Eucgr.A00904	NO	AT2G32240.1	FUNCTIONS IN: molecular_function unknown; INVOLVED IN: response to cadmium ion; LOCATED IN: plasma membrane; EXPRESSED IN: 25 plant structures; EXPRESSED DURING: 13 growth stages; CONTAINS InterPro DOMAIN/s: Prefoldin (InterPro:IPR009053); BEST Arabidopsis thaliana protein match is: unknown protein (TAIR:AT1G05320.3); Has 470429 Blast hits to 168274 proteins in 4282 species: Archae - 6896; Bacter…	1035	66	0.0599	624	112	0.1522	7.91566e-06	2164	113	0.0496	1414	193	0.12	2.75364e-10
scaffold_4:19628719	SYNONYMOUS_CODING	scaffold_4	19628719	Eucgr.D01093	NO	AT3G09630.2	Ribosomal protein L4/L1 family	74	228	0.755	181	187	0.5082	7.97739e-06	50	1322	0.9629	191	1129	0.8553	2.23738e-17
scaffold_3:18063834	UTR_3_PRIME: 283 bases from CDS	scaffold_3	18063834	Eucgr.C01157	NO	AT3G57340.2	Heat shock protein DnaJ, N-terminal with domain of unknown function (DUF1977)	450	67	0.1296	601	17	0.0275	8.20605e-06	676	371	0.3537	848	104	0.1092	2.1492e-32
scaffold_6:27222038	SYNONYMOUS_CODING	scaffold_6	27222038	Eucgr.F02032	YES	AT5G55950.1	Nucleotide/sugar transporter family protein	0	566	1	25	315	0.9265	8.24461e-06	0	1016	1	20	198	0.9083	6.07121e-17
scaffold_4:31569114	SYNONYMOUS_CODING	scaffold_4	31569114	Eucgr.D01762	NO	AT5G42050.1	DCD (Development and Cell Death) domain protein	1409	96	0.0637	1897	39	0.0201	8.29282e-06	3246	116	0.0345	3437	11	0.0032	3.64671e-16
scaffold_8:1900224	SYNONYMOUS_CODING	scaffold_8	1900224	Eucgr.H00191	YES	AT3G23090.2	TPX2 (targeting protein for Xklp2) protein family	1593	75	0.045	1193	5	0.0042	8.43602e-06	1681	521	0.2366	692	41	0.0559	1.36949e-21
scaffold_7:44830674	NON_SYNONYMOUS_CODING	scaffold_7	44830674	Eucgr.G02657	NO	AT5G04885.1	Glycosyl hydrolase family protein	279	5	0.0176	300	65	0.1781	8.46643e-06	360	11	0.0296	236	128	0.3516	2.11e-23
scaffold_2:20019434	UTR_3_PRIME: 317 bases from CDS	scaffold_2	20019434	Eucgr.B01228	YES	AT5G18830.3	squamosa promoter binding protein-like 7	928	591	0.3891	732	261	0.2623	8.71936e-06	1462	1379	0.4854	825	347	0.2961	9.11221e-23
scaffold_8:34429763	UTR_3_PRIME: 13 bases from CDS	scaffold_8	34429763	Eucgr.H02492	NO	AT1G12990.1	beta-1,4-N-acetylglucosaminyltransferase family protein	25	116	0.8227	82	68	0.4533	8.90149e-06	104	553	0.8417	167	336	0.668	1.18633e-06
scaffold_11:19910479	SYNONYMOUS_CODING	scaffold_11	19910479	Eucgr.K01638	YES	AT3G10220.1	tubulin folding cofactor B	920	21	0.0223	600	64	0.0961	9.20298e-06	1045	2	0.0019	633	94	0.1293	5.51816e-26
scaffold_9:26021330	NON_SYNONYMOUS_CODING	scaffold_9	26021330	Eucgr.I01611	NO	AT5G14030.4	translocon-associated protein beta (TRAPB) family protein	1396	32	0.0224	1377	111	0.0745	9.32864e-06	2459	0	0	2131	36	0.0166	3.91269e-05
scaffold_11:11115196	UTR_3_PRIME: 81 bases from CDS	scaffold_11	11115196	Eucgr.K00912	NO	AT4G28240.1	Wound-responsive family protein	579	0	0	1116	84	0.07	9.41692e-06	2574	49	0.0187	3292	225	0.064	5.19032e-12
scaffold_10:31760425	SYNONYMOUS_CODING	scaffold_10	31760425	Eucgr.J02596	NO	AT3G14290.1	20S proteasome alpha subunit E2	1457	11	0.0075	1439	70	0.0464	9.45539e-06	2038	0	0	1478	31	0.0205	2.26908e-05
scaffold_1822:6496	UTR_3_PRIME: 136 bases from CDS	scaffold_1822	6496	Eucgr.L03014	NO	AT5G61910.4	DCD (Development and Cell Death) domain protein	228	9	0.038	194	63	0.2451	9.60798e-06	225	0	0	213	51	0.1932	9.14036e-07
scaffold_8:15419639	#N/A	scaffold_8	15419639	Eucgr.H01271	NO	AT2G18400.1	ribosomal protein L6 family protein	436	44	0.0917	561	176	0.2388	9.62853e-06	748	58	0.072	793	206	0.206	2.87372e-10
scaffold_3:76404992	UTR_3_PRIME: 35 bases from CDS	scaffold_3	76404992	Eucgr.C04160	NO	AT5G20000.1	AAA-type ATPase family protein	1054	255	0.1948	873	385	0.306	1.00527e-05	1905	1003	0.3449	930	1448	0.6084	2.80674e-76
scaffold_5:11267709	INTRON	scaffold_5	11267709	Eucgr.E01051	YES	AT5G42090.1	Lung seven transmembrane receptor family protein	2218	0	0	1812	35	0.0189	1.01323e-05	3125	4	0.0013	1429	52	0.0351	3.41155e-17
scaffold_6:35702927	SYNONYMOUS_CODING	scaffold_6	35702927	Eucgr.F02605	NO	AT1G71980.1	Protease-associated (PA) RING/U-box zinc finger family protein	1122	3	0.0027	1312	60	0.0437	1.01872e-05	1587	0	0	1641	47	0.0278	6.02609e-06
scaffold_10:22087561	SYNONYMOUS_CODING	scaffold_10	22087561	Eucgr.J01695	NO	AT3G26618.1	eukaryotic release factor 1-3	15	304	0.953	127	480	0.7908	1.02393e-05	40	1033	0.9627	154	1296	0.8938	3.70681e-05
scaffold_8:12769308	SYNONYMOUS_CODING	scaffold_8	12769308	Eucgr.H01051	NO	AT4G02080.1	secretion-associated RAS super family 2	1853	305	0.1413	2582	235	0.0834	1.03519e-05	2906	246	0.078	2697	46	0.0168	8.18298e-22
scaffold_6:48921236	SYNONYMOUS_CODING	scaffold_6	48921236	Eucgr.F04071	YES	AT2G47010.2	unknown protein	3078	82	0.0259	2233	145	0.061	1.03786e-05	3737	107	0.0278	1903	132	0.0649	2.22778e-06
scaffold_2:59153233	SYNONYMOUS_CODING	scaffold_2	59153233	Eucgr.B03436	NO	AT1G69640.1	sphingoid base hydroxylase 1	762	347	0.3129	1050	259	0.1979	1.06358e-05	1499	881	0.3702	1862	390	0.1729	1.58766e-45
scaffold_8:5673951	UTR_3_PRIME: 21 bases from CDS	scaffold_8	5673951	Eucgr.H00432	YES	AT2G43160.1	ENTH/VHS family protein	3530	59	0.0164	2709	1	0.0004	1.08278e-05	3630	62	0.0168	2579	0	0	1.05128e-05
scaffold_1369:7278	NON_SYNONYMOUS_CODING	scaffold_1369	7278	Eucgr.L02773	YES	AT1G11860.3	Glycine cleavage T-protein family	2413	771	0.2421	2732	586	0.1766	1.08804e-05	2161	927	0.3002	2083	260	0.1109	3.00181e-57
scaffold_1:40051765	NON_SYNONYMOUS_CODING	scaffold_1	40051765	Eucgr.A02971	NO	AT5G16880.2	Target of Myb protein 1	1105	41	0.0357	1160	0	0	1.09023e-05	1836	81	0.0423	1630	1	0.0006	5.40127e-11
scaffold_7:48922570	NON_SYNONYMOUS_CODING	scaffold_7	48922570	Eucgr.G03025	NO	AT2G39920.3	HAD superfamily, subfamily IIIB acid phosphatase	252	104	0.2921	379	46	0.1082	1.10759e-05	339	205	0.3768	551	90	0.1404	1.85628e-15
scaffold_5:67439250	INTERGENIC	scaffold_5	67439250	NA	NO		No-Hit	287	116	0.2878	231	19	0.076	1.10842e-05	241	140	0.3675	360	45	0.1111	7.10028e-12
scaffold_11:5211103	UTR_3_PRIME: 129 bases from CDS	scaffold_11	5211103	Eucgr.K00455	NO	AT4G10450.1	Ribosomal protein L6 family	272	147	0.3508	102	157	0.6062	1.12349e-05	1069	1454	0.5763	661	1869	0.7384	1.30401e-28
scaffold_6:37195110	SYNONYMOUS_CODING	scaffold_6	37195110	Eucgr.F02761	NO	AT1G21410.1	F-box/RNI-like superfamily protein	5	504	0.9902	176	1634	0.9028	1.12725e-05	0	1308	1	210	2299	0.9163	1.43712e-21
scaffold_7:43385008	SYNONYMOUS_CODING	scaffold_7	43385008	Eucgr.G02487	YES	AT1G18720.1	Protein of unknown function (DUF962)	179	942	0.8403	253	656	0.7217	1.12969e-05	227	1171	0.837	179	366	0.6716	1.69483e-10
scaffold_8:4416648	SYNONYMOUS_CODING	scaffold_8	4416648	Eucgr.H00317	NO	AT2G43650.1	Sas10/U3 ribonucleoprotein (Utp) family protein	14	207	0.9367	108	272	0.7158	1.16013e-05	90	306	0.7727	207	233	0.5295	6.19322e-08
[truncated: 194 more rows]
