# Supplementary material for: RNA-Seq Using Two Populations Reveals Genes and Alleles Controlling Wood Traits and Growth in Eucalyptus nitens
Source: PLoS One. 2014 Jun 26;9(6):e101104. doi: 10.1371/journal.pone.0101104 (PMC4072731; doi:10.1371/journal.pone.0101104)
Supplement: Table S5 — Gene categories enriched among genes that had only DAE. (XLSX) [file pone.0101104.s008.xlsx]

## Sheet: Sheet1
Table S5: Gene categories enriched among genes that had only DAE
GO CATEGORY	TOTAL GENES	CHANGED GENES	ENRICHMENT	FALSE DISCOVERY RATE
GO:0006412_translation	185	31	3.53691	0
GO:0044267_cellular_protein_metabolic_process	672	61	1.916	0
GO:0019538_protein_metabolic_process	815	66	1.70931	0
GO:0044257_cellular_protein_catabolic_process	41	11	5.66296	0
GO:0051603_proteolysis_involved_in_cellular_protein_catabolic_process	41	11	5.66296	0
GO:0044265_cellular_macromolecule_catabolic_process	43	11	5.39956	0
GO:0030163_protein_catabolic_process	45	11	5.15958	0
GO:0009057_macromolecule_catabolic_process	55	12	4.60525	0
GO:0006511_ubiquitin-dependent_protein_catabolic_process	39	10	5.41215	0
GO:0019941_modification-dependent_protein_catabolic_process	40	10	5.27685	0
GO:0043632_modification-dependent_macromolecule_catabolic_process	40	10	5.27685	0
GO:0015985_energy_coupled_proton_transport__down_electrochemical_gradient	11	5	9.59427	0.003077
GO:0015986_ATP_synthesis_coupled_proton_transport	11	5	9.59427	0.003077
GO:0034220_ion_transmembrane_transport	13	5	8.11822	0.004286
GO:0006818_hydrogen_transport	14	5	7.53835	0.005625
GO:0015992_proton_transport	14	5	7.53835	0.005625
GO:0009056_catabolic_process	119	15	2.66059	0.005882
GO:0044249_cellular_biosynthetic_process	592	45	1.60445	0.005556
GO:0006754_ATP_biosynthetic_process	22	6	5.75656	0.006
GO:0046034_ATP_metabolic_process	22	6	5.75656	0.006
GO:0009987_cellular_process	1869	108	1.21969	0.005714
GO:0009651_response_to_salt_stress	51	9	3.72483	0.006364
GO:0034645_cellular_macromolecule_biosynthetic_process	443	36	1.71527	0.006522
GO:0009059_macromolecule_biosynthetic_process	444	36	1.71141	0.006667
GO:0044237_cellular_metabolic_process	1396	86	1.30031	0.0064
GO:0006970_response_to_osmotic_stress	52	9	3.6532	0.006538
GO:0044238_primary_metabolic_process	1571	94	1.26295	0.006667
GO:0009145_purine_nucleoside_triphosphate_biosynthetic_process	24	6	5.27685	0.006
GO:0009201_ribonucleoside_triphosphate_biosynthetic_process	24	6	5.27685	0.006
GO:0009206_purine_ribonucleoside_triphosphate_biosynthetic_process	24	6	5.27685	0.006
GO:0009058_biosynthetic_process	625	46	1.5535	0.007097
GO:0009142_nucleoside_triphosphate_biosynthetic_process	25	6	5.06577	0.009375
GO:0010467_gene_expression	493	38	1.62694	0.012727
GO:0044248_cellular_catabolic_process	93	12	2.72353	0.013235
GO:0009152_purine_ribonucleotide_biosynthetic_process	28	6	4.52301	0.015556
GO:0009260_ribonucleotide_biosynthetic_process	28	6	4.52301	0.015556
GO:0010043_response_to_zinc_ion	6	3	10.5537	0.017838
GO:0042254_ribosome_biogenesis	61	9	3.1142	0.017895
GO:0006164_purine_nucleotide_biosynthetic_process	30	6	4.22148	0.018462
GO:0022613_ribonucleoprotein_complex_biogenesis	64	9	2.96823	0.02025
GO:0044260_cellular_macromolecule_metabolic_process	1089	68	1.318	0.020244
GO:0006413_translational_initiation	14	4	6.03068	0.026429
GO:0015672_monovalent_inorganic_cation_transport	33	6	3.83771	0.028372
GO:0044281_small_molecule_metabolic_process	262	22	1.77238	0.039318
GO:0006812_cation_transport	58	8	2.91136	0.039556
GO:0006163_purine_nucleotide_metabolic_process	47	7	3.14365	0.041957
GO:0071843_cellular_component_biogenesis_at_cellular_level	72	9	2.63842	0.041702
GO:0043170_macromolecule_metabolic_process	1242	74	1.25761	0.040833
GO:0044085_cellular_component_biogenesis	100	11	2.32181	0.042041
GO:0009144_purine_nucleoside_triphosphate_metabolic_process	38	6	3.33275	0.046226
GO:0009165_nucleotide_biosynthetic_process	38	6	3.33275	0.046226
GO:0009199_ribonucleoside_triphosphate_metabolic_process	38	6	3.33275	0.046226
GO:0009205_purine_ribonucleoside_triphosphate_metabolic_process	38	6	3.33275	0.046226
GO:0009141_nucleoside_triphosphate_metabolic_process	39	6	3.24729	0.0475
GO:0034404_nucleobase__nucleoside_and_nucleotide_biosynthetic_process	39	6	3.24729	0.0475
GO:0034654_nucleobase__nucleoside__nucleotide_and_nucleic_acid_biosynthetic_process	39	6	3.24729	0.0475
