# Supplementary material for: RNA-Seq Using Two Populations Reveals Genes and Alleles Controlling Wood Traits and Growth in Eucalyptus nitens
Source: PLoS One. 2014 Jun 26;9(6):e101104. doi: 10.1371/journal.pone.0101104 (PMC4072731; doi:10.1371/journal.pone.0101104)
Supplement: Table S6 — Differentially expressed alleles between low and high KPY samples from genes showing signatures of positive selection. (XLSX) [file pone.0101104.s009.xlsx]

## Sheet: Sheet1
Table S6: Differentially expressed alleles between low and high KPY samples from genes showing signatures of positive selection
Gene	SNP position	FL		MEU		SNP Type	TAIR ID	TAIR annotation
		Ka/Ks	DAE Bonf. P	Ka/Ks	DAE Bonf. P
Eucgr.D00606	scaffold_4:11184962	1.65714	5.27843e-12	1.65714	3.63586e-45	Nonsynonymous	AT1G28330.4	dormancy-associated protein (DRM1)
Eucgr.K00785	scaffold_11:9041213	3.22108	6.99099e-28	2.58448	4.1199e-78	Nonsynonymous	AT2G32520.1	alpha/beta-Hydrolases superfamily protein
Eucgr.J00059	scaffold_10:881243	1.55888	2.44602e-21	1.51458	2.81101e-08	Nonsynonymous	AT5G01150.1	Unknown protein
Eucgr.K02950	scaffold_11:37603033	2.07124	1.76584e-11	1.62916	3.26246e-51	Nonsynonymous	AT5G01650.2	Tautomerase/MIF superfamily protein
Eucgr.B01917	scaffold_2:36330391	1.8306	1.62376e-10	1.89226	8.8237e-22	Nonsynonymous	AT5G27700.1	Ribosomal protein S21e
Eucgr.E00365	scaffold_5:3446085	4.22562	3.65649e-24	1.92857	7.9899e-15	Nonsynonymous	AT5G47120.1	Encodes BI-1, a homolog of mammalian Bax inhibitor 1
Eucgr.E00365	scaffold_5:3446095	4.22562	8.56553e-39	1.92857	1.85113e-31	Nonsynonymous	AT5G47120.1	Encodes BI-1, a homolog of mammalian Bax inhibitor 1
Eucgr.B01760	scaffold_2:32189309	2.46644	4.41995e-45	2.05537	1.76281e-05	Synonymous	AT1G08830.2	Encodes a cytosolic copper/zinc superoxide dismutase CSD1
Eucgr.B01760	scaffold_2:32189682	2.46644	2.71945e-19	2.05537	9.28002e-103	Synonymous	AT1G08830.2	Encodes a cytosolic copper/zinc superoxide dismutase CSD1
Eucgr.B01760	scaffold_2:32188529	2.46644	4.74781e-37	2.05537	6.46428e-30	5'UTR	AT1G08830.2	Encodes a cytosolic copper/zinc superoxide dismutase CSD1
